# Supplementary material for: Meta-analysis of public RNA-sequencing data of drought and salt stresses in different phenotypes of resistant and susceptible Oryza sativa cultivars
Source: Quant Plant Biol. 2025 Sep 5;6:e27. doi: 10.1017/qpb.2025.10020 (PMC12451249; doi:10.1017/qpb.2025.10020)
Supplement: Shintani and Bono supplementary material [file S2632882825100209sup001.zip]

Archive with 30 entries (30 files):
- Supplementary_TableS1.csv
- Supplementary_TableS2.csv
- Supplementary_TableS3.xlsx
- Supplementary_TableS4.xlsx
- Supplementary_TableS5.xlsx
- Supplementary_TableS6.xlsx
- Supplementary_TableS7.xlsx
- Supplementary_TableS8.xlsx
- Supplementary_TableS9.xlsx
- Supplementary_TableS10.xlsx
- Supplementary_TableS11.xlsx
- Supplementary_TableS12.csv
- Supplementary_TableS13.csv
- Supplementary_TableS14.csv
- Supplementary_TableS15.xlsx
- Supplementary_TableS16.xlsx
- Supplementary_TableS17.xlsx
- Supplementary_TableS18.csv
- Supplementary_TableS19.xlsx
- Supplementary_TableS20.csv
- Supplementary_TableS21.csv
- Supplementary_TableS22.xlsx
- Supplementary_FigureS1.pdf
- Supplementary_FigureS2.pdf
- Supplementary_FigureS3.pdf
- Supplementary_FigureS4.pdf
- Supplementary_FigureS5.pdf
- Supplementary_FigureS6.pdf
- Supplementary_FigureS7.pdf
- Supplementary_FigureS8.pdf
