# Supplementary material for: Meta-analysis of public RNA-sequencing data of drought and salt stresses in different phenotypes of resistant and susceptible Oryza sativa cultivars
Source: Quant Plant Biol. 2025 Sep 5;6:e27. doi: 10.1017/qpb.2025.10020 (PMC12451249; doi:10.1017/qpb.2025.10020)
Supplement: Shintani and Bono supplementary material [file S2632882825100209sup001.zip › Supplementary_TableS1.csv]

Stress type	Phenotype	Cultivar	Sub species	Study project ID	Number of sample pairs
Salt	Resistant	Pokkali	indica	ERP003982	15
Salt	Resistant	Baldo	japonica	SRP131107	6
Salt	Resistant	Tainung 67	japonica	SRP397488	3
Salt	Susceptible	Nipponbare	japonica	SRP200410	6
Salt	Susceptible	Nipponbare	japonica	ERP002527	9
Salt	Susceptible	IR29	indica	ERP003983	15
Salt	Susceptible	Vialone Nano	japonica	SRP131107	6
Drought	Resistant	Nagina 22	indica	SRP253184	2
Drought	Resistant	P28	indica	SRP042233	4
Drought	Resistant	H471	indica	SRP042233	4
Drought	Resistant	PR403	indica	SRP286181	6
Drought	Resistant	Azucena	japonica	SRP065945	15
Drought	Susceptible	Nipponbare	japonica	SRP065476	2
Drought	Susceptible	IR64	indica	SRP253184	2
Drought	Susceptible	HHZ	indica	SRP042233	4
Drought	Susceptible	PY6	indica	SRP286181	6
