# Supplementary material for: Meta-analysis of public RNA-sequencing data of drought and salt stresses in different phenotypes of resistant and susceptible Oryza sativa cultivars
Source: Quant Plant Biol. 2025 Sep 5;6:e27. doi: 10.1017/qpb.2025.10020 (PMC12451249; doi:10.1017/qpb.2025.10020)
Supplement: Shintani and Bono supplementary material [file S2632882825100209sup001.zip › Supplementary_TableS2.csv]

Stress condition	Sub species	Study project ID	Source of Stress (Condition)	Control	Cultivar	Phenotype	Library Layout	Classification of Tissues	Tissue (original description)	days	treatment	mock	time	Instrument
Salt	Indica	ERP003982	ERR348372	ERR348375	Pokkali	Resistant	SINGLE	shoot, leaf	shoot, vascular leaf	14 days	300mM NaCl	normal water	1 hour	Illumina HiSeq 2000
Salt	Indica	ERP003982	ERR348370	ERR348362	Pokkali	Resistant	SINGLE	shoot, leaf	shoot, vascular leaf	14 days	300mM NaCl	normal water	1 hour	Illumina HiSeq 2000
Salt	Indica	ERP003982	ERR348352	ERR348348	Pokkali	Resistant	SINGLE	shoot, leaf	shoot, vascular leaf	14 days	300mM NaCl	normal water	1 hour	Illumina HiSeq 2000
Salt	Indica	ERP003982	ERR348373	ERR348374	Pokkali	Resistant	SINGLE	shoot, leaf	shoot, vascular leaf	14 days	300mM NaCl	normal water	2 hours	Illumina HiSeq 2000
Salt	Indica	ERP003982	ERR348365	ERR348376	Pokkali	Resistant	SINGLE	shoot, leaf	shoot, vascular leaf	14 days	300mM NaCl	normal water	2 hours	Illumina HiSeq 2000
Salt	Indica	ERP003982	ERR348364	ERR348355	Pokkali	Resistant	SINGLE	shoot, leaf	shoot, vascular leaf	14 days	300mM NaCl	normal water	2 hours	Illumina HiSeq 2000
Salt	Indica	ERP003982	ERR348369	ERR348347	Pokkali	Resistant	SINGLE	shoot, leaf	shoot, vascular leaf	14 days	300mM NaCl	normal water	5 hours	Illumina HiSeq 2000
Salt	Indica	ERP003982	ERR348353	ERR348367	Pokkali	Resistant	SINGLE	shoot, leaf	shoot, vascular leaf	14 days	300mM NaCl	normal water	5 hours	Illumina HiSeq 2000
Salt	Indica	ERP003982	ERR348366	ERR348349	Pokkali	Resistant	SINGLE	shoot, leaf	shoot, vascular leaf	14 days	300mM NaCl	normal water	5 hours	Illumina HiSeq 2000
Salt	Indica	ERP003982	ERR348363	ERR348358	Pokkali	Resistant	SINGLE	shoot, leaf	shoot, vascular leaf	14 days	300mM NaCl	normal water	10 hours	Illumina HiSeq 2000
Salt	Indica	ERP003982	ERR348360	ERR348354	Pokkali	Resistant	SINGLE	shoot, leaf	shoot, vascular leaf	14 days	300mM NaCl	normal water	10 hours	Illumina HiSeq 2000
Salt	Indica	ERP003982	ERR348359	ERR348361	Pokkali	Resistant	SINGLE	shoot, leaf	shoot, vascular leaf	14 days	300mM NaCl	normal water	10 hours	Illumina HiSeq 2000
Salt	Indica	ERP003982	ERR348357	ERR348371	Pokkali	Resistant	SINGLE	shoot, leaf	shoot, vascular leaf	14 days	300mM NaCl	normal water	24 hours	Illumina HiSeq 2000
Salt	Indica	ERP003982	ERR348356	ERR348368	Pokkali	Resistant	SINGLE	shoot, leaf	shoot, vascular leaf	14 days	300mM NaCl	normal water	24 hours	Illumina HiSeq 2000
Salt	Indica	ERP003982	ERR348350	ERR348351	Pokkali	Resistant	SINGLE	shoot, leaf	shoot, vascular leaf	14 days	300mM NaCl	normal water	24 hours	Illumina HiSeq 2000
Salt	Japonica	SRP131107	SRR6502097	SRR6502100	Baldo	Resistant	SINGLE	leaf	leaf blade and sheath	6 days	100 mM NaCl	none	72 hours	Illumina HiSeq 2000
Salt	Japonica	SRP131107	SRR6502098	SRR6502101	Baldo	Resistant	SINGLE	leaf	leaf blade and sheath	6 days	100 mM NaCl	none	72 hours	Illumina HiSeq 2000
Salt	Japonica	SRP131107	SRR6502099	SRR6502102	Baldo	Resistant	SINGLE	leaf	leaf blade and sheath	6 days	100 mM NaCl	none	72 hours	Illumina HiSeq 2000
Salt	Japonica	SRP131107	SRR6502103	SRR6502106	Baldo	Resistant	SINGLE	root	root	6 days	100 mM NaCl	none	72 hours	Illumina HiSeq 2000
Salt	Japonica	SRP131107	SRR6502104	SRR6502107	Baldo	Resistant	SINGLE	root	root	6 days	100 mM NaCl	none	72 hours	Illumina HiSeq 2000
Salt	Japonica	SRP131107	SRR6502105	SRR6502108	Baldo	Resistant	SINGLE	root	root	6 days	100 mM NaCl	none	72 hours	Illumina HiSeq 2000
Salt	Japonica	SRP397488	SRR21594518	SRR21594521	Tainung 67	Resistant	PAIRED	root	roots	7 days	150 mM NaCl	0 mM NaCl	24 hours	Illumina NovaSeq 6000
Salt	Japonica	SRP397488	SRR21594519	SRR21594522	Tainung 67	Resistant	PAIRED	root	roots	7 days	150 mM NaCl	0 mM NaCl	24 hours	Illumina NovaSeq 6000
Salt	Japonica	SRP397488	SRR21594520	SRR21594523	Tainung 67	Resistant	PAIRED	root	roots	7 days	150 mM NaCl	0 mM NaCl	24 hours	Illumina NovaSeq 6000
Salt	Japonica	SRP200410	SRR9201531	SRR9201528	Nipponbare	Susceptible	PAIRED	root	Root	seedling stage	100 mM NaCl	0 mM NaCl	7days	Illumina HiSeq 2500
Salt	Japonica	SRP200410	SRR9201532	SRR9201529	Nipponbare	Susceptible	PAIRED	root	Root	seedling stage	100 mM NaCl	0 mM NaCl	7days	Illumina HiSeq 2500
Salt	Japonica	SRP200410	SRR9201533	SRR9201530	Nipponbare	Susceptible	PAIRED	root	Root	seedling stage	100 mM NaCl	0 mM NaCl	7days	Illumina HiSeq 2500
Salt	Japonica	SRP200410	SRR9201543	SRR9201540	Nipponbare	Susceptible	PAIRED	shoot	Shoot	seedling stage	100 mM NaCl	0 mM NaCl	7days	Illumina HiSeq 2500
Salt	Japonica	SRP200410	SRR9201544	SRR9201541	Nipponbare	Susceptible	PAIRED	shoot	Shoot	seedling stage	100 mM NaCl	0 mM NaCl	7days	Illumina HiSeq 2500
Salt	Japonica	SRP200410	SRR9201545	SRR9201542	Nipponbare	Susceptible	PAIRED	shoot	Shoot	seedling stage	100 mM NaCl	0 mM NaCl	7days	Illumina HiSeq 2500
Salt	Japonica	ERP002527	ERR266237	ERR266228	Nipponbare	Susceptible	SINGLE	shoot, leaf	shoot axis, vascular leaf	14 days	300mM NaCl	normal water	1 h	Illumina HiSeq 2000
Salt	Japonica	ERP002527	ERR266236	ERR266233	Nipponbare	Susceptible	SINGLE	shoot, leaf	shoot axis, vascular leaf	14 days	300mM NaCl	normal water	1 h	Illumina HiSeq 2000
Salt	Japonica	ERP002527	ERR266235	ERR266230	Nipponbare	Susceptible	SINGLE	shoot, leaf	shoot axis, vascular leaf	14 days	300mM NaCl	normal water	1 h	Illumina HiSeq 2000
Salt	Japonica	ERP002527	ERR266227	ERR266229	Nipponbare	Susceptible	SINGLE	shoot, leaf	shoot axis, vascular leaf	14 days	300mM NaCl	normal water	5 h	Illumina HiSeq 2000
Salt	Japonica	ERP002527	ERR266224	ERR266223	Nipponbare	Susceptible	SINGLE	shoot, leaf	shoot axis, vascular leaf	14 days	300mM NaCl	normal water	5 h	Illumina HiSeq 2000
Salt	Japonica	ERP002527	ERR266221	ERR266222	Nipponbare	Susceptible	SINGLE	shoot, leaf	shoot axis, vascular leaf	14 days	300mM NaCl	normal water	5 h	Illumina HiSeq 2000
Salt	Japonica	ERP002527	ERR266238	ERR266225	Nipponbare	Susceptible	SINGLE	shoot, leaf	shoot axis, vascular leaf	14 days	300mM NaCl	normal water	24 h	Illumina HiSeq 2000
Salt	Japonica	ERP002527	ERR266226	ERR266234	Nipponbare	Susceptible	SINGLE	shoot, leaf	shoot axis, vascular leaf	14 days	300mM NaCl	normal water	24 h	Illumina HiSeq 2000
Salt	Japonica	ERP002527	ERR266231	ERR266232	Nipponbare	Susceptible	SINGLE	shoot, leaf	shoot axis, vascular leaf	14 days	300mM NaCl	normal water	24 h	Illumina HiSeq 2000
Salt	Indica	ERP003983	ERR348406	ERR348377	IR29	Susceptible	SINGLE	shoot, leaf	shoot, vascular leaf	14 days	300mM NaCl	normal water	1 hour	Illumina HiSeq 2000
Salt	Indica	ERP003983	ERR348382	ERR348388	IR29	Susceptible	SINGLE	shoot, leaf	shoot, vascular leaf	14 days	300mM NaCl	normal water	1 hour	Illumina HiSeq 2000
Salt	Indica	ERP003983	ERR348399	ERR348394	IR29	Susceptible	SINGLE	shoot, leaf	shoot, vascular leaf	14 days	300mM NaCl	normal water	1 hour	Illumina HiSeq 2000
Salt	Indica	ERP003983	ERR348398	ERR348400	IR29	Susceptible	SINGLE	shoot, leaf	shoot, vascular leaf	14 days	300mM NaCl	normal water	2 hours	Illumina HiSeq 2000
Salt	Indica	ERP003983	ERR348384	ERR348395	IR29	Susceptible	SINGLE	shoot, leaf	shoot, vascular leaf	14 days	300mM NaCl	normal water	2 hours	Illumina HiSeq 2000
Salt	Indica	ERP003983	ERR348397	ERR348380	IR29	Susceptible	SINGLE	shoot, leaf	shoot, vascular leaf	14 days	300mM NaCl	normal water	2 hours	Illumina HiSeq 2000
Salt	Indica	ERP003983	ERR348391	ERR348386	IR29	Susceptible	SINGLE	shoot, leaf	shoot, vascular leaf	14 days	300mM NaCl	normal water	5 hours	Illumina HiSeq 2000
Salt	Indica	ERP003983	ERR348379	ERR348389	IR29	Susceptible	SINGLE	shoot, leaf	shoot, vascular leaf	14 days	300mM NaCl	normal water	5 hours	Illumina HiSeq 2000
Salt	Indica	ERP003983	ERR348402	ERR348396	IR29	Susceptible	SINGLE	shoot, leaf	shoot, vascular leaf	14 days	300mM NaCl	normal water	5 hours	Illumina HiSeq 2000
Salt	Indica	ERP003983	ERR348403	ERR348383	IR29	Susceptible	SINGLE	shoot, leaf	shoot, vascular leaf	14 days	300mM NaCl	normal water	10 hours	Illumina HiSeq 2000
Salt	Indica	ERP003983	ERR348378	ERR348404	IR29	Susceptible	SINGLE	shoot, leaf	shoot, vascular leaf	14 days	300mM NaCl	normal water	10 hours	Illumina HiSeq 2000
Salt	Indica	ERP003983	ERR348390	ERR348385	IR29	Susceptible	SINGLE	shoot, leaf	shoot, vascular leaf	14 days	300mM NaCl	normal water	10 hours	Illumina HiSeq 2000
Salt	Indica	ERP003983	ERR348381	ERR348405	IR29	Susceptible	SINGLE	shoot, leaf	shoot, vascular leaf	14 days	300mM NaCl	normal water	24 hours	Illumina HiSeq 2000
Salt	Indica	ERP003983	ERR348393	ERR348392	IR29	Susceptible	SINGLE	shoot, leaf	shoot, vascular leaf	14 days	300mM NaCl	normal water	24 hours	Illumina HiSeq 2000
Salt	Indica	ERP003983	ERR348401	ERR348387	IR29	Susceptible	SINGLE	shoot, leaf	shoot, vascular leaf	14 days	300mM NaCl	normal water	24 hours	Illumina HiSeq 2000
Salt	Japonica	SRP131107	SRR6502085	SRR6502088	Vialone Nano	Susceptible	SINGLE	leaf	leaf	6 days	100 mM NaCl	none	72 hours	Illumina HiSeq 2000
Salt	Japonica	SRP131107	SRR6502086	SRR6502089	Vialone Nano	Susceptible	SINGLE	leaf	leaf	6 days	100 mM NaCl	none	72 hours	Illumina HiSeq 2000
Salt	Japonica	SRP131107	SRR6502087	SRR6502090	Vialone Nano	Susceptible	SINGLE	leaf	leaf	6 days	100 mM NaCl	none	72 hours	Illumina HiSeq 2000
Salt	Japonica	SRP131107	SRR6502091	SRR6502094	Vialone Nano	Susceptible	SINGLE	root	root	6 days	100 mM NaCl	none	72 hours	Illumina HiSeq 2000
Salt	Japonica	SRP131107	SRR6502092	SRR6502095	Vialone Nano	Susceptible	SINGLE	root	root	6 days	100 mM NaCl	none	72 hours	Illumina HiSeq 2000
Salt	Japonica	SRP131107	SRR6502093	SRR6502096	Vialone Nano	Susceptible	SINGLE	root	root	6 days	100 mM NaCl	none	72 hours	Illumina HiSeq 2000
Drought	Indica	SRP253184	SRR11342749	SRR11342745	Nagina 22	Resistant	PAIRED	root	Root	-	1/5 volume of water	well-watered	7 days	Illumina HiSeq 1500
Drought	Indica	SRP253184	SRR11342750	SRR11342746	Nagina 22	Resistant	PAIRED	shoot	Shoot	-	1/5 volume of water	well-watered	7 days	Illumina HiSeq 1500
Drought	Indica	SRP042233	SRR1298436	SRR1298430	P28	Resistant	PAIRED	leaf	leaf	tillering stage	available water content 20%	well-watered	24h	Illumina HiSeq 2000
Drought	Indica	SRP042233	SRR1298437	SRR1298431	P28	Resistant	PAIRED	leaf	leaf	tillering stage	available water content 20%	well-watered	24h	Illumina HiSeq 2000
Drought	Indica	SRP042233	SRR1298442	SRR1298430	P28	Resistant	PAIRED	leaf	leaf	tillering stage	available water content 20%	well-watered	72 h	Illumina HiSeq 2000
Drought	Indica	SRP042233	SRR1298443	SRR1298431	P28	Resistant	PAIRED	leaf	leaf	tillering stage	available water content 20%	well-watered	72 h	Illumina HiSeq 2000
Drought	Indica	SRP042233	SRR1298438	SRR1298432	H471	Resistant	PAIRED	leaf	leaf	tillering stage	available water content 20%	well-watered	24h	Illumina HiSeq 2000
Drought	Indica	SRP042233	SRR1298439	SRR1298433	H471	Resistant	PAIRED	leaf	leaf	tillering stage	available water content 20%	well-watered	24h	Illumina HiSeq 2000
Drought	Indica	SRP042233	SRR1298444	SRR1298432	H471	Resistant	PAIRED	leaf	leaf	tillering stage	available water content 20%	well-watered	72 h	Illumina HiSeq 2000
Drought	Indica	SRP042233	SRR1298445	SRR1298433	H471	Resistant	PAIRED	leaf	leaf	tillering stage	available water content 20%	well-watered	72 h	Illumina HiSeq 2000
Drought	Indica	SRP286181	SRR12764693	SRR12764699	PR403	Resistant	PAIRED	leaf	penultimate leaves	21 days	moisture of 20%	moisture of 40%	120 h	Illumina NovaSeq 6000
Drought	Indica	SRP286181	SRR12764694	SRR12764700	PR403	Resistant	PAIRED	leaf	penultimate leaves	21 days	moisture of 20%	moisture of 40%	120 h	Illumina NovaSeq 6000
Drought	Indica	SRP286181	SRR12764695	SRR12764701	PR403	Resistant	PAIRED	leaf	penultimate leaves	21 days	moisture of 20%	moisture of 40%	120 h	Illumina NovaSeq 6000
Drought	Indica	SRP286181	SRR12764696	SRR12764702	PR403	Resistant	PAIRED	leaf	penultimate leaves	21 days	moisture of 20%	moisture of 40%	120 h	Illumina NovaSeq 6000
Drought	Indica	SRP286181	SRR12764697	SRR12764703	PR403	Resistant	PAIRED	leaf	penultimate leaves	21 days	moisture of 20%	moisture of 40%	120 h	Illumina NovaSeq 6000
Drought	Indica	SRP286181	SRR12764698	SRR12764704	PR403	Resistant	PAIRED	leaf	penultimate leaves	21 days	moisture of 20%	moisture of 40%	120 h	Illumina NovaSeq 6000
Drought	Japonica	SRP065945	SRR2931123	SRR2931040	Azucena	Resistant	PAIRED	leaf	Rice leaf	14 days	Drought	control	15 min	Illumina HiSeq 2000
Drought	Japonica	SRP065945	SRR2931124	SRR2931040	Azucena	Resistant	PAIRED	leaf	Rice leaf	14 days	Drought	control	15 min	Illumina HiSeq 2000
Drought	Japonica	SRP065945	SRR2931125	SRR2931042	Azucena	Resistant	PAIRED	leaf	Rice leaf	14 days	Drought	control	30 min	Illumina HiSeq 2000
Drought	Japonica	SRP065945	SRR2931126	SRR2931043	Azucena	Resistant	PAIRED	leaf	Rice leaf	14 days	Drought	control	30 min	Illumina HiSeq 2000
Drought	Japonica	SRP065945	SRR2931127	SRR2931044	Azucena	Resistant	PAIRED	leaf	Rice leaf	14 days	Drought	control	45 min	Illumina HiSeq 2000
Drought	Japonica	SRP065945	SRR2931128	SRR2931045	Azucena	Resistant	PAIRED	leaf	Rice leaf	14 days	Drought	control	45 min	Illumina HiSeq 2000
Drought	Japonica	SRP065945	SRR2931130	SRR2931047	Azucena	Resistant	PAIRED	leaf	Rice leaf	14 days	Drought	control	60 min	Illumina HiSeq 2000
Drought	Japonica	SRP065945	SRR2931131	SRR2931048	Azucena	Resistant	PAIRED	leaf	Rice leaf	14 days	Drought	control	75 min	Illumina HiSeq 2000
Drought	Japonica	SRP065945	SRR2931133	SRR2931050	Azucena	Resistant	PAIRED	leaf	Rice leaf	14 days	Drought	control	90 min	Illumina HiSeq 2000
Drought	Japonica	SRP065945	SRR2931134	SRR2931051	Azucena	Resistant	PAIRED	leaf	Rice leaf	14 days	Drought	control	90 min	Illumina HiSeq 2000
Drought	Japonica	SRP065945	SRR2931135	SRR2931052	Azucena	Resistant	PAIRED	leaf	Rice leaf	14 days	Drought	control	105 min	Illumina HiSeq 2000
Drought	Japonica	SRP065945	SRR2931136	SRR2931053	Azucena	Resistant	PAIRED	leaf	Rice leaf	14 days	Drought	control	105 min	Illumina HiSeq 2000
Drought	Japonica	SRP065945	SRR2931138	SRR2931055	Azucena	Resistant	PAIRED	leaf	Rice leaf	14 days	Drought	control	120 min	Illumina HiSeq 2000
Drought	Japonica	SRP065945	SRR2931139	SRR2931056	Azucena	Resistant	PAIRED	leaf	Rice leaf	14 days	Drought	control	135 min	Illumina HiSeq 2000
Drought	Japonica	SRP065945	SRR2931140	SRR2931057	Azucena	Resistant	PAIRED	leaf	Rice leaf	14 days	Drought	control	135 min	Illumina HiSeq 2000
Drought	Japonica	SRP065476	SRR2857720	SRR2857719	Nipponbare	Susceptible	PAIRED	whole plant	Whole plant	three-leaf stage	Drought	control	1h	Illumina HiSeq 2000
Drought	Japonica	SRP065476	SRR2857721	SRR2857719	Nipponbare	Susceptible	PAIRED	whole plant	Whole plant	three-leaf stage	Drought	control	6h	Illumina HiSeq 2000
Drought	Indica	SRP253184	SRR11342741	SRR11342737	IR64	Susceptible	PAIRED	root	Root	14 days	1/5 volume of water	well-watered	7 days	Illumina HiSeq 1500
Drought	Indica	SRP253184	SRR11342742	SRR11342738	IR64	Susceptible	PAIRED	shoot	Shoot	14 days	1/5 volume of water	well-watered	7 days	Illumina HiSeq 1500
Drought	Indica	SRP042233	SRR1298434	SRR1298428	HHZ	Susceptible	PAIRED	leaf	leaf	-	available water content 20%	well-watered	24h	Illumina HiSeq 2000
Drought	Indica	SRP042233	SRR1298435	SRR1298429	HHZ	Susceptible	PAIRED	leaf	leaf	-	available water content 20%	well-watered	24h	Illumina HiSeq 2000
Drought	Indica	SRP042233	SRR1298440	SRR1298428	HHZ	Susceptible	PAIRED	leaf	leaf	-	available water content 20%	well-watered	72 h	Illumina HiSeq 2000
Drought	Indica	SRP042233	SRR1298441	SRR1298429	HHZ	Susceptible	PAIRED	leaf	leaf	-	available water content 20%	well-watered	72 h	Illumina HiSeq 2000
Drought	Indica	SRP286181	SRR12764705	SRR12764711	PY6	Susceptible	PAIRED	leaf	penultimate leaves	21 days	moisture of 20%	moisture of 40%	120 h	Illumina NovaSeq 6000
Drought	Indica	SRP286181	SRR12764706	SRR12764712	PY6	Susceptible	PAIRED	leaf	penultimate leaves	21 days	moisture of 20%	moisture of 40%	120 h	Illumina NovaSeq 6000
Drought	Indica	SRP286181	SRR12764707	SRR12764713	PY6	Susceptible	PAIRED	leaf	penultimate leaves	21 days	moisture of 20%	moisture of 40%	120 h	Illumina NovaSeq 6000
Drought	Indica	SRP286181	SRR12764708	SRR12764714	PY6	Susceptible	PAIRED	leaf	penultimate leaves	21 days	moisture of 20%	moisture of 40%	120 h	Illumina NovaSeq 6000
Drought	Indica	SRP286181	SRR12764709	SRR12764715	PY6	Susceptible	PAIRED	leaf	penultimate leaves	21 days	moisture of 20%	moisture of 40%	120 h	Illumina NovaSeq 6000
Drought	Indica	SRP286181	SRR12764710	SRR12764716	PY6	Susceptible	PAIRED	leaf	penultimate leaves	21 days	moisture of 20%	moisture of 40%	120 h	Illumina NovaSeq 6000
