# Supplementary material for: Meta-analysis of public RNA-sequencing data of drought and salt stresses in different phenotypes of resistant and susceptible Oryza sativa cultivars
Source: Quant Plant Biol. 2025 Sep 5;6:e27. doi: 10.1017/qpb.2025.10020 (PMC12451249; doi:10.1017/qpb.2025.10020)
Supplement: Shintani and Bono supplementary material [file S2632882825100209sup001.zip › Supplementary_TableS3.xlsx]

## Sheet: Salt_Resistant_gene_tpm
Gene ID	ERR348347	ERR348348	ERR348349	ERR348350	ERR348351	ERR348352	ERR348353	ERR348354	ERR348355	ERR348356	ERR348357	ERR348358	ERR348359	ERR348360	ERR348361	ERR348362	ERR348363	ERR348364	ERR348365	ERR348366	ERR348367	ERR348368	ERR348369	ERR348370	ERR348371	ERR348372	ERR348373	ERR348374	ERR348375	ERR348376	SRR21594518	SRR21594519	SRR21594520	SRR21594521	SRR21594522	SRR21594523	SRR6502097	SRR6502098	SRR6502099	SRR6502100	SRR6502101	SRR6502102	SRR6502103	SRR6502104	SRR6502105	SRR6502106	SRR6502107	SRR6502108
Os01g0100100	15.3335	16.5808	13.3009	9.63224	11.0728	13.756	14.1167	18.2604	15.4928	11.4435	9.60358	18.2051	20.8845	17.5831	17.2942	16.0338	19.5327	17.3082	16.3628	18.2825	16.1186	11.1667	15.4532	11.2236	9.71949	13.9096	14.0741	18.4355	14.0393	15.6809	18.0076	19.3127	19.4602	16.5367	13.5293	15.1656	20.429	23.0516	11.3137	17.4846	16.5061	18.0131	21.8225	23.2382	16.3747	17.3692	16.7413	19.6606
Os01g0100200	0	0.266375	0	0	0.178421	0.405307	0.197349	0.04824	0	0	0.053653	0.187664	0.036002	0.103523	0.11139	0.113456	0.289068	0	0.114027	0.101339	0.179579	0.327379	0.107607	0.389725	0.134952	0.257953	0.309005	0.115976	0.322266	0.167979	0.267623	0.161933	0.195705	1.18258	0.829228	1.567	0.593781	0.745239	0.131567	1.18956	1.19216	0.786812	2.03294	1.99593	3.37508	3.27519	2.71549	1.19057
Os01g0100300	0.210806	0	0.190937	0.067618	0	0	0	0.098859	0.056489	0.0638	0	0	0	0	0	0	0	0.112296	0	0	0	0	0	0.275016	0	0.12814	0	0	0	0	0.086961	0	0	0	0.193977	0.101998	0	0	0.719639	0	0	0	0.295697	0	0	0	0	0.662193
Os01g0100400	0.864845	1.78129	1.00714	1.05019	0.818815	1.82623	0.841862	1.72064	1.05942	0.710443	0.837173	1.92916	2.18092	1.09271	1.31207	1.47525	1.92356	1.20111	1.15125	1.59674	0.659304	0.794132	1.36627	2.64553	1.14575	1.43803	1.74898	0.904807	2.03356	1.11008	5.98237	5.76024	6.1692	9.28783	9.03413	10.5609	4.63249	6.49812	2.44136	4.00338	4.10333	4.4315	18.0617	18.5855	17.8002	19.6217	16.0003	17.3233
Os01g0100466	0	0	0	0	0	0	0.042978	0	0	0	0	0	0	0	0	0	0	0	0	0	0	0	0	0	0	0	0	0	0	0	0	0.057759	0	0.063231	0	0.133516	0	0	0	0	0	0	0	0	2.83191	0	0	0.309981
Os01g0100500	11.8231	16.0095	10.9528	8.87128	9.26792	15.3869	11.2487	15.0233	15.4639	9.38489	10.4989	15.9407	15.5627	13.0752	13.6725	16.3312	14.6393	17.0767	17.4446	17.1109	12.3789	10.6699	13.4155	15.466	10.4729	14.2376	17.0709	16.9518	16.5177	13.5962	39.1985	38.504	42.7012	37.1965	39.6525	38.8605	20.8028	26.0502	8.9902	17.4832	16.4947	17.6867	40.9696	40.0298	31.8685	34.3219	38.4507	34.3307
Os01g0100600	10.3381	10.724	8.39193	7.0453	9.02251	9.23948	11.6564	14.3215	10.6413	10.8437	6.43897	15.718	16.9066	17.4147	14.72	13.2862	18.1782	10.5545	10.3511	10.4487	11.3099	7.50758	11.036	7.6869	6.58689	11.0878	7.88868	13.2834	9.41609	11.5614	14.5514	14.9824	16.2604	14.0398	14.6771	12.6457	15.5987	17.7344	10.3596	15.5136	14.9798	14.0868	18.6327	19.1159	18.2016	18.1716	17.0095	18.25
Os01g0100650	0	4.19928	1.37636	2.9956	0	2.47643	0	4.74484	3.20083	0	0	3.0871	4.66122	0	0	0	4.95233	0	0	3.00783	0	0	4.71709	2.44141	1.6323	2.46155	0	2.16238	1.60145	0	0	0	0	0	0	0	0	0	1.8597	0	0	0	10.2251	8.10921	3.76412	0	5.82969	5.12308
Os01g0100700	106.16	84.8895	88.4391	49.8765	88.9496	60.5188	97.7619	124.043	74.4874	103.232	43.4691	119.269	127.113	125.486	153.085	88.4907	116.975	45.6673	58.9287	70.7559	103.636	126.41	85.7598	67.3705	72.9044	60.2673	53.5982	65.7527	57.7515	63.0776	140.536	115.048	113.633	199.09	188.181	226.08	33.6083	43.6001	46.4489	48.7378	51.083	32.9104	182.776	178.609	229.449	168.017	154.057	205.722
Os01g0100800	18.5615	13.7217	18.115	11.9076	13.9745	12.2956	16.6907	20.1171	16.6375	14.5495	10.9867	19.9516	19.8577	19.7949	21.6063	15.4623	21.2506	14.6338	16.9029	18.6087	18.5721	13.027	16.8909	10.1052	14.0498	12.468	13.351	16.5787	12.8038	16.4226	15.721	16.9794	17.2324	12.2563	14.7875	13.5275	16.4211	16.8532	11.1664	11.99	11.9184	12.0825	20.3513	20.5975	18.0768	14.7394	14.6436	19.3384
Os01g0100900	44.3877	50.9149	39.3291	29.5632	36.4562	41.9743	41.3534	59.9036	52.638	40.9137	33.7429	59.2249	62.8354	52.8813	54.5668	60.2702	60.1877	44.9988	59.5236	48.1794	46.0508	39.2931	41.8132	35.0434	29.1496	44.766	47.7793	58.2372	45.1261	51.3017	119.841	154.273	136.56	83.4308	78.0205	78.707	60.7555	68.8292	33.4275	42.6209	41.151	50.719	72.898	79.9725	58.2589	61.1274	62.3844	60.2366
Os01g0101150	0.608373	0.550356	0.372046	0.08673	0.057343	0.392556	0.502126	1.4914	0.376614	0.098198	0.065335	1.50785	1.94401	0.468801	0.952679	0.349447	1.44973	0.302473	0.442825	0.74639	0.379404	0.187888	0.561991	0.287596	0.054216	0.379171	0.358626	0.42887	0.323669	0.220731	0.579229	0.743622	0.622582	0.657457	0.703226	0.862352	1.37827	1.61672	0.087672	0.819249	0.904667	0.486198	0.792552	2.01755	1.47166	1.12439	1.18833	1.3462
Os01g0101175	0	0	0.272937	0	0	0.150767	0	0.610798	0.170055	0	0.187263	0	1.3371	1.22447	0.529621	0	0.982556	0	0	0	0.578673	0	0	0	0	0	0	0.744688	0	0.301965	0	0	0.116465	0.070465	0	0	0	0	0.507818	0	0	0.847654	0.945647	0	0	0	0	0
Os01g0101200	116.832	93.0972	107.758	104.153	72.9773	123.265	108.782	93.7353	87.3452	74.9741	94.9381	91.0469	128.375	106.316	87.6928	89.167	104.831	96.7178	98.8604	133.242	131.727	68.1476	130.36	98.5529	73.3524	102.677	110.367	103.999	104.074	103.646	3.30728	2.47045	2.79935	5.69096	3.91469	4.70076	194.721	151.344	162.423	153.729	141.629	173.249	9.62552	9.51598	13.9084	7.63233	7.05159	3.98554
Os01g0101300	3.15842	5.92232	3.53302	3.49172	4.07977	4.74758	2.41987	3.84433	5.27342	4.45236	3.90777	3.7786	3.64551	3.76955	4.13765	5.6124	3.84903	5.63734	5.1333	3.68284	3.46608	4.03343	3.31048	5.24332	3.60879	5.13995	5.01872	4.92642	5.08337	5.55785	9.48588	10.4219	10.4665	7.32062	6.70038	7.00619	6.23629	7.26738	5.59609	4.54553	5.72647	7.23174	8.36135	8.57475	8.98154	6.01429	6.81185	7.41382
Os01g0101600	21.5779	27.7546	19.5893	12.7408	11.9795	26.7855	22.1659	26.2251	31.0794	14.1784	13.1942	25.886	26.8961	23.2599	22.0289	29.6931	28.8545	36.7714	31.5091	30.4147	21.2885	12.3649	26.1288	25.6392	13.1993	26.8119	24.1982	38.1748	27.1583	31.8722	30.3474	34.5746	34.2894	29.066	32.902	29.9372	37.5401	38.9366	19.6064	27.9493	31.2482	34.2256	32.0726	34.0254	31.4772	28.1656	28.2791	28.7083
Os01g0101700	35.894	51.5185	30.896	93.7322	71.4961	55.8946	37.1006	9.10943	48.3305	49.5304	69.646	6.01808	11.4449	12.8463	9.11145	50.937	8.01043	61.486	52.0413	23.5021	37.3071	44.0806	32.8574	54.8444	51.8382	67.0607	56.3441	55.4101	58.2442	52.8843	14.4789	16.896	15.6349	11.4725	12.0727	13.0045	47.9259	44.68	57.9369	29.8544	40.17	40.8894	9.6251	11.9395	15.839	5.72891	7.36945	8.56552
Os01g0101800	0.382364	0.529963	0.37198	0.308889	0.300337	0.806301	0.318356	0.203084	0.485737	0.240014	0.270945	0.236921	0.151505	0.174261	0.046876	0.732094	0.091235	0.19614	0.479856	0.383816	0.272058	0.275538	0.649066	1.47178	0.32655	0.444846	0.664634	0.325371	0.728946	0.466552	2.93858	2.10201	2.77028	3.75759	4.24968	5.39901	0.249878	0.689954	0.198995	0.095352	0.222975	0.210707	5.00876	4.38936	4.43291	3.93437	4.77505	6.54368
Os01g0101850	0	0.125463	0	0	0	0	0	0	0	0	0	0	0	0	0	0	0	0	0	0	0	0	0	0.156399	0	0	0	0	0	0	0	0	0	0.038715	0.193822	0	0	0	0	0	0	0	0	0	0.057338	0	0	0.559556
Os01g0101900	0	0	0	0	0	0	0.300459	0	0	0.372142	0.490117	0	0	0	0	0	0	0	0	0	0	0	0.327658	0	0	0	0	0	0	0	0.887365	0.911226	0	5.39966	3.4568	3.16687	0.602679	0	0	0	0	0	2.1745	2.35259	4.13586	1.08794	1.77183	3.96799
Os01g0102000	0.12187	3.06202	0.386343	1.01923	0.732301	2.44635	0.337494	0.358496	0.805536	0.295068	1.29537	1.17801	0.23903	0.187453	0.268931	1.96288	0.130856	1.21184	1.42237	0.856335	0.195103	1.6992	0.865989	3.18379	1.52727	3.53198	1.86509	0.910009	3.30674	0.567775	2.58205	2.58618	2.81594	2.8709	3.67046	4.27387	0.517683	0.539777	0.285414	1.12829	0.999397	0.43173	8.66861	7.22825	8.62395	3.34265	2.98534	4.53199
Os01g0102300	24.6418	33.8821	18.9825	50.2081	45.0545	33.2104	21.2043	49.0822	24.9647	47.9179	40.3973	54.5561	57.0604	54.0206	44.8928	37.3072	56.214	29.4368	28.2946	27.1596	29.2702	30.8899	24.04	26.6271	28.8085	36.6911	27.6468	33.1043	32.1435	33.5091	4.56019	4.21162	5.07533	5.77801	5.92271	6.17699	95.0969	77.7763	69.4532	66.7661	68.4774	66.5586	1.1582	1.56631	1.70221	0.6519	1.17965	0.679324
Os01g0102400	0.046587	0.237061	0.147686	0.119546	0.0494	0.178531	0.022767	0.077086	0.074902	0.084596	0.111414	0.02598	0.117823	0.071657	0.077103	0.026178	0.100044	0.173717	0.131547	0.11691	0.02486	0.064745	0.049656	0.07824	0.093412	0.287452	0.166358	0.053518	0.277349	0.069763	0.145278	0.072858	0.033152	0.039939	0.079982	0	2.1007	1.90862	1.75931	0.431304	0.962734	0.346577	0	0	0	0	0.08524	0
Os01g0102500	6.11615	9.94602	5.55728	8.84374	9.57383	8.26985	5.33268	7.45358	8.13733	11.306	9.44177	7.86092	7.08332	6.17212	7.30527	11.4121	6.48375	7.73659	7.14927	5.18436	6.83843	11.4143	6.82949	9.67384	8.74021	10.3684	7.3296	8.47591	8.73914	7.94738	15.58	16.7293	17.3402	16.0105	16.0434	18.1264	9.51656	9.11565	6.54799	8.17079	9.01845	8.04765	17.4429	16.7911	19.6158	24.2569	21.0674	18.7969
Os01g0102600	179.474	131.506	220.915	144.663	109.699	143.823	182.151	211.129	155.236	135.293	110.098	208.307	193.019	216.342	185.021	135.932	231.468	171.865	139.896	185.681	213.856	106.356	227.578	138.033	129.118	134.596	132.053	172.66	144.83	177.084	2.20355	2.38385	2.84815	6.11054	5.46955	8.36984	149.418	148.662	164.234	212.298	196.784	172.616	4.61799	5.55611	6.11252	5.13879	8.12577	6.66257
Os01g0102700	58.1157	68.2369	61.7674	45.1062	55.6174	71.645	58.4745	71.8016	60.3389	50.3345	59.9942	71.8926	68.5109	73.1952	71.0912	64.7152	66.0816	57.301	56.2668	66.9385	53.3163	67.2982	67.4941	75.5065	68.4305	56.4342	65.5586	48.2478	71.904	48.007	174.425	159.799	169.111	201.331	198.037	211.691	45.6929	66.2226	60.4526	44.3453	38.4387	38.0995	187.573	167.906	166.683	150.606	164.945	203.6
Os01g0102800	4.63158	6.08995	3.80481	2.72249	3.64348	4.3282	3.55835	5.95273	5.59938	3.79445	2.30118	5.95857	7.51317	5.58877	5.71637	6.46394	6.02555	5.2902	6.07068	4.35724	4.26491	3.9968	3.60493	4.0882	3.44476	4.9543	4.83531	7.89435	4.71905	6.38733	13.4253	13.2188	12.3307	9.19501	8.63954	8.7132	6.71521	7.29904	3.7649	4.55083	4.34577	5.47607	13.2573	11.3962	9.12962	8.21486	9.32789	10.3281
Os01g0102850	3.23348	1.46256	2.98197	1.20689	1.62086	0.836818	2.98801	4.53966	2.01648	1.56576	1.31226	5.37691	4.02534	3.97895	5.12447	2.1803	5.49226	2.1704	1.66006	5.48845	3.82747	1.7158	4.19845	0.592409	1.35564	1.25314	1.13965	1.95858	0.985255	2.11292	1.17609	0.999233	0.987549	0.981895	1.20497	1.26681	4.61041	4.94738	4.54359	5.44761	4.04975	6.8763	2.21796	4.27428	4.96153	3.32992	3.04971	2.16818
Os01g0102900	2541.48	353.405	3486.83	297.56	325.251	403.283	2962.37	7882.25	682.168	290.355	378.773	8455.47	8457.44	7949.16	7750.18	340.663	9825.58	778.014	829.951	3019.97	3804.7	281.397	3320.28	364.38	357.709	435.362	641.69	680.435	358.733	807.973	7.65617	6.13744	8.24233	25.3637	22.1334	19.3003	2436.34	2560.65	2900.75	3098.6	2662.51	3097.82	16.445	25.2831	17.4199	19.3568	35.3329	10.0179
Os01g0103000	7.2889	4.14325	8.86563	2.60943	2.60529	4.76284	7.39925	8.99229	3.87102	2.45875	3.39565	8.45405	10.6277	7.98868	8.96405	5.52784	9.62128	3.70798	3.92567	9.36191	7.75598	4.05886	11.5325	6.77337	3.49319	3.01777	6.22524	3.20631	4.59291	2.54487	12.4743	9.29509	10.2154	20.4402	20.1476	23.2046	2.55941	5.55541	3.50285	2.22971	2.56831	2.24394	27.2674	25.0156	24.8269	20.2265	21.4831	29.4802
Os01g0103050	0.083435	0.084332	0.12292	0.018209	0.014895	0.069378	0	0.158196	0.042989	0.050264	0.054213	0.128763	0.049315	0.044226	0.095828	0	0.110826	0.048233	0.038063	0.083438	0.139272	0	0.076542	0.097112	0.030816	0	0.029886	0.051064	0.065623	0.03052	0	0.020142	0.036797	0	0.044241	0	0.026597	0.108675	0.04876	0.145013	0.027051	0.098927	0.530948	0.296788	0.561248	0.549798	0.171646	0.704827
Os01g0103075	0	0	0	0	0	0	0	0	0	0	0	0	0	0	0	0	0	0	0	0	0	0	0	0	0	0	0	0	0	0	0.368522	0.604336	0.333961	0.58907	0.294879	0.233338	0	0	1.45013	0	0	0	2.58522	1.29656	1.98893	0	0	0.569425
Os01g0103100	1.6396	7.88582	1.08411	6.02942	5.06376	8.71978	2.04179	1.91797	4.52775	4.1405	9.01343	2.20928	2.29408	1.51249	1.27821	8.75494	1.75331	6.07941	7.27668	2.6081	1.39822	5.29627	2.67689	8.19939	4.12134	10.0814	6.68405	5.58072	8.60249	4.89342	1.59395	2.15226	1.77548	1.12549	1.65627	1.37997	4.9927	5.13744	0.981752	3.58201	3.74188	3.41087	2.53118	4.05688	6.36963	4.82373	4.20702	3.30246
Os01g0103400	0	0	0	0	0	0	0	0	0	0	0	0	0	0	0	0	0	0	0	0	0	0	0	0	0	0	0	0	0	0	0	0	0	0	0	0	4.1541	5.69783	4.12048	4.71308	4.1702	5.14711	6.60197	6.94961	8.33006	6.1598	4.47073	6.27939
Os01g0103600	42.284	40.6614	45.9007	31.7112	41.8366	41.4407	41.234	57.0733	54.4829	48.3567	32.1879	53.3091	49.3584	45.482	60.8811	48.0652	58.9218	43.294	48.6058	37.3971	42.1958	47.2643	43.8329	44.5161	44.1344	35.8898	45.0763	43.4964	42.0811	41.1243	137.585	129.552	140.189	156.638	161.887	153.337	31.1361	45.0338	48.4149	32.3448	25.0718	33.4683	141.919	122.168	109.314	105.084	125.482	141.259
Os01g0103650	0	0	0	0	0	0	0	0	0	0	0	0	0	0	0	0	0	0	0	0	0	0	0	0	0	0	0	0	0	0	0	0	0	0	0	0	0	0	0	0	0	0	0	0	0	0	0	0
Os01g0103700	3.69731	6.71418	4.01822	6.22966	5.09483	6.73701	3.86543	4.01635	7.01724	6.70008	5.11823	4.99414	4.54403	3.35415	3.75963	7.21185	4.14475	8.72247	8.24111	4.4778	4.04454	4.1961	4.57374	5.65471	4.76244	6.91131	5.9618	8.97689	6.8226	7.9334	4.93464	4.89079	4.9994	4.84506	5.09796	5.11319	5.19836	6.10741	3.14507	3.79395	4.01388	4.2363	7.21423	6.59851	5.06273	5.25807	5.47904	5.92453
Os01g0103800	8.98528	14.4897	8.8195	8.93022	8.73867	13.8826	9.22905	10.98	12.8735	8.57144	11.5785	12.9887	11.2898	10.2182	11.3169	13.7681	11.1178	11.6878	12.9035	10.0668	9.04545	10.3026	9.70595	12.1015	9.31586	11.3908	13.447	11.4499	14.7448	9.91163	15.5379	14.6721	16.2788	16.8128	16.3717	19.4087	14.0042	15.0669	8.13635	10.1812	10.258	10.5192	26.996	24.1959	23.5659	19.1686	20.1081	26.9391
Os01g0103900	0.075907	0.12017	0.123756	0.077914	0.160983	0.232714	0.103869	0.184215	0.146452	0.073514	0.169433	0.237051	0.373558	0.233513	0.201007	0.290041	0.114107	0.177917	0.205766	0.228587	0.064811	0.16879	0.210361	0.390944	0.152203	0.238441	0.185869	0.174402	0.218077	0.106093	1.28171	1.21092	0.828992	1.45663	1.61105	1.53519	0.267873	0.403441	0.133329	0.127774	0.119516	0.096806	1.86142	2.17846	2.02395	1.85364	1.72819	1.90363
Os01g0104000	10.0174	15.4427	11.6063	9.27069	10.0637	14.6554	11.0298	12.103	13.4611	8.93127	12.6657	12.618	13.0483	9.64785	11.555	15.0234	10.5476	14.5399	15.8811	10.7624	10.088	12.0451	12.4471	15.6579	9.4619	12.8144	15.5293	13.5706	15.962	12.0333	16.153	19.4194	18.6551	13.2312	14.4678	13.679	13.373	16.0546	9.46855	12.0268	9.44695	11.8777	17.7747	17.0755	16.4092	13.9363	14.1886	18.4093
Os01g0104100	59.5518	77.0831	54.4118	55.2271	51.3296	73.1571	64.3836	75.2826	78.9448	63.0783	52.831	75.3984	86.6459	72.7149	69.9261	83.0565	76.3852	79.738	76.3026	64.4541	58.7253	46.4169	67.2303	70.685	50.4138	76.5086	70.6451	91.1032	78.3923	82.873	38.3318	43.5736	40.3933	31.7869	29.9796	31.411	96.9133	93.1683	70.684	80.9385	79.7568	87.6587	32.6464	35.0696	28.7603	32.5423	36.6074	34.5607
Os01g0104200	0.038534	0	0.034716	0	0	0.125899	0	0.042281	0.041083	0	0.431065	0	0.041005	0.039303	0.04229	0.043074	0	0.040835	0.168897	0	0.040907	0	0.247047	0	0	0.043099	0.07821	0	0.13765	0.068478	4.12565	6.4064	5.61654	8.76312	10.918	12.6474	0.225431	0.339519	0	0.129978	0.226305	0.651744	3.43423	5.49935	3.66755	8.13908	12.83	4.20048
Os01g0104350	30.9963	10.2414	34.3687	13.2231	13.495	9.74551	29.9142	27.8189	13.9757	10.9641	13.5685	26.9948	26.9797	25.2995	31.1848	8.86209	27.1621	12.0614	13.5805	34.3273	31.2482	15.4081	30.0423	10.0528	11.1934	11.9123	11.9487	10.494	9.06576	10.6006	4.26993	3.1456	6.75238	3.12925	3.29602	4.56867	5.2044	4.49549	8.77685	5.12555	3.8416	5.64241	4.23421	6.12457	6.8756	4.14479	3.26261	3.74327
Os01g0104400	182.27	216.393	184.158	181.536	200.865	253.517	216.457	212.894	164.685	155.946	266.127	217.496	216.767	212.148	185.559	204.721	220.118	178.231	181.651	227.456	178.845	182.104	212.532	259.959	206.064	237.648	215.343	167.391	262.735	148.379	133.731	113.046	118.747	157.02	145.088	160.171	232.8	213.862	211.719	222.385	279.553	227.447	215.574	195.795	200.826	224.408	245.235	210.97
Os01g0104500	0	0.13446	0	0.030513	0	0.078116	0	0.026234	0.02549	0	0	0.026524	0	0	0	0.13363	0	0	0	0	0	0	0	0.079879	0.029486	0.026679	0.048527	0	0.056935	0	0	0	0	0	0	0	0	0	0	0	0	0	0	0	0	0	0	0
Os01g0104600	20.5578	24.3079	19.3169	16.0962	15.7132	21.654	19.3615	19.2483	25.9483	16.7457	11.8029	22.1725	20.9012	17.7248	19.5903	24.1673	21.2734	30.3409	28.9628	27.5815	23.5843	11.9002	21.6761	19.0274	14.7264	20.6349	22.8164	35.5557	22.3806	30.8654	15.9159	17.5134	18.4784	14.825	17.9328	16.3513	32.2827	35.859	21.0214	33.2552	32.7954	36.2898	15.69	15.8778	11.3116	12.4658	12.4278	15.0844
Os01g0104800	22.9703	19.4226	16.1563	6.2906	9.99975	10.0219	19.4017	34.5753	21.9523	11.7449	5.5074	32.9518	34.571	28.7796	34.4314	19.088	33.2615	13.4997	15.4084	17.3851	22.0012	13.8047	21.0223	8.91134	7.45292	12.6794	11.2887	20.3349	10.8043	16.1938	29.5732	29.5643	31.8461	39.5429	34.1049	38.2249	13.1388	16.6038	9.05911	12.7277	11.6546	9.54151	46.0544	45.9887	36.0774	36.6754	36.7691	51.5447
Os01g0104900	0.727216	5.73348	1.26246	3.4935	2.76827	8.0951	1.81644	1.7381	3.96989	1.54062	4.91681	2.86131	2.22594	2.30556	1.36783	5.40298	1.43154	3.03452	3.90152	3.56878	1.20732	3.39693	2.77038	8.26117	5.13304	7.48781	5.70889	2.50623	8.39081	2.64183	49.6988	44.0423	45.9171	36.7987	47.0277	53.6596	7.60386	10.6916	4.04487	5.33847	5.48646	3.90723	87.9738	98.1716	154.004	102.048	75.0453	71.8541
Os01g0105300	7.226	4.56612	8.26773	22.127	1.33588	9.96301	10.5699	3.94493	12.8707	2.06876	10.8562	1.67984	4.12231	1.46701	4.94308	15.2731	1.76697	26.5311	23.8862	8.16182	9.33954	8.42509	3.30168	3.819	4.76659	7.13666	25.3618	10.8746	4.12004	10.3687	0.98769	1.49092	1.00008	0.403694	0.342959	0.157761	0.403347	0.20739	0.136841	0.20494	0.229904	0.457976	0.316626	0.236832	0.247806	0.647539	0.237957	0.184666
Os01g0105400	7.86491	10.6358	7.58053	7.68522	6.8071	9.45437	8.39977	14.6581	8.39861	5.57894	9.13457	17.5027	13.7492	10.8005	12.8835	11.2035	12.458	10.2857	10.9856	10.3359	8.97517	8.53093	9.38163	8.684	7.18875	10.1816	10.6991	7.941	10.405	7.89065	15.586	11.8847	13.2736	14.7011	14.7679	16.5661	11.1611	12.4446	7.04306	10.4305	9.7131	8.00351	32.1023	32.5571	40.2291	32.6005	28.9845	32.3487
Os01g0105700	0.634432	0.98312	0.446939	0.542668	0.946827	0.977654	0.551194	0.440645	0.680022	0.568914	1.1239	0.760009	0.477628	0.409615	0.362964	0.871427	0.706444	0.751023	0.610416	0.660428	0.351095	0.653119	0.576045	0.815558	0.636053	0.817186	0.431524	0.863787	0.731321	0.469163	0.623254	0.735323	0.903325	1.16891	1.93733	1.53402	0.414607	0.260181	0.288907	0.158211	0.138738	0.299667	1.05269	1.84322	1.12084	1.08108	1.65907	0.823253
Os01g0105800	13.6718	17.6848	11.4236	22.5902	17.3327	13.3123	12.6724	11.1302	11.5179	18.0777	28.715	11.9849	15.49	15.0023	12.5799	14.4574	13.434	11.5022	12.6498	5.62114	11.4147	17.8787	9.6791	10.5625	16.1344	14.4888	10.9119	12.1705	13.0443	11.4328	4.71698	6.40302	5.69214	4.2815	3.88049	2.25998	13.1546	12.6246	12.2285	5.18014	4.76594	4.71818	1.90327	2.6061	3.08521	3.03526	4.07091	3.25598
Os01g0105900	38.1302	53.0933	37.1519	67.6806	41.5902	45.3094	38.3574	55.2547	58.4174	55.546	118.831	59.9238	48.285	52.5761	53.1847	51.2837	49.6088	48.4481	48.1263	41.8811	37.6863	53.1184	37.4916	50.8123	45.3854	42.9553	45.0734	46.5718	42.4867	43.9909	68.6501	65.2701	73.6437	55.3261	56.1242	58.2643	73.9529	76.9385	64.698	40.4163	37.2316	43.4473	91.9446	90.6581	75.2807	95.0742	89.2794	78.781
Os01g0106200	39.3223	36.8937	39.1697	35.8418	41.0341	41.093	39.267	48.0198	36.3423	41.0797	50.0463	51.6772	49.1859	51.6488	48.1244	38.2475	48.0373	39.349	38.3921	41.2047	37.5521	51.7471	43.5808	47.4037	46.5205	42.9036	42.542	33.2487	45.3861	38.1492	99.958	98.8899	98.2747	98.1243	104.586	117.169	29.8501	26.9174	39.1034	20.1729	23.3347	24.657	47.5245	49.0539	85.7045	51.8472	41.0517	53.1631
Os01g0106300	10.0343	59.4699	31.0223	54.716	10.4507	180.01	25.8845	25.8385	62.042	5.05765	150.035	36.0392	6.92172	6.44613	9.93554	59.0966	11.881	107.608	109.139	117.15	19.0059	33.2606	57.4587	175.468	92.9743	125.75	113.783	53.793	146.777	68.9644	2.69308	2.38212	2.08079	3.37736	2.97324	3.83988	18.518	18.9	11.1634	37.6118	31.6278	35.9063	3.19146	3.71489	3.814	7.7064	4.45174	4.28783
Os01g0106400	77.023	87.4006	219.246	330.286	46.5273	422.2	190.846	103.626	279.403	19.5088	429.387	106.8	33.6914	41.3227	33.7882	120.66	24.0634	217.58	294.047	282.504	76.5312	64.1687	206.213	173.125	191.528	268.114	279.276	82.3333	199.772	112.747	22.6225	12.5411	15.6653	14.1336	7.89123	8.58961	10.5913	11.6189	6.83239	17.5964	17.3681	20.1374	17.9795	18.606	25.2611	75.441	33.452	27.38
Os01g0106500	12.979	11.7787	9.88382	7.31867	8.98529	8.28217	16.0793	22.7526	13.8674	10.9585	8.10595	23.3272	23.3929	22.0829	20.523	12.0776	20.6822	7.00197	9.99087	11.9495	13.5875	14.6485	13.3054	7.35837	7.3349	9.73801	8.60309	11.1113	8.65893	10.6877	22.0365	15.7482	20.3912	24.2213	24.6533	27.0771	7.94166	10.7098	7.40546	7.23607	5.6946	7.64362	25.8276	19.2173	21.1324	18.2859	18.3448	25.6863
Os01g0106600	1.60354	4.14464	0.933691	3.57597	4.53435	4.51477	2.76144	2.23216	1.71877	3.42026	5.72197	1.91621	4.49303	4.14995	1.9799	3.34674	2.13173	2.11517	2.75987	2.72105	1.95591	5.78361	1.5871	4.6594	3.78944	4.06905	2.96044	1.71053	4.15897	1.75332	4.41298	3.09668	2.24145	2.9146	3.09674	3.22275	3.66775	3.88932	4.15779	2.05654	2.47969	3.24607	2.43064	2.70275	3.87587	3.44559	3.02582	2.18249
Os01g0106700	4.69891	5.0876	3.90545	1.54327	1.92864	3.65931	3.94591	6.36334	3.17184	1.70804	1.85137	7.23684	7.75206	4.85681	5.85043	4.77557	6.60058	4.38985	5.10517	5.64841	4.93062	2.07075	4.36078	2.36256	1.52302	3.58594	3.80048	6.73674	3.96081	3.63982	6.56747	6.07651	7.92612	5.92501	6.47577	5.31076	8.52692	10.1202	1.68871	5.77281	5.5947	6.72332	14.4653	16.4595	11.3926	11.5555	12.6722	13.6533
Os01g0106750	53.3128	25.4035	50.1103	34.8466	45.5104	15.0522	46.2089	56.9605	33.4238	46.6797	24.0565	56.8431	47.3504	74.9543	50.3139	27.1308	61.9244	25.0059	31.4333	48.4667	45.4479	36.3471	55.7528	15.7672	27.5649	17.3034	27.0255	25.0371	18.8645	32.8045	29.9372	30.247	36.4242	14.4789	37.7298	26.6983	24.3225	27.4739	55.9497	15.8034	20.4573	14.9665	44.274	49.3967	53.7236	33.8199	31.4048	46.9901
Os01g0106800	116.05	87.4346	109.441	76.5246	105.507	79.4476	111.896	126.841	84.8179	98.9857	78.9422	122.155	140.462	153.142	145.39	84.5057	125.717	74.1683	89.2603	90.3883	113.682	113.634	106.701	77.3908	89.9442	78.7245	88.1558	78.6038	78.8924	83.7537	201.829	182.046	197.843	211.437	222.792	219.243	51.0049	49.827	77.3809	43.2654	35.0268	38.6216	82.0276	70.5063	83.6719	59.953	57.2819	65.8835
Os01g0106900	132.054	136.854	124.028	152.795	92.1911	142.297	116.178	96.4345	132.011	110.239	127.182	98.9365	101.413	87.6294	90.9888	145.212	102.515	176.164	149.785	150.892	134.117	67.1591	133.477	135.712	88.0102	136.173	130.076	165.154	144.427	146.878	189.74	320.173	219.634	28.8413	26.9121	26.0484	266.117	317.389	177.902	221.496	234.3	244.237	33.9713	44.4457	26.3387	21.7892	23.5714	25.9071
Os01g0107000	35.4053	38.3038	33.7529	36.2317	33.1009	31.5641	32.5168	48.8682	36.207	47.0824	30.7826	50.2382	51.9147	40.8576	43.2062	46.575	50.7037	36.9203	41.6089	28.688	39.8724	29.0199	32.6955	29.6744	25.823	38.355	27.6904	49.3948	32.7268	41.634	29.0524	34.1294	30.5893	15.6643	17.2607	17.5675	49.3879	57.5815	41.5642	47.2953	43.6713	49.1208	27.7134	29.0999	21.7782	22.6478	24.7568	23.8462
Os01g0107400	16.1961	16.4152	17.0602	22.1655	21.8811	19.1783	20.5204	30.8354	17.6171	18.8805	16.6411	31.3106	25.413	28.541	25.018	19.4148	31.1738	16.8718	19.5126	19.3887	17.1576	22.0085	18.1581	10.4771	18.4024	13.8628	19.2171	14.8845	16.3717	19.6423	12.0672	10.0585	12.9949	22.2915	19.8597	23.8768	6.35056	5.31361	4.63594	3.43306	4.014	2.55002	26.0249	20.8877	22.3038	28.4474	28.351	23.2286
Os01g0107700	1.55767	2.36103	1.8161	1.06306	1.38816	2.15911	1.7978	2.71619	2.62873	1.18357	1.10964	2.99407	2.73013	2.47907	2.68769	2.34646	2.52658	2.40723	2.7326	2.31224	1.4856	1.31269	2.36679	2.26349	1.22938	1.7103	2.536	2.17014	2.43986	2.38222	2.14238	1.60662	2.08929	1.45497	2.94033	2.33531	1.26702	1.65137	1.16425	0.94838	0.913182	1.40888	3.42509	2.93204	2.78906	2.34585	2.38779	3.20845
Os01g0107750	0	0	0	0	0	0	0	0.053661	0	0	0	0	0	0.085062	0	0	0	0.056995	0	0.040391	0	0	0	0	0	0	0	0	0	0	0.031309	0.188147	0.114281	0.206346	0.068857	0.03633	0	0	0	0	0	0	0.111475	0.097377	0.108446	0	0	0
Os01g0107900	161.387	118.281	166.116	92.2425	107.083	91.584	147.3	167.117	154.533	116.403	73.9517	169.537	173.673	176.843	176.622	120.784	187.708	123.638	122.766	138.468	163.563	92.529	151.808	71.5136	94.5912	96.0654	108.949	155.883	92.4356	148.075	37.3948	37.9221	39.5406	30.2331	30.9631	30.6423	100.543	90.6294	115.559	74.3194	77.2194	73.3571	25.3405	27.1596	20.1743	18.1597	20.3353	18.8981
Os01g0108000	8.09039	14.1738	8.07327	7.29382	7.55862	11.5477	9.34303	15.2514	12.2273	8.53727	7.89281	15.5332	15.4956	11.8275	12.4888	16.0215	14.3695	12.6796	13.3279	12.1245	10.067	7.72457	11.2009	11.2412	7.80642	12.3858	11.0445	14.821	14.3223	11.3379	25.6856	30.8675	29.7259	18.9639	18.0063	16.7968	19.5351	17.1314	6.73831	13.1282	12.5091	13.5902	19.4644	19.4032	15.1139	16.4672	18.4263	17.2299
Os01g0108200	25.9483	28.8026	24.4433	13.6664	15.1193	23.2022	22.934	30.7137	27.4519	22.0857	15.5057	32.6345	31.919	24.0034	29.8069	32.3154	31.5384	28.5722	27.8972	28.6106	25.597	16.5195	26.7602	22.6573	16.996	25.505	23.8681	34.613	27.9872	27.0677	25.0264	26.9306	23.2178	31.038	27.7189	30.3147	24.6245	30.4566	14.2968	22.7486	20.135	21.5962	40.6015	42.2351	31.9431	31.5134	37.0261	42.414
Os01g0108400	11.3076	18.2848	42.1964	52.0115	6.83456	32.0664	30.9457	14.4693	38.8451	15.1261	50.84	9.77399	8.77048	2.02915	17.2797	33.6118	6.98131	56.7416	35.3775	50.6802	42.9028	6.4431	27.1784	16.1418	18.4785	20.4237	39.3978	13.9641	24.0937	24.4964	0	0.382662	0.172009	0	0	0	19.952	18.6557	21.2517	16.5595	17.1362	32.8073	0	0	0	0	0.325873	0
Os01g0108500	0.374766	2.22486	3.72818	5.36338	0.066233	2.39363	2.99142	0.549933	3.57916	1.09308	3.98341	0.278656	0.500767	0.064049	1.51616	3.40445	0.234734	6.31745	3.72738	4.03966	2.03322	0.217015	1.0292	1.08396	0.500965	1.71677	3.37411	0.968676	1.98138	2.80604	0.098916	0.049795	0	0	0	0	1.88873	1.2449	2.13771	0.309695	0.79294	2.71766	0	0	0	0	0.045002	0
Os01g0108600	17.1078	25.6812	22.1049	36.3904	26.2218	34.4752	22.0357	42.6646	26.496	21.8641	32.4399	41.717	43.1074	37.7522	34.6595	27.3038	39.891	36.1736	28.0371	22.4089	23.1218	21.315	22.9119	32.3669	23.8273	27.737	28.1504	23.3214	28.093	27.8236	11.9175	8.93703	9.16081	2.68386	3.62227	3.55569	52.0764	55.1831	58.1452	59.6057	45.4055	46.6591	9.86919	9.30101	11.2552	9.19407	6.27695	4.90831
Os01g0108700	0	0	0	0	0	0	0	0	0.084582	0	0	0.088011	0	0	0	0.088682	0	0	0	0	0	0	0	0	0	0	0	0	0	0	0.4049	0.276894	0.495407	0	0	0	0.154708	0.174753	0	0.13283	0	0	0	0	0	0	0	0
Os01g0108800	0.111264	0.408905	0.138569	0.303357	0.014748	1.81214	0.10875	0.383552	0.253427	0.101021	1.13089	0.635988	0.327343	0.242449	0.184146	0.640833	0.283738	0.518614	0.282758	0.586355	0.118749	0.309262	1.02287	3.45693	0.906332	0.343262	1.20613	0.159772	1.51503	0.124963	3.95128	2.50142	2.86044	5.54315	5.3256	6.70866	2.01776	2.49479	1.97874	1.24079	1.94346	1.74415	10.4284	10.2447	13.0473	9.69671	8.89809	12.2076
Os01g0109000	2.10167	1.93281	2.83593	3.32632	1.84095	2.54264	2.40732	2.7544	1.74595	2.42525	3.42654	3.43356	2.06648	1.95719	2.80972	1.99772	2.26091	2.57922	1.84583	2.62886	2.24529	1.79903	2.62693	1.72582	1.83707	2.99104	1.67229	2.18975	2.49097	2.00004	3.16876	2.26049	2.4048	5.92284	5.81683	5.81183	5.74481	5.90655	9.10267	5.29736	5.43344	6.49106	1.95845	2.05692	3.67535	2.1617	1.61954	2.11739
Os01g0109201	19.0464	20.9068	16.079	21.0826	19.4485	21.3391	17.8783	22.0236	13.8189	23.9906	30.3406	22.1028	22.2305	23.669	20.3813	22.013	19.8115	25.1857	21.2715	15.0848	19.6448	16.3015	13.1671	20.8655	15.0116	20.8704	19.7001	25.4796	20.4626	20.9634	0	0.025283	0	0	0	0	38.7239	35.5306	15.4357	23.1409	23.3437	24.4087	8.00711	7.53293	7.02275	8.97017	8.4391	8.19799
Os01g0109300	0	0	2.5087	6.76933	0	0	0	0	7.7777	0	0	0	4.49095	0	6.2e-05	0	7.73939	0	0	3.33107	0	0	5.47056	0	2.95503	0	0	0	0	0	7.96449	7.88656	8.10462	9.28853	9.03829	8.2816	0	0	6.74104	0	0	0	0	0	0	0	0	0
Os01g0109366	0.69442	0.523497	1.25794	0.296989	0.859081	0.126722	1.01809	0.893691	0.496213	0.280218	0	0.129083	0.86673	1.1868	1.40468	0.3902	0.372812	0.493221	0.392165	0.929409	1.48227	0.965079	0.493444	0.129581	0.232065	0.12984	0.354245	1.32956	0.415629	0.693258	0	0	0	0	0	0	0	0	0	0.194817	0.227784	0.246001	0	0	0	0	0	0
Os01g0109432	1.25969	1.11922	1.30396	1.03901	2.48071	0.985184	1.14328	1.88586	1.25377	1.63389	1.14766	1.60567	2.79158	2.58345	2.28339	2.02238	1.54581	1.05448	1.21954	0.451599	2.30475	2.75106	1.15087	0.60445	2.2552	1.91791	1.10162	1.65384	1.61563	1.43724	0	0	0	0	0	0	0.529213	0.199261	0.47413	1.66604	0.708353	0.765004	0	0.172151	0.220103	0.159221	0	0.165919
Os01g0109500	1.30026	1.23097	1.31465	0.504365	1.47497	0.960151	0.945765	2.8353	0.87511	1.09819	0.482111	2.05727	2.52331	2.57362	2.70247	1.22337	2.01303	0.451024	0.478152	0.667775	1.42	1.26073	1.06361	1.21881	0.818527	0.780238	0.709578	1.04212	1.08591	0.724511	0.430141	0.240481	0.130961	0.052688	0.158353	0.055638	0.474268	0.535717	0.212452	0.4581	0.297566	0.385638	0	0.057854	0.295876	0.160526	0.130717	0.111519
Os01g0109700	23.6103	52.1761	17.9198	18.8279	22.2905	40.3776	24.0248	39.5041	39.2564	25.0591	23.026	45.2903	48.7712	33.6679	33.8747	56.9137	41.9513	42.3532	46.7911	37.1409	25.4829	22.948	27.5832	35.3379	18.4447	44.046	35.7705	57.1418	46.6875	41.1533	73.2286	80.6518	83.7208	66.6224	64.2491	62.702	73.0357	80.9404	18.5394	43.7561	44.3301	51.0265	80.4454	84.5676	57.9389	61.5087	69.0366	77.9536
Os01g0109750	7.04237	6.5365	9.62325	6.94648	6.04319	7.84451	8.95215	11.1364	8.90104	5.81501	6.49021	12.4401	10.931	10.4356	12.3066	6.03869	13.2875	9.71475	8.73581	9.72514	8.25471	7.29799	7.15919	7.01884	10.0804	7.30686	8.72175	8.83833	6.77331	8.61552	19.7142	20.5982	24.4128	20.6426	21.94	19.6212	12.7692	16.2267	11.9407	14.7322	13.7801	12.5461	18.5249	16.1998	13.6919	16.4957	16.1894	15.9136
Os01g0110050	0.596732	0.447367	0.644367	0.445172	0.485934	0.229562	0.220341	0.230094	0.700006	0.251696	0.155096	0.275119	0.402876	0.483088	0.185701	0.459569	0.316801	0.469356	0.498321	0.436203	0.392477	0.080117	0.693712	0.139456	0.16007	0.279472	0.305311	0.451972	0.290243	0.259389	0.39621	0.517116	0.434069	0.436005	0.611343	0.5526	1.08918	0.332774	0.316686	0.091255	0	0	1.56536	1.61451	1.22486	1.07227	1.03634	0.628378
Os01g0110100	0.638399	0.760968	0.338849	0.832151	0.545985	0.689905	0.482599	0.423888	0.367107	0.522366	0.863219	0.369646	0.352908	0.317396	0.146903	0.683426	0.243629	0.594799	0.815717	0.680944	0.61934	0.403025	0.491193	0.539501	0.337419	0.633732	0.863797	1.08416	0.623733	0.488733	1.71728	1.69546	1.66371	1.94858	2.23452	1.96667	2.11691	1.89794	0.697978	0.490824	0.992707	0.997303	3.92116	3.94228	4.91289	3.94505	2.8664	2.41255
Os01g0110200	9.55068	15.2959	6.64568	10.4658	17.9512	21.0939	9.01432	11.9372	15.4653	6.5501	21.3704	10.7435	10.1299	28.2878	13.1157	13.6353	5.54558	14.5423	13.241	17.3635	6.34339	42.0982	9.30605	29.4177	21.8624	16.5546	22.7086	11.8663	25.1224	9.28917	53.5151	66.268	72.232	95.4095	71.7648	87.2561	2.49122	3.08632	3.95987	4.62285	4.75974	5.14041	18.7502	19.8414	32.6878	11.0252	8.03278	9.82608
Os01g0110400	28.2935	31.7643	24.7883	49.0492	35.2698	33.0805	28.272	27.4745	27.9547	36.4385	78.9874	32.4378	30.1968	25.3313	29.7976	39.7142	25.3609	19.6788	32.4669	23.5503	24.4852	47.9198	18.8454	22.4502	39.119	30.7787	33.1749	21.5821	24.3001	21.9792	76.5947	79.1979	76.6903	42.5799	45.7397	42.7719	47.5901	38.1043	26.5339	30.3316	31.9534	32.0611	29.7627	29.8529	24.4697	24.2142	23.0691	19.6117
Os01g0110500	3.51309	5.69179	3.81336	2.28641	2.1438	4.86191	4.20668	5.56393	3.93186	1.27419	2.95749	6.38101	5.25528	4.54163	4.6223	5.70351	4.17374	4.1969	4.41393	5.88941	3.52576	3.53385	5.52699	5.90391	3.44778	4.7515	5.40123	3.18412	6.82368	3.00669	5.56905	4.80538	6.32149	6.08675	6.54974	8.1014	4.00448	4.96181	2.4711	3.08736	4.28664	3.34834	14.5959	15.4722	14.3139	12.7085	12.0281	16.4494
Os01g0110600	0.12377	0	0	0	0	0.183863	0	0	0	0	0	0	0.146602	0	0	0	0	0.038136	0	0	0	0	0.103746	0	0	0.072151	0	0.062476	0	0	0	0	0.050582	0	0	0	0	0	0	0	0	0.261048	0	0	0	0.376605	0	0
Os01g0110700	0.446097	0.759435	0.270354	0.35348	0.363295	1.06879	0.373792	0.624872	0.698653	0.158088	0.550253	0.416135	0.664716	0.586174	0.343284	0.696239	0.370574	0.86253	0.666338	0.715534	0.231084	0.476119	0.447398	1.00258	0.382323	0.742969	0.894569	0.512552	0.926757	0.461445	0.126882	0.250058	0.167813	0.13909	0.136366	0.114626	0.58519	0.743637	0.835493	0.785056	0.367161	1.11027	0.131963	0.419225	0.219762	0.264093	0.161289	0.172002
Os01g0110800	0.657764	7.9273	5.39328	5.37455	0.97281	9.32464	2.08096	2.78778	4.71257	0.796279	7.69975	4.80713	2.44442	1.29573	2.02445	8.50088	1.67274	4.92389	2.97171	7.1065	0.812858	3.00703	9.59394	13.6437	7.54891	6.00044	8.19438	1.07378	10.5882	0.915872	0.373508	0.133428	0.438108	0.204933	0.586203	0.463965	1.73073	1.49498	1.33776	1.13634	1.02202	0.956592	1.26524	1.05976	1.12207	1.10268	1.07252	0.925642
Os01g0111000	0.456384	0.516077	0.27558	0	0	0.499702	0.743449	0.167814	0	0.184164	0	0	0.488254	0.623986	0.335702	0.170964	0.490037	0.324153	0	0.458117	0.487086	0.422844	0.648599	0.170326	0.305033	0	0.465631	0.174761	0.182105	0.303747	0	0	0	0	0	0	0	0.336894	0.534415	0.512148	0	1.29341	0	0	0	0.538396	0.219209	0
Os01g0111100	55.1201	31.76	58.3227	31.8093	23.1202	38.1893	49.2271	56.0456	38.9869	22.8181	23.4458	59.5826	56.0988	51.4372	52.1984	30.5717	56.2672	38.7879	32.26	61.1248	64.3376	26.2426	62.6607	42.5494	36.0915	42.2914	38.5307	36.6737	39.6784	41.9066	0.811123	0.490647	0.790536	2.80563	3.17052	3.46551	35.0893	30.3848	51.7189	45.5052	55.8123	52.6964	1.20118	2.20924	1.99385	0.901457	2.30005	1.37776
Os01g0111200	25.3909	40.5549	23.0866	25.1302	25.7051	38.2703	26.9684	33.7313	36.9685	26.1891	27.5618	36.0124	35.5636	27.4742	30.7377	42.8729	32.4418	35.2219	39.8425	32.6648	27.7573	25.0187	32.1594	37.517	25.1184	35.909	36.2045	43.0842	40.4641	37.2037	59.451	58.3948	58.6496	59.0217	65.0293	68.2801	35.9258	36.4201	18.2727	29.335	26.4624	29.8007	64.6626	63.9228	54.8399	59.2952	60.6482	67.1671
Os01g0111300	7.71387	8.43492	8.37399	8.59962	7.68048	6.56933	7.819	5.48561	7.92977	9.55359	8.27324	5.32098	6.76411	6.90511	7.39528	6.25678	6.38424	8.22972	8.36403	7.09486	6.51886	8.41795	6.263	6.47752	8.50798	6.48844	8.21705	6.8925	6.46799	7.98643	18.1488	15.0165	18.1734	20.5962	23.7471	20.9715	6.99415	5.626	10.4436	4.4101	3.29693	4.59563	18.2255	21.4073	19.3706	9.27796	12.9885	12.1601
Os01g0111400	2.76084	5.22157	2.90955	3.47667	2.78184	3.81979	2.9467	4.11534	5.04165	3.02022	2.50656	3.9005	3.16489	2.3959	3.22625	4.9207	3.15326	5.00713	5.31268	3.99019	3.42053	3.12637	3.20448	4.4653	2.81927	4.46826	4.50831	5.34471	4.87469	4.3958	5.91439	6.81766	5.79624	5.84747	6.42658	6.97147	6.09434	5.54788	2.60094	4.60423	4.72931	4.39637	8.22291	9.35023	7.1714	7.83642	7.71446	9.43785
Os01g0111500	0	0.027243	0	0	0	0	0	0	0	0	0	0.053741	0	0	0.026582	0	0.025869	0	0	0	0.025713	0	0	0	0	0.048112	0	0	0.02884	0	3.68708	3.8892	2.9193	2.93827	4.68282	4.67724	0	0.586883	0	0	0	0	9.08909	6.63758	5.3335	5.49955	5.34618	7.55235
Os01g0111600	0	0	0	0	0	0	0	0	0	0	0	0	0.04017	0	0	0	0	0	0	0	0	0	0	0	0	0	0	0	0	0	0.060214	0	0.275182	0	0	0	0	0	0	0	0	0	0	0	0.137774	0.332216	0.21642	0.069238
Os01g0111700	4.37384	2.40093	2.30773	0.708287	4.90815	2.23176	4.02596	6.08959	4.96124	4.83225	1.01555	2.55752	2.77122	5.83494	10.3546	7.34924	2.09741	1.312	2.92572	1.10827	5.30258	6.7868	1.26734	0.570531	6.85426	2.52488	4.28916	2.1952	0.864149	2.88275	24.4418	27.2566	28.177	1.21823	0.763557	1.36629	4.4124	7.147	8.50296	9.57828	6.60246	6.58894	2.30293	2.51861	5.34962	0.976859	0.367135	1.80099
Os01g0111800	40.5692	61.2325	58.7914	75.9791	42.4634	114.175	63.6428	58.5913	52.2955	51.605	113.827	75.0143	47.3331	41.6453	47.385	65.9622	48.0489	57.2995	70.4161	102.597	51.0665	68.9152	68.2453	98.0875	118.622	98.1064	62.3553	30.7514	99.3764	38.835	52.8821	44.4081	46.3118	72.5787	65.4809	70.5144	23.9203	29.282	24.6461	30.944	28.7907	22.2995	54.5745	53.1482	63.4336	82.4054	83.4177	58.869
Os01g0111900	50.4845	73.4291	76.6019	94.861	45.851	136.646	79.7546	99.0977	108.184	35.1739	137.211	108.998	60.6999	56.1083	68.2815	73.3617	77.0937	123.253	116.454	153.636	60.2292	77.8453	84.2513	128.416	110.402	124.181	149.27	60.0541	127.757	78.6453	123.946	133.654	157.846	159.218	187.64	182.787	18.6141	23.1369	18.9538	37.4192	25.2152	24.152	50.528	49.608	92.5275	83.3971	69.5588	55.0542
Os01g0112000	0.807565	1.41129	1.06393	1.13033	0.311394	1.4469	1.07634	0.890832	1.02298	0.3555	1.98985	0.573169	0.628333	0.376409	0.405014	2.39265	0.315314	0.625728	1.65841	0.663244	1.25366	3.16291	0.313006	1.47955	3.97454	1.4825	2.24708	0.421687	0.790935	0.366461	14.7329	8.43898	12.15	19.2925	18.1328	16.4949	0.287864	0.325161	0	0.123578	0.14449	0.624183	7.78974	7.72539	10.865	6.10584	3.49098	5.55044
Os01g0112050	1.89185	0.927027	1.5993	0.485463	1.3374	0.621424	1.78746	1.39128	1.68983	0.610732	0.904885	1.05501	0.809583	1.87529	1.73948	1.06305	0.880252	0.671855	0.854718	1.32932	2.35564	1.66517	1.2771	0.564842	0.821896	0.848955	0.386036	0.941768	0.679393	1.0073	0.463414	0.325575	0.103783	0.825373	0.118435	0.248984	0.618169	1.67583	0.664593	0.530752	0.372339	0.536157	1.78432	0.603265	1.46547	0.669544	0.817817	0.581425
Os01g0112100	1.34982	1.22072	1.3297	0.651629	1.06022	0.799761	1.29045	1.48797	1.49351	0.883963	0.642226	1.67841	2.07994	2.1156	1.95701	1.51347	1.59288	1.20618	1.11219	1.26191	1.57089	1.49749	1.48535	0.493881	0.890699	0.814314	0.953285	1.52243	0.735817	1.01923	2.76435	2.52024	2.27474	2.71607	2.56111	3.48953	1.08916	1.00574	0.546094	0.743499	0.5469	0.524183	1.78286	1.72512	1.94046	1.35792	1.25182	2.22654
Os01g0112201	1.23822	1.69556	0.498517	0.748611	0.715152	1.02143	1.3612	2.40542	0.467284	1.34091	0.556354	3.66547	2.65243	2.29743	1.73361	2.03071	3.02465	0	0.792761	1.20125	1.49845	0.839097	1.27908	1.42328	0.223571	1.9253	1.1016	1.61662	0.887632	1.35224	0	0	0	0	0.06135	0	0.628834	1.54341	1.51122	0.497433	2.16202	1.2743	4.00329	4.248	7.1013	4.83051	4.79413	6.55226
Os01g0112300	12.3689	9.87041	11.4577	7.14314	11.1928	7.32925	10.3258	13.0497	9.10262	9.94598	7.33297	14.2293	13.9714	14.2968	15.4954	10.5206	14.1229	7.00107	10.1012	7.55104	12.5271	11.9515	9.99656	7.04479	8.7883	7.75662	7.36093	9.17761	8.26281	8.12437	13.5445	12.2396	13.2815	13.0351	13.4598	15.4334	5.45469	7.32811	4.94314	4.6706	4.68616	4.71511	16.4913	15.7993	13.8116	13.069	14.947	17.6519
Os01g0112400	0.076657	0.216707	0.104148	0.196707	0.040643	0.545562	0.149848	0.211402	0.082165	0.092799	0.061109	0.128245	0.123015	0.157212	0.084579	0.172296	0.082309	0.326679	0.173164	0.615583	0.12272	0.213069	0.040853	0.300393	0.153705	0.214995	0.23463	0.220154	0.458811	0.153057	0.123122	0.062198	0.168816	0	0	0	0.450862	0.763918	1.34645	0.451622	0.829785	0.896148	1.26524	1.02665	1.68765	1.15301	0.552292	0.777448
Os01g0112500	64.5354	68.6636	67.1946	87.6117	91.4	52.4101	64.556	48.3406	71.1861	101.803	86.4164	44.24	48.0168	44.5431	49.4274	70.0123	53.1613	64.7513	72.5683	53.3274	66.2843	86.8841	52.8715	48.2231	64.1584	64.1665	59.6082	65.4485	57.8408	76.5679	141.363	113.004	139.429	57.0883	65.7	56.6865	37.8691	36.5951	50.9873	26.6003	17.5145	26.1501	33.6345	28.7316	27.2703	16.6185	17.1457	26.2268
Os01g0112600	0	0	0.330015	0.818096	0.19318	0	0.178061	0.200962	0.292904	0	0.435686	0.203237	0	0	0	0.102367	0.283968	0	0.109431	0.274305	0.097217	0	0	0	0.182643	0	0	0	0	0	1.25786	0.322957	1.73213	1.0542	1.59011	1.48827	0	1.0087	0.320597	0.370324	0.450938	0.597367	8.80635	10.5254	7.91537	11.7666	8.40029	3.52731
Os01g0112800	0	0.06711	0	0	0	0.129962	0	0.151029	0	0	0.040552	0.2364	0.214038	0.156489	0.168381	0.029131	0.254896	0	0	0	0.054292	0.011783	0	0.028477	0.0255	0.114137	0.0692	0.107136	0.121787	0.076177	0	0.051207	0.046854	0.056232	0.098432	0.197977	0	0.093877	0	0	0	0.018021	1.18744	1.19029	0.518485	0.575581	0.966964	0.664069
Os01g0113000	0	0.064815	0	0	0	0	0	0	0	0	0	0	0	0	0	0	0	0.060885	0.093944	0	0	0	0	0	0	0.076201	0	0.088227	0	0	0	0	0	0	0	0	0.06159	0	0	0.237158	0.366859	0.040417	1.32031	1.45439	0.869472	0.642027	1.17314	1.30918
Os01g0113150	0.056279	0	0.010195	0	0	0	0.110015	0.122319	0.012065	0	0	0	0.137305	0	0	0.113119	0	0.095935	0.063566	0.135583	0	0	0.035992	0	0	0	0	0	0	0	0.034298	0	0	0	0	0.033216	0	0	0	0	0.022153	0	0.387511	0.164122	0	0.072397	0.07865	0.23918
Os01g0113200	0.243908	0.315211	0.189359	0.178825	0.221691	0.305209	0.221367	1.34528	0.298783	0.316362	0.277769	1.67107	0.428687	0.3573	2.2106	0.450323	0.523786	0.278419	0.373876	0.297298	0.223128	0.79901	0.204267	0.19506	0.261997	0.136815	0.426599	0.180126	0.271115	0.417428	7.96075	9.02751	8.57927	4.46838	4.71999	2.9901	0.819753	0.887384	0.520219	1.73025	1.2344	1.66639	6.69584	6.26648	6.73355	9.18706	6.55219	5.36503
Os01g0113300	0.340248	0.552034	0.401836	0.284708	0.266675	0.534518	0.303643	0.940185	0.412268	0.322356	0.259446	1.48494	0.397341	0.576444	1.35847	0.704029	0.555948	0.220651	0.233923	0.326691	0.378926	0.699017	0.409967	0.364387	0.356171	0.365114	0.362235	0	0.407295	0.310142	6.17314	5.87173	6.12201	2.03546	1.69317	1.63012	0.319031	0.851776	0.259841	0.900773	1.89249	1.03764	2.31341	3.36327	2.80898	3.55396	2.56942	2.73315
Os01g0113325	0	0	0.043827	0	0	0	0	0.148704	0	0	0	0	0.066962	0	0.066913	0.047918	0	0	0	0	0	0	0	0	0.112568	0	0	0.18466	0	0	0	0	0	0	0	0	0	0	0	0.428232	0	0	1.27646	0.128295	0.840561	0.888521	0.242356	0.409258
Os01g0113350	0.137174	0.172252	0.079008	0.059303	0.11324	0.099923	0.10471	0.133832	0.114117	0.110974	0.019952	0.08528	0.228751	0.110492	0.135212	0.274704	0.196637	0.225931	0.170512	0.076963	0.19592	0.063597	0.081509	0.13717	0.106812	0.137909	0.155937	0.260693	0.091241	0.137547	1.04366	1.29647	1.45817	0.635123	0.889813	0.805247	1.74621	1.87203	0.614158	1.51059	1.10582	1.44376	3.79935	4.37979	2.98104	2.31545	2.19938	2.48642
Os01g0113400	0.402446	0.422023	0.246147	0.238499	0.219151	0.165171	0.283661	0.321963	0.362817	0.235206	0.390857	0.291196	0.233793	0.37124	0.280112	0.436848	0.169114	0.316454	0.234703	0.060409	0.289414	0.295977	0.250301	0.026959	0.152346	0.231589	0.175377	0.260769	0.346806	0.188152	4.67414	2.70928	3.4108	5.2742	4.75888	5.15564	5.42207	3.73577	3.70809	2.85691	3.55349	2.742	5.66926	7.16645	6.91134	5.20878	5.18431	7.11995
Os01g0113450	0	0	0	0	0	0	0	0	0	0	0	0	0.050693	0	0	0	0	0	0	0	0	0	0	0	0	0.039045	0.116674	0	0	0	0.050425	0.151247	0.128134	0.027658	0.110721	0	0.158107	0.121534	0	0.134457	0.229239	0.194002	1.13543	0.119449	0.334558	0.290102	0.2924	0.373864
Os01g0113500	0.423885	0.161123	0.211491	0.085562	0.350734	0.146915	0.279641	0.575761	0.293069	0.504826	0.194213	0.294681	0.403717	0.300601	0.451873	0.436752	0.360016	0.091808	0.112471	0.168297	0.299107	0.878906	0.138093	0.072186	0.409745	0.152393	0.359086	0.145723	0.131894	0.203052	1.20041	1.08042	0.887044	0.711533	0.51777	0.341739	1.08335	1.49985	0.588974	0.875952	0.822608	1.12446	3.09261	3.69265	2.70207	0.658621	1.20313	1.75194
Os01g0113600	10.4211	8.57305	10.0138	6.97027	9.54538	7.74351	10.1872	12.0086	11.4918	9.25433	9.54579	10.2874	12.0119	12.2261	11.6613	9.27981	9.24084	8.54755	8.58709	6.89986	7.51492	9.85326	11.3972	6.77412	9.93332	7.49904	8.61439	6.88479	7.91756	6.77204	6.16967	6.86784	7.22319	9.0326	11.3429	7.94729	3.11507	1.93383	2.09487	1.20944	1.42719	1.50289	9.52431	10.2363	9.54092	9.50256	7.96618	9.84975
Os01g0113650	0.151349	0.439178	0.469742	0.411752	0.396864	0.410336	0.442861	1.88258	0.918317	0.617988	0.874919	1.79606	0.775497	0.784068	1.46872	1.33037	1.14761	0.545966	0.285081	0.152974	0.714015	0.576881	0.070797	0.2277	0.451319	0.613501	1.0401	0.760361	0.54085	0.499178	3.15925	3.44672	3.28176	0.687436	1.14688	1.11993	1.05572	0.62962	1.29315	0.7211	2.61002	1.57355	2.17412	1.63126	1.8058	1.53261	1.874	2.33312
Os01g0113700	0.843436	1.06255	0.804294	0.645112	0.396348	0.881469	1.0589	1.09898	1.05342	0.30273	0.379095	0.957007	1.07142	1.05271	1.06303	1.56844	0.54161	0.791017	1.23162	0.784139	0.775899	0.95008	0.692236	0.775147	0.656523	0.679305	1.14607	0.452279	0.660393	0.871699	17.5158	22.4799	17.082	8.77474	7.27323	7.2519	5.3046	5.18426	2.95976	3.75134	3.68365	4.01281	11.2427	12.506	10.7483	6.85604	7.01202	9.78249
Os01g0113750	0	0	0	0	0.052564	0	0	0.054841	0	0	0	0	0	0.053694	0.058818	0	0.072753	0	0	0	0	0	0	0	0	0.062174	0.075064	0.172617	0	0	0.049349	0.19772	0.089934	0	0.027056	0	0.387568	0.08874	0	0.131421	0	0	0	0.560322	0.350835	0.205915	0.436072	0.206644
Os01g0113800	0.509421	0.389701	0.297779	0.073187	0.264024	0.281809	0.314919	0.60058	0.277142	0.325185	0.20075	0.551702	0.641952	0.450301	0.67986	0.466028	0.410952	0.401831	0.518871	0.464382	0.470884	0.33622	0.228742	0.184903	0.211905	0.498289	0.33464	0.389061	0.354142	0.317548	4.87725	7.78996	5.98743	1.35878	1.5908	0.949445	2.59677	2.99865	0.530417	1.77381	1.95082	2.18671	3.31953	3.64938	2.98675	2.30063	2.03549	3.41373
Os01g0113900	4.06036	4.38939	4.86349	5.51302	2.60534	4.45535	3.51903	4.81271	5.54313	2.98063	3.9038	5.17887	4.38978	4.00119	4.17151	5.39542	4.256	6.33771	5.40539	3.57074	4.96126	1.63153	4.54732	3.56453	2.05768	4.51951	3.93913	6.56184	4.63636	6.1466	0	0.046623	0	0	0	0.027027	3.88556	3.29311	2.6356	5.27217	7.58374	6.68068	0	0.116308	0	0.053785	0.021899	0.028024
Os01g0113950	0	0	0	0	0	0	0	0	0	0	0	0	0	0	0	0	0	0	0	0	0	0	0	0	0	0	0	0	0	0	0	0	0	0	0	0	0	0.377623	0.124745	1.01202	0.509365	0.722041	0	0	0	0	0	0
Os01g0114000	0	0.387157	0	0	0	0	0	0	0	0	0	0	0	0	0	0	0	0	0.130177	0	0	0	0	0	0	0	0	0	0	0	0	0	0	0	0	0	0	0	0	0	0	0	0	0	0	0	0	0
Os01g0114100	2.8436	4.24351	2.63786	2.66875	3.20043	3.18162	3.48834	3.21865	3.292	4.01419	3.84847	3.4402	3.34135	2.12633	3.02292	4.50477	2.62443	2.52133	2.74192	3.29609	3.71394	5.56362	2.94054	2.75939	4.29132	3.75312	3.10877	2.65259	2.69452	3.01738	22.706	21.2033	23.6707	13.1278	10.62	10.5778	14.6245	15.7314	11.5083	11.6501	11.8335	14.7031	10.9503	10.1793	9.5678	4.12973	4.3045	6.79807
Os01g0114150	0.289036	0.227693	0.12192	0.05931	0.049519	0.152723	0.137916	0.339078	0.383194	0.049154	0	0.324689	0.172083	0.122973	0.274869	0.28719	0.081065	0.158406	0.266711	0.200535	0.143472	0	0.295858	0.092212	0.045929	0.063892	0	0.065036	0.344635	0.214229	0	0	0.043551	0	0.052699	0	1.49368	0.484132	0.241084	0.330021	0.465095	1.18867	0.147088	1.20224	0.072204	0.542225	0.216663	0.273492
Os01g0114200	0.221913	1.42366	0.41478	0.078596	0.068479	0.923346	0.102058	0.50471	0.424442	0	0	0.776097	0.600762	0.067257	0.091196	1.36516	0.146571	0.943352	0.505238	0.158193	0	0.087684	0.15216	1.14034	0.144751	0.980344	0.950541	1.07797	1.68639	0.42424	0.812416	0.742704	1.48712	1.71378	1.35748	1.04708	9.42972	11.2542	0.389762	12.4642	13.2428	12.3009	5.08844	8.34051	6.2798	3.47956	4.34916	7.48591
Os01g0114300	0.699731	2.10066	0.561884	0.59363	0.646535	1.51382	0.857513	1.55128	1.7878	1.05999	0.535648	1.53965	1.61108	0.950998	1.18997	1.69253	1.43599	1.80429	1.86202	1.08152	0.991244	0.969902	0.861777	1.54992	0.516158	1.60475	1.35998	1.34375	1.69158	1.5692	6.99027	7.92541	8.6867	1.85184	1.57101	1.34446	15.6522	14.7438	6.00368	15.0874	14.8206	19.7927	3.9748	3.20851	2.72804	1.77742	1.66873	2.79062
Os01g0114400	0	0	0.035753	0	0	0	0	0	0	0.048083	0	0	0	0	0	0	0	0	0	0	0	0	0	0	0	0	0	0	0	0	0	0	0	0	0	0	0	0	0	0	0	0	0	0	0	0	0	0
Os01g0114402	0	0	0	0	0	0	0	0	0	0	0	0	0	0	0	0	0	0	0	0	0	0	0	0	0	0	0	0	0	0	0	0	0	0	0	0	0	0	0	0	0	0	0	0	0	0	0	0
Os01g0114550	0.144573	0.328507	0.131063	0.062325	0.285824	0.208439	0.203952	0.318227	0.393602	0.076399	0.106304	0.26866	0.324329	0.082256	0.300225	0.350197	0.279294	0.219454	0.562332	0.35423	0.236073	0.08386	0.088059	0.208565	0.16093	0.345004	0.214645	0.311395	0.177533	0.253215	0.283549	0.283369	0.172425	0.181384	0.181519	0.383279	0.982623	1.3293	1.0376	2.00592	0.764433	1.49378	0.81695	0.936698	0.468787	0.544656	0.461046	0.936438
Os01g0114600	0	0	0	0	0	0	0	0	0	0	0	0	0	0	0	0	0	0	0	0	0	0	0	0	0	0	0	0	0	0	0.374156	0.321026	0.540514	0.108323	0.054204	0.228891	0.418606	0.917246	0	0.387713	0.379289	0	1.84643	1.88296	1.51753	1.06445	1.07344	1.73595
Os01g0114650	0.386117	0.212217	0.195801	0.178263	0.151539	0.351778	0.426681	0.338443	0.255516	0.228502	0.338676	0.257638	0.368553	0.304404	0.211995	0.382666	0.310355	0.26365	0.342332	0.269144	0.354751	0.167743	0.368294	0.106875	0.182642	0.453622	0.173267	0.343525	0.367197	0.326526	0	0	0	0	0	0	0	0.143278	0.541131	0	0	0.509108	0	0	0	0.193677	0	0
Os01g0114700	0.13783	0.097411	0.09363	0.022105	0.073077	0.056592	0.033679	0.095026	0.110801	0.124868	0	0.096078	0.055296	0.212002	0.190055	0.058086	0.092496	0.128488	0.097052	0.086471	0.091939	0.047888	0.091819	0.057869	0.034044	0.038656	0.070311	0.138544	0.103119	0.137599	0.132752	0.053112	0.072665	0.029134	0	0.092338	0.371551	0.076308	0	0.232006	0.20345	0.329582	0.446861	0.824074	0.611098	0.182923	0.148954	0.730701
Os01g0114800	1.68111	1.94793	1.84224	0.932008	1.23244	1.36346	1.84597	3.50285	1.62395	1.15575	1.12506	3.47218	4.1521	2.38361	2.97694	1.86594	3.72157	1.54782	1.54715	1.83333	2.34797	1.15375	2.10156	0.836538	1.08199	1.4203	1.5246	2.21733	2.08691	1.65758	0.289816	0.54843	0.558348	1.02599	0.637538	0.672704	3.62138	3.49309	2.95281	3.10927	2.12406	3.04388	3.71921	4.08998	3.14769	2.79118	3.25976	4.05673
Os01g0114900	0.603908	0.809188	0.907638	0.313779	0.271238	0.905227	0.471837	0.550861	0.970195	0.639789	0.495442	0.550764	0.618447	0.648167	0.604015	1.28434	0.688769	0.927489	0.475972	0.916328	0.739917	0.374912	0.597491	0.740002	0.338116	0.697827	0.761915	1.14243	0.656465	0.785177	0.288474	0.219251	0.395804	0	0.080162	0	0.297559	0.976742	0.278652	0.500789	0.501883	0.218744	0.78203	1.38759	1.09006	0.706743	0.715802	1.57407
Os01g0115100	1.28094	0.57312	1.07583	0.230089	0.516152	0.645159	1.22724	1.02281	1.06939	0.899388	0.245073	1.08577	1.06897	0.998247	1.49812	0.460653	1.72863	1.11562	0.607651	0.84863	0.933612	0.534061	0.791867	0.458923	0.25699	0.603554	0.601171	0.941768	0.429339	0.717741	1.28405	1.36991	1.09911	0.574102	0.574955	0.886203	5.4244	6.74683	3.37268	8.06411	6.05051	8.21947	1.63097	1.22538	0.971358	0.997341	0.406069	0.850334
Os01g0115200	0	0	0	0	0	0.797928	0	0	0.374595	0	0	0	0	0	0	0	0	0	0	0	0	0	0	0.549979	0	1.5777	0	0	0.919444	0	0.461291	0.474311	0.423582	0.257233	0	0	0	2.26936	0.563374	0	0	2.4521	0	3.15677	4.94543	1.71425	1.01792	0
Os01g0115300	1.22968	1.23191	0.982321	0.325998	0.670844	1.00789	1.36502	1.75643	0.987517	0.951499	0.6368	1.58633	2.22804	1.44041	1.59953	1.49491	2.36876	1.74915	1.15366	0.988338	1.59886	0.881764	1.50977	1.18223	0.474953	1.30778	1.15799	1.26986	0.943275	0.949348	6.09631	5.83141	5.26104	3.69564	4.79341	3.66681	3.21672	3.94214	0.695121	2.17591	2.20997	3.3668	1.40989	1.94575	2.01769	0.609935	1.14329	1.74814
Os01g0115500	2.23907	2.62873	2.41055	3.62127	2.89308	2.56031	2.4795	2.89621	4.29125	3.6507	2.00931	2.9315	2.34855	2.91948	2.0356	2.83462	3.15221	3.90783	2.90721	1.9401	2.80315	1.78704	3.37155	1.40756	1.57143	3.15375	2.08924	4.52958	1.55308	4.15002	0	0	0	0	0	0	0.358552	0	0.913465	0	0	0.780799	0.090375	0	0	0	0	0
Os01g0115533	1.38165	0.92	1.48766	0.196149	1.25516	0	0.807867	0.66965	0.636862	2.73787	0.077035	0.426572	0.698423	0.74328	1.2829	1.16707	1.4048	0.509616	0.68615	0.17735	1.72465	0.624956	0.918852	0.433478	0.472023	0.545847	0.118652	1.0811	1.0308	0.704479	0.025328	0	0	0	0.027809	0	1.0842	1.41024	3.23623	1.89267	1.3683	1.44277	0	0	0	0	0.023718	0
Os01g0115566	0.685214	1.45541	0	0	0	0.447032	0.981501	1.23636	1.74693	1.55357	0	1.24335	1.24648	1.08059	0.453316	2.54445	1.26668	0.781157	1.09396	0.428202	0.986444	0.772312	0.80813	0	0	1.23878	0.506174	1.68933	1.09983	2.33525	0	0	0	0	0.108582	0.456612	4.37034	8.5711	3.7448	10.4082	6.64365	9.57383	0	0	0.142678	0.206421	0	0.107552
Os01g0115600	8.57427	13.5104	9.13153	4.9424	9.34083	7.50169	8.40549	10.5937	13.6029	14.1039	3.67699	11.5571	12.8509	9.77318	11.852	14.7606	15.4374	10.9814	12.5947	6.37612	11.7736	8.09483	8.20069	7.10988	5.52932	11.1689	7.3036	16.2645	10.4833	14.4955	0.02591	0.103641	0.070909	0.255844	0.085353	0.270297	9.56102	14.348	11.337	12.782	9.83758	12.8668	0.277133	0.672023	0.747025	0.20848	0.612802	0.341384
Os01g0115700	0	0	0	0.055654	0.07647	0	0.088352	0	0	0.196426	0	0.060323	0.115726	0	0.039784	0.364696	0.038716	0.143473	0	0.217171	0	0.075167	0.172963	0.141299	0	0	0	0	0.195149	0.180252	0	0	0	0	0	0	1.97808	1.64202	4.28099	3.59256	2.65743	1.70909	0	0.068987	0.022051	0.095708	0.064621	0.033245
Os01g0115725	0.173433	0.160447	0.114237	0	0	0.260094	0	0.069564	0.304284	0	0	0	0	0.048505	0	0	0	0.143286	0.195873	0	0.25249	0	0	0	0.189671	0.088434	0.176935	0.271696	0.144347	0.094202	0	0.024216	0.022099	0	0	0.028073	1.11382	3.17265	0.382434	2.909	2.95097	2.42611	0	0	0	0	0.057077	0
Os01g0115750	0.907176	0.833427	1.06055	1.14386	0.737912	1.13966	0.759737	0.843482	0.865546	0.738914	0.534356	0.636074	0.496592	0.369898	0	0.930168	0.472121	1.10614	1.33361	1.22957	0.658058	0.561615	1.14872	1.27568	0.830684	0.748345	0.866208	0.952799	1.03819	0.808832	0	0	0	0	0	0	1.19828	1.98775	0.999252	1.42345	1.77933	2.85062	0	0	0	0	0	0
Os01g0115752	0	0	0	0	0	0	0.164758	0	0.567242	0	0.308665	0.120665	0	0	0.509877	0	0	0	0	0	0.173199	0	0	0.168355	0	0.117441	0	0	0.222409	0	0	0	0	0	0	0	0	0	0	0	0	0.096197	0	0	0	0	0	0
Os01g0115800	6.3059	5.53001	5.04737	2.49384	4.96784	3.42781	5.08068	5.64598	4.4299	5.57415	2.96616	4.12321	5.70793	5.68097	5.09707	5.85357	5.87817	5.52362	4.41599	3.56275	6.87338	5.14473	5.91286	3.24144	3.19121	4.71101	4.19599	5.26304	4.34517	4.70481	10.5261	11.5435	10.4747	2.45845	2.81448	2.80826	5.32449	9.40437	6.37096	6.78285	4.10119	7.04324	7.35462	10.2665	9.59236	3.85193	4.1189	5.66807
Os01g0115900	3.10498	5.11324	1.99446	1.5258	4.18912	3.30511	3.27387	3.49359	4.86304	4.48806	1.79637	2.75441	4.08705	3.53722	3.16582	5.02747	3.66565	5.53798	4.3155	2.73474	3.50416	3.80128	2.43869	2.9374	2.28778	4.37984	3.98967	5.01546	4.249	4.73076	7.8403	11.6789	8.28288	1.21458	0.824961	1.23669	5.2441	7.73318	5.54449	4.62644	4.63123	5.6327	1.79681	1.9482	1.44701	1.02875	0.622094	0.954931
Os01g0115950	1.0453	0.761027	0.555597	0.04177	0.193723	0.462908	0.572986	1.49739	0.87295	0.23074	0.493051	1.05399	1.06678	0.724126	1.17493	0.871494	0.864532	1.31915	1.04723	0.718815	0.913114	0.344632	0.509093	0.375182	0.121279	0.344813	0.684626	1.26008	0.490402	0.442041	0	0	0	0	0	0	0.605751	1.4753	0.454882	0.369508	0.903597	0.399627	0	1.89608	0.31998	0.304645	0.114304	0.38499
Os01g0116000	0	0.131791	0.076083	0.075432	0.152138	0	0.172267	0.175727	0	0.172407	0	0.19322	0.172006	0.088498	0.089855	0.060731	0.137476	0.170135	0.166596	0.144009	0.131403	0.336089	0	0.018532	0.14213	0	0.108605	0.165891	0.152396	0.066247	0	0	0	0	0	0	0.095825	0.036203	0	0.081598	0.127179	0	0	0	0	0	0	0
Os01g0116100	2.09764	7.24405	2.27767	2.32686	1.31977	5.30881	2.13777	4.28416	2.94327	1.17895	2.31278	4.90188	3.52592	1.4664	3.12077	3.93186	2.91195	5.0887	4.23154	3.18379	2.41477	1.29306	3.67525	4.41645	2.66	5.68804	3.47233	6.4188	6.62522	3.66123	0.433342	0.749189	1.19318	0.806835	0.811412	1.19522	7.97144	9.08585	1.2335	8.86773	5.34752	8.89922	4.27405	4.52369	4.6664	1.97822	2.86201	4.69658
Os01g0116101	0.173349	0	0	0	0	0	0	0	0.210573	0	0.047342	0	0	0	0	0	0	0	0	0	0	0	0.124247	0	0	0	0	0	0	0	0	0	0	0	0	0	0	0	0	0	0	0.034794	0	0	0	0	0	0
Os01g0116200	0	0	0.110962	0	0.058584	0	0	0	0	0.072553	0	0	0.016823	0.080408	0.046542	0	0	0	0	0.016556	0.03192	0.101535	0.038225	0	0	0	0.026668	0	0.035516	0.025565	4.16387	5.09412	3.85867	0.097643	0.317555	0.103167	0.088037	0.02295	0.208124	0.050153	0	0.095235	0	0	0.018296	0.052708	0	0
Os01g0116250	0	0.08425	0	0	0	0.092487	0	0.092326	0.062255	0	0	0.097265	0	0	0	0	0.089465	0	0	0	0	0	0	0	0.119378	0.126691	0	0.099278	0	0	0	0	0	0	0	0	0	0.088145	0	0	0	0	0	0	0	0	0	0
Os01g0116300	0.066247	0.074911	0.075003	0.106246	0.087809	0.199469	0.129499	0.164424	0.10651	0.080197	0.132026	0.055415	0.106309	0.135862	0.073093	0.16751	0.088914	0.070579	0.037412	0.049874	0.017676	0.046034	0.123569	0.092714	0.099624	0.092899	0.101383	0.190256	0.138776	0.115737	0.484305	0.331332	0.255779	0.027964	0.027987	0	1.52607	1.50374	1.39632	1.44965	1.10824	1.09127	1.52298	1.26747	1.35718	1.26019	0.859121	0.977264
Os01g0116400	17.8821	19.4276	15.3256	13.4561	16.9841	15.9178	15.9093	13.6462	17.2098	18.1459	12.435	15.0263	17.1527	15.2908	13.0828	21.9371	15.0612	17.1332	18.484	15.9396	16.6662	15.1354	16.5393	12.1065	11.6255	18.4811	13.2212	19.707	17.6576	18.8558	0.134094	0.134033	0.183429	0.024498	0.024515	0.025884	15.921	15.3712	13.3541	12.3768	10.8788	10.9672	0.351594	0.075513	0.173438	0.157593	0.432739	0.090596
Os01g0116600	22.336	21.0771	20.7725	15.6289	20.0415	17.9967	23.2904	30.5984	20.2	21.1475	15.5796	31.0063	29.5852	27.8381	29.0008	23.4374	31.2923	21.0254	23.197	24.2227	22.7689	18.9256	25.8046	14.8653	17.2278	18.9063	20.5087	24.321	20.6768	21.3872	24.3484	24.2437	26.2397	23.1466	27.5557	27.7239	20.4487	22.255	11.8643	14.0091	14.8375	15.2838	31.2661	32.6181	27.6474	29.7019	30.7035	36.2131
Os01g0116650	0.809501	1.47122	0.830818	0.242791	0.174213	1.06007	0.702987	0.514645	0.916887	0.251429	0.354335	1.13839	0.656117	0.545625	0.565294	1.47075	0.607287	1.56546	0.686591	0.864566	1.00688	0.143067	0.840682	1.30625	0.041256	1.1201	1.48076	1.35654	1.03389	0.765015	0	0	0	0	0	0	1.25791	1.81963	0.35943	1.04487	0.387523	1.80424	0	0	0	0	0	0
Os01g0116800	0.678825	0.374183	0.381173	0.299009	0.373259	0.168585	0.526031	0.336254	0.350912	0.408622	0.668137	0.448541	0.355679	0.486019	0.410088	0.567413	0.641694	0.505826	0.358728	1.01101	0.651606	0.381736	0.64865	0.467305	0.442362	0.510627	0.445004	0.714358	0.287332	0.553852	0.853907	0.69826	1.16853	0.705805	0.294699	0.124207	8.61285	9.16821	23.6175	11.2459	8.65239	10.9982	1.84387	0.689267	0.810358	0	0.454283	1.38888
Os01g0116900	6.26495	8.83165	5.09785	5.05225	5.0338	7.24191	6.27868	5.80165	5.7848	5.08674	6.25666	6.48481	8.65432	5.78691	5.04317	9.3541	7.19732	9.59764	9.24068	5.10483	6.39707	3.44146	6.4764	6.35459	3.15843	8.71058	6.33544	10.1304	8.26087	8.68972	1.41656	2.69886	2.35964	0.934442	0.506801	1.39829	17.3211	15.8378	15.0765	22.2461	16.8438	19.3082	1.72733	1.87227	1.3238	1.23424	1.07477	0.848432
Os01g0116901	0.024742	0.250413	0.047451	0	0.087441	0.193677	0.091562	0.298246	0.102375	0	0	0.299089	0.103268	0.054594	0.135007	0.06727	0.099326	0.02771	0.225136	0.057425	0.027783	0	0	0.062851	0.026299	0	0.026772	0.106506	0.201295	0.09344	0.025579	0	0	0	0	0	11.1936	11.039	3.83766	8.37782	10.0408	8.51098	0.2764	1.24472	1.35818	0.547232	0.445199	0.678324
Os01g0117000	2.42619	3.183	2.63166	0.867955	1.72108	3.5258	2.40373	3.1822	2.89926	1.79405	1.36595	3.66468	3.58737	2.09873	2.27278	3.65154	3.898	3.6784	4.03694	3.21717	2.64234	1.43549	2.54698	2.79807	1.27826	2.58564	2.77135	4.54615	2.67658	2.71188	0.481983	0.64211	0.272146	0.251653	0.07555	0.319063	3.91165	2.32053	1.81913	4.24574	4.86154	4.01844	1.15813	1.40159	1.13675	1.16917	0.81758	1.10437
Os01g0117025	0.695248	0.611455	0.905892	0.432694	0.328572	0.482067	0.805791	1.22847	1.17465	0.591294	0.077391	0.696077	0.529987	0.920728	1.15006	1.14104	0.990585	1.38467	0.32479	0.873913	0.637078	0.40206	0.615408	0.259374	0.606569	0.349259	0.511734	0.886823	0.892877	0.925875	0	0	0	0	0	0	0.716988	0.903984	1.69012	1.01886	0.673296	1.24839	0.366549	0.231732	0.294186	0.106216	0.09112	0.055904
Os01g0117050	6.16454	6.00543	5.56614	3.21221	5.81976	4.65187	7.04469	9.03892	3.5807	4.77596	3.14518	7.53922	9.74029	12.0951	7.19913	7.15922	9.12375	4.94525	3.00712	8.45333	6.72075	5.48289	6.22669	4.33219	3.57522	5.53256	4.25733	5.94715	5.72146	6.21089	3.88124	4.90463	3.08636	2.02233	2.18735	1.98475	8.77605	8.90464	9.46151	12.5149	10.4522	8.54689	2.68338	3.33858	3.89733	3.08782	3.93561	3.21775
Os01g0117100	3.67679	4.62312	3.61791	1.53685	2.59056	3.20301	3.743	6.37299	4.26184	2.19651	1.47624	6.46273	5.71201	3.86425	4.32492	4.47926	5.20477	4.9195	4.87156	4.35604	3.75075	0.933487	4.01828	2.90883	2.09456	3.12391	3.88343	7.71658	4.74409	4.17814	0	0.038013	0	0	0	0	10.725	10.5077	8.36207	10.7154	12.4216	11.6732	2.08901	2.60132	2.35634	1.9988	1.86279	2.68746
Os01g0117200	0.903191	2.101	2.25358	0.429865	0.733362	1.3777	1.33808	1.57251	2.16652	1.63885	0.270038	2.28261	1.76506	1.4964	2.32749	3.90196	4.05139	3.87633	3.18282	0.882886	2.17576	0.548915	1.39827	0.995564	0.735226	1.82825	0.619208	3.8303	2.9628	2.2788	0	0	0	0	0	0	4.87011	9.92088	6.06401	12.1928	10.9933	7.39773	0	0.054269	0	0	0.123844	0.052449
Os01g0117233	0	0.563311	0.918305	0.269829	0	0	0	0	1.05535	0.938919	0	0	0.902876	0.393346	0	0	1.30786	1.20244	0.834411	0	0	0	0.624609	0	1.01035	0	0	1.44363	0	0.646391	0	0	0	0	0	0	0	0.596702	9.17399	1.00247	1.58682	0	0	0	0	0	0	0
Os01g0117266	1.89001	3.45237	0.526724	0.373065	1.69579	2.06937	1.27889	1.92449	2.96105	2.63992	1.39076	2.43224	2.79964	2.08712	0.481228	3.92123	2.96597	1.54891	2.95573	0.875613	2.32746	2.22253	1.08473	1.3022	1.89481	3.09889	2.07661	3.17325	4.87289	3.19308	0	0	0	0	0	0	12.0479	18.6993	4.33394	26.1852	16.6096	11.7566	0.6856	1.39078	1.0669	0.514526	0.41898	0.268086
Os01g0117300	3.70645	4.41187	4.23904	0.906835	4.20812	2.73821	4.08098	4.29822	6.66819	5.61331	0.879412	3.92406	5.13034	5.16293	4.86217	4.92061	7.11122	4.70542	6.48172	2.66572	6.37128	3.83073	3.5333	2.50553	3.713	3.73616	2.7313	6.27342	3.66689	5.39502	0	0	0	0	0	0	5.8194	7.23053	12.3938	8.85935	6.71566	6.36949	2.76756	3.47577	2.58736	1.85175	2.29136	3.29025
Os01g0117400	3.27968	1.13116	3.33417	2.67372	3.90311	2.30261	4.40921	3.63931	4.29745	2.47254	0.8709	1.78879	1.70247	2.45222	2.65626	2.47119	3.68242	2.98128	4.82794	4.00784	2.75759	2.28457	3.14705	2.53954	2.23367	2.49133	1.14688	1.94774	2.17656	2.64077	0	0	0	0	0	0	4.35278	8.50237	23.0501	6.21502	5.25285	4.837	1.13496	1.24973	2.59125	0.818518	1.14278	1.52492
Os01g0117450	2.01799	3.69928	1.29649	0.441575	1.47293	2.52869	1.94002	2.3478	1.9895	1.21344	1.37357	2.08847	2.7622	1.14874	1.49691	3.22162	1.56299	2.3239	2.76148	1.21924	3.06063	1.73631	1.58103	2.11414	0.885291	2.81562	1.83566	3.5231	3.13011	1.69741	0	0	0	0	0	0	1.06122	0.102943	0.668957	0.456643	0.161132	0.356447	0	0.093408	0	0	0	0
Os01g0117500	1.22721	2.45288	0.84001	0.767466	2.00564	1.31601	1.18509	1.58686	2.10916	1.97632	1.28554	1.36434	1.48891	1.16536	1.07609	1.90681	1.42867	1.71327	2.08849	1.26059	1.4921	1.5527	1.41924	1.49197	1.28283	1.9582	1.76332	2.07354	1.57866	2.1242	0	0	0.076209	0	0	0	0.948229	1.27157	0.219854	1.34247	1.13565	1.41308	0.152727	0.414801	0.310653	0.145752	0.117668	0.276763
Os01g0117600	3.08236	2.20938	2.43096	1.44984	3.68708	1.02063	2.22599	2.15573	2.1452	3.66512	0.933164	1.40323	1.80593	2.2252	2.73035	2.24785	2.43209	1.83092	1.85732	1.81802	2.72347	2.7986	2.28764	0.971757	2.29415	2.10914	1.89263	2.34859	1.39672	2.15825	1.43665	2.03496	2.45438	0.634579	0.587951	0.446993	9.69141	11.1729	6.02466	7.74811	7.24357	8.66025	2.91513	3.85033	2.81004	0.818051	1.17246	2.01592
Os01g0117650	0	0	0	0	0	0	0	0	0	0	0	0	0	0	0	0	0	0	0	0	0	0	0	0	0	0	0	0	0	0	0	0	0	0	0	0	0	1.73608	0	1.841	0.811524	1.13245	0	0.487733	1.46036	0.39273	0	0.624288
Os01g0117700	1.04314	0.621407	0.879092	0.227361	0.168468	0.946085	0.901437	1.72453	0.673839	0.37686	0.230478	2.03287	1.73729	0.97449	1.49214	0.638841	1.83661	1.30816	0.849089	1.47042	0.931256	0.251563	0.89555	0.830426	0.289592	0.630316	1.22065	1.19017	1.07493	1.17121	0.189394	0.568379	0.148103	0.029692	0	0.094107	4.01612	2.6628	0.802843	2.62897	3.32429	2.29756	1.06867	0.794856	0.956367	0.516356	0.283059	0.704418
Os01g0117900	17.8748	36.1601	24.3183	27.2743	19.7901	54.4839	20.1353	25.3425	25.0547	14.808	44.8981	30.7661	17.9903	16.5904	16.3219	24.4766	26.1273	36.8411	36.4637	40.5105	22.5805	19.4482	30.6549	55.1055	37.9925	39.4435	39.0134	32.0297	52.8613	30.8555	1.00392	1.18019	2.00149	1.33369	0.866663	1.22941	76.8718	66.9673	64.0127	60.8398	58.2237	58.7938	2.75372	5.24639	5.44022	3.07319	3.15121	1.99399
Os01g0118000	112.431	100.033	76.0619	51.3505	107.996	65.1248	82.2882	97.2552	65.1312	88.9991	70.4806	77.6667	115.105	111.809	122.415	93.015	82.3212	45.9693	65.0454	45.9932	83.4394	143.783	67.4809	56.1255	74.6149	76.1993	68.0643	69.6603	72.3464	55.4798	177.981	179.05	174.446	183.137	177.873	183.028	41.6537	54.139	54.8042	27.0664	26.3391	25.8207	175.063	160.424	155.793	133.259	156.913	197.516
Os01g0118033	0	0	0	0	0	0	0.199493	0.275097	0	0	0	0	0	0.515297	0.278234	0	0	0	0	0	0	0	0	0	0	0	0	0	0	0	0	0	0	0	0	0	0	0	0	0	0	0	0.678342	0.79835	0	0	0.446982	0
Os01g0118066	0.999145	2.95611	0.612905	0.256652	0.210302	2.46366	0.850178	2.24992	1.95056	0.475176	0.621116	3.17709	3.36153	1.32707	1.73096	3.58819	2.53371	2.31047	2.44457	1.22118	1.07559	0.412315	1.01096	1.83514	0.299735	2.46784	1.84134	4.73986	2.78711	2.03184	0	0	0	0	0	0	4.21266	3.37379	0.303121	2.61709	2.80537	2.49503	3.21074	3.36929	2.1175	2.83759	3.88484	3.79843
Os01g0118100	16.4831	26.8538	13.3965	14.7793	17.2221	18.5007	16.5097	26.537	24.3315	18.3755	11.4969	26.5795	29.6883	27.2864	24.4796	27.6124	29.2513	23.6925	25.4331	19.3833	17.6632	16.5517	17.1644	16.1285	13.1568	21.1579	18.855	32.6933	21.2853	27.9966	24.5277	25.126	26.0408	23.7648	23.7486	24.3054	28.9184	28.3529	14.9707	19.7116	23.3587	21.0908	30.0853	27.8449	22.7649	23.5718	25.0469	29.5193
Os01g0118300	0.5178	0.854198	1.25062	1.39914	0.250543	1.76511	1.03778	1.88435	1.66074	0.338036	1.53261	4.13241	0.416105	0.532646	1.24785	1.1836	3.29485	1.3313	2.49255	1.46442	0.667494	1.50182	1.65732	1.72703	1.7939	1.09381	1.74723	0.804838	1.9634	0.906962	9.84516	9.95364	11.2356	14.1455	14.6072	17.8143	0.65134	2.69984	0.56592	1.3608	1.04618	1.20047	26.9503	24.4109	19.9828	16.8027	20.3331	25.903
Os01g0118350	0	0.073182	0.038454	0	0	0.114144	0	0	0	0	0.077372	0	0	0	0	0.086315	0	0	0.11482	0	0	0	0	0	0	0	0	0	0	0	0	0	0	0	0	0	0	0	0	0	0	0	0.710628	0.518013	0.47085	0.141263	0.401193	0.590228
Os01g0118400	4.34993	8.9581	3.66674	7.33287	6.29606	12.359	5.49296	8.10832	5.56438	3.20954	16.25	8.00331	8.23737	7.86292	5.83298	7.83234	4.22748	4.58365	5.16417	5.38635	4.59173	12.7085	2.96126	13.3133	7.63978	8.47767	8.11485	2.64445	8.76084	2.72604	10.718	10.206	9.30985	30.7056	31.5561	34.5459	22.0985	18.774	14.2771	18.2786	23.9339	21.9674	37.7701	38.7574	42.9707	31.8853	35.7094	34.2805
Os01g0118600	0.885591	1.6768	0.951356	1.26837	1.04827	2.41284	1.24804	1.68118	0.838853	0.448779	3.08659	1.79167	2.4457	1.83734	1.3407	0.995242	1.21626	1.18487	1.00025	1.50915	0.637438	2.20392	1.27321	2.30588	1.61052	1.68665	1.34479	0.567821	2.04624	0.657942	3.09248	2.21104	2.76942	6.14155	6.11327	6.41867	1.2517	1.64192	1.04906	1.10936	1.09441	1.13816	11.8975	11.7029	12.4689	8.38214	9.28875	7.93724
Os01g0118700	7.40632	14.1522	5.38408	12.5533	14.0206	13.8614	7.42737	13.8057	10.556	13.1086	24.2314	13.0805	13.4064	9.621	11.6107	15.6717	10.6263	8.07894	10.1436	7.90213	6.87577	23.645	6.40443	15.5953	11.9996	16.3473	10.6379	8.34211	13.0583	8.80535	49.8787	43.0338	47.1763	39.7336	38.6482	39.5371	15.2447	13.1996	14.7867	9.32991	10.0866	11.8153	37.8437	39.3753	43.2102	61.8903	54.194	42.1269
Os01g0119000	0.370196	1.12615	0.46836	1.31938	0.959571	1.59369	0.442236	0.697173	1.04693	0.796717	1.52674	0.598089	0.614674	0.726634	0.887508	1.31291	0.287895	1.08142	1.25438	0.392246	0.59265	2.7681	0.591989	1.80119	1.21652	1.56845	1.15285	0.374018	1.71942	0.535351	11.9146	8.77759	10.4065	10.5088	11.3631	11.8072	1.65209	1.31478	1.41285	0.644755	0.339237	0.814151	13.2764	14.2172	16.8421	9.62474	10.0452	13.2787
Os01g0119050	22.7792	30.7847	33.2129	32.7909	33.5811	54.1409	28.7808	23.2893	52.4053	24.2132	45.1764	26.6455	22.5867	30.7648	29.4246	29.346	16.7037	50.3135	33.2589	41.2698	21.3468	46.3284	26.6486	49.1421	47.9029	38.6442	68.0217	29.3595	41.8995	51.5835	17.434	14.5593	12.5307	22.0924	24.1325	27.4647	20.6957	29.5291	23.421	17.7691	15.3086	21.2566	37.9908	36.1415	28.5406	36.3764	30.4219	50.2007
Os01g0119100	4.37958	16.2849	5.48562	9.31466	7.94929	28.2316	4.58911	8.57421	10.3613	3.31963	21.86	10.2093	6.43716	3.76268	5.26756	14.5882	6.41831	14.9017	16.4442	14.3966	5.55851	11.7071	6.51851	25.6218	15.4468	20.8039	21.0534	9.60906	26.8506	13.3531	15.3955	12.1039	13.6849	15.9294	17.3984	19.2124	16.2056	14.8977	6.86094	13.0173	13.5506	14.0472	27.1655	27.8931	34.1183	32.1515	24.0775	38.6334
Os01g0119500	6.96144	9.44635	5.67479	3.17314	3.8269	8.42452	6.85782	9.82133	6.32279	3.37096	4.67328	10.0935	12.6413	8.97943	8.08519	9.36747	8.16323	7.18247	8.25591	9.1394	9.13077	5.11744	7.14667	8.67616	3.21412	8.8168	8.01833	7.78669	10.2849	7.37043	13.9178	14.1958	12.0867	11.6069	12.0651	13.1292	23.9919	25.1937	14.0938	14.5859	19.2535	18.0676	23.4985	24.535	21.9808	21.4279	22.4643	25.2007
Os01g0119800	0.148058	0.139519	0.245856	0.126643	0.104666	0.108074	0.120593	0.217765	0.264495	0.029873	0.354086	0.192654	0.105598	0.253038	0.217813	0.110927	0.105983	0.02629	0.083614	0.14862	0.131682	0.137177	0.210415	0.055256	0.222654	0.08305	0.276939	0.11339	0.059078	0.09854	0.115738	0.232325	0.352194	0.084889	0.127514	0	0.048378	0.109293	0	0.166148	0.097132	0	0.756395	0.613756	0.995985	0.130998	0.284458	0.546034
Os01g0120300	108.663	76.2399	106.141	62.2506	63.5075	54.1957	92.9283	97.2186	83.6109	72.5336	48.2101	107.304	99.3756	99.3341	106.083	74.1112	106.582	80.3283	79.3838	99.3073	107.461	62.5492	101.72	46.6451	55.3122	61.0951	61.5195	97.8822	63.515	83.8946	9.4619	11.8002	10.8412	5.94266	6.2199	4.79284	50.229	49.3561	28.1982	39.3359	38.5814	40.1799	6.23896	6.74179	4.60547	4.34453	5.88405	5.77054
Os01g0120400	10.5087	8.29713	12.2151	7.34222	9.32015	6.25667	10.7035	15.1565	9.49117	11.7931	8.81646	13.7027	14.743	13.5653	16.0707	8.11036	15.2602	9.56571	9.8401	9.14103	8.90907	11.1087	8.86171	7.62017	7.57274	7.01886	8.08802	7.57072	6.81084	8.78946	61.18	64.3836	69.6783	34.3886	29.0969	27.5824	15.536	17.062	14.3067	10.8789	9.27072	10.9626	16.9655	17.6645	15.8057	19.2092	14.9959	19.1385
Os01g0120500	117.691	131.001	116.827	166.056	113.163	130.878	117.223	70.2359	137.565	143.687	137.268	77.8914	80.4124	74.8165	74.6256	145.404	81.867	140.789	124.109	87.3071	126.164	91.6596	123.908	125.179	118.594	155.753	114.764	143.067	140.355	143.759	3.74322	3.00193	3.64819	5.44156	6.15689	4.29649	150.108	138.785	172.958	135.554	167.319	158.486	4.81548	4.13723	4.79986	5.31456	5.13549	3.61825
Os01g0120600	3.01687	4.53872	2.94638	3.4332	4.06141	3.07342	3.20509	4.74592	4.44276	3.71569	3.38789	5.2666	4.51855	5.24564	3.82074	5.30673	5.21109	4.19238	5.42233	3.42332	2.85584	4.52086	3.10376	3.75959	2.84047	3.53165	4.55008	4.52049	4.52204	5.13319	10.8497	13.1417	11.8008	11.1938	9.79664	11.3953	8.33193	6.15812	6.4049	4.06259	5.47289	5.46451	6.43306	6.02299	8.7916	6.08124	6.08601	8.22367
Os01g0120700	24.2082	26.4675	23.6602	21.1667	25.6508	22.8134	24.2668	31.9325	24.7168	24.0319	22.7568	36.1693	28.9215	27.3099	33.3274	32.2247	28.9097	22.4703	27.6102	21.1345	24.0079	28.6782	24.6177	21.2873	24.3249	24.0292	23.2852	25.967	25.7271	24.6408	37.8777	34.9487	38.3675	30.6343	39.5648	35.7114	25.2314	32.6989	21.6446	21.3565	20.3782	23.5578	63.5709	62.29	52.6404	49.5148	58.8121	49.0431
Os01g0120800	45.0201	67.4407	36.8074	42.7148	61.3883	41.751	49.3967	63.2171	61.8382	71.9603	36.0497	61.1048	67.5429	73.6975	63.9027	70.2465	70.4309	41.4889	50.4203	50.4548	44.3961	71.4847	50.5276	41.1904	45.6209	49.6601	43.3465	53.8606	47.4852	54.4798	136.095	131.419	136.611	143.898	145.182	157.415	45.675	51.3369	50.9984	33.6156	34.3521	34.1457	163.895	126.916	131.079	105.137	127.894	159.674
Os01g0121000	0.253983	0.861608	0.828162	0.651741	0.538642	0.611798	0.645431	0.672411	0.544468	0.122987	1.3768	0.679854	0.597782	0.885501	0.784653	0.627947	0.545423	0.70354	0.516362	0.509895	0.379497	1.69429	0.433144	0.796223	1.52779	1.25371	0.673736	0.408478	1.03371	0.30427	1.33653	0.679172	0.841045	2.89135	2.88612	2.83961	0.099588	0.449965	0.35689	0	0.399896	0.431879	2.39547	3.40154	4.97032	2.7865	2.04947	2.43538
Os01g0121100	28.1739	24.0793	30.169	24.2476	28.5443	20.1581	26.7105	30.2152	24.1587	30.9347	24.3276	30.5518	30.5292	28.1344	33.3637	26.0707	32.2585	18.5744	23.8646	22.3727	28.0874	30.9751	25.7484	19.1769	26.4443	24.7703	21.032	23.5377	22.296	22.5917	51.7967	48.6264	53.7023	36.2035	37.6075	38.848	31.5192	34.4702	36.0124	29.8164	26.8464	30.1201	42.28	46.5387	53.9407	47.8794	42.4059	41.8705
Os01g0121200	1.12821	1.30476	1.16122	1.31594	0.625358	3.14437	1.22802	1.72538	1.81392	0.744976	2.45286	2.23064	1.17956	1.44612	1.38627	2.47816	1.2114	1.80298	2.22999	3.2173	0.820979	1.95992	2.37773	3.24404	1.51669	2.53138	2.66838	1.56116	2.70104	0.844738	15.8188	17.2606	19.9234	11.3158	12.4849	12.5284	1.30702	3.23664	1.21601	1.81276	1.46348	1.03551	13.2405	12.3626	11.7291	10.8895	12.3035	10.3074
Os01g0121300	11.9829	8.53452	11.8423	4.22369	5.5574	8.41546	12.5709	13.9925	9.66943	4.93686	5.92745	14.0266	14.8776	12.2139	12.8906	9.99034	14.5352	11.1469	12.9697	12.1167	12.1509	8.0325	11.9676	8.03494	5.1722	8.23555	12.3004	11.907	8.29959	10.6187	34.2989	40.2487	38.7292	19.3546	21.3479	18.8067	12.5042	17.0457	9.89587	8.10513	7.12362	8.88361	34.0187	33.1694	31.495	24.9874	22.5773	25.4498
Os01g0121400	0.084269	0.244798	0.134993	0	0	0.163585	0.088906	0.224437	0.045353	0	0	0.305017	0.205151	0.2133	0.270472	0.048217	0.217515	0.106726	0.303599	0.291287	0.28646	0.110373	0.236357	0.191309	0	0.408107	0.392935	0.047486	0.084946	0.300873	0	0	0	0	0	0	0.667526	0.258593	0	0	0	0.362801	2.33402	1.1663	0.941682	0.336401	1.9914	1.19016
Os01g0121500	7.18506	3.05773	6.36791	1.18951	4.66969	3.21449	4.30422	7.92591	3.22961	6.35992	1.47814	8.9615	7.76945	8.95223	10.9964	5.03583	8.87626	1.72853	3.22869	1.39594	7.75087	9.87816	4.28211	3.54653	5.42193	3.29359	2.44355	3.55012	3.42186	4.01073	17.4155	22.0385	19.6122	12.526	8.88703	10.2785	4.54403	7.0148	7.05652	7.0226	4.40959	5.58333	19.1277	23.207	38.4593	12.5776	13.6931	9.54511
Os01g0121600	21.9004	11.8527	20.0484	13.2982	20.7392	5.96271	16.0255	24.7399	15.503	27.6465	12.9772	26.0587	22.8033	23.5381	34.3722	14.5435	27.8537	9.54514	10.1193	11.2269	20.8738	29.8667	15.7285	4.06484	17.0837	12.7444	8.4836	13.5884	8.69192	11.6918	16.1987	15.1216	19.2402	25.9601	14.5067	24.2964	7.00298	8.55871	12.4453	7.19548	5.87764	7.09451	11.8742	18.9339	29.7227	16.5792	12.6567	14.0373
Os01g0121700	24.6339	39.2057	20.1929	27.1715	22.4	39.1844	20.4649	29.5056	32.6311	20.2779	32.8742	31.478	28.4306	21.8523	24.789	36.424	28.406	33.4115	37.0278	29.318	26.2343	23.1684	22.9693	35.5587	25.2966	34.2427	36.8111	37.2024	39.9116	34.6925	13.9889	15.947	14.9511	23.9121	21.4181	23.2529	53.4038	51.9327	19.2409	35.2895	36.1592	39.4184	16.4567	17.4738	12.1949	10.5625	11.7044	13.9976
Os01g0121800	13.4342	15.8764	12.811	10.6028	14.3856	15.3558	12.7782	12.7874	15.0765	16.0853	17.2188	13.3498	13.2291	15.1652	13.4019	14.3722	11.9011	13.0501	15.6581	14.3798	11.5598	18.2423	14.2885	15.6877	15.7551	12.4704	15.2407	11.471	15.2525	13.907	24.2767	22.0902	23.324	20.7086	22.4868	19.8747	10.4233	9.86611	11.5904	6.8123	6.01138	7.34424	24.0623	23.4268	22.8763	17.4307	17.5927	20.1793
Os01g0121900	0.046042	0	0	0	0	0.050412	0	0	0	0.055738	0	0	0	0	0	0.051743	0	0	0	0	0	0	0.049075	0	0	0	0	0	0	0.045965	0.225164	0.304477	0.411988	0.416123	0.166966	0	0	0	0.080871	0	0.090616	0	0	0	0	0.081473	0	0
Os01g0121950	0.033012	0.03733	0.119603	0.084712	0.070011	0	0.096798	0.109248	0.106153	0	0.052633	0.073638	0.070635	0.033852	0.036424	0.111299	0.106339	0.035171	0.149145	0.13255	0.035233	0.045879	0.140747	0.036961	0.099289	0.111105	0.101043	0.113771	0.079035	0.032957	0	0	0	0.173686	0	0	0.064721	0	0	0.055569	0.064972	0.070168	0	0	0.040377	0.058417	0	0
Os01g0122000	1.966	1.39593	1.73929	1.73052	1.57566	1.45175	1.56407	3.12698	1.66622	1.85419	1.09343	3.34007	3.49732	2.60203	2.90066	1.66991	3.36282	1.99714	1.3943	1.17031	1.97626	0.635412	2.24171	1.35654	1.2147	1.56442	1.23615	1.75952	1.50508	1.36933	0	0.035714	0.097522	0.117472	0.196037	0.082721	3.80957	3.24003	3.93505	2.65516	1.97966	2.47812	0.107805	0	0.251644	0.121358	0.296466	0.295081
Os01g0122200	0	0.350007	0.355826	0.57215	0.355746	0.215333	0.236892	0.199206	0.539636	0.312393	0.273034	0.172651	0.071667	0.132272	0	0.862366	0.110801	0.412275	0.3792	0.129479	0.29621	0.481796	0.137487	0.115536	0.593013	0.3473	0.67003	0.111618	0.370578	0.463586	0.161685	0.487092	0.405952	0.044489	0.133667	0.046988	0	0	0.090626	0	0	0	0	0	0.139794	0.951765	0.22692	0.428141
Os01g0122367	0.123349	0	0.132778	0.679906	0	0.54465	0	0	0.270233	0	0.324676	0	0.058376	0	0.257416	0.142216	0	0	0.262901	0	0.092415	0.235451	0	0	0.08073	0	0.215016	0.144291	0	0	0	0	0	0	0	0	0.076243	0	0	0.065452	0	0	0.275053	0.22478	0.36	0.216827	0.221795	0
Os01g0122534	0	0	0	0	0	0	0	0	0	0	0	0	0	0	0	0	0	0	0	0	0	0	0	0	0	0	0	0	0	0	0	0	0	0	0	0	0	0	0	0	0	0	0.111164	0	0	0	0.135867	0
Os01g0122701	0	0	0	0	0	0	0	0.573316	0	0	0	0	0	0	0	0	0	0	0	0	0	0	0	0	0	0	0	0	0	0	0	0	0	0	0	0	0	0	0	0	0	0	0	0	0	0	0	0
Os01g0123500	0	0	0	0	0	0	0	0	0	0	0	0.048053	0	0	0	0	0	0	0	0	0	0	0	0	0	0	0	0	0	0	0.069842	0.565845	0.255495	0.154721	0	0	0	0	0	0	0	0	0.203178	0	0.158089	0.15248	0.124165	0.079447
Os01g0123700	0	0	0	0	0	0	0	0	0	0	0	0	0	0	0	0	0	0	0	0	0	0	0	0	0	0	0	0	0	0	0	0	0.133243	0	0	0	2.72182	2.87613	4.24775	0.67846	0.528846	0.666332	0	0	0	0	0	0
Os01g0123800	0.291565	0.073267	0.146714	0.083131	0.034352	0.070942	0.094992	0.250155	0	0.117655	0.206604	0.036132	0.20795	0.09966	0.142977	0.182036	0.06957	0.034515	0.146362	0.097557	0.207453	0	0.069061	0.072543	0.032479	0.072688	0.099157	0.111648	0.232679	0.129367	0	0	0	0	0	0	0.698647	0.789168	0.569026	0.163595	0.255038	0.275435	0	0.123964	0	0	0.046681	0
Os01g0123900	61.6469	42.9238	65.7289	33.9425	36.6997	32.9518	65.9943	103.504	30.9052	37.3732	41.7914	115.423	78.0515	80.2376	90.9946	39.6041	75.053	39.5673	31.3603	73.1852	72.477	48.7063	50.083	29.2389	22.1425	37.0301	29.2689	29.7772	28.7625	41.7722	0.97714	0.564993	0.290993	0	0	0	237.724	184.463	319.385	81.381	57.6073	134.334	0.228909	0.278613	0	0	1.67868	0
Os01g0124000	11.045	16.737	11.9076	9.35179	6.87544	10.4286	18.7498	12.0851	11.599	14.9342	18.679	17.699	5.8842	7.38241	10.6077	11.8597	5.41407	9.33756	12.3235	11.8051	9.3063	11.2483	5.19518	9.05602	2.64501	9.78227	7.80143	10.2738	8.29683	15.8031	0.581692	0.736957	0.465582	0.653101	0.565824	0.425306	112.565	69.0214	66.6043	11.2905	9.32879	32.6008	0	0.427769	0.437538	0.712152	0.32217	0.659653
Os01g0124100	27.1393	28.9025	32.0213	31.3677	50.292	26.1695	35.0144	31.3711	50.8276	105.223	33.4878	37.0513	22.5767	16.2427	32.2257	62.6099	33.426	25.6578	48.491	18.2522	32.0818	48.1509	18.6519	28.0482	36.3563	48.5747	20.8554	32.8334	28.7472	35.2949	301.428	297.528	267.923	58.2846	64.7423	62.9014	17.1141	4.84215	4.9365	3.6708	5.74868	4.71771	22.0869	25.6598	33.6904	22.2332	15.1417	20.0408
Os01g0124200	16.1617	13.7271	23.0507	25.2824	27.7574	19.2646	24.0712	14.6498	39.9606	58.4379	16.2032	31.8744	10.4727	8.06452	21.5094	50.5154	26.3069	11.383	35.6748	10.5139	16.7474	21.2996	12.148	23.5702	21.7475	34.9	19.3431	22.6348	20.1575	19.2406	2303.29	2239.24	2045.39	880.167	1058.56	1071.93	195.311	130.523	142.683	68.6005	59.3272	84.9219	335.264	321.576	355.623	393.643	342.273	455.638
Os01g0124401	1.28486	1.73722	1.3348	1.56894	1.60154	1.26549	2.37976	3.02055	0.722906	2.06544	1.67357	4.08814	2.69146	1.78221	2.67701	1.25161	1.7127	0.74441	0.756165	2.30914	1.92291	1.40275	1.02774	1.21253	0.875461	1.5248	1.29631	0.896086	0.904139	1.06176	430.049	368.043	393.044	266.096	399.868	428.832	22.579	21.2942	2.83137	0.4816	21.0547	0.757738	274.249	265.665	246.773	212.111	195.279	247.602
Os01g0124550	0	0	0	0	0	0	0	0	0	0	0	0	0	0	0	0	0	0	0.014362	0	0	0	0	0	0	0	0	0	0	0	0	0	0	0	0	0	0	0.028159	0.044669	0	0	0	0.059964	0	0.031105	0.022501	0	0
Os01g0124600	1.31933	1.33577	2.80428	1.75207	2.347	0.74808	2.08154	2.24405	2.89201	5.37093	1.88672	2.37332	0.697921	1.27238	1.97376	3.29153	1.5972	0.86168	1.80692	1.035	1.31892	2.36874	1.22783	1.23282	1.63813	2.74774	1.70912	2.29405	1.33347	1.6657	14.8945	8.74877	14.481	2.82033	3.01339	1.49313	0	0	0	0	0	0	0	0.349632	0.335265	0	0.131661	0.168487
Os01g0124650	29.8235	44.7009	78.0021	46.8344	69.5695	25.7369	64.1742	44.7303	66.6728	130.437	41.6779	61.202	31.4697	38.7902	51.8276	65.6925	41.599	29.4947	65.7243	33.4514	39.0457	65.763	39.8136	35.1919	44.449	48.5022	27.2769	46.2598	31.8357	49.0624	968.609	1040.72	908.943	222.886	230.732	189.079	70.1291	49.0167	65.1612	8.31503	8.11353	24.3483	22.7857	11.7527	21.3396	3.09615	2.71351	3.11286
Os01g0124700	21.9226	28.7272	33.3063	18.9001	22.4587	20.8102	32.7241	31.1803	41.8178	43.0739	29.9275	58.0538	25.3712	19.522	27.1199	56.8671	20.3648	16.9805	45.2097	18.2686	26.1753	19.8318	20.0541	24.8807	11.085	44.054	21.0321	32.8829	20.3687	37.4683	2.30786	2.35213	2.37169	0.395281	0.794185	0.522358	146.463	73.3632	53.7858	32.7702	23.0554	40.7321	15.9465	18.5124	21.2145	4.67496	4.20079	10.3148
Os01g0124900	0.513267	0.522359	0.278935	0.329271	0.489836	0.33719	0.652166	0.566189	0.275075	0.310676	0.163666	0.343474	0.549108	0.684214	0.453052	0.519136	0.606225	0.218733	0.347833	0.360651	0.383457	0.713319	0.930035	0.287333	0.102916	0.46065	0.104733	0	0.122882	0.102482	0	0	0	0	0	0	0	0	0	0	0	0	0	0	0	0	0	0
Os01g0125000	0	0	0	0	0	0	0	0	0	0	0	0	0	0	0	0	0	0	0	0	0	0	0	0	0	0	0	0	0	0	0	0	0	0	0.136475	0	0	0	0	0	0	0	0	0	0	0	0	0
Os01g0125500	0.049518	0	0.179404	0.254135	0.052509	0.054218	0.290394	0.054624	0	0.119892	0	0.220915	0.317856	0.152332	0.382452	0.222598	0.159509	0.052756	0	0.149119	0.158548	0.068819	0.05278	0	0.148934	0	0.050521	0	0.237104	0.049435	0	0	0	0	0	0	0	0	0	0	0	0	0	0	0	0	0	0
Os01g0125550	1.12305	1.06321	1.20645	0.770727	0.941623	0.257369	1.404	1.46934	0.895819	1.23308	0.416407	1.51473	2.0956	2.14254	1.35439	1.05665	2.15934	0.946067	0.67848	1.20597	1.25435	0.689647	1.05785	0.438627	0.523686	0.937606	0.692815	1.44016	0.937923	1.14725	0.245686	0.411258	0.598183	0.450734	0.451421	0.523648	0.614449	0.578385	1.42211	0.483595	0.565428	0.61065	0.615826	0.649604	0.958325	0.277298	0.827949	0.433445
Os01g0125600	1.30631	13.7595	8.45759	9.59069	0.718248	20.9247	5.69823	5.57719	11.0718	0.644272	8.60086	11.5207	2.61389	1.98448	4.91116	17.671	2.83124	10.4638	13.1697	13.5498	1.57491	3.83263	12.1445	20.9906	8.07614	14.9806	17.2273	4.86323	22.7318	2.82559	23.762	19.6774	20.661	23.3959	25.6859	27.928	1.4228	5.46431	0.424904	2.52464	1.85681	1.33688	49.8527	40.4516	44.6477	33.3466	39.3893	69.3203
Os01g0125700	3.07425	4.20473	3.18229	2.89255	3.44619	3.33399	2.7186	5.58747	4.70738	3.93431	3.45436	5.84525	5.88875	4.74365	6.00867	4.37621	6.09889	3.93035	4.39824	3.76189	3.90603	2.5228	3.40161	2.81917	2.52439	3.18611	3.22616	4.50703	4.24081	4.91057	7.34265	7.2013	7.08696	6.56622	8.61742	6.50413	3.67369	4.47387	3.08561	3.35132	2.8812	2.80046	7.4559	6.94616	5.55062	5.38823	5.82208	6.04682
Os01g0125800	16.1653	21.7343	16.4283	16.4213	17.7706	18.9662	14.8288	19.5826	19.8227	18.9232	18.6561	22.7602	22.4665	19.8612	19.1124	26.167	20.6137	16.6062	19.7826	13.5322	15.1257	20.0751	16.6138	20.5328	15.9836	20.1983	17.7487	21.5689	20.0964	17.2635	30.3969	31.4437	29.3201	38.976	37.4008	40.9328	17.678	17.3082	10.1853	9.21172	9.77812	11.0015	43.2217	43.1862	34.9741	36.8982	40.0475	45.8616
Os01g0125850	0	0	0	0	0	0	0	0	0	0	0	0	0	0	0	0	0.047916	0	0	0	0.045351	0	0	0.068383	0	0	0	0	0	0	0	0.082552	0	0.060241	0.030148	0	0	0	0	0	0	0	0	0	0.150131	0	0	0
Os01g0125900	8.55703	16.4295	7.15309	7.01055	7.6182	14.4345	8.58144	11.8582	15.1337	8.81595	9.16637	13.1526	13.894	9.80747	10.4151	18.5719	12.5282	14.5486	15.8868	11.5511	9.70347	8.99351	9.49127	14.6304	6.93461	15.1096	12.7046	18.8513	15.909	13.9976	33.5079	36.8932	38.2127	34.1899	33.099	33.4404	23.4693	23.2334	8.75191	15.1991	15.2098	17.6767	28.6676	31.5498	21.4554	25.1106	27.3449	29.3228
Os01g0126000	0	0	0.119571	0	0.040421	0	0	0	0.047555	0	0.05341	0	0.055355	0	0	0	0	0	0.092152	0	0	0	0	0.05466	0	0	0	0	0	0.056885	0	0.107425	0.243533	0.058817	0.11788	0.124207	0.347158	0.390103	0.245782	0	0.105929	0.289624	0.548138	0.093572	0.196941	0.332015	0	0.319958
Os01g0126100	0.357261	0.210773	0.240007	0.099648	0.343622	0.221096	0.242912	0.479771	0.527374	0.73336	0.074296	0.103946	0.339923	0.302633	0.274216	0.436408	0.333569	0.215135	0.343243	0.233881	0.381294	0.410159	0.298014	0.218131	0.389319	0.261389	0.316956	0.231972	0.241721	0.376807	3.18647	3.78304	3.3516	8.45241	5.79758	5.45201	0.113105	0.541116	0.077018	0.470637	0.520274	0.426977	5.14494	5.23452	4.7394	4.50383	4.93259	5.92126
Os01g0126200	29.7833	32.5063	28.2692	25.8353	28.8093	34.7578	28.4933	22.3449	45.0505	35.7824	16.3395	20.3296	20.9634	17.104	20.3436	45.1909	21.9758	38.6792	39.1895	25.1902	35.6039	21.928	30.4159	31.2093	21.5886	42.2462	28.2557	50.0441	37.9546	44.3752	1.63724	1.56681	1.55645	0.910244	0.888012	0.935012	20.7697	20.9908	25.2065	33.0599	42.4399	34.5592	0.676992	0.807426	1.67999	1.14691	0.89008	0.584866
Os01g0126401	0.330698	0.281656	0.369676	0.340825	0.382212	0.351803	0.3298	0.196394	0.56614	0.309623	0.052848	0.218105	0.331049	0.239055	0.31923	0.344404	0.302674	0.385058	0.426256	0.459453	0.440662	0.258887	0.343631	0.274099	0.255406	0.305253	0.3084	0.509881	0.273988	0.556486	0	0	0	0	0	0	0.743615	0.544689	0.874748	1.09459	1.38521	0.857914	0.161583	0.062042	0.125208	0.064306	0.056784	0.081563
Os01g0126600	1.41145	0.726252	1.02001	0.243799	0.529299	0.799145	0.940969	2.11775	1.22425	0.42778	0.252657	2.69025	2.23609	1.8219	2.61917	0.784934	2.17265	0.762482	0.87441	0.836129	1.34809	0.605759	0.94651	0.69475	0.385272	0.706205	0.898478	0.718144	0.690107	0.593809	0.914784	0.780122	0.732601	1.07626	0.734315	0.775325	2.62382	3.56065	2.6637	3.48722	3.74389	2.78874	0.978176	0.641069	0.966592	0.501984	0.610491	0.389503
Os01g0126900	0	0.026782	0	0	0	0.083534	0	0	0	0	0	0	0	0	0	0	0	0.023234	0	0	0	0	0	0.147457	0	0	0	0	0.021302	0	17.09	12.1358	13.3981	30.75	35.5481	43.5545	0	2.6487	0	0	0.363244	0.037836	42.6975	46.6711	29.759	24.7998	39.6037	30.1115
Os01g0127000	0	0	0	0	0	0	0	0	0.017883	0	0	0	0	0	0.018408	0	0	0	0.018843	0.016747	0	0	0.017788	0	0	0.018739	0.017038	0	0	0.016666	37.7232	41.5572	25.7395	73.5722	51.9518	71.0521	0	0.44337	0	0	0	0	1.94909	2.46915	3.41595	0.64121	1.16033	1.04254
Os01g0127100	0	0.023227	0	0	0	0	0	0	0	0	0	0.02292	0.021957	0.021045	0	0	0	0	0	0	0	0	0	0.022979	0	0	0	0	0	0	0	0.063881	0	0	0.035046	0	0.040237	0	0.036049	0	0	0	2.34424	2.06634	0.727648	2.04523	2.15004	0.958054
Os01g0127200	0	0.043731	0.013116	0.018588	0.030724	0.11393	0.014162	0	0.015525	0	0.184707	0	0	0	0.031956	0	0.015596	0.058228	0.032713	0.101754	0.015455	0	0.030883	0.561007	0.08711	0.06502	0.044334	0.016642	0.225452	0	1.39856	2.5946	1.25533	5.963	5.13848	5.06705	0	0.03207	0	0	0	0	0.975631	0.141573	0.180955	2.11578	1.57679	0.93066
Os01g0127300	25.2646	28.546	24.1229	18.8938	17.7158	21.4011	24.6537	32.7812	31.5241	21.5356	17.0958	34.8297	32.7537	29.6978	29.9716	31.8128	33.8601	28.9622	28.1205	27.8003	26.7245	17.4282	23.4241	21.7925	15.7667	25.2043	24.3179	36.2499	25.5978	33.1948	19.2928	23.1041	21.7752	13.2511	14.6407	12.7682	40.6026	38.4003	37.1657	36.3735	40.6795	31.821	10.8837	11.2931	11.8408	8.60167	10.8597	11.3362
Os01g0127400	21.9327	17.6732	19.3937	13.0008	11.3248	13.1196	18.9929	25.8608	21.4148	17.5643	9.13671	28.3841	27.0592	22.2768	26.0965	19.8768	32.0247	20.5086	19.7121	18.0155	25.0207	11.8016	22.3503	8.89514	10.4721	15.1081	14.1651	27.2606	13.5951	23.4303	0.571676	0.8202	1.2676	1.88777	2.52041	1.75668	11.7458	10.0372	6.08516	9.77783	11.8938	7.52986	1.47407	1.3456	1.87972	1.75157	1.95179	1.48902
Os01g0127450	0	0	0.082759	0	0	0	0	0	0	0.110612	0	0	0	0	0.100815	0	0	0	0	0.091718	0	0	0.09739	0	0	0	0	0	0.109376	0.091218	1.4197	1.1341	0.289621	0.528811	0.888022	1.30649	4.29924	2.42814	3.37029	2.46085	1.79829	1.35948	0.646332	0.524448	1.22931	0.970113	0.526644	1.68487
Os01g0127500	0.092324	0.0348	0.027874	0.039485	0.065266	0.033696	0.030079	0.067895	0	0.037255	0.049066	0.068647	0.098771	0.031557	0	0.06917	0.033044	0	0	0	0	0	0	0	0.061706	0	0	0	0.073678	0	0	0	0	0	0	0	0.120669	0	0	0	0	0	0	0.05888	0	0	0	0.056748
Os01g0127600	0.09399	0.371992	1.06414	4.40164	0.099666	0.56601	0.275597	0.103681	0.151116	0.056891	6.59356	1.36278	0.050277	0	0.362964	1.32034	0.05046	0.700955	0.212319	4.95321	0	0.130624	0.500909	0.578783	0.09423	1.15988	0.575366	0.107973	0.225022	0.140749	210.203	132.04	158.569	727.645	777.012	858.734	1.47416	28.3077	0.412725	0.316423	1.47987	4.49501	484.57	462.694	546.857	407.899	342.65	652.276
Os01g0127700	3.59697	2.17819	2.99091	0.769176	2.80333	0.925411	3.57331	7.92486	2.11733	3.31937	0.752113	6.37938	6.08764	5.41172	8.25192	2.68385	6.22596	1.26693	1.78714	1.78558	3.63966	4.88967	2.44072	0.649201	2.16764	1.70894	1.0428	2.4612	1.52937	2.21736	4.66328	3.98955	4.37164	1.12779	1.32485	0.932691	4.31595	5.33219	5.02329	5.70731	7.17599	5.49387	3.98575	4.79478	6.39479	5.84329	3.75275	3.407
Os01g0127900	0.223121	0.321114	0.4593	0.208199	0.279613	0.199881	0.29738	0.335628	0.587015	0.245552	0.226377	0.520326	0.260402	0.228795	0.581884	0.592675	0.348471	0.324153	0.618569	0.468298	0.303076	0.310086	0.30268	0.227101	0.244027	0.295821	0.227642	0.326221	0.412772	0.526495	6.1229	6.64522	5.82539	5.42268	4.28756	5.90909	2.94274	2.38072	1.99515	1.84373	1.9162	1.85389	10.1872	8.65417	9.92355	7.39397	9.46981	10.9217
Os01g0128000	0.911851	1.00597	1.12808	0.742001	0.990501	0.487466	1.13036	1.08854	1.66869	4.73858	0.780788	1.78633	0.928333	0.55306	1.25148	2.42442	1.83878	0.592369	1.48207	0.669743	0.901984	1.26726	0.806679	0.921326	1.22634	2.12079	0.2496	1.63637	1.25127	1.99827	12.1786	8.32837	13.066	2.43461	3.20953	2.12966	4.75268	2.51185	0.742221	1.34772	0.656596	1.93816	4.66719	5.57422	7.45422	1.96776	1.73054	1.8865
Os01g0128100	0.544277	1.1478	0.998197	0.465307	0.411691	1.4043	0.979544	0.712203	0.674449	0.524973	1.15446	0.961721	0.762674	0.716506	0.819143	0.857422	0.558575	0.842971	1.11871	1.02679	0.539568	0.736712	0.757406	1.45742	0.614176	1.06915	1.12362	0.536013	1.12235	0.537138	1.9521	2.19159	2.04609	0.286203	0.16832	0.248922	1.0462	0.798091	0.651904	0.566846	0.645477	0.754112	1.1589	0.902459	0.926831	0.185876	0.262413	0.248891
Os01g0128200	27.173	14.8628	25.5416	10.9251	7.89682	12.7986	24.551	24.1242	13.4231	12.7844	32.9401	23.4387	19.7657	18.2998	19.7676	14.1035	18.7726	14.0688	11.5664	35.5023	21.6995	17.0967	25.9322	16.7636	9.87891	14.5664	12.2346	10.9442	10.5429	12.134	6.34577	8.40323	7.3051	4.92314	3.74792	4.31531	29.0636	17.2453	10.8526	14.7186	10.4547	19.672	4.86589	6.12228	3.983	3.48658	4.42917	4.17299
Os01g0128250	1.69842	0.752909	1.1693	0.568997	0.438517	0.473455	1.50682	1.49098	0.699634	0.555635	1.4753	1.18392	1.29221	1.62367	0.851625	0.681335	1.10198	0.718381	0.782589	1.83563	1.48157	0.968821	0.976712	0.580463	0.486794	0.43581	0.426628	0.816851	0.598146	0.618302	0.14292	0.358316	0.293517	0.196427	0.354024	0.165984	1.12972	0.914146	0.377684	0.32234	0.472343	0.524801	0.386447	0.434557	0.341832	0.810583	0.755498	0.415527
Os01g0128300	5.7819	7.73206	9.88191	10.4503	8.79675	8.97307	8.79626	9.04022	5.65848	11.8687	22.1242	9.14029	7.85309	7.52716	7.43348	10.5095	7.88178	4.49948	6.64409	8.83196	8.15627	14.953	7.55612	12.3842	13.8112	10.2656	6.05294	4.27405	9.38882	5.57145	10.2379	8.0471	10.5925	9.90642	7.13175	9.68062	5.42136	4.67634	8.3895	3.72376	6.03608	4.80897	7.9428	10.1003	12.1143	12.5445	8.40387	7.32417
Os01g0128400	64.1008	54.7662	67.0324	40.4391	55.6902	44.9858	61.8872	60.4494	63.231	43.7087	42.6047	56.6168	60.0516	71.3012	62.2842	51.3885	58.2977	49.4972	52.9287	71.2793	53.3257	66.2454	64.0864	47.1458	54.3432	45.7051	56.6789	47.6738	46.6888	47.2904	125.782	118.567	129.543	113.7	123.537	122.045	29.7441	41.9321	40.7142	22.8278	24.0759	21.3247	106.224	98.0071	89.0036	73.751	84.5164	109.438
Os01g0128700	2.89416	4.69374	2.27647	1.12377	1.17104	3.79429	2.82875	3.06655	2.36742	0.783706	1.39644	2.84566	2.60738	1.21053	1.80673	4.70758	1.84001	4.09771	4.51622	3.09628	4.2675	0.793855	2.55715	2.85664	0.610854	4.01583	3.57444	5.07461	4.46734	2.50915	0.122267	0.061759	0	0.067591	0.067756	0	12.7667	15.2641	2.14042	8.71775	7.19504	8.0133	15.7135	16.4661	8.52353	14.9598	17.2301	17.6957
Os01g0128800	24.2396	24.4068	18.6256	7.01271	8.93854	20.5348	20.3905	26.1976	24.6715	7.96799	7.93184	24.5557	27.6412	20.317	20.4913	22.1041	21.7598	31.6786	28.2149	34.0682	28.7253	8.05072	20.6056	17.3027	7.38018	18.8162	23.2581	32.5771	20.7455	25.6016	25.9599	33.7962	30.0975	19.3782	17.7946	17.3449	36.1275	46.1785	18.3048	21.5753	21.1356	23.1327	30.2903	31.3534	19.7138	21.8978	24.4593	25.1435
Os01g0129200	0	0	0	0	0	0	0.053221	0	0	0	0	0	0	0	0	0	0	0.058013	0	0	0	0	0	0.060965	0	0.061087	0	0	0	0	0	0	0	0	0	0	0	0	0	0	0	0	0	0	0	0	0	0
Os01g0129500	3.02574	4.33236	3.17446	2.12743	4.25644	2.99012	3.18593	4.8894	3.00974	2.7088	2.75143	3.65374	6.928	6.67255	5.08434	4.24893	5.29198	2.0723	3.45233	3.47924	4.00006	5.60712	2.89941	2.84855	3.21101	3.22407	3.78996	3.25932	3.57955	2.87626	4.50823	4.82731	5.07428	4.99089	5.91078	4.97698	4.98708	5.76493	4.44401	3.27414	4.32835	4.13436	8.54142	9.31998	10.5601	4.96882	4.72048	4.61152
Os01g0129550	0.297748	0.067621	0.196164	0.13691	0.297723	0.073146	0.147337	0.0626	0	0	0	0	0.321544	0.152968	0.062177	0.247586	0	0	0	0	0.054307	0.12799	0	0.067105	0	0.115435	0	0	0.195057	0	0	0	0.042452	0.204907	0.256588	0.220468	0.119309	0	0	0	0.38396	0	0.576893	0.108019	0.167023	0	0	0
Os01g0129600	0	0	0	0	0	0	0	0	0	0	0	0	0	0	0	0	0	0	0	0	0	0	0	0	0.038456	0	0	0	0	0	10.3718	9.45411	9.34117	4.49259	8.73439	9.41366	0	0.339526	0	0	0	0	3.70542	7.20056	11.6743	7.26322	7.30962	5.80027
Os01g0129800	0.108106	0.122245	0	0.138704	0	0	0.211325	0	0	0.130871	0.344718	0	0.115655	0	0	0	0.116077	0	0	0	0	0	0	0	0.108382	0	0.220592	0	0	0.107925	5.06521	1.54309	3.10105	1.25714	2.12483	2.00092	0	0	0.189884	0	0	0	2.54902	2.89567	2.11557	0.573895	0.467324	2.1928
Os01g0130000	35.6162	24.4044	42.9624	27.7825	29.3109	20.4329	38.9344	26.243	40.0435	36.8498	34.0488	25.6654	27.6831	22.5592	27.9317	35.0251	31.6554	28.231	37.155	28.9042	37.2016	36.6389	31.3804	19.3781	26.9931	26.4994	25.9878	29.3158	23.5596	36.3314	140.743	138.439	155.594	116.305	117.921	105.125	29.8969	22.8338	22.107	15.2924	10.2988	13.8348	90.7126	94.5609	96.6373	161.454	139.01	115.928
Os01g0130100	0	0.209289	0.342218	0.302756	0.548154	0.11653	0.217734	0	0.088138	0.378128	0	0.318386	0.090004	0	0.523477	0	0.525429	0.081912	0.091263	0.282043	0.153176	1.01143	0	0.116884	0.418922	0.518569	0.270447	0.303096	0.409664	0.172609	0.084166	0	0	0.093489	0	0.098725	1.0003	1.06112	0	0	0.201908	0.267104	2.40436	3.38219	8.33467	8.86222	5.57045	3.09282
Os01g0130200	22.2447	26.8976	27.5292	24.0196	16.8153	52.0883	25.6168	15.5491	50.0472	14.3978	31.6035	5.89545	9.66062	3.83937	13.6085	41.5825	9.22293	38.2476	44.2795	37.5838	40.9007	21.1201	19.7194	38.9614	25.6137	54.3584	42.4697	26.8193	51.1471	30.7827	9.52486	17.4318	12.6275	2.74143	4.72674	7.55116	9.49951	8.29162	12.3793	14.8294	9.10286	13.1078	2.07727	6.74216	15.8934	3.50761	2.53889	3.65517
Os01g0130400	0.383165	1.65059	0.768471	0.456501	0.135435	2.02774	0.600938	0.613882	0.873028	0.228673	1.42549	0.814261	0.517282	0.346134	0.355852	1.77571	0.450602	1.27326	1.06133	0.880775	0.290615	0.62126	0.894606	4.40926	0.437156	1.67405	1.45572	0.519519	1.35153	0.376556	6.28547	4.82951	3.7978	7.32438	5.5207	6.75786	4.72959	4.25663	1.88621	2.14991	2.60427	2.15242	10.7436	10.9842	10.4936	13.8108	9.02681	23.7477
Os01g0130500	0	0	0	0	0	0	0.07636	0	0.358515	0.047117	0.459626	0.283282	0	0	0.255407	0.205936	0	0	0	0.082074	0.491529	0	0	0.480915	0.326559	0.331735	0.425742	0.242174	0.268858	0.163492	0.289582	0.078381	0.071499	0.171988	0.229513	0.302838	0.983229	1.5141	1.70678	0	0.465912	0	2.26185	2.03469	3.33097	3.82672	2.18323	7.20468
Os01g0130900	10.5215	8.1499	13.2941	6.81725	11.7705	9.90734	10.5408	9.22707	13.2512	6.87808	8.55528	9.56391	6.64118	7.71418	9.51934	11.9425	11.8057	8.57531	12.2403	8.34356	10.331	10.1626	9.64459	8.83509	12.9745	9.20684	13.2573	9.12558	11.4613	15.8609	3.1245	2.47166	3.97286	2.50758	3.48467	2.34132	3.60984	2.56304	6.09862	4.95898	4.3486	2.79547	1.11639	1.20782	2.25204	2.2342	2.57736	2.32819
Os01g0131250	0	0	0	0	0	0	0	0	0	0	0	0	0	0	0	0	0	0	0	0	0	0.009787	0	0	0	0	0	0	0	0	0	0	0	0	0	0	0	0	0	0	0	0	0	0	0	0	0	0
Os01g0131300	184.214	139.283	171.871	133.797	174.238	119.925	169.136	160.927	165.413	212.69	122.421	153.812	136.625	142.621	171.987	134.697	175.259	162.223	151.829	126.506	182.896	168.556	139.745	123.477	138.387	147.979	139.889	148.154	111.664	161.316	74.7942	62.006	67.396	67.7999	68.6374	65.1611	207.656	217.734	388.16	176.242	196.811	164.634	70.2813	82.3289	95.7107	82.311	77.7938	74.0843
Os01g0131450	80.8785	72.9329	66.3924	30.6898	47.4345	54.7321	66.583	93.2027	67.8716	45.8557	42.8018	94.4368	92.5966	58.7196	91.3567	87.1941	77.0881	59.8414	74.7333	47.5349	91.4847	47.4263	71.5449	48.2896	41.7708	67.3221	55.5616	80.7665	66.8954	72.9933	0.314285	0.189087	0.028694	0.102135	0.346233	0.218887	92.1463	91.0605	43.4387	80.0448	89.2575	76.2153	113.682	126.097	111.053	124.433	108.976	109.726
Os01g0131600	248.04	237.453	197.28	160.845	256.534	191.827	217.831	254.789	240.708	243.595	170.009	271.443	250.945	223.474	258.041	272.748	219.568	200.41	235.366	159.105	255.063	274.166	205.045	182.687	197.95	219.539	201.875	305.848	203.919	254.987	264.846	257.019	247.909	186.929	200.054	236.201	287.912	276.626	94.1115	355.581	290.466	213.233	324.447	357.352	434.998	368.356	337.613	360.586
Os01g0131800	20.5861	16.5491	22.661	13.8687	19.3824	14.7607	20.1209	22.0389	19.9825	17.8639	12.4897	22.2151	20.8543	23.2268	23.7188	19.791	24.647	16.1743	18.999	17.1898	20.2211	19.664	20.0652	12.0343	17.0467	16.0777	14.8076	17.3704	13.8842	18.5511	24.8217	21.6097	24.1693	19.7449	21.5769	21.4884	11.9055	16.1376	17.2794	11.8574	10.0394	9.29339	22.4802	22.075	26.6642	21.9214	18.9882	25.419
Os01g0131900	17.0894	8.91034	18.042	18.8053	18.0114	12.9655	19.6506	23.3749	10.6213	20.4237	18.3269	14.2748	31.6469	25.9277	25.0288	12.9552	16.94	8.68021	12.2887	12.1433	21.1446	25.9698	16.241	7.85291	18.875	13.5148	8.82621	8.10704	10.6419	6.9735	0	0	0	0	0	0	3.56245	1.18109	8.45881	2.73979	3.10528	2.2881	0	3.08529	3.16603	4.41853	0	4.09047
Os01g0132000	73.6992	106.585	71.6528	91.8675	34.6158	210.578	105.032	85.9754	65.6784	25.2073	161.974	125.519	53.9049	73.668	116.911	60.6111	31.0476	113.587	93.6395	305.658	46.0316	188.104	86.1244	202.943	149.239	69.7847	225.29	33.1934	107.774	58.9794	644.799	424.039	539.985	235.429	224.837	194.021	409.724	211.886	147.381	122.909	164.629	225.136	138.734	126.04	83.9218	36.2902	18.69	23.5246
Os01g0132050	0.202887	0.229424	0.074739	0.027777	0.153671	0.245945	0.169973	0.191834	0.310666	0.09649	0.115527	0.145468	0.09018	0.193186	0.135913	0.195435	0.225628	0.316513	0.097226	0.196384	0.193336	0.181263	0.150277	0.113579	0.138025	0.138192	0.236569	0.266368	0.260214	0.274886	0.054782	0.01091	0.079893	0.023964	0.023968	0.050651	0.085235	0.096279	0.114546	0.036442	0.185393	0.048813	0.358791	0.102606	0.2127	0.06411	0.073087	0.09353
Os01g0132100	0	0	0.154511	0.111998	0	0	0	0	0	0	0	0	0.107423	0	0	0	0	0	0.132595	0	0	0	0.088191	0	0	0	0	0	0	0	0	0	0	0	0	0	0	0	0	0.146936	0	0.140626	0	0.214943	0	0	0	0
Os01g0132200	0	0.301563	0.322063	0.228109	0	0.194663	0.304098	0.04903	0.142923	0.053807	0.425187	0.247863	0	0.045577	0.098082	0.199801	0.047724	0.142061	0.200807	0.401542	0	0.061771	0.236875	0.547403	0.222803	0.099727	0.498824	0.102119	0.425644	0.044373	0.794599	0.951668	1.25543	0.560383	0.321179	0.253494	0	0	0	0	0	0	0.524009	0.595269	0.76108	0.157302	0	0.24588
Os01g0132400	0	0	0.014936	0	0	0.024705	0	0	0	0	0	0	0	0	0	0	0	0.019834	0.025485	0	0	0	0.02405	0	0	0	0	0	0	0	0	0	0.032065	0	0	0	0	0.049967	0	0	0	0	0	0.043169	0.055194	0	0	0
Os01g0132500	2.58776	2.43852	4.12967	2.253	3.43005	2.52981	3.41504	3.6362	3.69829	2.42412	1.62086	4.49908	3.13104	2.43244	4.04489	3.20613	3.57411	3.01956	4.34959	2.75221	2.63033	3.12542	3.57921	2.62139	2.99589	3.31784	3.52026	2.61886	2.69204	3.78238	2.58354	3.38572	3.65191	3.33244	3.40176	4.4271	2.2951	2.93358	3.40899	2.8521	1.69768	3.01211	3.12349	3.18282	5.6896	2.45313	2.39711	1.81783
Os01g0132700	9.56733	6.68883	12.0073	5.48147	9.25685	6.28891	9.96817	10.5832	9.26928	9.04713	5.98469	9.93332	9.49248	12.8698	13.7131	5.96442	11.3889	5.34442	7.03332	8.46326	10.3609	7.97662	9.57122	4.23824	8.05087	6.19974	6.04629	6.94887	4.84519	7.38411	9.00327	8.13144	6.80859	7.96882	7.87474	7.21915	5.14349	4.52314	6.96285	5.87545	5.01724	4.49648	8.83402	6.6478	10.6061	6.15958	6.21193	8.04782
Os01g0132766	2.19657	1.75144	2.19359	0.939427	1.34378	1.91171	2.09187	3.23074	3.13921	1.80685	1.07757	2.23001	3.31404	3.292	1.95751	1.96217	2.53996	1.62014	2.25832	3.10948	1.95361	1.83945	2.4013	1.29272	1.32695	2.21149	1.29293	2.74982	1.78665	3.09254	27.8547	29.3694	30.7665	28.4227	27.8426	34.3471	1.38026	2.93111	1.68178	1.42209	1.05307	1.07743	19.7211	22.1983	29.4837	10.4648	8.39979	16.0979
Os01g0132800	66.8762	38.5299	65.6479	24.7843	31.3642	26.8927	61.1621	95.6913	37.1503	34.9391	20.7744	104.417	108.661	101.546	93.5201	39.6101	116.368	35.191	30.7217	61.9311	72.2443	27.2986	66.8376	21.1535	22.73	31.6109	28.2496	47.6373	30.5322	37.6261	8.73058	9.32679	8.75401	9.52037	8.86418	8.73008	38.3183	32.3902	30.5537	29.0065	33.5303	29.9112	12.9806	15.0201	15.6579	7.83942	7.79183	8.34942
Os01g0133100	0.113262	0.841642	0.439659	0.539759	0.187875	1.04525	0.284663	0.570445	0.502947	0.097938	1.16087	1.13481	0.379734	0.066367	0.463476	1.10424	0.277974	0.810204	0.711056	0.71141	0.051806	0.427249	0.842106	2.10143	0.340654	0.834992	1.56625	0.260225	1.68507	0.177685	3.88481	3.9778	4.60435	5.13324	5.30207	5.39115	2.48553	1.57338	0.341041	0.571955	0.541362	0.8254	12.4824	12.7353	12.4167	7.91842	8.55868	11.1442
Os01g0133200	0.178056	0.855717	0.967647	0.399793	0.188809	2.38822	0.087016	0.196416	0.572554	0.107776	1.27748	0.59577	0.047623	0.091292	0.049115	1.25064	0	0.331975	0.351943	1.65328	0	0.247456	3.3687	4.88422	1.16032	0.549324	2.17997	0.051137	1.43871	0.133319	4.63069	2.05991	4.50051	7.05662	9.16768	10.5798	0.087271	0.59147	0.234562	0.524508	0.175218	0.283848	8.39679	10.22	12.3045	10.3188	9.94209	8.78294
Os01g0133400	48.7218	43.8092	46.0148	37.9537	40.1771	43.9695	42.1516	57.3962	49.5349	43.7407	44.4973	57.2515	56.5407	52.4098	61.437	43.6731	59.6231	42.0752	50.7525	39.6426	45.2082	47.4409	41.8761	36.615	43.6298	40.4775	48.6646	44.7215	40.74	44.5188	79.222	83.7189	83.1542	78.9553	80.6547	78.9327	39.3319	46.9969	39.7327	31.3002	29.2775	35.7889	71.9214	66.4531	50.5565	55.8771	61.7248	63.1036
Os01g0133500	18.1634	29.7732	16.6035	23.2286	19.6163	27.7391	16.7321	21.6884	22.056	18.0658	24.9213	26.8843	23.8169	22.7436	23.2545	27.7034	20.277	24.5854	24.9035	22.4193	16.9533	24.0178	20.5992	25.5598	21.4933	25.434	28.7391	22.5378	29.3885	17.6643	16.2267	17.9782	16.8784	17.043	16.5057	17.9776	23.9426	21.577	12.0761	11.805	9.91634	11.0572	25.6989	27.2514	21.0016	21.6153	23.6218	21.9544
Os01g0133600	0.135504	0.459683	0.294561	0.314124	0.201162	0.652809	0.105953	0.209268	0.406668	0.065616	0.648127	0.513844	0.289933	0.472413	0.209313	0.639585	0.145496	0.317604	0.275488	0.680094	0.231392	0.225985	0.259976	0.879939	0.190191	0.9121	0.442399	0.404727	0.648823	0.2435	1.57515	1.36884	0.971806	0.515652	0.845135	1.18818	1.48769	0.60016	1.09484	0.182473	0.106676	0.63364	1.15022	1.75747	1.45846	1.15095	1.24963	2.24882
Os01g0133650	0	0	0	0	0	0	0	0	0	0	0	0	0	0	0	0	0	0	0	0	0	0	0	0	0	0	0	0	0	0	0.126215	0	0	0	0	0	0	0	0	0	0	0	0	0.156814	0	0	0	0
Os01g0133700	0.141889	0.080223	0	0.091024	0	0	0	0	0.076063	0.085884	0	0	0	0.145541	0	0.159457	0	0	0	0	0.075717	0	0	0	0	0	0.144763	0	0.169848	0	0.481237	0.123119	0.331031	0	0	0.283651	0.834529	0	0.249222	0	0	0	0.344904	1.08588	1.28166	0.251079	0	0.654103
Os01g0133799	0	0	0	0	0	0	0	0.154293	0	0	0	0.156001	0	0	0	0	0	0	0	0	0	0	0	0	0	0	0	0	0	0	0	0	0	0	0	0.279211	0	0.309751	0	0	0	0	0.649408	0	0.532851	0	0.503868	0
Os01g0133832	0.070269	1.98649	0.827395	0.811417	0.223536	4.30854	0.412083	0.620112	1.88295	0.085066	0.896267	0.940465	0	0.072055	0.465187	2.76392	0.07545	1.94646	1.4286	2.1866	0.074996	0.683598	2.99591	6.766	1.33852	4.65106	2.58093	0.887953	5.38338	0.210453	0	0	0	0.265686	0	0	2.06645	1.55613	0.987395	1.89251	1.52127	0.298716	8.11864	10.0831	14.1809	6.83891	7.08774	8.94065
Os01g0133866	0	2.41044	0.889532	1.84037	0	3.48174	0.113752	0.317927	0.919282	0.106333	0.83562	0.606605	0.187939	0	0.342321	1.96215	0.188655	1.84753	1.00952	0.994419	0.186806	0.553403	1.9114	3.21788	1.14804	1.41802	1.88056	0.652227	2.61458	0.28914	0	0	0	0	0	0	0	0.2653	0.46284	0.245612	0.172872	0.373395	0.993084	0.72993	4.90032	2.80311	1.65534	2.94137
Os01g0133900	0.229374	4.1268	1.511	4.57824	0.810754	6.84766	1.24612	0.98838	3.21546	0.740472	4.02679	1.85968	0	0.313609	0.714345	3.96306	0.492551	4.09385	1.97104	2.97181	0.490205	2.28101	4.93728	10.0396	4.36641	4.68415	3.97956	0.310591	6.05282	0.664275	4.56604	2.13891	3.71078	5.24436	3.51481	6.46682	0.299796	0.784984	0.134297	0.815806	0.451437	0.487542	4.90454	5.06969	7.7044	3.64833	5.05924	2.65619
Os01g0134200	0.87697	0.1381	0.512473	0.103648	0.097287	0.036143	0.383806	0.94532	0.277223	0.138821	0.052865	1.28676	1.2845	1.33776	1.28267	0.169528	1.22662	0.135585	0.200508	0.342914	0.623297	0.261955	0.357596	0.096512	0.122474	0.151669	0.227486	0.25994	0.128983	0.184337	0.80368	1.01415	0.777636	1.05953	1.16776	1.45836	0.148176	0.11931	0.018988	0	0.042513	0.045905	0.203252	0.206154	0.11861	0.057201	0.108684	0.21856
Os01g0134500	26.4791	21.1495	36.0685	15.8342	10.2131	24.2194	29.7383	41.8483	25.3511	10.0551	14.2759	43.5927	46.3838	42.8881	45.5623	21.2176	48.5772	27.8655	21.5573	39.5294	33.1329	11.4615	41.0323	31.4933	16.7135	17.6781	26.8052	22.6024	25.2799	19.3188	45.1369	35.8054	41.2621	76.1178	94.8902	91.1385	30.2585	33.7876	23.6428	35.1021	30.8975	30.3635	74.0331	68.1306	65.7454	46.0742	57.5508	70.335
Os01g0134700	19.6316	13.6402	13.5336	1.39934	29.8842	3.27201	11.5127	89.655	11.5967	16.5568	1.42588	64.7134	30.0102	35.9447	103.682	14.4141	41.081	1.97534	4.21295	2.49611	23.1872	42.7135	8.88145	1.66071	18.8508	7.43918	3.49401	12.6794	6.42335	8.64522	35.2032	40.3768	35.6621	17.6894	14.6556	14.0254	12.4018	24.346	14.3676	27.4277	21.9375	24.8511	81.3665	75.4961	101.434	153.778	135.909	85.8353
Os01g0134800	0.075999	0.175759	0.259805	0.267981	0	0.130119	0.182788	0.206083	0.119935	0.122671	0.201949	0.08326	0.13551	0.025977	0.083853	0.33963	0.112038	0.096782	0.04881	0.143179	0.144852	0.140827	0.135009	0.17651	0.236092	0.080529	0.215415	0.174611	0.220636	0.181854	3.05356	2.30923	1.91734	1.14295	0.830376	1.65931	0	0.08857	0	0.118869	0	0	0.610123	1.44315	1.52243	1.29751	0.259768	1.01464
Os01g0134850	0	0.044992	0.090404	0.102817	0	0.170776	0.054599	0.061802	0.03621	0	0	0.048867	0	0.021882	0	0.241512	0.088929	0.03215	0.127603	0.072177	0.037408	0	0	0.257489	0.057854	0.123686	0.036261	0	0.12068	0.038547	0.033147	0.066434	0	0	0	0	0.125511	0.067165	0.037482	0.079473	0.083998	0.090716	1.24716	1.69531	2.52823	0.4175	1.1311	0.916058
Os01g0134900	1.02721	4.11213	2.33298	2.7217	1.28537	7.9633	2.12271	3.1943	3.96999	2.50686	4.8584	4.2624	1.17073	1.91627	1.18319	6.94369	3.39848	3.1389	3.42277	4.69807	2.13821	2.64392	1.91862	9.19857	3.5444	7.74374	4.13959	3.98411	8.0362	2.79004	13.0672	12.8353	13.5931	24.2442	25.7443	26.3752	3.89846	5.65838	1.68556	4.65105	4.69852	4.06257	52.8556	54.0144	61.2646	57.2314	50.7556	41.7853
Os01g0135000	0	0	0.022604	0	0	0	0	0	0	0	0	0	0	0	0.035685	0	0	0	0	0	0	0	0.028593	0	0	0	0	0	0.036902	0	0	0	0	0.170683	0.085463	0.135207	0.2377	0.232457	0	0.078412	0.05852	0.288424	1.31668	1.88843	1.53939	1.44523	1.71107	0.961724
Os01g0135600	0.676661	0.627827	0.53431	0.066783	0.294369	0.493924	0.440912	0.861267	0.278956	0.231044	0.221301	0.696641	1.05803	1.03191	0.497731	0.877435	0.726557	0.425153	0.411531	0.59215	0.740699	0.144677	0.499318	0.194258	0.139157	0.447685	0.177018	0.578016	0.228461	0.502316	0.13372	0.187256	0.195189	0.234782	0.117494	0.24804	2.48314	2.45907	1.61518	1.40186	2.25374	1.10636	0.695475	1.69297	2.03722	1.10528	0.675023	0.735856
Os01g0135700	12.2393	10.132	19.4941	11.7332	16.4067	8.8497	12.3689	93.2351	19.4059	15.3199	11.4874	98.9549	35.9219	34.0048	76.2354	15.3638	38.979	12.892	18.6754	10.0604	16.5132	23.3001	9.35343	7.44637	20.2348	16.8396	13.1941	11.0359	9.95167	17.8441	29.3122	26.6706	33.0751	12.1931	7.37197	11.4583	19.3774	16.9786	27.9067	32.5747	20.5433	25.9168	25.8098	32.9603	58.0149	40.1286	31.1461	18.8218
Os01g0135800	0.211562	0.239233	0.047905	0.06786	0.168253	0	0	0.058344	0.056691	0.256113	0.084326	0.117979	0.169751	0.271177	0.17507	0.118878	0.05679	0.169047	0	0.318547	0.112897	0.073505	0	0.118435	0.159077	0.356013	0.107924	0.121518	0.25325	0.052802	1.48412	1.06564	0.559492	0.388083	0.584255	0.204804	0.518465	0.234256	0.0929	0.089029	0.20819	0.22484	0.249421	0	0.06469	0	0.076212	0.097529
Os01g0135900	75.2592	112.464	76.3853	54.3413	59.3214	145.031	88.8805	73.8127	99.3653	42.1599	121.033	70.9751	52.6164	47.8427	51.5418	95.7606	51.6032	123.053	114.804	138.477	79.7431	81.2592	73.177	182.929	76.3811	131.248	128.036	80.347	132.005	86.7003	45.6088	39.6763	41.2918	15.6841	12.2196	11.4883	241.954	274.421	285.937	267.969	243.985	277.143	25.7382	25.1388	36.5302	24.5032	16.4577	19.0112
Os01g0136000	1.56195	1.73907	1.6795	2.28262	1.48488	0.770904	1.85192	0.752897	1.56327	0.969798	4.84858	0.569759	0.518443	1.45491	0.289912	1.09099	0.775518	1.6369	0.744396	1.59505	1.69478	2.58199	1.14622	0.530156	1.65249	1.0686	1.17283	1.01346	1.37781	1.16247	4.60766	3.50628	3.03434	1.45102	1.45701	2.36804	0.266513	0	0	0	0.175709	0	0	0	0	0	0	0
Os01g0136050	0.582452	0	0	0.374572	0.472828	0.31366	0.544909	0	0.60208	0.217587	1.55274	1.5066	0.86397	0	0.306839	1.48537	0	0	1.4374	0.19699	0.517388	0.730936	0.24658	0.403911	0.577816	2.43899	0.293985	1.07809	0	0.954386	0	0	0	0	0.196145	0	0.752594	0	0.591625	0	0.695754	0	0	0	0	0	0	0
Os01g0136100	1.402	4.28402	1.06509	3.19113	5.29411	1.57995	2.16414	2.22732	1.50887	1.48141	4.06322	4.32613	0.379671	2.77852	0.243518	1.29172	0.561676	0.640677	1.09143	1.25223	0.581811	2.98598	1.87458	1.01044	1.03893	4.55509	1.2547	1.88565	0.94695	2.88559	2.70465	2.36619	3.49666	2.3811	0.224744	1.61748	9.56014	5.39788	3.14751	0.114958	6.72991	0.357777	0	0.152057	0.10116	0.092433	0.075268	0
Os01g0136200	0.763718	2.023	0.527773	1.05665	2.80238	0.552276	1.14463	0.879629	0.981194	0.733538	1.7768	2.29573	0.456415	2.33857	0.275545	1.45272	0.67287	0.217122	0.691924	1.31803	0.564177	1.55388	1.22952	0.615753	0.520454	4.68996	0.427079	0.51427	0.448034	1.67805	1.23435	0.896485	1.04518	0.448163	0.400906	0.918849	8.34557	7.33481	12.3175	0.959185	4.25242	2.74108	0.415875	0.391275	0.245683	0	0.084715	0.867273
Os01g0136300	6.40258	4.2061	5.90959	1.01707	5.49604	4.27293	7.09226	8.0717	3.39865	3.76471	1.45829	4.28456	6.7192	8.75385	7.60254	3.22077	8.64247	3.1183	2.61713	3.6113	6.5079	7.11845	3.1847	3.20874	5.13515	3.55719	3.73274	5.32371	3.9416	3.10462	1.01995	1.14482	0.747658	0.908896	0.456337	1.07936	3.70595	6.07662	6.96175	6.26112	4.56039	2.46256	3.73822	5.48323	7.08514	3.56075	1.93302	7.4211
Os01g0136400	14.1961	12.6834	16.5302	9.01606	10.5745	12.996	14.7603	15.7462	16.0469	10.6639	8.85237	15.2612	17.5578	16.8246	14.9849	13.2432	17.066	15.2427	18.0476	21.2673	15.4856	11.9083	15.6806	10.5875	10.4887	12.5126	15.1672	16.1346	11.7164	17.4102	31.3636	35.5185	34.4085	15.072	16.3803	14.6002	10.9188	14.5192	12.0385	9.14716	10.3257	12.2568	21.6113	24.097	22.3739	24.6574	20.9926	20.3953
Os01g0136450	0.799445	1.55867	0.374992	0.085477	0.494505	1.71632	0.689604	0.5148	0.22312	0.322599	0.237668	1.22878	1.81854	0.475725	0.641352	2.03267	1.27317	0.60553	0.765752	1.25438	0	0.555519	0.486842	1.07918	0.200372	1.61951	0.721029	1.3092	1.44718	0.496592	9.60844	8.82409	8.19246	3.97158	3.4714	2.98294	4.1055	3.64276	0.387576	3.79311	3.93206	4.43	5.27326	7.83841	6.85807	9.52098	6.40599	5.8902
Os01g0136500	0.597426	0.40534	0.162335	0	0.190051	0.196239	0.350354	0.659026	0.448249	0.289294	0	0.799585	0.511316	0.428832	0.329586	0.402838	0.577331	0.318247	0.202433	0.179908	0.318808	0.166056	0.573104	0.267557	0.179686	0.268091	0.426671	0.343154	0.14303	0.357856	0.099739	0.508651	0.274134	0	0.111523	0	24.8309	18.5224	3.98756	14.984	21.9876	19.1747	19.4397	23.8893	21.7751	22.0949	22.5545	19.9398
Os01g0136502	0	0.180477	0.045666	0	0	0	0	0	0.209373	0	0	0.057834	0	0.154757	0.114932	0.062736	0	0	0	0	0	0	0	0	0.051289	0	0	0	0	0.064165	0.328568	0.417285	0.225543	0.182418	0	0.096263	0.216317	0.487773	0	0	0	0.11214	0.160849	0.57508	0.429778	1.23346	0.114228	0.130412
Os01g0136600	0	0.216707	0	0.081961	0	0	0	0	0	0.077333	0	0	0	0.065505	0	0.07179	0	0.068058	0.216455	0	0	0	0.068089	0.106921	0	0	0	0	0.229405	0.128726	0	0	0	0	0	0	6.88817	4.52692	6.73224	3.97857	5.40617	3.25872	23.7986	25.4217	29.9245	20.6863	19.7905	22.9701
Os01g0136700	0.305705	0.724783	0.315015	0.403607	0.377295	0.530773	0.379833	0.552634	0.510686	0.3677	0.306715	0.512566	0.503859	0.270209	0.494103	1.23424	0.355947	0.400383	0.931614	0.345482	0.46134	0.62103	0.223976	0.296326	0.323046	0.578934	0.493436	0.76905	0.631413	0.497367	1.42243	1.79282	1.46613	0.477419	0.442096	0.362237	0.217035	0.655017	0.077991	0.099658	0.232529	0.15535	0.453285	0.49556	0.344826	3.06413	2.07241	1.07281
Os01g0136800	4.48069	3.20066	2.67545	1.70315	2.3629	2.61644	3.60139	4.50119	2.31996	2.52049	1.5373	3.55952	4.40354	4.19846	3.90874	4.11468	3.25163	2.59998	2.88167	2.74928	4.4398	3.26261	3.12781	2.06074	2.07339	4.34242	2.93178	3.53163	3.02767	2.88403	11.8657	13.8179	12.0818	5.81715	5.96175	5.32866	3.75334	6.06537	5.12984	2.52022	2.50279	4.06916	7.38058	9.0901	9.59487	8.93522	7.29725	6.4164
Os01g0136850	0	0	0.165655	0	0	0	0	0	0.849663	0	0	0	0	0	0	0	0	0	0	0	0	0	0	0	0	0	0	0	0	0	0.113601	0	0.078158	0.062609	0	0	0	0	0	0	0	0	0	0	0	0	0	0
Os01g0136900	1.34787	0.88155	1.00949	0.395152	0.566855	0.584808	1.22324	1.36262	0.994669	0.539287	0.63724	1.50911	1.47311	1.52844	1.79404	1.27241	1.4498	0.627821	1.06622	0.957609	1.25993	0.86675	1.25828	0.734716	0.778607	0.839199	0.855644	0.865914	0.7199	0.555914	0.519917	0.97297	0.82252	0.190506	0.114445	0.040246	2.13984	4.37974	0.982513	1.06593	0.889148	0.963751	1.14684	1.51404	1.68219	1.24654	0.930204	1.05809
Os01g0137066	0	0	0.741361	0	0	0	0	0	0	0	0	1.16934	0	0	0	0	0	0	0	0	0	0	0	0	0	0	0	0	0	0	1.26591	0.371896	0.664344	0.606168	0.812952	0.214296	0	0	0	0	0	0	0	0	1.13709	0	0	0
Os01g0137125	0.468144	0.904621	0.20408	0.263994	0.669997	0.143296	0.408037	0.638841	0.17329	0.599734	0.242643	0.501842	0.782519	0.716036	0.317047	0.471107	0.317523	0.325527	0.296532	0	0.469408	0.83308	0.361487	0.290607	0.528852	0.429358	0.185985	0.091233	0.37721	0.153388	0.412291	0.635362	0.839301	0.38324	0.523178	0.368035	0.720515	0	0.150291	0.180895	0.361004	0	0.071212	0	0.071857	0.217914	0	0
Os01g0137150	0	0	0.081004	0	0	0.195843	0	0	0	0	0	0	0	0.183414	0.098676	0.100506	0	0	0	0	0	0	0.095324	0.100131	0	0.100331	0	0	0.321168	0.178566	0.308447	0.316712	0.141587	0	0	0	1.05201	0.396106	0.628342	1.20432	0.880075	1.14055	1.26524	0.855539	0.765692	0.791279	1.15981	1.15439
Os01g0137200	0	0.535373	0.19535	0	0	0.590802	0.134172	0.502474	0.297735	0.068972	0.432609	0.410664	0.212402	0.177388	0.080139	0.374598	0.073508	0.210548	0.439093	0.585776	0.486459	0	0.130198	0.416665	0	0.660329	0.139044	0.778438	0.740201	0.542256	2.69624	2.91016	1.94819	0.768807	0.785163	0.495375	1.85053	1.93157	0.769352	0.688156	1.57111	1.53985	2.07293	2.7801	2.84554	1.43538	1.99238	1.05614
Os01g0137232	0.169971	0	0.14115	0.057017	0	0.166782	0.104129	0.106245	0.216743	0	0.063779	0.050683	0.047848	0.042012	0	0.049733	0.137501	0.062305	0.112055	0.158587	0	0	0	0.065265	0.043033	0.230194	0.129415	0.093961	0	0	0.364774	0.122823	0.166711	0	0.134751	0	2.00529	5.55487	3.38624	0.801607	0.277172	0.77656	0.103949	0.324151	0.061983	0.226176	0.273914	0.086538
Os01g0137250	0.300942	0	0.355135	0.133643	0.214069	0.691682	0.428381	0.700868	0.922924	0.15934	0.193249	0	0.184112	0.384107	0.582363	0.644054	0.725146	0.559858	0.790934	0.755402	0.292899	0	0	0.246306	0.170845	0.387676	0.783472	0.715185	0.542093	0.723903	2.80629	4.39831	3.65582	0.630767	0.574586	0.847673	0.823447	1.01442	0.698828	1.01603	0.559043	1.53001	0.124085	0.500803	0.307494	0	0.282881	0.362005
Os01g0137266	0	0	0	0	0	0	0	0	0	0	0	0	0	0.180139	0.096914	0	0	0	0	0	0	0	0	0	0	0.098539	0.268846	0	0	0	0	0	0.277815	0	0	0	0.64603	1.78575	0	0	0	0	0	1.03336	1.75594	0.302378	1.01825	0
Os01g0137282	0.055371	0	0.050152	0	0.058715	0.060627	0.216479	0.122161	0	0	0	0	0.059238	0	0.061094	0.186681	0	0	0	0.111163	0.059096	0	0	0.061995	0	0	0	0.127218	0.132564	0	0.091789	0.18693	0.168113	0.306252	0.204951	0	0.569756	0.468359	2.04241	1.58449	1.96159	2.58925	1.82784	1.5733	2.41472	1.76902	1.27299	2.04208
Os01g0137300	1.72105	1.5404	1.69119	0.960752	1.26343	1.33142	1.70155	1.93881	1.72049	1.13333	0.883367	2.7879	2.49956	1.77745	2.16532	1.74804	1.99506	1.82187	1.54769	1.90633	1.4892	1.247	1.78829	1.07756	0.788124	1.47478	1.26601	1.75948	1.37538	1.34009	1.08339	1.17138	1.37727	1.13579	1.20304	1.35908	2.52876	2.84416	1.63088	1.37379	1.92535	1.61059	2.59195	2.74486	1.91435	1.50341	1.50854	1.65277
Os01g0137400	0.288685	0.459769	0	0.048902	0.123307	0.387157	0.030465	0.614068	0.148194	0.0744	0.074796	0	0.17336	0.193294	0.296415	0.168451	0.147358	0	0.183595	0.17291	0.320197	0.470678	0.117595	0.171125	0	0.283613	0.143332	0.272272	0.111265	0.133295	0.3513	0.405489	0.34515	0.059312	0.059365	0.281972	0.848792	0.739855	0.189657	0.914388	0.893268	0.876075	0.63675	1.04224	0.590003	0.599883	0.623993	0.960218
Os01g0137500	0.45706	0.374509	0.28987	0.436735	0.336151	0.251824	0.383931	0.598289	0.559073	0.334116	0.308022	0.397998	0.549777	0.368439	0.567308	0.454909	0.457438	0.617487	0.489395	0.397092	0.498693	0.332423	0.410418	0.257507	0.249028	0.319948	0.473799	0.34236	0.321292	0.532693	0.181507	0.111317	0.114556	0.061116	0.030567	0.016146	0.036073	0.173774	0.032318	0.061943	0.126744	0.078217	0	0.02796	0.011962	0.01706	0.027659	0.036349
Os01g0137550	0.475388	0	0.246423	0	0.311021	0.070709	0.271557	0.216968	0.228689	0	0	0.159277	0.428593	0.526089	0.791695	0	0.464021	0	0.503409	0	0.221238	0	0.216516	0	0	0	0.100253	0.119113	0.218389	0	0.760128	0.443751	0.597268	0.363146	0.364806	0.639098	0.12661	0.2103	0	0.108705	0	0	0.304544	1.16286	0.705898	0.908731	0.271122	0.459344
Os01g0137700	0.166964	0.461823	0.141986	0.066782	0.082649	0.437338	0.215166	0.759077	0.35043	0.121666	0.04353	0.541059	0.541543	0.180602	0.400821	0.433766	0.277363	0.404372	0.436091	0.434487	0.220721	0.126071	0.27912	0.249333	0.188145	0.457524	0.337075	0.518764	0.326503	0.224811	5.15824	5.51933	4.83027	3.85728	3.61603	2.69726	2.30852	3.86858	0.821438	4.1083	3.31156	3.9488	1.40043	2.79488	0.812386	1.32255	1.16787	2.07811
Os01g0137750	0	0	0	0.292661	0	0	0.335366	0	0	0	0	0.455623	0	0.448914	0	0.825885	0.323107	0.438766	0.354108	0	0.43061	0	0	0	0.388227	0	0	0	0	0.593673	0	0	0	0	0	0	0	0	0	0	0	0	0	0	0	0	0	0
Os01g0137800	0	0.05157	0	0.031728	0.024233	0.02893	0.027245	0.038933	0.020503	0.016664	0.020052	0.040455	0.031396	0.037858	0.020831	0.065025	0.059329	0.026197	0.014425	0.095931	0.019515	0.017151	0.027391	0.007224	0	0.035901	0.019239	0.022563	0.059601	0.033572	1.672	2.0046	2.11266	2.5134	2.7318	1.96478	1.48925	2.65236	0.056175	2.23355	1.98812	2.61633	0.62662	0.351632	0.28759	0.263636	0.287196	0.267681
Os01g0137875	0.869175	1.0559	0.564815	0.120949	0.659681	0.21984	0.394743	0.686588	0.636814	0.310671	0.063782	0.62437	0.410716	0.524011	1.14716	0.808176	0.737314	0.893693	0.996584	0.494311	0.828856	0.807053	0.415423	0.146577	0.489407	0.405577	0.503138	0.636711	0.464572	0.859085	0	0	0	0	0.05221	0	1.76689	4.34824	3.94991	4.30161	2.84834	5.70341	0.070586	0.120622	0.078787	0	0	0.056816
Os01g0137950	1.05827	0.935239	1.95517	0.52729	1.611	0.297933	1.62043	1.20161	1.24768	1.52901	0.275569	1.86445	1.8694	1.56501	1.42013	1.11034	1.56639	0.920318	1.57471	0.745045	0.844142	1.89879	0.804897	0.168563	1.35056	0.619048	0.443042	1.10414	0.404128	1.85596	2.37092	2.18789	1.44986	0.717285	1.13159	0.507191	1.16724	1.15852	6.32347	3.93761	2.05633	3.46851	0.1045	0.086024	0.229255	0.163535	0.126115	0
Os01g0138000	0	0.116689	0.093466	0	0	0	0	0.113832	0	0	0	0	0.220795	0.105816	0.113857	0	0	0	0.116552	0	0	0.143412	0	0	0	0	0	0	0	0	0.536704	0.367908	0.8215	0.399803	0.402115	0.211986	1.82079	1.37113	0.906263	3.12661	3.6557	3.72873	0.486632	0.592296	0.883491	0.730411	0.594776	0.570853
Os01g0138100	1.09008	0.410885	0.694793	0.155401	0.470925	0.221026	0.710294	0.935258	0.129823	0.342127	0.321847	0.720466	0.820658	1.1178	0.890919	0.544466	0.823655	0.172054	0.319204	0.648425	0.646339	0.561092	0.387296	0.180811	0.161906	0.407638	0.247147	0.371039	0.241645	0.362751	0.455751	0.131694	0.357157	0.360232	0.072236	0.152105	1.18729	0.447041	0.354571	0.339797	0.476757	0.429072	0.856765	0.926931	0.592562	0.571539	0.40723	0.446687
Os01g0138232	0	0	0	0	0	0	0	0	0	0	0	0	0.075229	0	0	0	0	0	0.0667	0	0	0	0	0	0	0	0	0	0	0.106605	0.351967	0.089518	0.322244	0	0	0	0	0.807394	0	0.562687	0	0	0.24323	0.768045	0.532119	0.342428	0.586801	0
Os01g0138300	0.56686	0.603054	0.825323	0.355101	0.779115	0.395974	0.703575	1.1482	0.675343	0.797436	0.267285	0.633495	0.740709	0.563327	1.03675	0.751164	0.877967	0.403376	1.37316	0.59228	0.78077	0.732996	0.626658	0.456583	0.513745	0.783681	0.705006	0.640556	0.682672	0.811922	4.41338	5.89709	4.75099	1.45356	0.919534	1.90858	0.917713	1.17267	0.829926	1.32362	2.33042	2.08829	2.33006	2.47056	1.86643	0.86308	0.869122	3.40297
Os01g0138350	4.2499	2.97306	2.09386	1.94748	2.1694	1.48958	3.41961	3.79834	4.03324	3.10326	0.827927	4.16751	3.07503	3.41979	4.7876	3.49591	3.34028	3.09513	4.50576	1.75299	4.07019	3.29586	1.93092	0.547616	2.72128	1.86984	3.01229	3.18075	1.11356	4.88087	0.294761	0.544028	0.1795	0.379213	0.379932	0.114411	0	0	0	0.774734	0	0.49448	0	0.856722	0.28699	0.539355	0.198778	0
Os01g0138400	1.11397	0.425342	0.904145	0.055685	0.383518	0.158402	1.04637	1.57992	0.248107	0.210164	0.115329	0.919719	1.11437	1.05328	1.30891	0.438975	0.730091	0.215784	0.359484	0.50827	1.20434	0.321693	0.740166	0.097186	0.188553	0.38952	0.162362	0.182814	0.24245	0.389957	8.58335	8.12261	6.80099	2.0688	1.80096	2.6201	1.02107	2.08247	1.32137	0.584451	0.512514	0.645754	8.42565	10.3243	13.8725	8.57607	6.87928	7.57631
Os01g0138451	0	0	0	0	0	0	0	0	0	0	0	0	0	0	0	0	0	0	0	0	0	0	0	0	0	0	0	0	0	0	0	0	0	0	0	0	0	0	0	0	0	0	0	0	0	0	0	0
Os01g0138500	3.92671	6.78772	6.20708	6.57844	4.6147	9.03698	7.96927	6.37323	6.70204	3.39111	14.2757	8.75907	3.31792	3.00068	3.78063	5.39667	5.72014	8.89992	8.87024	8.71173	4.56457	5.73527	8.37078	9.74496	7.97378	10.5501	8.72703	5.11428	9.40096	6.09244	1.64337	1.37472	1.82179	4.47807	3.75104	4.1406	3.72662	4.32024	3.73411	5.72564	3.54417	4.30607	3.65634	4.88092	3.85442	4.02747	3.31562	4.56586
Os01g0138600	3.09924	1.99359	3.6618	1.28146	1.66948	1.9655	3.27692	3.52144	2.33987	1.3214	1.37224	3.13458	3.06854	3.14459	3.95781	2.2839	3.27413	1.64534	2.12469	2.39315	2.96881	1.97459	3.5835	1.65515	1.49642	1.7409	2.20589	2.03975	1.50777	1.63478	1.66174	1.59966	1.87333	2.79246	3.01071	3.21452	0.658443	0.697289	0.627186	0.494664	0.330563	0.356973	2.11587	2.32632	1.86227	2.04986	1.85789	2.33016
Os01g0138800	0.134762	0.203184	0.244121	0.316992	0.309617	0.46725	0.263432	0.768061	0.385189	0.407852	0.322288	0.751513	0.312373	0.069094	0.495633	0.40386	0.337631	0.287149	0.329789	0.248002	0.359569	0.187287	0.263339	0.326912	0.450354	0.503946	0.756207	0.283821	0.268862	0.403609	37.9476	41.4011	33.4738	28.0272	38.5002	26.0768	0.66051	1.144	0.946817	0.226842	1.01671	0.7161	1.00622	1.58997	2.60975	1.43081	1.00329	1.7395
Os01g0138900	137.354	72.4381	122.405	36.9286	48.1049	78.9183	136.254	124.827	68.2276	25.5795	75.2412	107.419	111.789	115.954	109.492	55.8867	105.398	76.7257	85.8798	134.677	123.545	53.8509	109.191	53.0646	44.6062	50.6202	116.053	75.2223	62.25	72.6049	47.8782	51.6487	53.6931	80.8421	77.1483	78.1376	76.7629	70.9762	53.3	42.64	36.9522	42.6256	106.871	111.145	87.8093	55.3852	69.8733	68.2326
Os01g0139000	3.6891	13.1108	5.65993	8.11417	3.27321	23.4936	4.93028	7.80677	10.2486	2.27856	24.2472	7.55731	3.30235	2.39327	3.40583	11.8454	2.42518	12.914	12.3302	25.1661	4.7408	13.8115	10.3519	33.549	21.059	14.4431	19.5106	7.69751	22.0803	7.74167	12.6655	9.06726	13.3025	16.3296	21.0245	15.1545	1.18083	2.50092	1.05792	11.5325	8.5942	5.76095	10.4738	10.0831	12.9838	15.3209	12.6928	10.1346
Os01g0139200	47.6647	52.55	39.3566	21.7346	41.5921	42.9763	50.0512	52.035	54.9154	37.4564	30.334	48.4817	56.3804	51.0284	48.1994	59.417	54.2539	48.7381	60.3021	49.6533	46.6041	47.7308	51.0106	43.9081	32.1955	53.5824	52.5528	56.1719	52.1972	48.9065	220.065	228.234	224.678	174.711	186.367	196.367	43.4472	54.4552	30.4222	32.0339	36.7343	39.127	175.976	189.557	193.697	161.216	160.851	129.455
Os01g0139600	0.044548	0.025187	0.040349	0	0.023619	0.048776	0	0.073711	0.023874	0	0.035512	0	0.023829	0.02284	0.049152	0.025032	0.023916	0.02373	0	0	0.023772	0.092866	0.023741	0.049877	0.022331	0.049976	0	0.025588	0	0.044473	2.21831	1.84169	1.92976	1.29544	1.1063	1.16713	0.305679	0.049326	0.039123	0.037493	0	0	1.8907	1.53416	1.52561	1.37951	1.28382	2.01256
Os01g0139700	1.90405	0.645928	1.12099	1.46579	1.81713	0.833911	1.86102	4.72585	1.02044	1.38301	1.2143	2.97308	4.78699	1.85485	3.88656	1.39088	3.27113	1.11571	1.07529	1.14677	1.93054	2.11695	0.811795	0.746138	0.954459	0.640824	0.58279	1.6405	0.455851	1.52069	32.6086	25.0406	34.62	3.31194	2.77609	3.89828	1.86647	1.68664	1.83942	1.60253	0.562112	0.404712	5.38749	5.28226	8.50024	1.34773	2.19491	2.28219
Os01g0139900	0.75836	1.28632	0.801365	0.243251	1.07221	0.83034	1.1736	1.1154	0.609641	0.688544	1.51137	0.563876	1.48741	1.10166	1.11565	0.568172	0.271427	0.605964	0.428274	0.57093	1.61875	1.40525	0.336799	0.353782	1.39388	0.567182	1.54745	0.580791	0.756498	0.567818	5.9394	5.95631	5.92949	0.709134	0.356149	1.49745	0.371696	0.699759	0.777019	0.106378	0.124379	0.268653	1.04308	0.604556	1.08213	0.11183	0.182126	0.349602
Os01g0140100	3.20873	24.3019	8.97237	18.3347	6.3698	39.3406	7.27527	6.19426	17.7761	4.53937	24.2706	10.6114	2.97376	2.25731	4.3637	22.9779	3.14487	18.6828	23.1357	15.5428	4.32055	15.3485	15.0127	44.7817	23.6033	40.4552	30.0347	10.1582	42.5638	9.64732	15.9423	10.8786	13.1146	8.10213	10.3593	11.7356	4.20605	4.46182	6.78288	7.91337	7.12293	4.5997	13.5482	13.5632	20.102	17.5292	14.059	15.1362
Os01g0140400	1.44962	4.76338	2.00276	3.21094	2.18803	4.75049	1.80131	3.01328	3.02546	1.70132	3.99397	3.8344	3.20374	2.53204	2.71617	4.95025	2.18528	3.53651	3.58448	3.76128	1.58402	2.88407	2.97281	4.17409	3.52321	4.08251	4.03945	2.42923	5.27766	2.0193	8.20141	6.45326	7.09269	11.3539	13.2572	15.4135	1.55274	2.69669	0.837291	2.52676	2.54512	1.93706	19.2098	20.4305	20.321	20.8638	19.3889	21.0354
Os01g0140500	115.725	69.1755	100.865	61.0379	92.896	52.6789	109.337	117.136	76.7314	98.7979	57.1775	126.15	117.196	112.732	141.267	77.8488	115.396	45.8119	62.0354	72.3409	105.533	129.284	100.103	64.3478	77.7861	62.241	65.4514	61.2338	53.559	59.6182	277.559	226.929	244.182	301.833	309.146	329.633	91.4092	109.743	121.344	110.889	100.474	76.8794	294.339	279.599	512.549	337.933	306.444	390.663
Os01g0140700	2.80644	1.79794	2.60131	0.539849	1.79384	1.54156	3.2802	2.38865	2.44766	1.23579	0.192191	1.30873	1.35957	1.39159	1.92245	2.73061	1.27599	1.04682	2.36096	1.48118	2.71991	2.30257	1.57466	1.28715	1.5288	2.08078	1.47792	1.17771	2.50943	2.0019	0.474638	1.09807	0.434029	2.32731	2.18319	2.13964	0.508115	0.200465	0.378648	1.94739	1.80862	1.84594	0.303457	0.436914	0.483698	2.13408	1.73883	1.38725
Os01g0141000	52.6789	28.1141	41.3639	13.4595	51.9968	21.6736	41.1389	34.6009	44.399	36.0794	11.1198	29.2135	29.816	24.1507	45.6382	40.7982	37.0998	19.4443	32.9174	20.8758	52.0647	50.2877	30.0641	14.2979	35.187	29.6403	19.9962	31.1967	25.9548	37.1915	37.189	35.8367	33.712	26.2729	31.5772	36.704	9.77761	18.0192	16.4859	35.488	27.4524	19.6414	3.24054	5.68857	7.52313	28.0302	16.7363	12.4156
Os01g0141100	95.2919	90.5173	90.7069	84.4421	107.555	83.9389	91.3036	107.954	105.194	105.795	87.9211	102.062	100.927	112.298	112.5	97.8098	97.8035	92.4466	104.404	99.5214	89.2705	113.259	85.8222	75.9131	102.997	82.6557	95.7214	91.5096	82.7011	97.7906	196.545	218.892	217.888	182.632	191.073	176.088	93.0395	111.236	114.468	84.2917	84.0824	91.7442	142.32	147.101	123.724	132.6	137.996	142.408
Os01g0141150	1.82401	0.968373	0.900692	0.429547	0.891502	0.693656	0.679637	1.4032	1.08546	0.928649	0.489619	1.51049	1.43078	1.01246	1.01038	1.70767	1.6121	1.40096	1.37009	1.14909	0.935157	0.57362	1.18998	0.779603	0.865487	1.17985	0.618966	0.930098	1.80114	1.38688	0.108818	0	0	0.120135	0.060196	0	4.77041	6.26692	0.584138	3.07987	2.59645	4.60564	3.45788	3.50529	1.34875	5.05778	7.032	5.23347
Os01g0141300	0	0	0	0	0	0	0	0	0.033195	0	0	0	0	0	0	0	0	0	0	0	0	0	0	0	0	0.028052	0	0.02864	0	0	0.077772	0.039032	0.0355	0.342279	0.257076	0.045189	0	0.222103	0	0	0	0	2.04797	2.34321	1.82278	0.58198	1.37732	2.25064
Os01g0141450	0	0	0	0	0	0	0	0	0	0	0	0	0	0	0	0	0	0	0	0	0	0	0	0	0	0	0	0	0	0	0	0	0	0	0	0	0	0	0	0	0	0	0	0	0.067203	0.070118	0	0
Os01g0141600	32.1842	19.0426	32.1898	13.7645	13.0075	13.7586	27.0495	38.6616	20.2034	18.7306	9.77879	38.9227	40.7875	38.8098	39.9434	19.5736	45.8929	21.4704	19.8894	27.5226	33.6194	12.4146	30.7965	10.2168	11.7839	15.5836	13.322	26.7105	15.656	20.5881	0.431566	0.432478	0.696831	0.875535	0.840038	0.92485	37.3308	37.0091	28.9784	36.6203	36.5081	34.1588	5.89561	5.47892	5.30606	4.91613	4.83465	4.29539
Os01g0141700	10.8208	8.82815	10.0478	6.00593	6.47661	7.26671	10.2159	12.5201	10.808	7.35515	5.90412	13.0878	13.1714	11.9344	12.6113	9.78256	12.3589	10.6916	10.3026	11.9723	10.6762	5.88169	11.3286	6.0666	5.41621	9.19001	7.14743	10.9206	7.63754	9.8905	4.36265	5.91485	4.65458	4.73677	4.76233	4.62721	5.59435	6.21269	3.57602	6.50325	5.71068	6.06518	4.57371	5.7355	4.19595	4.79409	4.96643	6.65117
Os01g0141900	4.17224	8.19128	3.69786	3.57971	4.43777	7.04856	4.09045	6.466	5.69295	3.65644	4.46871	8.20766	7.5169	5.52509	5.81787	8.4284	5.60674	5.01776	6.46154	6.64184	3.78361	4.62451	5.33379	8.35395	3.52852	6.66205	6.51574	5.93975	8.38016	4.66355	12.2854	11.9918	13.2346	11.4853	12.0933	12.1244	9.55981	8.61607	3.327	6.63527	5.0881	5.11418	21.7275	22.6254	19.5982	14.6527	17.372	19.2811
Os01g0142100	120.414	78.7698	117.382	77.3823	73.2633	61.0819	101.767	132.485	88.0388	76.0429	48.7032	145.126	143.006	147.021	141.157	70.7951	154.547	89.6631	78.857	114.644	123.304	56.3557	115.842	48.356	58.4923	59.4828	68.9209	97.2989	61.8052	89.4192	0.651085	0.301971	0.345037	2.15359	2.03745	2.79878	97.7922	87.7833	71.0139	77.8496	79.6253	71.3193	0.732915	0.970306	0.500234	0.868477	2.07446	0.874845
Os01g0142200	19.4464	12.8059	16.7847	13.3559	14.6367	9.68586	17.7025	17.3715	16.5116	13.2017	6.44409	16.1179	16.0724	15.1317	20.3204	12.8126	16.9909	11.0903	13.0494	15.6162	19.8187	14.3608	19.9553	11.0998	12.3475	9.79588	13.0714	13.4914	9.8591	13.0187	15.9808	12.5948	15.4426	22.2268	18.783	21.4414	13.456	13.0039	12.9261	15.7893	14.934	12.8865	22.0273	23.9286	23.2251	21.3891	21.5929	24.2576
Os01g0142300	6.0274	11.6201	7.75342	13.6741	12.4032	13.085	6.37514	4.96226	9.176	9.7276	10.5468	4.64054	4.40686	4.90289	5.12875	11.7427	4.52448	11.0944	9.67673	8.49948	5.30596	8.62985	10.3853	14.5366	10.9674	12.877	9.6128	10.0182	13.139	10.3478	1.92233	1.97672	1.29212	7.69743	8.42565	7.54003	14.5053	16.4438	12.065	22.1702	30.1365	19.9352	15.3042	16.3809	8.90007	13.1949	25.1971	15.9268
Os01g0142500	16.2856	24.792	14.5602	21.2874	27.8291	19.4428	15.8801	15.1604	20.6315	23.9265	22.6737	14.3476	18.0976	15.8373	16.7666	26.4434	14.6952	16.8618	20.402	13.124	15.8103	29.0883	13.4874	19.3252	21.2522	23.5238	18.6242	20.3115	21.7142	18.2047	51.4964	55.331	52.093	68.2826	65.7994	64.5268	21.4354	24.3821	18.9022	17.9215	14.9727	15.7232	72.4729	78.591	79.3244	88.7882	84.2817	79.4115
Os01g0142600	0.175292	0.324359	0.101036	0.10223	0.067592	0.244275	0.062302	0.14063	0.085404	0.115749	0.076221	0.21328	0.306872	0.147068	0.123079	0.214905	0.119775	0.050933	0.16199	0.079981	0.068031	0.044294	0.135884	0.196261	0.015976	0.232408	0.065034	0.256291	0.171682	0.206817	0.024497	0.122437	0.044691	0.080606	0.053779	0.085162	0.874783	0.952835	0.195933	0.64378	0.407724	0.440332	0.450897	0.609779	0.409306	0.930564	0.941461	0.764015
Os01g0142800	16.5436	21.7649	14.3265	16.7877	15.1177	23.6538	16.0097	25.0399	15.7655	16.2657	27.3635	29.1403	27.9918	23.0405	22.355	22.4395	23.1056	15.431	18.4832	19.6759	15.8515	18.2359	16.6721	22.2188	15.7264	25.823	17.1485	15.3784	23.763	14.5806	10.2063	9.66088	9.49081	17.6484	16.6571	18.482	34.3709	30.4672	20.1228	29.6122	27.0915	27.5401	25.7823	28.5421	34.5068	43.9102	36.0289	22.775
Os01g0142875	0	0	0	0	0	0	0	0	0	0	0	0	0	0	0	0	0	0	0	0	0	0	0	0	0	0	0	0	0	0	0.062575	0.031393	0	0	0.138115	0.036344	0	0	0	0	0	0	0	0	0	0	0	0
Os01g0142950	0.024377	0.203861	0.072016	0.061842	0	0.159617	0.05575	0.099413	0.042246	0	0.108716	0.065653	0.156985	0.032051	0.062043	0.17824	0.107265	0.150002	0.160619	0.128432	0.109288	0.02268	0.08615	0.091916	0.031594	0.158978	0.177821	0.236705	0.254789	0.061992	1.46398	1.4681	1.14206	0.935308	0.891434	1.05031	3.55099	4.79801	0.311378	2.15311	2.81988	3.0562	2.46068	3.02877	2.54704	1.70888	1.71512	1.46003
Os01g0143100	26.2366	17.3394	24.3719	15.4014	21.3	12.5845	20.0792	24.4095	22.6818	19.7657	9.80471	21.6547	23.2709	22.3051	26.6371	19.7976	24.9418	18.797	20.5949	19.7589	24.8489	15.7122	20.9523	11.0946	15.8037	14.4909	16.0554	24.4945	14.9157	23.9943	9.25919	8.55705	7.39186	11.9774	12.0431	11.2759	5.79133	6.89851	9.48088	7.05171	8.29785	7.30618	9.68792	11.3548	7.35733	8.69615	10.5639	8.22015
Os01g0143300	20.82	9.7894	18.5661	5.00292	8.42123	4.93524	18.5662	28.8465	12.6918	9.70064	4.44875	24.8169	26.3306	29.0895	30.3133	10.9351	28.693	8.8421	10.6669	12.4604	21.0264	13.1251	17.044	8.21074	7.31637	6.46132	7.84706	10.8492	6.03795	9.64258	36.411	33.3996	31.6747	68.1908	68.0987	74.5982	3.71711	6.7338	7.91711	4.0947	5.21004	5.09447	34.3303	30.3887	35.7031	22.7255	23.8664	38.5237
Os01g0143350	0	0	0	0	0	0	0	0	0	0	0	0	0	0	0	0	0	0	0	0	0.128599	0	0	0	0	0	0	0	0	0	0	0.088804	0	0	0.194752	0	0	0	0	0	0	0	0	0	0	0	0	0
Os01g0143400	0	0	0	0	0	0	0	0	0	0	0	0	0	0	0	0	0	0	0	0	0	0	0	0	0	0	0	0	0	0	0	0	0	0	0	0	0	0	0	0	0	0	0	0	0	0	0	0
Os01g0143700	0.445477	0.125936	0	0	0	0	0.326556	0	0.537174	0	0	0.186319	0	0.399704	0.430079	0	0.358744	0	0	0	0.297153	0	0.154739	0	0.055827	0.12494	0.113626	0.383815	0	0.222366	0	0	0	0	0	0	0	0	0	0	0	0	0	0.106539	0.166298	0	0	0
Os01g0143750	0	0	0.156323	0	0.061004	0	0	0.190385	0	0	0	0	0.307736	0	0	0.193959	0	0.061292	0	0.115497	0	0.159906	0.085412	0	0	0	0	0	0	0	0	0	0	0	0	0	0	0	0	0	0.226452	0	0.813899	0	0.180014	0	0	0
Os01g0143800	158.233	81.7872	183.197	43.1105	71.5894	55.7152	150.899	229.916	113.948	90.3678	33.8546	243.125	232.875	195.61	228.018	95.2579	250.797	88.4975	86.7389	150.767	182.446	72.4517	164.19	56.9724	63.4828	79.8974	69.2336	110.346	73.1448	103.987	13.1171	13.7967	14.1348	11.863	10.9777	10.5896	49.7113	52.5468	65.9538	60.5237	58.903	38.0653	11.8431	10.7364	11.6644	10.9107	12.129	13.1582
Os01g0143900	16.4776	10.5827	20.6699	8.18304	7.12378	15.9459	14.2908	16.2002	17.3254	5.98674	9.77219	17.2895	8.67625	8.70477	12.7083	10.4777	13.0051	16.9756	19.9531	36.6287	16.7868	10.5413	19.8465	20.588	12.3607	16.0602	17.3151	10.6158	14.2918	16.3701	227.78	259.559	230.82	186.043	173.593	174.934	10.0117	23.2167	24.6338	10.6156	7.31472	9.95419	133.963	171.615	173.54	118.039	118.093	118.885
Os01g0144000	34.7316	33.4311	34.8577	21.9347	29.1688	30.597	33.2179	34.4559	27.5554	22.1276	25.0846	34.694	32.9764	38.2773	36.5342	30.8846	29.5084	23.5547	28.3978	37.6763	28.9191	38.1933	36.499	36.0079	34.5368	26.3893	33.232	22.9175	32.0972	22.5596	56.558	50.5138	58.7961	44.5084	55.0233	53.4601	16.33	19.4706	14.1336	16.5739	14.2682	15.0269	56.1314	48.9401	48.9572	43.672	49.4166	57.5027
Os01g0144100	87.1647	60.3713	80.7944	51.2378	39.2319	68.8813	77.9254	110.575	70.3251	42.6096	43.051	112.592	128.119	99.1937	95.4418	59.0937	115.261	72.4245	67.2031	90.8719	97.2754	36.6048	90.1298	58.1307	54.9021	63.7206	64.6681	78.7457	66.177	76.0469	0.619322	0.707039	0.637508	1.37417	1.20619	0.906393	70.1201	59.2728	69.4782	77.1091	74.028	57.1924	3.01587	2.99095	2.25968	2.59865	3.61782	1.92178
Os01g0144200	1.65871	0.476896	1.16723	0.620043	0.689111	0.312536	1.53354	1.34264	1.08032	0.664839	1.03144	1.14691	1.61937	1.5128	1.39861	0.436314	1.43828	0.614867	0.552095	1.00478	1.25455	1.3	1.17506	0.337949	0.759411	0.490427	0.571345	0.974727	0.754502	1.11774	0.293052	0.355947	0.189546	0.129821	0.129833	0.547018	24.4545	24.8337	21.2776	20.1955	15.6532	17.14	32.8788	29.2244	21.6519	22.3033	23.6983	26.8867
Os01g0144300	0.075033	0.028282	0.045307	0.03209	0	0	0.122228	0.055185	0	0.060556	0.079209	0.083685	0.10703	0.076668	0.110383	0.112431	0.107421	0	0.056498	0.050212	0.133596	0.173832	0.079976	0.112011	0.025075	0	0.051035	0.028732	0.029939	0.074933	0.078256	0	0	0	0.043115	0	0.735517	0.609369	0.68349	0.504549	0.787507	0.850469	1.06145	1.24414	1.25428	0.354064	0.923586	1.15331
Os01g0144340	6.94212	10.2836	6.5792	5.72201	5.52529	9.63333	6.63708	10.5002	9.05033	5.6802	5.87402	12.9752	11.0947	8.04452	9.70602	11.2401	11.2789	8.67922	9.26676	8.98921	7.3876	6.15852	8.01283	8.22489	5.62531	9.50819	8.17584	9.40197	9.80468	7.97543	11.2098	12.4668	13.7095	12.5558	10.9654	13.1145	8.96727	9.44477	6.97862	7.74545	8.38603	8.02792	15.4698	14.6726	13.946	12.8563	14.5304	14.9107
Os01g0144380	0.095731	0.141334	0.084681	0.126398	0.014159	0.084064	0.052625	0.277133	0.093636	0.024131	0.031854	0.215922	0.177599	0.139862	0.242513	0.154687	0.210963	0.166419	0.103116	0.227125	0.132572	0.091683	0.116021	0.070497	0.060051	0.089223	0.101514	0.092978	0.186439	0.123331	0	0	0	0	0	0	0.194011	0.31182	0.022996	0.145774	0.127768	0.091498	0.217863	0.263841	0.174034	0.30171	0.275645	0.493245
Os01g0144500	0.365107	0.13762	0.992087	0.078075	0.193578	0.133254	0.535283	0.738381	0.260896	0.441993	0.194037	0.610817	0.585904	0.87358	0.738544	0.136771	0.522706	0.129661	0.618569	0.183247	0.519558	0.930257	0.454019	0.06813	0.122013	0.341332	0.310421	0.349522	0.072842	0.364496	1.01765	0.519175	1.30544	0.567019	0.91058	0.957227	0.238601	0	0.427532	0.10243	0	0.129341	0	0	0	0.215358	0.087683	0.224418
Os01g0144600	22.3351	13.5124	22.6998	13.994	17.6035	11.6348	19.5572	24.1515	16.5045	19.5629	12.5388	22.2721	20.3342	22.4508	24.5993	15.3217	23.164	13.6331	15.58	17.308	21.3555	18.446	19.708	11.179	15.8796	12.8658	12.1507	16.4912	10.9921	15.6525	24.4387	21.9729	24.3468	17.6633	24.0179	21.2901	13.0501	14.5633	15.7769	15.6595	11.1277	10.8244	17.1134	18.9497	22.2663	20.0099	17.6231	19.7425
Os01g0144700	25.8446	11.69	19.6331	8.34339	14.8519	7.30261	22.8974	25.9343	14.9232	14.6343	8.90571	23.3389	26.2223	27.1002	28.9756	13.3043	25.3333	9.0598	11.2997	14.2267	20.376	21.8983	18.1278	7.18737	13.4568	11.2235	8.50588	11.2054	9.1814	10.1541	27.2145	25.2585	23.8487	34.8582	24.6037	30.3675	9.80689	11.6314	13.765	7.01672	6.56327	7.08818	39.7086	33.4965	43.2347	32.6034	26.6691	35.8197
Os01g0144800	1.92475	2.59971	1.01695	3.01831	4.53552	2.10744	2.97864	2.24117	1.6046	1.61811	4.09166	2.02745	2.97434	2.85089	2.71359	2.70383	3.38706	1.70885	2.65706	1.77105	1.59774	5.34989	1.53866	1.85569	2.41208	2.39922	2.56378	2.02685	2.30403	1.86815	0.795066	0.629162	0.242645	0.39277	0.098555	0.72546	0.10482	0.236802	0.563459	0.539982	0.631358	0.113642	1.00853	1.02293	1.70022	0.946094	1.00153	0.690126
Os01g0144900	1.00768	1.03589	0.829733	0.744394	1.06853	0.869286	1.10429	1.36421	0.769156	0.757806	0.998042	1.37932	1.56806	1.34643	1.28029	0.823599	1.62298	0.813317	0.827746	1.11879	0.863625	1.20947	1.02524	0.632488	0.872493	0.702265	0.778862	0.684036	0.767612	0.640178	0.773533	0.77302	0.812467	0.359856	0.72024	1.00483	0.838126	0.743851	0.589985	0.205601	0.180295	0.292071	1.33201	1.43136	1.32586	0.648415	0.748008	1.32323
Os01g0145000	0	0.775889	0.621475	0	0.36379	0	1.00596	1.89223	0.367725	1.66127	0.54698	1.14791	1.46812	0.703593	3.7853	0.385551	0.73674	0	0	0	1.83076	0	0.365673	0.768223	0	0.384879	0.350023	0.394114	0.821352	0.342498	2.37053	1.45979	0	0.523869	2.10709	0.563724	4.03561	2.27925	5.42335	0	2.02563	3.64605	0.808931	0.656385	0.839218	0.607083	0.988699	0.632622
Os01g0145200	1.27807	1.18131	1.55409	0.496081	0.937054	0.669602	1.45613	2.02336	0.814297	1.46796	0.714237	1.20788	1.3987	1.63085	1.95874	0.92034	1.61372	0.496694	1.11482	1.04199	1.48297	1.48532	1.2083	0.764094	0.992242	0.721176	0.770004	1.03853	0.896799	0.654398	3.26276	3.04911	3.26309	3.24836	3.76403	3.42139	2.03515	2.91941	3.90342	2.51605	2.014	2.70993	7.86471	7.55488	8.29949	6.69372	6.13294	7.32279
Os01g0145600	2.00499	1.50012	1.55433	0.736414	1.71865	1.03475	2.2533	1.54337	0.860964	1.6054	1.648	1.56974	2.07158	2.0975	2.08814	1.47709	1.80004	0.779188	0.786583	1.04625	1.48948	1.77933	1.68228	0.865792	1.47306	1.46062	0.962546	0.855455	1.09581	0.803736	3.90096	3.61007	2.90934	3.6607	3.05202	6.13191	5.50824	6.38094	4.94039	5.63016	4.57277	5.46072	15.802	16.5113	19.2343	15.139	13.2447	11.9917
Os01g0146101	0.30842	0.059587	0.254509	0	0.122662	0.119078	0.309207	0.119296	0.155725	0.245098	0.085752	0.064007	0.311224	0.110662	0.060155	0	0.151778	0.218936	0.19972	0.221795	0.334152	0.366175	0.048416	0.159095	0.125793	0.190155	0.05181	0	0.223564	0	0	0	0	0	0	0	10.2394	12.234	12.5282	8.93864	8.94103	9.25948	32.6048	30.5375	28.2358	24.5659	23.2532	24.6519
Os01g0146200	0.205235	0.092832	0.408975	0.21066	0.304681	0.314601	0.200597	0.271676	0.351453	0.347837	0.327219	0.412026	0.13174	0.168363	0.0923	0	0.178791	0.393582	0.27819	0.247226	0.178069	0.228183	0.218764	0.459572	0.246912	0.19025	0.502545	0.282923	0.245678	0.245883	0.530233	1.40817	1.15145	0.293446	1.25049	0.3872	0.482843	0.545403	0.576782	0.690937	0.323143	0.26174	0.290355	0.157067	0.251022	0.290539	0.236587	0.302761
Os01g0146600	0	0	0.212998	0	0	0	0	0	0	0	0	0	0.125792	0	0.129733	0	0	0	0	0.118028	0	0	0	0	0	0	0	0	0	0.117384	0	0	0	0	0	0	0.230521	0	0	0	0	0	0.277245	0.89985	0.719062	0.624196	0.847141	0.867273
Os01g0146801	0	0	0	0	0	0	0	0	0	0	0	0	0	0	0	0	0	0	0	0	0	0	0	0	0	0	0	0	0	0	0	0	0	0	0	0	0	0	0	0	0	0	0	0	0	0	0	0
Os01g0147001	0	0	0	0	0	0	0	0	0	0	0	0	0	0	0	0	0	0	0	0	0	0	0	0	0	0	0	0	0	0	0.770176	0.396046	0.53053	1.07519	0	0	0	0	0	0	0	0	0	0	0	0	0	0
Os01g0147200	25.3125	45.7881	23.2619	26.3425	28.5651	41.8603	30.0033	37.9224	44.917	32.136	30.1596	37.3617	40.6823	36.2677	35.7386	48.2843	37.3581	40.5895	41.9671	36.2956	25.6342	31.884	30.0923	35.4231	28.2662	39.8095	37.2932	44.9305	39.7528	43.678	65.3055	68.0282	70.6031	56.7234	55.1942	53.8269	63.7848	67.0779	39.0717	52.9575	43.2238	49.704	80.2298	72.6544	59.1183	69.4608	71.4921	86.2637
Os01g0147250	0.345812	0.771667	0.201932	0.450309	0.440203	0.70269	0.248654	0.39884	0.533619	0.239505	0.904877	0.415633	0.263279	0.307246	0.390419	0.871598	0.218398	0.436359	0.573902	0.368452	0.288309	0.369497	0.393706	0.999235	0.425883	0.887598	0.759578	0.529461	0.902898	0.383374	0.061142	0.182363	0.069487	0	0	0	0.609149	0.958313	0.155378	0.365229	0.461873	0.581775	1.91875	1.71544	1.92176	1.45266	1.51765	1.47054
Os01g0147300	2.50225	3.51472	2.73376	4.49756	4.00491	4.39529	2.47652	2.21235	4.07102	3.36304	5.0211	2.73794	2.04019	2.2066	2.08087	3.22968	2.0251	3.55862	4.92766	3.52994	2.11382	4.38004	3.13867	4.87429	3.6458	3.30152	5.29995	3.18383	4.0873	3.20898	10.3255	10.4261	11.4619	9.99582	11.1976	10.7184	2.27322	3.99706	1.64744	1.73034	1.36857	1.72484	7.7889	6.84676	4.88614	3.6086	4.76477	7.63548
Os01g0147400	0.062395	0	0.056514	0	0	0	0.060985	0.137657	0.066879	0	0.09948	0.139181	0	0	0.068844	0	0.066996	0.066475	0.070474	0.125264	0.066592	0.086714	0.066505	0.139718	0	0	0	0	0.22407	0	0.104594	0	0.383387	0	0.234084	0	0.122327	0	0	0	0	0	0	0	0.305259	0.441644	0	0.115056
Os01g0147600	0.779584	0.440775	0.100873	0	0.354284	0.609699	0.163278	0.307131	0.417802	0.471877	0.088781	0.248425	0.417012	0.628106	0.614398	0.375476	0.358744	0.237304	0.251577	0.391272	0.297153	0.232165	0.415471	0.124691	0.167481	0.249881	0.284064	0.383815	0.26663	0.38914	0.092357	0.188112	0.084581	0	0.103119	0	0.327513	0.61658	0.195616	0.468664	0.109594	0.591796	0.656494	0.319616	0	0.492683	0.240716	0.513409
Os01g0147650	1.03192	1.63364	1.30852	0.794394	1.31308	0.451945	1.41203	1.36598	0.663642	0.749534	1.97429	0.230184	0.883181	2.11632	0.683142	0.695812	1.77281	0.879519	1.39863	0.621502	1.10134	0.573648	1.31988	1.38643	1.65529	0.926132	0.631695	1.18544	1.23526	1.03019	0	0.34521	0.308091	0	0	0	0	1.37113	2.90004	1.3896	0	0	0.973264	0.394864	0.252426	0.365206	0	0.380569
Os01g0147700	6.18694	11.95	4.9657	4.93049	7.78303	10.4207	8.17549	13.028	9.72074	7.42778	6.94374	12.4722	16.0335	12.2288	11.1088	13.0998	13.1488	8.69318	9.60668	10.1321	6.69884	7.60146	8.0281	10.3547	5.40653	11.525	9.42269	10.5802	10.8101	8.51678	24.7793	26.0006	26.6684	22.6484	23.3572	22.6632	10.1708	13.219	6.45728	8.17192	7.76483	8.95759	29.7804	26.9829	25.6313	22.5988	22.4076	33.2339
Os01g0147800	2.53894	3.30276	2.97905	1.69142	1.85716	2.86354	2.96668	3.93787	1.63693	2.2737	2.11202	4.40729	3.28808	2.00275	3.77024	3.71145	3.2386	2.03065	2.11302	3.02764	2.09852	2.13471	3.76302	3.50523	2.48669	2.95542	2.78515	1.88597	3.26777	1.79144	0.206668	0.177331	0.080817	0.16209	0.292055	0.034247	0.336834	0.718678	0.502958	0.417735	0.788993	0.527487	0.135036	0.219142	0.070046	0.03378	0.082522	0.105604
Os01g0147850	0	0	1.43428	2.10315	2.81785	0	0	0	0	2.46185	0.981616	0	0	2.10386	0	0	0	0.793795	0	0	0	2.14498	2.28026	0	3.33032	0	0	0	0	0	0	0	2.04428	0	0	0	0	0	0	0	0	0	0	0	0	0	0	0
Os01g0147900	1433.73	1245.15	1239.62	1173.39	1211.72	1111.79	1237.07	1290.41	1058.86	1256.38	1211.95	1235.87	1398.36	1295.27	1360.6	1262.75	1317.82	909.976	1035.97	1033.24	1362.13	1285.3	1141.13	912.641	1190.37	1144.63	998.9	1120.75	1110.8	1049.7	880.015	957.007	882.803	985.676	1001.33	942.981	1102.3	1091.4	993.687	1059.75	1061.02	974.492	1035.9	986.951	758.741	862.891	973.136	1037.22
Os01g0147950	1.20139	1.00709	1.03007	1.52291	0.982874	0.687004	1.04842	1.42005	0.984676	0.215613	0.712647	0.852703	0.619416	1.65689	1.00357	1.0317	1.07092	0.749726	1.04691	0.652486	1.44658	1.44783	1.05986	0.675711	1.02279	1.02663	0.502932	0.936582	1.22088	1.27201	0	0.065162	0	0	0.071498	0	1.50079	2.07448	1.22661	1.71814	1.89484	4.27004	1.81981	0.381963	1.09149	1.53883	1.14001	2.1159
Os01g0148000	4.9837	22.6302	2.79773	1.14897	0.949588	20.0648	3.23469	12.3122	6.38515	1.0998	3.08314	16.849	16.1618	3.88605	7.34603	24.6054	9.74083	14.9194	18.9831	8.59826	7.0504	1.31669	3.69351	14.5164	0.819727	16.2052	12.235	29.4458	26.473	10.1062	21.6309	25.9146	26.7229	21.7494	18.0576	17.5141	43.5863	51.303	0.547106	26.1718	26.2072	31.0342	32.3154	39.6302	19.7152	30.5905	37.4771	32.1407
Os01g0148050	34.5526	46.5243	32.3674	24.6532	27.0472	36.8853	31.984	38.0056	41.6596	30.8542	26.6888	41.1315	42.0593	35.5026	38.1018	45.0196	42.6292	44.0136	48.4909	44.0931	36.4208	27.8228	37.1996	31.2069	23.9078	36.9119	40.0598	56.3424	39.9691	44.1505	65.3878	68.868	72.9949	49.0957	47.67	43.2264	49.052	55.1213	23.92	31.1389	31.8303	35.7282	42.1187	43.3239	31.9875	32.8931	35.6655	36.8614
Os01g0148100	9.87669	8.50066	11.9454	7.25736	6.80599	7.95818	9.09488	11.8973	9.69113	7.71678	7.07913	11.9636	11.3032	10.5486	11.4472	8.56348	11.9267	10.585	9.86448	10.3555	10.5255	7.10751	11.074	7.16976	7.72762	8.46636	8.41727	9.29236	8.70055	9.24573	11.1868	12.2125	12.3307	13.0424	12.1293	11.4791	5.05634	6.81483	1.28695	4.04531	3.77812	3.11471	6.04666	7.23342	5.71744	7.07908	7.81271	5.08005
Os01g0148200	0	0	0	0	0	0	0	0	0	0	0	0	0	0	0	0	0	0	0	0	0	0	0	0	0	0	0	0	0	0	0	0	0	0	0	0	0	0	0	0	0	0	0	0	0	0	0	0
Os01g0148400	13.4268	7.21355	12.8063	4.25085	4.25281	6.1096	11.6747	13.4327	8.64434	4.89036	5.18961	15.0886	14.8619	13.5894	12.8425	6.95675	13.7616	9.79976	8.075	13.4195	11.7401	4.16015	13.6608	5.46653	4.76384	5.73828	7.84274	9.84892	6.54037	8.53004	5.74771	5.07419	6.26533	6.53315	6.76982	5.70285	7.69196	8.75294	5.28337	5.40567	5.14785	5.80665	7.02394	6.97827	5.31412	5.0913	6.19785	6.51127
Os01g0148500	0	0	0	0	0	0	0	0	0	0.13848	0	0	0	0	0	0	0	0	0	0	0	0	0	0	0	0	0.023342	0	0	0.02284	6.30886	7.2606	6.5718	4.27163	5.14807	3.56009	0.13456	0.101329	0	0.269573	0.225135	0.145885	1.56439	0.831663	0.615606	1.0121	1.38458	1.05468
Os01g0148700	24.7062	25.6004	20.745	16.8671	27.7527	16.3939	22.2921	29.5071	20.093	31.3055	16.9747	26.5635	31.0081	31.3723	29.6992	28.1164	28.0247	17.2321	20.2773	14.1852	23.3672	31.4633	19.1868	15.5798	19.1312	22.8367	17.4829	24.1025	19.3328	17.7788	34.8101	33.0654	30.286	31.4264	27.2411	31.7278	28.2707	26.1323	21.4445	20.996	26.3463	24.1874	38.0809	38.5787	44.9742	40.6993	37.1587	44.4057
Os01g0149200	2.94672	3.66364	2.79902	2.91752	4.13296	2.63361	3.29418	3.70945	2.04802	3.2944	5.06617	2.62482	4.04587	6.24359	3.70481	2.86198	3.20275	2.29663	2.00373	2.64089	2.31558	5.87462	2.18136	2.85777	3.45036	3.09905	2.30152	2.12501	2.30965	2.36272	1.74789	1.6787	1.70734	0.489754	0.657535	0.716592	28.4827	27.2144	34.987	20.3194	33.5275	22.7045	3.91399	3.4478	4.49734	1.77104	1.33018	1.3151
Os01g0149350	0.05891	0.015847	0.046724	0	0.016634	0.022988	0.070131	0.1485	0.007871	0.042392	0	0.128431	0.182492	0.193882	0.146796	0.026197	0.218629	0.009791	0.030271	0.059737	0.091229	0.038933	0.103225	0.008547	0.007021	0	0.014296	0.026502	0	0.053394	0.296379	0.26347	0.395578	0.277795	0.393605	0.305815	0.291214	0.407599	0.113863	0.185485	0.187695	0.145842	0.481052	0.64338	0.451362	0.437119	0.456829	0.669231
Os01g0149400	56.1632	39.8819	49.1459	30.6385	37.519	40.0257	51.3514	83.299	47.7792	34.4825	24.5016	68.9942	73.8631	90.0482	78.1314	42.9739	80.5164	44.9274	55.6297	45.453	33.7622	33.3917	59.7878	61.1769	24.7645	44.3212	49.3922	56.7667	38.6704	41.6842	2.72572	2.44932	0	5.26685	0.877119	2.83868	0	0	0	2.30767	0	0	0	5.38306	1.72055	0	4.25574	3.02712
Os01g0149500	0.217795	0.092557	0.191825	0	0.045138	0.020699	0.201587	0.436058	0.094162	0.045736	0.030118	0.481475	0.502833	0.380974	0.291818	0.117974	0.378124	0.038157	0.072352	0.287607	0.206952	0.052506	0.175654	0.055765	0.037877	0.084769	0.077087	0.13531	0.052763	0.109149	0.761254	0.577043	0.649651	1.01827	0.987298	1.164	2.78737	3.28697	1.16953	1.06274	1.15727	1.39464	5.6845	5.24038	3.96094	5.61275	5.27822	4.5072
Os01g0149600	43.4328	45.7313	51.1887	33.3243	50.5715	43.6014	43.4475	66.2614	41.8935	51.061	40.6626	71.0872	76.3532	78.7278	70.9433	51.9771	81.3148	33.8934	40.3318	35.3046	44.274	48.359	64.7223	78.2126	46.0993	43.3791	45.2848	37.8517	40.9851	36.0558	147.61	145.217	139.38	171.842	181.866	210.179	49.5298	50.3673	45.0484	30.2809	27.8667	36.4232	151.905	140.505	179.968	218.443	193.156	180.651
Os01g0149700	0.54537	0.507995	0.373033	0.096076	0.178659	0	0.512337	0.265706	0.21382	0.147308	0.106179	0.354872	0.724461	0.761391	0.691953	0.378691	0.507381	0.239221	0.274881	0.49184	0.519476	0.273179	0.329237	0	0.234524	0.169044	0.100097	0.419251	0.169533	0.23522	1.26468	1.26047	1.29546	0.668692	0.404454	0.460138	0.829834	0.875835	0.213481	0.409669	0.221065	0.477491	1.01524	0.501446	0.824208	0.314722	0.188827	0.345204
Os01g0149750	0	0	0	0	0	0.17755	0	0.360686	0	0	0	0	0	0	0	0	0	0	0	0	0	0	0	0.113473	0	0	0.191486	0	0	0	0.138677	0.1229	0.08429	0.067468	0.185607	0.035648	0	0	0	0	0	0	0	0	0	0	0	0
Os01g0149800	422.915	456.166	414.776	330.306	559.765	364.646	485.532	511.067	275.447	351.177	659.088	400.071	571.724	904.714	588.928	327.279	465.752	309.886	267.633	378.534	359.807	797.947	263.887	362.314	446.486	314.288	379.689	293.076	302.87	323.782	567.602	710.153	597.953	205.607	202.243	177.805	2492.54	1978.4	2703.67	2019.48	2538.91	1964.37	282.774	250.904	358.589	100.674	145.407	91.2242
Os01g0149900	6.77762	8.83209	6.07576	4.21397	4.54105	7.58611	6.26146	6.08102	9.87695	4.15864	3.71917	7.09324	6.3073	5.28388	5.51895	8.67325	6.41756	9.96575	10.9453	7.61883	7.023	3.45159	6.38295	7.51042	4.36319	7.13482	7.73195	11.5456	8.54384	8.96764	4.31737	5.40162	4.53685	4.00108	3.50911	3.67192	12.5596	11.8224	6.76771	6.60295	10.1415	9.20111	7.49792	7.52726	4.11644	8.35837	8.41164	7.85397
Os01g0150000	74.5554	159.104	102.99	129.18	91.9456	196.136	98.0958	97.6758	133.919	82.3822	132.316	116.202	76.9136	78.718	78.2393	150.365	80.5622	154.014	190.344	151.825	80.1088	100.932	133.887	248.578	145.058	189.623	180.77	135.39	216.337	121.806	120.182	115.384	128.644	106.995	100.043	93.375	83.4957	83.4111	90.291	94.0232	87.6078	83.6895	80.1616	76.3146	68.0534	67.7493	72.6633	88.3354
Os01g0150100	6.21937	5.59987	6.2826	6.11848	5.18049	5.62301	6.97515	6.36403	5.95141	6.09593	4.99783	7.36432	6.47529	6.65109	6.75178	5.7527	6.55265	6.7682	6.08299	7.84976	5.83696	5.16753	7.09117	5.4512	6.13496	5.33115	5.22261	6.01455	5.26933	5.8594	8.52199	8.06597	8.36871	9.24117	10.4125	9.4942	8.04165	9.19435	5.56456	6.20278	5.84131	6.13127	12.9348	12.8563	10.8903	10.1498	12.4216	11.8067
Os01g0150200	21.4411	33.2734	33.2497	27.3631	20.3472	45.3804	27.6982	26.1143	36.8445	20.5226	30.4916	33.11	18.9886	22.3337	22.8928	31.7859	21.6924	31.9011	36.7482	42.0177	22.5472	29.9083	39.0945	50.7849	36.6177	41.6285	37.0198	22.3865	43.308	24.9432	56.32	52.7281	60.2414	57.5572	51.3825	55.9812	12.2286	17.8056	21.4438	27.946	20.9816	20.4466	44.6077	40.122	34.4951	31.0239	37.8029	40.6286
Os01g0150400	1.37655	1.98875	1.66202	0.97995	0.728791	1.33972	2.54049	1.43337	1.31053	0.925677	1.21922	1.61749	2.37164	2.66556	2.19331	2.23292	1.39358	1.38282	3.02174	1.7642	2.04049	1.16913	1.6279	2.05406	0.932996	1.71479	2.34118	2.19535	1.92248	1.44981	0.391374	0.133682	0.359108	0.145677	0.292901	0.307944	0.31287	0.709982	0.805905	0.771291	0.451515	0.812705	0.721209	1.02403	1.21585	2.458	1.00014	1.55761
Os01g0150500	0.236531	0.43041	0.495511	0.717988	0.207828	0.655913	0.3417	0.730828	0.844311	0.238499	0.119655	0.461368	0.342054	0.23621	0.175012	0.722827	0.090081	0.851787	0.711126	1.28139	0.090331	0	0.814178	1.30012	0.146611	0.735864	0.647983	0.98427	0.768337	0.645018	0.120309	0.246237	0	0.268486	0	0.283651	0	0.186791	0	0	0	0.137807	5.28451	4.99158	3.57402	10.998	10.395	21.173
Os01g0150700	0	0	0	0	0	0.025444	0	0	0.024908	0	0	0	0	0	0	0	0.024952	0	0	0	0	0	0	0	0	0	0.023709	0.053392	0	0	0.03623	0	0	0	0.079783	0	0	0	0	0	0	0.197576	0	0	0	0	0	0
Os01g0150800	2.24454	6.73944	3.85512	2.8345	2.5075	9.51573	4.40726	4.53367	4.75578	1.50524	5.62237	5.91501	2.81728	2.9323	2.4874	4.59745	3.80016	7.28078	8.61428	11.912	2.79794	1.78643	6.61479	9.40969	4.40933	7.48155	7.62022	5.54534	8.98439	5.2909	0.780299	0.877145	0.628796	1.01159	1.16536	1.38876	2.58753	2.54817	1.92773	2.06575	1.29648	1.52774	1.4006	1.51589	1.25617	1.0999	1.04523	1.96439
Os01g0150900	0.609769	0.561853	0.487138	1.25085	1.16397	1.33482	1.01542	0.922281	1.63112	0.321755	1.14834	2.01441	1.0183	0.672692	0.538327	0.545716	0.524383	1.24887	1.85764	2.6956	1.04096	0.504555	1.42886	1.52048	0.927802	0.758631	1.50191	1.28505	1.53976	1.69602	0	0	0	0	0	0	3.17659	0.812989	2.92996	2.065	3.12028	1.83722	0	0.233329	0	0	0.175729	0
Os01g0150950	0.180273	0.282822	0.041581	0.145863	0.120551	0.610071	0.173943	0.032368	0.115305	0.042682	0.326261	0.173397	0	0.046631	0	0.247726	0.122069	0.19151	0.319701	0.342353	0.118359	0.031599	0.19388	0.484589	0.154324	0.153047	0.278776	0.38708	0.381046	0.154663	0.070874	0.213946	0.032324	0.116805	0.11744	0.109973	5.16318	4.95175	5.27621	4.85001	5.11569	4.29053	6.90735	7.74153	8.59414	7.16335	6.01473	5.14964
Os01g0151100	20.7833	21.0597	20.0455	14.9114	17.1256	17.1816	19.1367	28.2969	22.0944	16.842	13.6884	25.3842	26.9952	27.0826	26.5559	23.3272	25.295	21.8078	22.1586	17.6698	20.4215	18.3707	20.1437	17.8771	15.4567	18.3973	18.3602	23.9656	18.8471	20.7355	39.2369	41.4326	43.7901	32.8017	30.1327	28.0762	24.8377	27.1284	15.471	17.9107	18.3914	20.3352	29.9647	28.5207	23.3229	28.9492	33.9646	31.8564
Os01g0151200	307.226	263.839	282.564	225.045	164.796	220.948	277.779	366.172	312.593	209.072	171.401	370.296	390.267	343.244	331.744	276.548	406.851	322.757	270.285	334.701	332.293	138.05	315.508	201.984	162.788	232.304	224.809	342.178	242.165	327.088	18.6985	20.9258	19.6998	19.4804	18.1334	18.5952	290.839	267.36	272.123	292.463	299.937	279.42	16.5172	16.9072	14.6401	16.3276	24.7711	17.1116
Os01g0151400	10.1647	7.38216	8.76216	5.40143	4.52628	7.58523	10.1258	9.34282	6.27426	4.42861	8.1724	7.55746	8.42725	7.2443	6.54601	6.54016	7.3923	9.1764	7.64078	13.5813	9.71829	5.27506	11.9774	11.0925	4.49631	9.21017	9.28401	6.64148	8.97432	6.20142	10.1896	10.2957	10.2147	11.2533	11.9461	13.0132	6.61734	7.98361	6.86723	5.98536	9.1792	11.5614	11.7503	12.4416	14.3408	17.7505	15.5798	12.4947
Os01g0151500	7.22877	6.14744	7.42239	3.92396	2.83321	10.318	8.05037	6.41872	4.53859	2.38723	8.93635	7.10614	6.00082	6.04519	5.18237	4.4471	5.51209	7.63364	7.06294	12.9752	5.92115	3.457	9.0089	12.4227	5.30453	8.49391	7.88784	5.28612	9.90255	4.30323	3.61995	2.7465	3.39164	10.7877	10.7563	11.4306	4.70933	4.99481	4.82889	4.42535	4.9314	4.29979	9.99271	10.1036	10.5845	14.2669	11.2956	9.60317
Os01g0151600	16.0631	21.2876	18.3019	34.0768	18.1372	17.7972	19.3136	21.8445	18.2195	27.1367	46.3765	26.6126	20.3218	18.1057	22.3886	21.0368	24.4569	20.1922	20.8308	21.4775	16.8489	23.0622	19.4314	18.627	23.2829	18.1636	17.0823	17.3546	18.8724	17.2241	15.3442	17.8651	17.5803	14.345	16.0457	14.6317	18.2871	15.7159	10.3751	11.4092	9.11628	11.9228	20.0398	18.1308	11.0448	13.6107	13.5938	11.5974
Os01g0151700	9.59051	40.641	36.1386	61.0078	19.811	48.0648	27.8564	13.9288	39.6311	25.661	53.0159	24.317	4.31526	3.44303	12.0799	39.0586	7.3708	45.7492	43.1252	46.9255	9.43449	23.08	46.8838	50.6458	32.7028	36.8133	46.0533	24.7154	47.6556	23.6568	0.705558	0.786967	0.966198	2.15653	2.28923	1.27552	40.0954	36.7023	40.6182	43.8388	38.5565	40.254	1.89035	2.3008	1.56277	2.61565	2.81584	3.09527
Os01g0151750	0.676069	10.5155	1.75686	6.57899	0.767107	4.83441	2.43454	0	6.16868	1.99656	10.5838	2.9931	0	1.72696	0	3.65124	0	6.63252	3.82224	8.54565	1.3031	0.88681	3.19376	2.19285	3.96697	9.01183	4.78349	7.30382	6.73849	12.5037	0	0	0	0	0	0	14.0593	20.6263	7.91128	5.20379	8.95336	4.90072	0	0	0	0	0	0
Os01g0151900	1.45466	0.838278	0.912156	0.269191	0.711927	0.275665	0.943299	2.46869	0.704635	0.761967	0.356808	2.41802	2.54386	1.70679	2.29948	0.754511	2.0275	0.551367	0.552934	0.772213	1.25396	0.680358	1.32686	0.375847	0.434709	0.549205	0.642173	0.980153	0.45207	0.642331	2.22784	1.92549	1.71926	2.72367	2.67843	2.95223	0.822663	0.526577	0.319383	0.470885	0.68821	0.654061	1.68199	1.49861	1.02645	1.03954	1.49145	2.16654
Os01g0152000	0.05575	0.063042	0.069432	0	0.022169	0.030521	0.122603	0.169121	0.029878	0.016873	0.022222	0.077724	0.201297	0.171504	0.16147	0.062653	0.194549	0.066821	0	0.027981	0.066938	0.106535	0.014856	0.046815	0.048906	0	0.017949	0.048034	0.066736	0.069571	2.41178	3.5861	2.63983	0.656441	0.575916	0.547696	1.77612	2.9592	1.99519	1.70091	0.726919	1.48124	0.295771	0.333327	0.375033	0	0.022174	0.441168
Os01g0152050	0	0	0	0	0	0	0	0	0	0	0	0	0	0	0	0	0	0	0.023759	0	0	0	0	0	0	0.035398	0.048026	0	0	0	0	0	0	0	0	0	0	0.634731	0	0	0	0	0	0	0	0.22334	0.163556	0.420261
Os01g0152100	0	0	0	0	0	0	0	0	0	0	0	0	0	0	0	0	0	0	0	0	0	0	0	0	0	0	0	0	0	0	0	0	0	0.04396	0	0	0	0	0	0	0	0	0	0	0	0	0	0
Os01g0152200	0	0.03344	0	0	0	0	0	0	0	0	0	0	0	0	0	0	0	0	0	0	0	0	0	0	0	0	0	0	0	0	0	0	0	0	0	0	0	0	0	0	0	0.062856	0	0	0	0	0	0
Os01g0152300	24.134	37.9713	30.5922	25.1109	40.9255	35.9761	30.5441	40.0417	31.5794	32.2028	34.2424	42.0077	41.5519	44.576	39.2899	32.2779	43.0523	25.9984	30.7246	25.4802	27.6016	39.4439	66.1107	52.2876	38.8748	36.3861	40.1338	28.0792	35.3774	26.1687	93.8565	73.7532	75.5542	116.535	118.605	144.358	29.2183	38.0272	45.1038	31.7967	27.5053	33.4306	107.437	93.7129	149.981	131.451	110.386	121.31
Os01g0152500	0	0.016319	0.013072	0	0	0	0	0	0	0	0	0	0	0	0	0	0	0	0	0.014487	0	0	0	0	0.014438	0	0	0	0	0	0	0	0	0	0	0	0	0	0	0	0	0	0	0	0	0	0	0
Os01g0152600	1.39278	1.3911	1.14181	0.60687	0.981004	0.923895	1.23213	1.1888	1.3839	1.05842	0.664559	1.05467	1.43566	1.25101	1.16657	1.63379	1.06982	1.11573	1.37791	1.26541	1.37804	1.14443	1.14862	0.887831	0.805279	0.94663	1.52095	1.3782	1.18044	1.02508	3.80485	4.59256	4.31203	1.97971	2.28578	2.092	0.837116	1.41833	0.642844	0.684511	0.700301	1.08044	3.2605	2.762	2.5865	1.96088	2.76869	2.83074
Os01g0152675	0.333436	0	0.580541	0	0	0	0.203229	0.346365	0	0.458049	0	0	0	0	0.400603	0.203843	0	0.134107	0.504261	0	0.448058	0.525844	0.615099	0.141184	0.252876	0	0	0	1.12304	0	0	0	0.601766	0.730988	0	0.777181	0.730163	1.11722	0	0	0	1.07231	1.38215	0	1.47483	0.593478	0.457116	0
Os01g0152687	0.17629	0.534442	0.138796	0	0	0.172495	0.325998	0.261284	0.168863	0	0	0.350951	0.337086	0.376945	0.064967	0.210206	0.281931	0.056058	0.264546	0.15814	0.261502	0	0.191679	0.058807	0.052654	0.235653	0.535387	0.362081	0.100511	0.471837	0.346491	0.792886	0.47581	0.096256	0.19321	0.406384	0.313734	0	0.184528	0.265187	0.206708	0	0.412923	0.502363	0.605923	0.124614	0.41504	0.871517
Os01g0152700	320.444	271.725	360.844	257.661	357.463	253.331	352.804	418.957	297.475	352.63	219.378	414.361	407.016	439.486	445.385	274.329	447.55	293.337	289.122	308.379	341.649	341.813	388.106	289.715	319.149	259.43	260.928	237.027	265.147	235.481	344.682	302.515	326.755	386.451	364.314	389.542	105.95	126.129	240.601	80.8215	103.238	88.74	359.018	349.339	405.844	366.325	296.73	365.583
Os01g0152800	2.20962	2.35469	2.26269	1.8322	1.67406	2.21345	2.11054	1.77813	2.05051	1.65261	2.14299	2.24759	2.60607	2.34448	2.39766	2.75156	2.09971	2.31517	2.62223	1.96393	2.33908	1.6649	2.30632	1.4079	1.21689	2.13433	2.09392	2.5085	1.89231	2.04117	1.75876	2.3603	1.49068	1.94369	1.95454	1.87688	3.53214	3.08475	1.77805	0.807853	1.38907	1.33364	1.46709	2.45193	1.56746	1.88981	2.08752	1.4727
Os01g0152850	0.141292	0.055745	0	0	0	0	0.105821	0	0	0	0	0	0	0	0	0	0	0	0	0	0	0	0	0.15726	0	0.198647	0	0.140819	0	0.049876	0.361481	0.329091	0.401222	0.361314	0.401662	0.2909	0	0	0	0.649166	0	0.185296	0	0	0	0	0	0
Os01g0152900	65.4579	75.4858	69.1989	76.6411	102.31	68.7952	63.1212	92.2732	72.5039	96.8303	71.8653	94.1227	104.378	104.053	97.8621	85.3677	98.008	58.0984	68.5637	55.1011	62.5061	85.1149	101.272	104.779	86.2469	77.2125	67.4216	61.7247	70.3718	57.5744	108.625	93.3231	89.6518	151.981	139.663	174.646	45.4253	57.0426	47.2869	41.224	35.9087	39.4794	128.979	119.37	147.236	147.972	139.663	160.333
Os01g0152950	4.51439	6.12582	4.44669	3.43908	4.72718	6.11681	4.46752	6.87844	5.29243	5.05518	4.76838	7.39515	7.36519	5.81542	6.0083	6.78561	6.24087	3.93787	4.93955	4.41825	4.66752	5.21521	4.05995	5.78099	4.69565	6.55221	5.21038	5.80187	6.11324	4.73218	8.39503	7.63615	7.79607	5.7738	5.48943	6.2009	0.99569	1.24966	0.842495	0.759899	0.499775	1.25941	5.18919	4.75045	6.31524	4.94285	4.71613	5.30686
Os01g0152951	2.53329	2.2917	2.75343	2.76276	2.01471	0.554748	2.47604	1.81642	2.17226	2.60675	1.41364	2.40162	2.16815	2.72759	1.81682	1.99287	2.58409	0.809686	1.00145	1.52575	2.43334	2.99257	2.29515	0.709082	1.77783	1.1368	1.55077	3.05569	0.758121	1.51743	0	0	0	0	0	0	1.7383	0.841512	0.889927	0.426424	0.498583	0.807687	0.597325	0.727024	0.774612	0	1.27762	0.934272
Os01g0153000	1.5082	1.21713	1.19771	0.548504	0.84787	1.01368	1.10212	1.31654	1.13929	0.769407	0.7706	1.31482	1.37465	1.57123	1.5043	1.49016	1.5623	1.12491	1.35467	0.92582	1.22536	0.897533	1.18005	0.631253	0.516914	1.2524	0.903346	1.58979	1.11187	1.12397	0.342948	0.652798	0.582714	0.136519	0.170713	0.054098	2.92974	2.62777	1.29658	1.0008	1.0693	1.65596	1.37775	1.58865	1.30395	0.743712	0.945361	1.22869
Os01g0153050	0	0	0	0	0	0	0	0	0	0	0	0	0	0	0	0	0	0	0	0	0	0	0	0	0	0	0	0	0	0	0.697003	0.868759	0.664373	0.346842	0.381676	0.531444	0	0	0	0	0	0	0	0	0	0	0	0
Os01g0153100	102.564	119.847	118.257	102.285	143.969	113.11	105.447	153.223	105.377	155.82	92.5509	143.474	164.105	162.983	159.764	121.764	165.415	94.2273	101.317	86.6144	103.143	137.829	148.568	150.87	126.696	106.328	102.67	94.9742	103.241	88.1001	357.588	314.395	302.588	439.519	439.271	488.872	115.003	132.893	161.756	114.631	93.9003	103.837	297.273	264.666	381.557	341.102	327.824	341.37
Os01g0153150	0.55021	0.307415	0.495369	0.176203	0.22041	0.171571	0.495364	0.52111	0.330424	0.256844	0.152546	0.587095	0.55971	0.731588	0.611596	0.230042	0.732256	0.273342	0.295963	0.645837	0.399286	0.276058	0.536616	0.163743	0.179463	0.162972	0.30343	0.251213	0.222794	0.198748	0.07752	0.051165	0.062482	0.103038	0.131148	0.148498	0.477264	0.842015	0.463403	0.290229	0.381132	0.205811	1.06777	0.954057	0.782927	0.55443	0.642078	0.768109
Os01g0153200	5.39129	3.32635	2.67675	3.1629	1.72561	0.356526	4.76316	5.07881	5.58815	2.18178	1.24576	3.84946	10.0784	9.76328	5.73756	2.74065	9.21094	2.1346	1.75143	4.70651	5.05851	3.82412	8.10939	1.56919	3.64202	2.77606	3.32272	3.13871	0.89113	2.38824	3.57166	5.96147	4.91107	3.45825	3.97674	4.2363	3.55357	2.3157	4.35294	0.522894	0.611377	3.06539	0.831212	3.69041	5.72037	4.93181	6.52828	6.43778
Os01g0153250	0.713328	0.600064	0.468635	0.121021	0.1667	0.590422	0.633886	1.36044	0.658778	0.227185	0.284062	1.29271	1.67737	1.20118	1.03469	0.514036	1.37319	0.974469	0.99206	0.802411	0.765553	0.364132	0.883411	0.279095	0.126086	0.596085	0.701663	0.949289	0.435777	0.743396	1.99307	1.57443	1.68631	2.0065	2.04547	1.93725	0.790424	1.09762	0.318887	0.590562	0.813005	0.169495	1.89929	1.87616	1.78286	1.03737	1.80729	2.14347
Os01g0153275	0.064129	0.33327	0	0	0	0.099823	0	0	0	0	0	0.414343	0.398428	0.083945	0	0.420767	0	0	0	0.168394	0	0	0	0.371349	0	0.148548	0	0.338323	0.433042	0.132429	0	0	0.016859	0.061788	0.020263	0	1.72439	1.54829	0	0.867214	0.505093	1.70967	2.00406	2.04864	1.7723	2.03814	2.02672	1.50188
Os01g0153300	116.873	113.577	125.322	91.3321	129.326	91.6562	113.958	155.356	107.542	141.315	60.2452	162.586	187.329	176.528	160.492	126.545	193.572	87.4382	90.6218	83.7473	127.468	98.1846	184.104	137.645	99.8175	107.798	88.7021	94.0518	90.3327	92.589	196.625	185.021	171.141	250.446	254.354	293.774	103.634	137.127	159.861	111.75	104.014	118.565	209.942	192.556	247.271	264.556	241.112	242.415
Os01g0153400	36.8296	25.1301	36.3258	16.9189	19.0781	17.7264	31.194	44.2411	28.9999	21.8135	13.5808	45.2485	43.4321	41.6855	40.2445	25.9568	51.4471	27.8942	26.1183	36.7776	37.0927	17.6053	36.6369	14.764	15.8479	21.4398	19.8046	34.5309	18.5303	27.8826	13.5214	14.7018	13.7785	13.4179	11.8305	12.0266	40.1974	38.9968	31.266	32.0313	34.765	28.5507	17.7672	16.036	13.1565	11.1599	13.5723	15.1031
Os01g0153500	0	0	0	0	0	0	0	0	0	0	0	0	0	0	0	0	0	0	0	0	0	0	0	0	0	0	0	0	0	0.057211	0	0	0	0	0	0	0	0	0	0	0	0	0	0	0.070091	0	0	0
Os01g0153550	0	0	0	0	0	0	0	0	0	0	0	0	0	0	0	0	0	0	0	0	0	0	0	0	0	0	0	0.09041	0	0	0	0	0	0	0	0	0	0	0	0	0.154893	0	0	0	0	0	0	0
Os01g0153600	0.305155	0.838021	0	0	0.277357	0.620506	0.25565	0.432796	0	0	0.139008	0.048621	1.02603	0.357617	0.721487	0.097982	0	0.092889	0.049238	0.218795	0.186105	0.545262	0.092931	0.195233	0.34964	0.146717	0.622675	0	0.365287	0	0	0	0	0.705291	0.15719	0.330869	0	0.09654	0	0	0.171595	0	0	0	0	0	0.125632	0
Os01g0153625	0	0	0	0	0	0	0	0	0	0.077	0	0	0	0	0	0	0.204886	0	0	0	0	0	0	0	0	0	0	0	0	0	0.213617	0	0.097897	0	0	0	0	0	0	0	0	0	0	0	0.15559	0	0	0.234575
Os01g0153700	0	0	0	0	0	0	0	0	0	0	0	0	0	0	0	0	0	0	0	0	0	0	0	0	0	0	0	0	0	0	0	0	0	0	0	0	1.05338	2.59179	0.572985	1.13052	0.98193	0.856526	3.21742	3.38206	2.72477	2.68577	3.06921	4.14432
Os01g0153800	0.069117	0	0.156928	0	0	0.075677	0.10131	0.11435	0.074083	0.083672	0	0.269789	0.036972	0.141749	0.19065	0.038837	0.22264	0.036818	0	0	0	0	0.07367	0.038692	0	0.03877	0	0	0	0	1.92815	1.61112	2.41626	1.9465	3.10897	3.147	0	0	0	0.116343	0.068015	0.215205	1.05931	0.925662	1.52165	0.183458	0.647358	0.955879
Os01g0153900	0	0	0	0	0	0	0	0	0	0	0	0	0	0	0	0	0	0	0	0	0	0	0	0	0	0	0	0	0	0	0	0	0	0	0	0	0	0	0	0	0	0	0	0	0	0	0	0
Os01g0153950	0	0	0	0	0	0	0	0	0	0	0	0	0	0	0	0	0	0	0	0	0	0	0	0	0	0	0	0	0	0	0.191826	0	0	0	0	0	0	0	0.776603	0	0.217547	0.234945	0	0	0	0.195597	0	0
Os01g0154000	0	0	0.040999	0.058077	0	0.049561	0	0	0	0.054797	0.072169	0	0	0.046416	0.049943	0	0	0	0	0	0	0	0	0	0.045381	0	0	0	0.054185	0	0.147362	0	0	0	0	0	1.15366	0.902173	0.954078	0.304775	0	0.481061	0.320192	0.519622	0.719724	0.400494	0.391348	0.751215
Os01g0154100	0	0	0	0	0	0	0	0	0	0	0	0	0	0	0	0	0	0	0	0	0	0	0	0	0	0	0.049688	0	0	0	0	0	0	0	0	0	0	0	0	0	0	0	0	0	0	0	0	0
Os01g0154200	0.055475	0	0	0	0	0.060741	0	0.061195	0	0	0	0	0.178047	0.056886	0	0	0.119132	0	0	0.075962	0.118414	0	0	0.062111	0.055617	0	0.113199	0.063729	0	0.110765	0	0	0	0	0	0	0	0	0.194881	0	0	0.117914	0	0	0	0.098166	0	0
Os01g0154250	0	0	0	0	0	0	0	0	0.080698	0	0	0	0	0	0.083069	0	0	0	0	0.123629	0	0	0	0	0	0	0	0	0	0	0	0	0	0	0	0	0.147604	0	0	0	0	0	0	0	0	0	0	0
Os01g0154300	0	0	0	0	0	0	0	0	0	0	0.966418	0	0	0	0	0	0	0	0	0	0	0	0	0	0	0	0	0	0	0	0	0	0	0	0	0	0	0	0	0	0	0	0	0	0	0	0	0
Os01g0154500	0.483884	0.120371	0.385403	0.102433	0.251573	0.041211	0.513353	0.523167	0.456391	0.289946	0.084859	0.412122	0.455527	0.3237	0.998328	0.372613	0.600887	0.345469	0.205556	0.240419	0.430083	0.295876	0.453844	0.178773	0.237836	0.17913	0.190059	0.427999	0.127424	0.132838	0	0	0	0	0	0	0	0	0.133768	0.044797	0.157132	0.169694	0	0.101831	0	0	0	0.049072
Os01g0154550	0.090372	0	0.203566	0	0.036909	0.055694	0.039623	0.112479	0	0	0	0.039892	0	0.037434	0	0.055556	0.102341	0.130391	0.078309	0	0.166307	0	0	0	0.034916	0	0	0	0	0	0	0	0	0	0	0	0	0	0	0	0	0	0	0	0	0.056766	0	0
Os01g0154600	0.676727	1.70053	1.08984	1.78477	0.637862	1.56425	0.992149	0.870922	1.37012	0.273079	1.97807	0.670905	0.402213	0.19276	0.290372	1.01402	0.484419	3.36458	1.8684	3.0191	0.441376	0.261247	1.36247	2.73606	1.50768	1.89798	1.9946	0.993355	2.16021	1.50132	0	0.121796	0.110224	0.599874	0.601317	0.281465	3.09573	3.41357	3.37696	5.25262	4.29162	5.11432	0.531886	0.503515	0.367867	0.199584	0.487565	1.38653
Os01g0154950	0	0.017097	0.030947	0	0.015769	0	0.028406	0.022259	0.030273	0	0	0.050411	0	0.029173	0	0	0	0	0	0.015164	0.015071	0	0	0.015811	0	0	0.013898	0	0.018129	0	0.043264	0	0.019729	0.023712	0.023727	0.025054	0.22148	0.281906	0.297645	0.071579	0.222336	0.092153	0.033296	0.027042	0	0	0	0
Os01g0155000	5.82187	2.21617	3.23699	0.110936	2.07819	0.252454	3.04233	8.26614	1.54461	2.12832	0.091904	2.28229	4.31672	6.53144	6.99598	1.71665	4.08492	0.214941	0.455738	0.98364	8.88964	3.80518	1.56671	0.161344	2.16711	1.19633	0.646912	1.39058	0.448506	1.23724	59.0627	45.9717	52.2729	36.8394	23.0642	23.4874	0.226018	1.46799	0.253116	0.145542	0.397065	0.735122	21.3386	23.2148	28.0597	20.5532	16.9026	14.2962
Os01g0155200	0.089783	0.087022	0.069703	0.065826	0.054403	0.168522	0.087753	0.09904	0.068739	0.093162	0.122696	0.071526	0.041165	0.026304	0.056607	0.115313	0.041316	0.259632	0.231788	0.102998	0.054756	0.089126	0.013671	0.143604	0.051435	0.143891	0.039258	0.117875	0.168889	0.038414	0	0.03913	0.017874	0.04295	0	0	0.050292	0.198828	0.180229	0.02159	0.201947	0.054524	0	0	0.015687	0	0	0.023651
Os01g0155300	0	0	0	0	0	0	0	0	0	0	0	0	0	0	0	0	0	0	0	0	0	0	0	0	0	0	0	0	0	0	3.93001	3.66409	2.7632	3.06345	6.02996	4.44539	0	0.166941	0	0.063446	0	0	3.73271	2.88457	5.53209	3.0681	3.04148	1.25107
Os01g0155400	37.8022	30.3071	30.1129	19.2752	23.0471	23.4812	33.3421	40.2781	30.3711	22.4106	20.9405	39.1376	41.1552	42.4096	40.1889	26.9482	42.2123	28.1281	31.1502	31.9226	34.0598	22.0522	33.8258	18.338	19.1388	23.4357	24.397	35.078	23.9691	32.1702	37.0788	39.6624	39.2073	32.5618	34.2825	31.4713	40.5635	46.1636	31.9305	26.747	23.5314	30.5622	49.3092	47.3664	34.9009	33.1122	40.7332	38.849
Os01g0155500	13.6286	10.6573	7.27028	2.58147	6.17593	8.51041	11.2609	12.2537	6.74215	3.89711	3.51175	8.55091	12.9376	11.608	10.9128	7.6878	8.08427	7.6943	8.71923	8.70571	12.2625	6.12221	9.26668	5.98738	3.23804	7.57936	9.41029	8.8804	7.80851	7.7068	4.04472	5.02993	3.09924	1.71122	1.11186	1.29816	11.46	12.2413	11.1786	7.45087	8.96179	8.46308	3.07118	3.18087	4.71449	4.49726	2.80763	1.69884
Os01g0155600	47.8493	44.7779	47.5007	43.2846	53.9549	40.6205	43.0877	55.2428	43.6854	56.533	41.3847	58.4697	52.2016	46.9826	56.4447	55.4758	58.8235	33.9343	42.6492	36.7983	48.7489	50.4785	48.3572	41.5918	44.3949	46.7112	37.6199	42.7812	43.3705	39.2725	90.9487	83.655	88.2305	84.2571	91.1109	100.767	41.0923	47.5335	41.5321	39.9555	45.9722	38.348	108.857	106.734	124.492	110.874	107.888	129.494
Os01g0155800	135.678	89.6564	11.8058	19.4963	57.2908	53.6103	58.3517	160.172	5.5015	8.50272	71.7117	22.8983	426.137	497.094	203.128	27.5506	21.3919	3.23782	3.58512	24.3372	68.6907	311.796	12.3813	4.46122	14.828	23.6386	57.4655	9.23235	9.70117	32.0255	490.851	436.125	411.078	12.9715	11.8846	8.59663	89.2405	35.8943	74.3766	1.13681	0.53167	1.00483	24.0454	29.0727	41.2182	3.70471	7.49322	6.84937
Os01g0156000	0	0	0	0	0	0	0	0	0	0	0	0	0	0	0	0	0.034038	0	0	0.031821	0	0	0	0	0	0	0	0	0	0	0.150745	0.101205	0.183609	0	0	0	0.124298	0	0	0	0	0	0	0	0	0	0	0
Os01g0156300	0.402219	0.568534	0.227694	0.580571	0.106627	0.825742	0.393129	0.332769	0.592793	0.304325	0.721442	0.392528	0.753036	0.721782	0.554738	0.452021	0.485863	0.321392	0.283935	0.555152	0.321958	1.18785	0.375127	0.731792	0.705682	0.564041	0.872033	0.46206	0.601847	0.100387	0.3304	0	0.30241	0.550355	0.552255	0.096806	0.29571	0.334024	1.05973	0.84631	0.494761	0.427464	0.474197	0.192387	0.491951	0.177937	0	0.648977
Os01g0157200	0	0.026052	0	0	0.02443	0	0	0	0	0	0	0	0.024648	0	0	0	0	0	0	0	0.024589	0	0	0	0	0	0	0	0	0	0.14362	0	0	0	0.079061	0	0.045168	0	0	0	0	0	0	0	0	0	0	0
Os01g0157400	0	0	0	0.092809	0	0	0	0	0.077533	0	0	0	0	0	0.079812	0	0.077669	0	0	0	0.154403	0	0	0	0	0	0.147602	0	0	0	0	0	0	0	0	0	0	0	0	0.121761	0	0	0	0	0.265418	0	0	0
Os01g0157500	0	0.555415	0.119535	0.091316	0.080724	0.568575	0	0.316338	0.937552	0	0.516956	0.084566	0.16388	0.132937	0.079991	0.559781	0.230444	1.02857	0.095764	0.344523	0.302331	0.189514	0.089517	0.285897	0.08108	0.975333	0.307196	0.140911	1.33944	0.218538	0.216671	0.227211	0.099314	0	0	0	0	0.145434	0.350139	0.358643	0	0.137887	0	0.357096	0	0	0.094154	0
Os01g0157600	0.498269	0.216707	0.173579	0.049177	0.365787	0.125899	0.262235	0.211402	0.205413	0.371198	0.061109	0.25649	0.205024	0.353727	0.084579	0.129222	0.041155	0	0.043291	0.115422	0.613602	0.479406	0.204267	0	0.30741	0.257994	0.039105	0.264184	0	0.229585	0	0	0	0.06807	0	0	0	0	0	0	0	0	0.361498	0.073332	0.093758	0.135648	0	0
Os01g0157700	0	0.074327	0.059535	0	0	0	0	0	0.070453	0	0	0.07331	0	0	0	0	0.141154	0	0	0	0	0	0	0	0	0	0	0	0	0	2.21414	1.47078	1.1164	2.22181	1.48815	1.4338	0	0.291125	0.115453	0	0	0	1.54985	1.88638	1.12552	1.51206	3.12555	4.12099
Os01g0157800	14.7886	7.3435	10.4246	7.34224	10.159	5.20967	11.5635	14.1856	8.68374	12.2985	4.10057	14.1275	15.9588	14.5712	15.6076	6.72012	15.9481	5.34322	7.11707	7.9387	12.0778	11.438	8.42967	3.38351	7.34871	5.69854	5.05127	9.01143	4.31022	8.40896	10.1611	9.27334	11.2796	7.96438	7.55408	5.85136	4.66415	8.82824	5.53393	3.89634	6.07424	4.78336	6.82239	7.38112	6.60597	5.80271	6.11492	5.21686
Os01g0157900	79.7482	77.782	74.018	58.6646	100.726	57.8579	73.4049	76.4307	83.795	120.293	61.1223	75.5248	75.0904	84.3123	91.1988	88.0072	71.2017	56.6184	75.6905	46.333	68.918	118.495	59.1735	57.9286	92.2161	76.305	61.4833	68.844	65.4556	66.4346	138.875	134.622	134.698	78.7303	70.3905	75.3581	37.8748	45.9649	62.8752	30.831	29.47	34.5266	78.0209	67.5285	82.3729	54.5902	52.833	54.7295
Os01g0158000	16.201	13.2127	14.5747	9.40788	11.7502	10.2908	13.0289	16.5603	12.4849	12.7062	10.6702	16.5805	15.513	14.0816	17.0079	14.3642	15.9034	10.7342	12.8255	11.1231	15.3393	11.4865	13.3507	8.43483	10.7427	11.5082	9.49591	13.4648	10.7474	12.6507	22.876	23.3958	22.7829	17.2162	19.6578	20.5089	10.3604	13.363	8.57547	8.80298	8.36832	9.75547	21.9372	22.6492	19.0549	18.6516	19.9985	20.3321
Os01g0158100	28.8431	22.316	24.507	26.2943	29.7801	18.8213	25.8347	30.9305	27.2786	27.8904	19.8609	32.1693	29.2332	31.3163	30.2477	24.7373	36.4352	20.4069	21.6848	19.9442	26.7806	24.3241	23.8426	17.1465	23.0976	25.696	20.7268	26.3125	18.9737	22.5099	2.32295	1.91288	2.72248	2.25272	1.04906	2.54688	9.54132	8.30564	14.1163	5.71189	8.26019	7.87688	1.05277	1.19594	2.67587	0.632065	0.514692	0.740987
Os01g0158200	5.02053	9.90725	4.92183	12.8831	7.72461	9.8947	5.21495	5.23413	7.4283	8.15137	15.7265	5.79713	4.57071	4.92612	6.49524	9.80186	5.7924	10.6348	9.76226	6.30443	5.58941	6.84054	5.22536	11.5067	8.29023	8.90128	9.32049	8.25539	8.50805	8.1963	59.6825	67.7887	66.4608	33.9831	36.9461	38.834	19.4928	20.3179	14.7665	15.2449	15.1897	16.6137	32.7284	31.2275	25.6459	26.2341	27.5472	30.6778
Os01g0158400	14.6762	16.5164	8.39671	21.1165	19.5658	14.8877	12.0142	8.88072	10.947	12.6601	23.2666	5.54669	23.5242	26.34	13.5802	13.7677	8.40005	10.9125	11.7438	9.89238	8.93776	19.9232	6.86683	12.0732	14.7442	11.7817	15.0521	11.269	12.0377	14.0007	25.173	22.3125	18.9037	5.18995	5.26019	5.56852	17.0855	16.4898	22.5341	13.2281	10.4436	14.0162	14.3494	13.3494	14.1633	5.72195	4.69716	5.89827
Os01g0158500	0	0	0	0	0	0	0	0	0	0	0	0	0	0	0	0	0	0	0	0	0	0	0	0	0	0	0	0	0	0	0	0	0	0	0	0	4.679	4.62369	2.70221	4.03811	3.47007	4.54221	8.17263	7.80233	6.52817	5.49924	5.90769	6.5526
Os01g0158533	0	0	0	0	0	0	0	0	0	0	0	0	0	0	0	0	0	0	0	0	0	0	0	0	0	0	0	0.022815	0	0	0	0	0	0	0	0	0.076736	0	0	0.173308	0.144089	0.247891	0.103412	0.426499	0	0.176968	0.052489	0.06001
Os01g0158566	0	0	0	0	0	0	0	0	0	0	0	0	0	0	0	0	0	0	0	0	0	0	0	0	0	0	0	0	0	0	0	0	0	0	0	0	3.73777	2.02659	2.54503	3.85104	2.55153	1.78303	2.15778	2.91812	4.75696	2.29409	2.08786	2.24998
Os01g0158600	0	0	0	0	0	0	0	0	0	0	0	0	0	0	0	0	0	0	0	0	0	0	0	0	0	0	0	0	0	0	0	0	0	0	0	0	0.190456	0.494806	0.546025	0.506922	0.535345	0.330377	0.435214	0.371729	0.380218	0.154713	0.195974	0.30453
Os01g0158800	0	0	0	0	0	0	0.061114	0.068974	0	0	0	0	0.066894	0	0.06899	0	0	0	0	0	0	0	0	0	0.062687	0	0	0	0	0	0.209672	0.107027	0.09607	0.116809	0	0	0	0	0	0	0	0	0	0	0	0	0	0
Os01g0158900	19.6273	5.62218	18.0128	3.85031	3.98689	3.93468	23.2365	21.2002	7.1685	4.36442	6.3954	21.0918	22.8257	26.6347	19.0281	5.91318	21.6855	6.62796	7.48541	27.7727	17.8461	4.74595	23.7292	5.38191	3.73228	3.74457	6.85614	6.4921	4.59256	6.54225	22.289	19.9185	22.8059	18.2914	19.8616	17.3369	9.11421	11.2943	7.43867	5.44444	7.14943	6.2966	18.245	17.095	14.2181	12.5702	11.9347	16.1706
Os01g0159000	2.29932	2.76462	1.71354	9.29849	7.25281	3.4736	1.30859	0.449489	3.61883	11.0989	28.3531	0.227233	0.155689	0.358146	0.449589	4.77553	0.187509	2.29464	3.91198	2.19119	1.8638	7.96856	0.89966	3.2587	8.69556	6.53042	4.42457	2.50767	2.9963	3.2834	4.0851	1.80046	3.77277	0.303476	1.21603	1.01486	0.285309	0.322275	0.102245	0	0	0	1.2353	2.00469	4.7702	3.29622	1.76145	3.05919
Os01g0159200	17.2335	25.2665	19.499	19.9345	28.8654	49.2356	21.0074	17.7799	19.334	9.42479	49.6768	23.7751	14.3422	42.8661	17.2972	22.6995	13.3367	31.037	20.6308	64.6413	13.7268	36.2928	37.0603	80.1171	49.7514	38.1851	37.2614	16.1698	56.945	9.56371	19.0653	10.0814	15.3745	26.3144	27.7622	28.0208	4.9966	6.58031	7.83328	8.19072	9.16344	9.6833	28.9596	39.2047	51.4033	32.0424	20.2775	24.5653
Os01g0159250	2.37497	5.12057	4.0539	4.92831	2.56455	14.3542	2.63103	4.20717	2.4506	1.81632	14.4848	4.5415	2.63754	6.3558	3.37382	4.34578	3.45245	3.87785	3.57056	12.1557	3.56212	9.15088	8.66761	26.1555	7.39692	8.72417	5.69464	1.07532	14.1533	3.151	0	0	0	0	0	0	2.54489	4.68741	4.81838	4.29922	4.04578	5.98767	30.0935	35.3315	54.8028	33.0942	26.5849	17.5316
Os01g0159300	23.2224	26.4314	22.3931	25.446	23.82	22.3613	23.2085	31.142	27.946	27.9902	22.3977	32.8034	28.7772	23.5362	29.0463	32.9586	27.651	26.8791	32.7435	19.9249	26.6205	26.4845	20.8875	19.505	21.3374	23.0819	24.9145	31.7338	21.7825	29.5645	66.6075	71.2237	75.8404	39.8918	40.5851	36.9747	34.2204	36.5628	19.9948	24.8676	25.2255	29.537	27.7558	27.7165	23.9684	33.0655	29.0638	25.3137
Os01g0159400	42.8004	25.4353	38.4262	23.3815	27.1659	23.8615	34.9889	44.5006	32.8235	33.7222	31.914	42.8597	39.321	31.6994	44.2466	31.6891	46.4149	24.5829	35.6103	39.7913	46.1719	27.1778	35.7351	17.1335	26.2664	25.675	25.7371	30.7252	22.2438	29.9579	47.751	53.9574	61.5469	51.0701	52.061	46.088	27.6244	33.2461	22.9492	22.0218	19.8659	23.415	54.2048	67.8371	48.4008	43.4599	50.9186	51.8074
Os01g0159500	0.232135	0.464154	0.233963	0.321164	0.102689	0.398178	0.270993	0.398983	0.338444	0.059051	0	0.389201	0.428636	0.451576	0.381749	0.247543	0.34224	0.741831	0.523217	0.380942	0.272864	0	0.424586	0.407156	0.180653	0.536857	0.308209	0.742808	0.325689	0.256761	0.102485	0	0	0.113065	0	0.059694	0.571165	0.971232	0.056716	0.861275	0.542689	0.399395	0	0.256023	0	0	0	0
Os01g0159600	0	0.055529	0	0	0.104143	0	0	0.05417	0.157905	0	0	0.109538	0	0	0.054182	0	0.052727	0	0.055464	0	0	0	0	0	0	0	0	0.225648	0	0.098048	0	0	0	0	0	0	0	0	0	0	0	0	0	0	0.060061	0	0	0
Os01g0159800	11.2062	13.5193	7.12049	9.66651	13.8772	5.00786	8.23013	8.83815	6.02304	22.4784	15.4272	8.49069	12.1036	11.1504	12.6697	12.5203	6.75554	4.22349	6.34556	3.64924	8.90079	17.8314	5.51179	3.83286	7.88539	6.89264	4.34234	9.5913	6.8682	7.94064	80.9672	80.2211	89.497	19.8044	21.4859	20.4118	8.73952	13.7012	12.546	4.31656	3.29973	4.8011	17.6821	20.637	21.0048	12.3526	7.14065	9.99998
Os01g0160100	25.1107	23.7138	17.7054	12.5194	23.4788	11.4019	18.527	21.7216	20.3844	26.1229	13.8229	22.7025	22.6006	22.2102	20.8086	26.4484	18.7386	12.5771	18.3312	11.7802	20.2647	32.168	13.8104	7.48622	15.7014	19.3009	12.6278	23.0986	13.89	16.3526	48.5468	56.9832	55.7467	17.4341	14.6739	13.1322	14.3632	15.4803	8.54137	4.30815	3.46306	5.13403	10.3345	8.29386	8.96064	6.39713	5.2728	6.04682
Os01g0160150	0.039052	0	0.031588	0	0.034063	0	0	0	0.039981	0	0	0.049386	0.044473	0.035639	0	0.053722	0	0	0.047863	0.041819	0	0	0	0	0.034262	0.049033	0.040739	0	0.055402	0	0.027376	0	0.074974	0	0	0	0	0	0	0	0	0	0	0	0	0	0.082881	0
Os01g0160200	0	0	0	0	0	0	0	0	0	0	0	0	0	0	0	0	0	0	0	0	0	0	0	0	0	0	0	0	0	0	0	0.090583	0	0	0	0	0.117206	0.176522	0.455028	0.167719	0.15688	0.042357	0	0	0.024373	0	0	0
Os01g0160700	0.83754	0.16574	0.682741	0.013432	0.099913	0.034389	0.521865	1.08558	0.157102	0.071323	0.066767	0.922087	1.61285	1.35267	1.09737	0.21178	0.989229	0.189616	0.283794	0.620031	0.681586	0.058199	0.613742	0.093773	0.062976	0.082215	0.117495	0.288644	0.100258	0.24039	1.14674	1.30251	1.17619	0.087183	0.087217	0.055276	0.595232	0.278215	0.147111	0.19385	0.082419	0.111264	0.27154	0.540819	0.230488	0.111155	0.090514	0.366799
Os01g0160800	0	0	0	0	0	0	0	0	0	0	0	0	0	0	0	0	0	0	0	0	0	0	0	0	0	0	0	0	0	0	8.85822	10.3816	7.51957	1.38815	1.44423	0.676554	43.9357	15.119	11.8841	3.76195	5.1216	6.24701	0.50531	0.527168	1.12335	0.325048	0.352917	0.395176
Os01g0161000	0.016798	0.037989	0.03043	0	0	0.018392	0	0.018529	0.036009	0.048244	0	0.03805	0	0.034449	0.018534	0.037754	0	0.017896	0.018972	0.016862	0	0.046689	0.017904	0.037613	0.01684	0.037688	0	0.057889	0.080429	0.016769	0	0	0	0	0	0	4.2811	4.3522	7.34646	12.0167	12.2649	7.74758	0	0	0	0.059447	0.048408	0
Os01g0161200	0.185531	0.442317	0.090965	0.078969	0.102566	0.223826	0.133963	0.21118	0.160474	0.031132	0.207046	0.390101	0.266093	0.147908	0.347387	0.366098	0.309402	0.448328	0.680588	0.342439	0.193881	0.050064	0.323511	0.48632	0.064961	0.282794	0.420016	0.324531	0.53301	0.262475	0.015739	0	0	0	0.034474	0.018207	1.57936	1.86881	0.2205	0.957397	1.05185	1.49634	0.222304	0.147243	0.072466	0	0.062484	0.076327
Os01g0161300	0.866601	1.62626	0.748807	0.827124	0.567151	1.44801	0.750869	0.914359	1.1265	0.505109	1.42173	0.791405	1.23092	0.845221	0.64747	0.99109	0.852078	2.08495	1.81006	1.74923	0.940384	0.623952	1.17803	1.69088	0.325401	1.35801	1.55367	1.39133	1.26362	1.1869	0	0	0	0	0	0	4.28836	5.10819	2.72394	2.68453	3.41555	3.59032	0.071932	0.112384	0.055204	0.07474	0.103609	0
Os01g0162001	0.36738	0.069238	0.55459	0	0.324638	0.067042	0.29923	0.472803	0.19689	0.148248	0	0.409746	1.50663	1.50689	1.08093	0.206434	1.57788	0.065234	0.069158	0.307312	0.457443	0.17019	0.783163	0.137109	0.122773	0.068691	0.187412	0	0.073296	0.183382	0.512293	0.83645	0.938836	0.228267	0.687672	0.60242	0.720257	0.406789	1.61322	0.824537	0.602541	0.911022	1.44374	1.40578	1.57269	0.108349	0.705833	0.790352
Os01g0162101	0	0	0	0	0	0	0	0	0	0	0	0	0	0	0	0	0	0	0	0	0	0	0	0	0	0	0	0	0	0	0	0	0	0	0	0	0	0	0	0	0	0	0	0	0	0	0	0
Os01g0162200	0.028134	0	0	0	0.029833	0	0	0	0	0	0	0.031379	0.030099	0.02885	0.062084	0	0.030209	0	0.031777	0.028241	0	0	0.029988	0.0315	0	0	0	0	0	0	0.752828	1.46914	0.849244	0.390251	0.244316	0.206068	4.63327	6.10584	0.444751	1.75224	2.99007	11.5414	0.199013	0.053828	0.240876	0.19914	1.0135	0.051879
Os01g0162300	1.03117	0.201042	0.772951	0.091244	0.30164	0.116798	0.973112	1.13749	0.495466	0.38741	0.170075	1.18975	0.912975	1.20324	1.25544	0.479523	0.95449	0.113649	0.080323	0.571083	0.758994	0.345917	0.606401	0.119433	0.035648	0.159563	0.036278	0.326782	0.212822	0.141993	14.994	19.3689	17.3354	2.00752	3.58393	2.11953	5.50722	4.64589	7.68205	3.05253	3.849	14.0576	1.34146	1.02046	1.21773	0.692131	1.947	1.18022
Os01g0162400	0.678456	0.431547	0.768139	0.108811	0.089928	0.324998	0.373006	0.795187	0.090901	0.102666	0.338032	0.993163	1.13411	0.695708	0.655005	0.238269	0.637424	0.271059	0.38315	0.340516	0.633585	0.117862	0.723151	0.047476	0.340095	0.142712	0	0.535834	0.203037	0.33866	0	0	0	0	0	0	0	0	0	0	0	0	0	0	0	0	0.305506	0
Os01g0162500	0.521536	0.786118	0.44924	0.22228	0.299466	0.342797	0.457035	0.838226	0.763453	0.408014	0.743604	0.823069	1.00248	0.954644	0.600432	0.793144	0.454996	0.271501	0.491283	0.419411	0.397731	0.38446	0.304526	0.31811	0.181675	0.342982	0.287466	0.789489	0.426113	0.525693	0	0	0	0	0	0	0.284226	0.265757	0.096678	0.206051	0.200388	0.114786	0.12197	0.14181	0.026394	0.01923	0.075817	0.040366
Os01g0162701	0	0	0	0	0	0	0	0	0	0	0	0	0	0	0	0	0	0	0	0	0	0	0	0	0	0	0	0	0	0	0	0	0	0	0	0	0.086824	0.497169	0	0	0	0	0.440279	0.488513	0.473607	0	0	0.227884
Os01g0162800	0	0	0	0	0	0	0	0	0	0	0	0	0	0	0	0	0	0	0	0	0	0	0	0	0	0	0	0	0	0	0	0	0	0	0	0	1.60429	1.62486	0.418491	0.24412	0.530084	0.704588	0.037638	0.068038	0.018473	0.036662	0.04478	0.02677
Os01g0162900	0	0.094284	0	0	0	0	0	0	0	0.040161	0	0	0	0.043746	0	0.063947	0	0	0	0	0	0	0	0	0	0	0.111875	0	0	0	0.840294	0.556964	0.816076	0.892428	1.0421	0.754253	0.531411	0	0.137363	0.44418	0.213259	0.503456	0.506166	0.441136	0.538411	0.186247	0.601868	0.985162
Os01g0163000	0.309702	0.200094	0.059543	0.039971	0.124299	0.060016	0.143271	0.337195	0.045717	0.189075	0.070101	0.145769	0.389404	0.215312	0.27041	0.145984	0.127323	0.110567	0.097564	0.052123	0.071286	0.156652	0.176707	0.047902	0.054327	0.0466	0.022395	0.137941	0.063024	0.107082	0.45807	0.479822	0.403239	0.034584	0.15569	0.073091	1.63593	1.72993	0.732336	0.593905	0.589527	0.954103	1.36414	0.84658	0.861639	0.513531	0.360239	0.832173
Os01g0163450	0	0	0	0	0	0.015976	0	0	0	0	0	0.01648	0	0	0	0	0	0	0	0	0	0	0	0.016379	0	0.016522	0	0	0	0	0	0	0	0	0	0	0	0.032613	0.051522	0	0	0.023629	0.242941	0.19702	0.173439	0.544932	0.615143	0.570296
Os01g0163616	0	0	0	0	0	0	0	0	0	0	0	0	0	0	0	0	0	0	0	0	0	0	0	0	0	0	0	0	0	0	0	0	0	0	0	0	0	0	0	0	0	0	0	0	0	0	0	0
Os01g0164075	0	0	0	0	0	0	0	0	0	0	0	0	0	0	0	0	0	0	0	0	0	0	0	0	0	0	0	0	0	0	0.534799	0	0	4.78061	7.01194	3.59083	0	0.227726	0	0	0	0	2.42468	1.57395	0.503093	1.6377	3.55622	3.79243
Os01g0164300	0	0	0	0	0	0	0	0	0	0	0	0	0	0	0	0	0	0	0	0	0	0	0	0	0	0	0	0	0	0	5.31291	2.18159	2.64761	19.1645	21.4889	17.4154	0	0	0	0	0	0	3.1159	3.03397	3.66357	27.905	32.117	54.0965
Os01g0164400	12.611	25.8208	13.0784	17.7602	25.2418	19.9767	17.0668	23.4188	20.2359	28.5009	17.3107	24.1358	26.8636	28.2356	19.5955	30.2319	25.0788	17.0133	19.7644	19.7375	14.893	25.3562	16.7426	22.2238	19.1519	25.1563	16.4448	20.3593	22.4208	20.3748	52.5164	49.4848	49.7288	40.1477	38.2966	45.444	27.4308	26.4404	19.7261	18.1505	15.6411	19.1918	41.7002	34.9787	43.7179	35.0584	34.9459	39.2164
Os01g0164500	10.3373	6.23315	9.10842	3.54619	4.48729	3.9495	8.15009	12.7295	5.72418	5.2552	3.3859	11.5468	10.8253	9.19108	11.7158	6.52811	10.9319	4.27556	5.69677	6.05038	8.9495	5.29517	7.48978	3.39174	3.632	4.51967	4.31747	6.15289	3.28984	5.37825	12.6905	12.3666	12.8465	13.21	11.9524	11.8711	8.60256	10.6854	8.22829	8.77914	10.3877	8.39724	19.7351	21.7796	20.665	16.3858	16.0206	21.7973
Os01g0164600	84.5971	96.0264	76.0566	102.205	65.5594	105.08	77.7785	83.7608	98.597	78.7293	85.3258	88.7554	82.2264	66.0298	72.9657	95.2507	85.1389	127.178	106.265	101.867	93.3835	50.7204	95.5342	98.7822	74.3976	95.1374	95.9612	117.176	103.484	115.733	5.09467	6.92257	5.30057	6.48311	8.32683	6.99271	118.589	109.947	97.5594	140.271	141.14	145.862	7.01413	6.86191	6.70449	7.10493	6.42896	4.01614
Os01g0164650	1.15641	1.76073	2.05213	1.64891	1.19806	2.57739	0.860886	2.59824	1.35495	1.21301	0.651789	2.34922	1.91798	1.70947	2.1718	2.49844	3.47283	2.13103	0.706623	2.02882	2.19822	1.09438	1.7476	1.80487	1.60223	1.96391	0.726752	1.61485	1.91577	0.557802	0	0.288432	0.129033	0	0	0	4.02525	1.88708	0.844788	3.53801	1.97588	2.32347	0.815487	0.192946	0.503248	0.163158	0.867814	0.175199
Os01g0164700	10.4172	7.79663	10.2228	6.13474	7.07279	7.68054	9.68364	12.9959	10.0251	6.84072	5.99826	12.9726	12.4916	10.8665	13.0153	8.80973	12.4407	8.87872	10.0561	9.80977	9.88619	6.8325	10.5602	7.40075	6.53676	7.58368	8.24262	9.59083	7.94845	8.70885	13.3498	12.1136	13.2609	13.3722	10.713	11.6684	11.2548	12.9454	6.31853	9.5875	8.87941	9.49398	16.7521	17.5505	13.1445	13.5799	13.3044	16.3347
Os01g0164800	0.428498	0.575396	0.679197	0.343613	0.340782	0.527816	0.340286	0.561308	0.430584	0.518734	0.298891	0.627261	0.773585	0.796403	0.679629	0.752428	0.517607	0.34239	0.393232	0.967783	0.428742	0.372195	1.05618	0.68965	0.402744	0.270402	0.464504	0.153828	0.480877	0.427781	6.27107	4.73075	4.9908	7.31378	7.928	7.82147	0.525051	1.06754	0.329281	0.721283	0.527086	0.170772	5.55697	4.76524	5.27369	4.40732	4.47647	6.96317
Os01g0164900	0	0.156681	0.083666	0.059258	0.024488	0.202279	0.045142	0.203793	0.049505	0.027956	0.036818	0.206049	0.098822	0.118401	0.050959	0.33738	0.099183	0.147619	0.208664	0.069542	0.024647	0	0.024614	0.232699	0	0.207257	0.188487	0.159172	0.359366	0.115272	1.65568	2.32023	2.16833	3.32445	3.28914	4.22215	0.407469	0.869387	0	0.349848	0.681748	0.441763	5.88071	5.43448	3.38938	5.31234	5.15775	7.3669
Os01g0165000	7.36707	10.1331	6.65302	7.27797	9.5237	6.84527	6.98543	11.6333	9.20597	9.46096	14.1995	13.6462	10.8979	10.0721	10.5542	10.8956	10.9501	6.70582	9.26066	5.24372	6.84065	10.8717	6.63931	8.16461	8.69866	8.75407	7.14897	7.08131	7.78902	8.74532	15.4408	15.4088	18.2106	10.1875	11.9097	13.824	15.1929	12.8946	6.57273	8.49569	8.68973	10.4389	17.2461	18.2546	16.0595	16.5931	15.8295	15.7835
Os01g0165100	0	0	0	0	0	0	0	0	0	0	0	0	0	0	0	0	0	0	0	0	0	0	0	0	0.039968	0	0.059718	0	0	0	40.4119	31.7467	41.3238	4.80148	5.99035	4.63053	0.786716	0.14079	0	0	0	0	0.789306	0.682867	1.52353	0	0	0.547933
Os01g0165200	0.719452	0.628454	0.386433	0.244966	0.617124	0.305649	0.464643	0.81407	0.621831	0.480218	0.273343	0.653496	0.851	0.694267	1.07241	0.522966	0.957838	0.387404	0.684975	0.453839	0.607262	0.703067	0.698905	0.363769	0.295231	0.357195	0.494215	0.333028	0.390077	0.405874	1.76271	1.14559	1.59162	1.32742	1.61053	1.29822	0.41631	0.596624	0.236606	0.371042	0.631795	0.595509	2.58047	2.50146	2.39478	2.25367	1.97633	3.26014
Os01g0165600	0	0	0.072052	0.102065	0.25306	0.2613	0.077752	0	0.170532	0.288904	0.12683	0.088723	0	0.081572	0.351085	0	0.170831	0.254346	0	0.399258	0	0.331665	0.25437	0.267196	0.239258	0.178486	0.081161	0	0.095225	0	2.04212	1.53537	0.999441	4.10509	3.97485	4.34138	0.312151	0.706665	0.279458	0	0.785816	0.508527	11.3298	14.8964	19.4988	9.15511	11.1317	5.84644
Os01g0165800	8.01044	7.2615	7.26744	3.2447	4.52087	4.84203	6.85881	9.66891	6.954	4.40787	4.4542	10.4109	10.6237	9.80265	10.8105	6.75542	9.71002	6.19264	6.56511	7.05735	7.91342	5.83312	6.83052	4.75858	3.8628	5.58505	5.64662	7.36176	5.59486	5.80281	36.2158	33.9468	35.8448	33.4914	32.9295	33.5711	5.47716	6.39207	3.16285	4.19001	4.32575	3.85557	10.521	11.0195	10.2995	8.64549	7.55517	10.1079
Os01g0166100	20.3199	35.2603	21.2362	42.353	35.7618	31.7049	21.8286	27.3832	28.0557	37.7483	64.2875	29.7842	27.8608	26.7317	28.1785	32.8693	24.4922	24.9793	27.3794	24.3328	19.9055	44.5504	23.5787	33.1322	37.8751	36.438	27.3538	25.4125	33.5208	24.306	36.5277	38.756	39.4219	18.6823	18.0717	18.4539	24.7752	21.0622	14.9372	15.7419	14.3387	15.035	26.3611	26.4587	27.2833	25.034	22.8284	24.5238
Os01g0166200	0.099036	0.279992	0.224255	0.063534	0.210035	0.434607	0.38726	0.27317	0.318459	0.119892	0.394749	0.3866	0.395118	0.457001	0.219453	0.111299	0.212678	0.211095	0.279648	0.248534	0.158548	0.688186	0.580583	0.333867	0.198579	0.388867	0.151564	0.056886	0.178131	0.148306	0	0.082523	0	0	0	0	0.485408	0.877281	0	0.416765	0.194916	0.526261	1.63463	1.89073	3.08883	1.84012	2.06924	1.36966
Os01g0166300	2.95833	3.26561	5.16761	4.97049	6.04989	3.93321	3.30453	4.58424	3.24641	4.60454	5.39044	4.71355	3.76775	4.26142	4.89612	3.72041	4.31092	3.0017	3.81869	4.10082	3.68356	4.69871	5.85597	2.99676	5.08438	4.10902	3.52131	3.56029	3.54128	2.74242	19.0594	16.1238	18.8309	19.0668	18.2033	18.4326	3.86658	6.70733	5.07248	4.26831	4.43608	4.64115	22.0889	21.2925	20.7622	17.2004	16.0362	22.5998
Os01g0166400	5.89586	2.9354	5.29593	2.18809	3.74961	2.74432	5.26615	4.44056	3.32754	4.53674	1.74972	5.38023	5.69581	4.72267	6.89779	2.80243	7.3002	2.82952	2.68546	2.8926	4.96868	4.6712	4.90722	2.27098	3.69464	2.21974	3.16769	3.36286	2.53341	2.22877	2.97685	2.29058	3.22527	4.18572	3.36831	5.75194	1.59405	1.98619	1.1918	2.00251	1.41075	1.36366	5.70721	3.93812	4.11976	3.52922	3.61937	6.08287
Os01g0166500	4.31287	14.5877	13.1396	11.2958	2.94809	19.7084	9.47592	8.92534	12.5694	2.54582	15.0027	15.4245	2.36422	2.33919	6.13508	14.0599	5.20497	14.4303	14.6138	19.1059	4.83125	11.8887	17.5901	26.2989	14.544	20.0735	19.3466	5.36398	21.4616	5.58667	8.71139	5.97533	5.51593	6.35284	7.24972	9.76206	4.1928	4.34138	3.25554	5.57982	5.12101	4.39416	8.65699	8.72898	12.5119	17.4712	13.4564	20.901
Os01g0166700	46.7708	34.4218	52.9533	20.051	21.9364	26.1282	45.7412	46.2293	38.6533	27.2892	22.81	46.7411	45.2858	42.5704	48.1624	33.6724	48.8615	36.5935	41.2389	57.0209	48.1773	25.2345	43.4707	23.1932	22.8252	25.636	29.8814	43.2352	27.6908	36.9556	26.8091	26.5955	26.5424	44.7846	44.3226	43.5391	52.9012	59.1952	46.1114	49.8203	45.5828	51.5584	67.2688	62.1659	38.9159	45.8083	57.8765	61.9885
Os01g0166800	0.879741	1.40775	1.41324	0.511129	0.580843	1.96283	1.15189	1.11693	1.03192	0.542548	0.688079	0.944167	1.101	1.20849	1.1355	1.71618	1.37236	0.689691	1.34986	1.3996	0.814915	0.62285	2.58309	3.92133	0.998478	0.689	2.03222	0.533916	1.64919	0.729129	7.71577	6.64215	6.17628	11.858	12.3149	13.0299	3.84002	5.33005	3.46949	2.31907	2.45015	2.29329	15.3423	13.7512	12.0391	17.3298	19.0149	21.5482
Os01g0167100	5.16617	6.13947	4.46592	6.78454	5.67839	5.48314	4.70087	3.13959	6.51935	7.14281	6.84329	4.45531	3.74332	3.63289	3.09625	6.43328	3.61332	7.35442	7.45017	5.48692	5.32449	4.0665	5.89113	4.06968	5.13603	5.04793	5.13285	7.00381	5.87192	7.00962	2.53067	2.92026	5.08224	4.08363	4.26607	3.84459	1.27354	1.13256	1.4214	1.17005	0.415407	0.515028	2.19821	3.27818	2.33381	2.85624	2.91406	2.89648
Os01g0167400	7.5013	4.12659	9.70614	5.42537	5.80449	3.23458	7.72807	7.98721	5.68101	5.71504	5.07944	9.62615	8.52088	7.89994	9.23527	5.33797	8.11663	3.91878	4.1872	7.50071	8.99508	5.55465	7.93372	2.36718	4.58777	4.93877	4.01871	5.12381	2.98159	3.46969	24.9771	24.0169	18.8492	20.5857	22.8825	19.6597	4.03151	2.69383	4.52758	1.90133	2.39408	2.0315	1.57069	1.99486	3.8612	3.33129	3.04655	2.77714
Os01g0167500	56.9381	71.0969	60.6736	51.3898	55.0377	67.4965	54.2109	40.5029	64.3422	48.5868	62.8475	46.9319	38.1425	37.21	40.4668	64.678	36.6776	71.2955	75.2134	69.563	54.3246	53.076	56.3697	73.9235	52.672	62.5218	71.3725	68.4891	74.4053	66.732	105.846	104.778	110.961	101.912	108.17	101.321	42.8137	48.1796	29.2624	41.6711	37.421	37.1945	138.356	143.631	105.988	127.519	145.245	143.456
Os01g0167600	0.470757	0.368536	0.557584	0.418154	0.383989	0.515439	0.495511	0.519296	0.388142	0.263027	0.519615	0.767373	0.697334	0.779791	0.479457	0.28487	0.349941	0.462962	0.368106	0.690642	0.42513	0.603914	0.771952	0.405439	0.326741	0.487498	0.591132	0.499195	0.433478	0.325363	0.231666	0	0.10586	0.383932	0.44895	0.540458	0.141989	0.080193	0.381631	0.36573	0.285079	0.15394	1.36615	0.623546	1.63876	1.47382	1.14795	0.734522
Os01g0167700	0.545757	0.560172	0.288986	0.226227	0.356132	0.478046	0.459564	0.639077	0.656971	0.152466	0.227573	0.618058	0.754536	0.654342	0.694803	0.518972	0.540923	0.55461	0.625902	0.539401	0.448054	0.350064	0.599608	0.799054	0.303037	0.48039	0.633912	0.559434	0.52264	0.49455	1.17054	1.76222	1.3802	1.47547	1.32288	1.72106	0.658443	0.873912	0.339198	0.466397	0.479221	0.464008	3.9991	3.34135	2.80354	2.25835	2.87946	4.36609
Os01g0167750	0.686345	0.955219	0.526017	0.587072	0.970391	0.867103	0.688034	1.08714	0.980887	1.15045	0.645345	1.1188	1.22379	1.10081	1.02913	1.18666	1.07709	0.599982	0.795087	0.529963	0.694952	1.1006	0.656528	0.472891	0.705742	0.967413	0.538655	0.808674	0.821591	0.597351	1.08559	0.651594	0.650368	0.59569	0.804905	1.38451	0.655547	0.389728	1.17463	0.44435	0.588816	0.374063	1.24487	1.04379	2.21704	1.18338	1.34401	1.59013
Os01g0167800	1.07719	1.41912	1.44928	1.12713	1.08679	1.45425	1.0324	1.51128	1.41241	1.16476	1.35059	1.28306	1.71183	1.07241	1.61546	1.98626	1.16785	1.20334	1.72458	1.00779	1.18314	1.23542	1.22618	1.39339	0.985576	1.57216	1.07767	1.57384	1.81525	1.64962	2.44241	2.28448	2.58909	1.95077	1.55078	1.96937	1.92732	2.40864	1.1389	1.28509	1.11148	1.40043	3.35366	3.72168	2.82687	2.998	2.96871	2.85413
Os01g0167900	2.33966	6.85375	3.43735	3.68734	2.61769	7.1809	3.16908	3.86118	5.48948	2.47552	5.40446	4.60252	3.35052	3.02255	4.08563	5.03095	2.1759	6.4181	6.32555	6.04703	2.20212	6.29831	4.06468	8.04424	4.35882	5.70421	6.50333	3.00519	6.68197	3.43924	13.0105	11.6369	11.8738	14.4606	14.0083	16.029	1.6253	2.93741	1.58556	1.2094	0.797671	0.939781	16.2894	15.5086	11.131	11.3772	13.6446	22.4548
Os01g0168000	0	0	0	0	0	0	0	0	0	0	0	0	0	0	0	0	0	0	0	0	0	0	0	0	0	0	0	0	0	0	0	0	0	0	0	0	0	0	0	0	0	0	0	0	0	0	0	0
Os01g0168100	43.5875	70.5024	42.537	54.5523	64.2678	70.8235	43.5568	50.0831	65.4819	49.5951	48.4296	55.5896	39.7523	34.9496	41.0949	75.6562	38.8875	90.3051	90.8935	55.7007	38.8194	51.3104	47.4673	74.8005	46.9705	69.2192	76.7871	73.6173	68.8145	75.7284	19.5426	17.3564	18.9327	27.4972	29.0297	22.8533	36.2336	45.3646	45.72	36.6346	39.9477	45.6667	55.6941	51.7792	34.5323	29.7344	35.2957	41.9709
Os01g0168200	86.2221	77.7085	94.1421	84.6484	91.8384	57.6299	81.2127	65.5376	85.9809	119.335	64.2206	61.3353	75.0335	69.456	80.6031	89.5703	75.4918	69.3296	79.0714	54.1688	82.0419	77.799	68.5837	44.2338	62.617	66.7478	55.2761	96.5367	61.1572	82.4805	43.9034	41.781	48.8066	30.9161	31.1884	30.4752	22.791	25.079	23.3574	23.395	17.3073	19.4209	37.6263	39.2304	26.1808	29.4521	35.2945	29.1882
Os01g0168300	13.6389	17.9501	12.8985	13.5289	16.6502	16.0419	13.9748	16.8785	15.3868	14.1177	18.4561	17.0334	16.6968	16.6487	16.5661	15.6993	13.937	15.0498	16.5699	15.2662	13.4556	17.5612	14.0793	17.4199	16.3741	14.9714	16.5451	14.3844	17.2183	13.3587	28.9582	29.7518	27.9571	26.5259	28.9973	32.3382	10.664	11.6121	14.2933	10.0268	10.2854	9.62272	26.4841	22.3669	23.6785	20.4017	23.7345	25.4369
Os01g0168350	0	0	0	0	0	0.139167	0	0	0	0	0	0	0.269856	0.106753	0	0.295642	0	0	0	0.093393	0	0	0	0	0	0.106798	0.080781	0	0	0	0.259468	0	0	0	0.291258	0	0.174004	0	0	0.654257	1.13964	0	0	0	0.683738	0.62275	0.673515	1.06186
Os01g0168400	32.9892	13.5839	32.1228	4.78404	11.731	9.21389	32.0055	41.9657	16.2065	9.83685	6.61785	40.9476	44.4076	40.0929	42.4989	12.0736	43.8174	13.3584	15.9916	33.2874	33.377	12.1176	29.6199	10.0618	8.71072	10.8578	13.4942	14.1148	10.8839	13.4589	25.2002	24.0957	26.4208	18.3774	19.1202	16.8595	19.103	20.2506	17.5572	14.9437	13.0501	15.1779	16.5469	19.8538	21.375	15.9661	15.9954	15.8115
Os01g0168450	0.068517	0	0.155971	0	0	0.102217	0	0	0.07333	0	0	0.080953	0.217166	0.252464	0	0.094841	0.414401	0	0	0.067596	0.195448	0	0	0	0	0.229555	0	0	0.07493	0.092924	0.031877	0.127722	0.17453	0.035056	0.280454	0.184956	0	0.595406	0.277071	0.319707	0	0	0	0	0.486771	0	0.439967	0.207561
Os01g0168500	10.1369	16.427	9.43455	10.8299	12.0187	16.299	9.45924	13.1852	13.1967	11.5711	12.885	12.9529	12.3178	11.9293	12.0873	15.4959	12.2985	14.6478	17.3319	11.8379	9.77531	13.4778	10.1028	15.4157	11.2231	16.0285	15.7985	14.9231	16.4102	13.3074	25.6248	27.399	26.4646	21.7545	22.6683	22.1614	19.639	19.0018	9.95406	15.3502	12.6067	15.778	22.5845	23.5178	20.062	19.8799	23.9804	23.7703
Os01g0168600	6.87812	9.44813	7.49813	3.88928	6.59188	8.18802	5.98573	9.40352	9.13713	4.71279	4.75938	9.74788	7.52304	6.80057	9.08303	7.66058	7.07139	8.16399	9.7847	9.23655	6.76604	7.67711	7.51164	8.59676	6.46375	7.61271	8.49319	8.80293	8.67554	7.61933	12.1006	13.1758	13.8289	19.5214	21.2973	20.5725	4.34408	6.71294	3.62165	5.75005	4.90603	4.51345	17.2338	15.1909	12.2142	16.3371	18.0926	19.2943
Os01g0168800	3.91468	6.41331	5.74388	4.5036	5.48198	9.17907	5.48877	6.35527	6.24894	2.18467	9.74565	5.13321	3.57547	7.47093	4.81137	5.19552	4.19331	6.49334	6.07461	10.8315	3.24052	7.33446	6.4824	12.625	8.30875	7.49655	8.05569	4.00437	8.74426	3.53273	41.6659	40.7463	43.9539	75.8464	82.797	79.2186	3.12968	6.35124	5.26673	3.93551	4.0035	4.69957	61.0537	58.1639	67.6668	70.7647	78.1375	60.3788
Os01g0168850	0	0.404944	0.414361	0.244166	0.101324	0.935942	0.090228	0.557713	0.857296	0	0.495648	0.84536	0.3775	0.359633	0.525244	0.627672	0.076465	0.935169	0.438315	0.660134	0.548035	0.215749	0.110503	1.06491	0.18672	0.915398	1.77243	0.823035	0.43959	1.03941	0	0.089518	0	0.097799	0	0.20665	0.470232	0.554577	0	0.519156	0.28652	0.267586	1.42842	0.61427	3.21326	2.9809	0.756912	0.553572
Os01g0169000	0	0	0	0	0	0	0	0	0	0	0	0	0	0	0	0	0	0	0	0	0	0	0	0	0	0	0	0	0	0	0	0	0	0	0	0	0	0	0	0.428261	0.500731	0	1.1998	3.4074	6.2236	1.80084	2.19964	5.62979
Os01g0169400	0	0.031074	0.099558	0.035257	0.029139	0.090263	0.053717	0.060625	0	0	0	0	0.117593	0.084534	0.060639	0.061764	0.147528	0.029276	0.093112	0.027584	0	0	0.02929	0.276899	0.082649	0	0.196253	0.031568	0.032894	0	3.97239	3.86382	3.23455	1.95109	2.23959	2.10952	0.107748	0.973668	0.048267	0.185022	0.108166	0.058408	8.09921	9.30578	12.2676	4.86261	4.87035	4.05373
Os01g0169500	14.7921	16.2173	13.0549	7.95224	9.86044	12.3543	13.6257	15.4303	14.7807	10.1662	9.15339	16.618	16.8731	13.5055	15.628	15.8951	16.1078	16.4753	18.0396	15.6023	15.0466	11.0641	14.3806	10.6068	8.04372	12.3637	14.8369	20.4479	12.9486	15.0008	30.6779	33.2192	34.6122	32.5362	32.3415	31.3691	23.0704	26.4566	9.15938	12.7976	13.1035	15.7849	41.6395	43.2873	30.0677	26.9841	32.0717	35.3557
Os01g0169800	2.47314	3.31865	1.95631	1.7558	2.39521	4.47703	2.51394	1.65508	3.46379	1.1377	2.39213	2.0044	2.06376	2.43459	2.43768	2.59407	1.92967	2.42408	3.20304	2.91284	2.30518	3.46	2.46033	4.24578	3.96714	3.29243	4.25588	2.55698	3.69074	2.61714	29.8346	23.8142	26.6696	19.3307	19.7994	22.1868	6.14163	7.63112	5.32862	5.85594	6.68463	4.87124	43.7746	38.8949	59.0255	33.6103	28.248	28.1532
Os01g0169900	10.1306	30.2395	9.1623	16.5724	20.6633	29.2963	12.9158	16.7463	20.3439	20.7946	19.8572	18.7096	20.4329	18.4085	14.1364	32.4806	17.6281	21.4116	26.9735	15.1639	10.9234	20.8081	13.5134	28.3061	16.9673	30.3515	24.6237	26.5958	33.1527	22.5475	45.4459	46.6572	47.831	41.3285	41.3868	43.6843	27.1048	24.7771	12.7437	16.4759	17.4167	20.5196	46.4391	41.0166	38.2471	44.632	41.7751	43.7898
Os01g0170000	14.7038	17.7153	21.9696	16.5124	26.6785	21.1077	19.3762	18.1432	30.612	22.9286	13.427	14.4198	11.495	12.2514	16.2051	22.2628	16.9145	25.9989	24.622	17.3177	16.5813	28.6703	16.3123	20.9459	30.7357	27.625	21.0861	18.5294	21.9191	23.2863	6.7015	6.69607	8.19158	20.7048	17.1003	17.1152	12.7417	10.5419	29.27	21.0826	15.5102	16.0323	7.17807	8.24771	11.2855	14.6235	8.33848	7.51557
Os01g0170051	5.67815	12.5251	7.68746	3.53678	5.83198	14.1441	6.52103	8.32975	14.4016	5.05494	4.96441	8.75117	6.35286	3.3534	6.6233	18.2767	7.0681	11.6602	15.2961	4.91635	7.13014	6.17849	5.58639	14.3196	5.73042	20.3504	9.9355	13.3549	15.0957	10.16	0	0.021161	0.057767	0.092562	0.04631	0.097801	27.7362	25.5892	20.7699	28.9991	41.7864	36.9817	10.9309	13.9213	15.2207	28.0632	13.6561	11.0958
Os01g0170100	4.73785	3.42287	4.64891	2.78614	3.24464	3.27824	4.72724	5.51671	4.19665	3.86354	3.672	5.32091	5.80788	5.22945	5.44533	3.69755	4.38065	4.87241	4.16211	4.78887	4.98634	3.52087	5.01489	3.27854	2.63886	3.80184	4.16247	4.91357	3.38712	4.4343	4.50305	5.00425	6.96981	4.9163	5.37582	4.20288	5.35389	6.12043	4.27651	3.59988	2.8492	3.84634	4.8099	6.54673	4.18515	3.72616	4.69356	5.09631
Os01g0170300	0.196333	1.68494	0.633071	0.896777	0.233173	2.24427	0.898074	0.476491	0.900691	0.304228	2.2037	1.28757	0.268856	0.241591	0.493905	1.83116	0.320432	1.48094	1.49906	1.41897	0.251449	0.796742	0.979371	2.74335	0.976302	2.39641	1.68261	0.532282	2.52883	0.564494	20.5359	15.9445	17.7143	17.9534	21.6752	26.3521	0.446503	2.27829	0.151735	0.330484	0.262758	0.40062	33.0724	29.9307	42.4941	30.6263	27.6569	37.4346
Os01g0170500	1.01143	6.2495	3.23675	5.38046	0.490317	9.17662	2.62409	2.76905	5.10123	0.464476	6.40856	5.61885	0.764541	0.822275	2.0965	6.64119	1.25407	5.38659	7.02597	6.75479	1.32095	4.16697	5.11024	10.9692	6.44836	7.43208	8.51209	2.36378	9.57823	1.60179	12.1205	11.059	11.3572	15.3034	19.1571	17.952	0.307667	1.62139	0.183715	2.2301	1.26943	0.370528	28.1157	27.8491	35.7265	32.57	30.194	36.8396
Os01g0170600	36.8679	38.2115	28.6586	28.3848	35.3051	27.3758	37.3684	33.181	32.2162	34.3138	31.3448	24.6098	43.3149	58.4513	39.211	28.0464	37.5252	27.8328	30.4212	24.9467	33.1645	41.048	21.485	22.3223	22.7941	25.5325	30.2996	27.7261	24.7936	28.8746	7.33974	7.8898	7.77807	7.41011	6.38762	6.48138	37.4326	53.167	44.1803	17.7145	13.4515	17.3049	7.5039	8.38957	10.6843	6.91762	6.71607	7.42797
Os01g0170700	0.71287	0.628766	0.658596	0.292685	0.257013	0.577594	0.654953	0.754919	0.55015	0.414235	0.545554	0.620162	0.869422	0.921057	0.81801	0.432613	1.28593	0.607591	0.305964	0.45797	0.760827	0.396288	0.851012	0.415036	0.228701	0.751755	0.407296	0.540493	0.443739	0.512408	0.895718	0.741939	0.697387	0.957929	0.862707	0.531368	1.70507	2.02071	1.50256	1.65595	1.82392	1.69705	0.302558	0.709229	0.540582	0.681188	0.534149	0.972749
Os01g0170800	1.95095	1.40586	1.6458	0.41719	1.15607	0.837694	1.60774	2.65848	1.27109	1.08827	0.457427	2.64525	3.06939	2.33398	2.40583	1.65513	2.752	1.1004	1.53384	1.34397	1.75557	0.98353	1.5698	1.19924	0.402692	1.50204	0.995237	1.86767	1.64851	1.37483	2.39639	3.07934	1.94352	2.48359	1.39821	1.92421	1.46245	1.05893	0.503936	0.740507	0.715239	0.853751	3.11186	2.85438	3.53249	2.74153	2.81121	2.43362
Os01g0170900	2.55992	3.2115	1.39302	7.12858	5.57787	3.94978	1.53617	1.74582	2.69592	3.24971	3.62028	1.70571	1.69232	1.81067	1.13351	2.48865	1.81892	3.43312	3.32613	1.06761	1.72132	3.7719	1.35088	3.38445	6.41354	4.06502	3.28448	2.74723	3.33198	2.82091	0.567559	0.637403	0.736393	0.799285	0.769194	0.88358	0.999763	1.12298	0.757357	0.332349	0.309055	0.418552	0.245176	1.08107	1.00782	0.488386	0.387587	0.522172
Os01g0171000	6.71859	12.6571	7.18171	8.18397	7.03779	15.5018	6.52686	13.1274	6.79321	5.12043	13.791	14.1676	11.771	10.5433	10.7443	10.913	11.0109	10.9398	10.7836	11.8227	6.64801	6.93678	9.27766	15.9582	9.04009	12.4045	13.0295	8.06188	15.5366	7.54916	12.3443	10.8524	12.2664	18.4182	16.3976	17.3018	16.4257	17.8905	9.65099	13.4841	12.768	11.9968	34.8263	38.0427	30.358	31.9844	28.2987	30.1951
Os01g0171100	1.83356	1.15042	1.00337	0.336429	1.1389	0.446606	0.654958	1.21113	1.0594	0.946171	0.278707	0.682392	0.779241	0.982182	1.73683	1.24421	1.31454	0.310398	0.454678	0.350946	1.29739	1.33185	0.959229	0.391438	0.994206	0.621023	0.238182	1.80736	0.802152	0.812076	0.137844	0.046214	0.125891	0.050633	0	0.106959	0.05712	0.161629	0	0	0	0	0.117835	0.223131	0.106955	0.051556	0.167947	0.067099
Os01g0171200	0.020438	0.02485	0	0	0	0.012031	0.019976	0	0.021907	0	0.032586	0.04559	0.043731	0	0	0	0	0.021775	0	0.022059	0	0	0.021785	0.091533	0.011016	0.012327	0.020852	0.023479	0.048931	0	0.016732	0	0.045768	0	0	0	0.064625	0	0	0	0	0	0.025908	0.063067	0.026878	0	0	0
Os01g0171800	11.8407	26.9802	12.988	36.9809	21.4464	28.4637	12.7468	7.61501	29.7243	29.3688	38.6178	9.05893	7.191	6.23068	8.39895	29.4393	7.33676	33.3872	29.714	14.9846	13.7537	22.0257	13.4511	30.9521	21.6663	30.276	22.4139	30.1687	27.8417	28.8424	18.5944	17.4315	20.6047	16.2944	15.1361	13.5595	46.4641	46.4796	23.5344	46.6058	40.125	46.7403	13.4015	16.4372	12.3045	15.242	15.1262	15.5356
Os01g0172000	12.1947	13.9573	10.8536	11.1371	12.4597	12.7263	10.512	13.2886	11.2556	12.4304	13.2318	15.065	11.5061	10.7897	14.2493	13.776	12.4347	10.6689	12.3149	12.326	12.3372	13.7406	11.96	12.3497	11.2919	12.0419	13.1978	11.5769	12.773	10.1241	27.643	27.4824	28.0728	25.4034	28.2378	25.7578	24.5306	26.7244	11.8254	21.5249	19.0422	18.7201	38.9375	41.4378	38.1426	33.3802	36.2116	37.8685
Os01g0172100	12.6514	15.4963	12.5267	22.3901	17.9467	21.6195	14.0225	13.0496	16.4486	16.2839	19.4996	13.4295	16.7353	14.9806	10.1034	16.8911	14.398	16.1475	17.5229	15.4041	13.143	13.3404	13.5072	15.8853	14.3087	15.7411	18.3843	14.582	16.8075	18.1362	2.41876	2.97971	2.95256	2.58541	2.62429	3.71091	18.5303	15.8033	20.114	24.2719	24.9823	20.8952	4.07008	4.55108	6.695	18.327	12.1331	9.82069
Os01g0172200	6.37016	10.0387	6.69048	6.88344	7.84474	8.90399	6.44698	9.9549	7.36059	7.06899	7.36514	11.1988	10.2225	8.04937	9.20939	9.74829	9.30176	8.02616	8.89162	8.74122	6.88308	8.55478	7.52417	8.71289	7.28099	8.21078	9.17267	7.82392	9.87817	7.30666	19.7492	18.2867	21.9666	21.2777	19.194	20.4776	8.39234	10.4052	4.74142	6.88272	6.02412	7.37016	25.4864	24.4844	23.885	20.147	19.8553	26.992
Os01g0172300	18.7706	19.6487	23.3173	14.7983	17.626	15.0221	17.7201	18.5855	21.7355	18.3886	17.7279	17.9085	15.928	15.4988	19.9205	19.1039	17.8883	17.4281	18.8595	18.1609	20.2747	19.3293	18.4002	14.5593	18.8186	16.8295	14.9593	18.2292	15.521	19.1908	25.1784	24.0238	27.1364	22.1303	21.873	21.8885	15.666	17.6123	16.2201	18.5897	12.7594	16.7441	26.0401	25.9612	25.9547	27.4795	26.9932	26.4114
Os01g0172400	181.758	241.5	191.297	210.274	236.786	221.679	186.513	182.886	241.594	261.565	215.726	191.46	174.128	178.074	183.616	267.917	178.899	240.126	280.224	197.543	172.832	224.174	185.448	214.769	209.309	226.724	237.139	243.233	226.842	242.991	246.276	244.147	247.035	220.062	264.076	261.9	152.528	186.104	174.366	134.475	120.95	142.659	286.071	243.833	223.426	268.108	292.141	282.688
Os01g0172600	15.5574	16.6325	23.0985	26.5531	41.2259	20.1185	17.4362	9.99581	22.9151	26.6292	21.7887	8.37126	7.71462	8.17744	7.39862	20.3143	9.83378	18.8773	20.517	25.5411	19.9972	21.4947	17.0246	15.1535	26.6252	19.6556	19.4241	21.1532	21.0626	22.0991	1.57985	1.70376	1.7873	14.6806	17.8491	15.0571	1.96963	3.49162	4.43136	8.47288	10.4111	10.4719	11.9058	15.2889	19.3569	26.7489	18.3982	10.0539
Os01g0172701	1.41328	1.19657	1.87735	1.25957	2.0339	0.6548	1.07723	0.717221	1.73213	0.982285	0.702194	1.11841	0.869231	0.807	1.34067	1.36372	1.05461	1.09541	1.38929	1.47709	1.0467	1.10613	0.932422	0.598788	0.997333	0.591967	0.698006	1.43888	0.711638	1.47206	0.910474	1.17817	0.473406	0.644559	0.215416	0.302403	0.555809	0.519824	0.490155	0.616262	0.674979	1.02629	2.35146	1.32956	2.5242	2.35009	3.29819	1.08407
Os01g0172800	23.4245	30.5724	19.4876	44.3537	27.3012	47.6237	25.7696	20.0344	20.2411	30.8558	66.797	21.292	18.05	13.5444	16.1677	34.5587	14.8473	27.7598	25.2336	28.1229	22.3021	35.2794	25.4076	40.4375	31.0366	40.2289	34.6906	20.2118	36.3784	18.8525	30.7398	23.3504	23.7611	35.0539	42.3081	50.4262	17.3987	13.9399	19.8472	12.2459	11.7795	16.5599	23.7233	27.8379	38.0532	37.6162	32.1179	27.7815
Os01g0172900	0.101061	0.431101	0.044529	0.063485	0.053483	0.166274	0	0	0.236048	0.125696	0.077994	0.234157	0.402774	0.105379	0.11353	0.556764	0.053844	0.166154	0.359034	0.103496	0	0.06675	0.053608	0.229287	0	0.475623	0.104012	0.856089	0.582562	0.63955	0	0	0	0	0	0	0.856572	0.71182	0.263981	0.581449	0.785724	0.596141	1.00085	0.271087	0.145148	0.094489	0.336809	0.480758
Os01g0173000	15.5228	17.8567	18.1714	31.5636	18.8903	16.5962	15.4025	15.2489	16.3632	18.2132	20.8768	15.035	15.6881	14.7159	15.1065	19.3803	18.83	21.5471	20.0448	12.9943	16.0316	12.2283	15.5566	16.1434	15.7468	19.0987	15.421	20.3451	16.9473	17.1284	1.02622	0.747213	0.875543	0.734151	0.489567	0.623707	7.52912	7.36115	7.14473	8.07084	8.05042	8.40961	1.30591	1.70903	0.959838	1.08788	0.699568	0.565878
Os01g0173100	79.1126	79.9775	91.9107	75.2318	94.9882	65.5534	83.6148	95.3012	84.2402	107.498	72.6539	87.8009	94.5126	100.655	100.917	73.6396	94.8578	69.8806	76.0662	69.103	74.3747	96.6673	80.4442	71.0357	91.4368	70.2295	69.1753	71.7652	63.42	70.6733	85.9913	80.53	85.1005	106.278	100.304	102.535	53.7824	57.1518	70.4498	75.8306	48.3615	49.4658	122.623	107.956	126.18	109.51	104.349	126.224
Os01g0173600	0.038378	0	0.034761	0	0	0	0	0.127006	0	0	0	0.085608	0.164233	0.039354	0.042345	0	0.412081	0	0	0	0.04096	0	0	0	0	0	0	0	0	0	2.95906	0.436007	1.18337	6.32239	7.92679	9.21112	0	0.16998	0	0	0	0	3.52919	3.59794	3.70827	5.77253	6.02781	3.89229
Os01g0173900	24.1611	35.1694	15.2882	3.21445	24.4966	11.469	15.9714	41.7051	27.0337	23.8629	2.24523	26.0406	36.6409	28.6366	41.3011	44.9148	28.0794	11.0599	22.4469	7.05082	28.0678	40.3495	10.9247	9.24513	16.2615	26.8842	10.0391	29.1819	17.3089	20.2104	27.0394	27.1867	27.5288	11.4464	9.92441	10.0393	20.052	24.6906	9.14117	18.0497	18.4838	18.7372	15.649	15.5645	16.1587	13.749	12.2829	16.3938
Os01g0173950	10.2299	2.15903	11.2452	4.4855	26.9671	0.560571	12.3446	11.6758	6.29357	28.9047	1.33061	8.20932	2.086	19.8219	16.9059	3.132	11.6512	1.86686	2.52708	4.31589	13.0597	39.4518	5.27934	0.91085	16.4686	3.99756	2.2624	0.489794	1.33731	3.18325	0	0.125794	0	0	0	0.144899	1.41313	1.62264	9.83222	0	0.432824	0.634656	0	0	1.95215	1.53638	0.224447	0
Os01g0174000	5.40637	12.8132	5.97009	14.5383	13.5861	10.6632	6.87667	17.1153	11.3516	15.8242	15.114	17.0157	15.6482	14.9228	12.5023	13.5664	16.8584	11.0859	13.091	7.84298	5.37486	12.2481	7.10448	12.811	10.6919	13.2935	10.8051	14.0379	11.259	12.7909	5.39967	4.21415	5.27393	6.55714	4.9944	6.437	11.9787	13.7767	16.5206	16.6426	8.67266	12.1211	15.3671	14.6655	25.8612	21.0339	15.047	17.0707
Os01g0174100	12.4812	16.3189	13.1301	22.1859	24.4019	9.11057	12.7709	7.1709	16.5136	38.2461	11.919	7.8303	7.99775	7.1992	9.53941	15.926	9.28336	13.3667	15.6391	10.1142	12.6964	29.4519	11.3633	7.42381	17.1403	15.2419	10.9434	15.0102	9.41573	16.2893	7.50155	5.58769	8.50304	16.7046	19.0478	17.8969	12.6172	12.2365	12.9025	11.1612	7.42054	10.9156	16.0942	23.631	14.3116	9.08751	7.77466	10.3089
Os01g0174200	0	0.307585	0.061593	0.174498	0.072109	0.446738	0.13293	0	0	0	0	0.151688	0	0.069731	0	0.076422	0.073016	0.072449	0.230419	0.13652	0.072577	0	0.072482	0.304546	0.068176	0	0.06938	0.156238	0.325608	0	1.33944	1.17472	1.05339	1.28139	0.386288	2.79236	3.99959	2.71068	1.31387	1.60253	1.73987	1.4454	2.56547	1.69137	2.07931	2.04566	1.95975	2.75869
Os01g0174300	16.6572	14.5636	16.2595	12.2529	14.0828	13.1644	14.8452	20.2395	13.3106	12.2467	12.8289	20.2968	21.6744	23.297	22.0094	13.3355	20.3587	11.2407	15.5941	13.1574	12.7093	16.5611	14.8413	14.4685	12.9518	11.4675	15.4083	11.8039	13.3249	11.6566	52.3353	48.1788	45.8782	67.061	64.2787	67.5023	11.7672	14.9491	14.095	9.45231	7.51925	8.4708	64.5106	55.9259	50.2722	41.108	47.2379	69.5988
Os01g0174400	0.233258	0.096327	0.272573	0.197349	0.221588	0.179031	0.284914	0.310847	0.315813	0.138827	0.175503	0.314947	0.293736	0.316712	0.343032	0.086333	0.422156	0.218788	0.181311	0.362632	0.252293	0.147835	0.269841	0.187059	0.104359	0.257644	0.139793	0.173312	0.133504	0.201501	0.031865	0.031775	0.04358	0.017443	0	0.036864	0.689925	0.630286	0.315964	0.497756	0.352996	0.45496	1.01	1.26729	1.26394	0.781657	1.16063	1.254
Os01g0174500	5.89934	4.6582	7.06937	3.98633	4.90331	2.74955	5.36551	6.36153	2.91133	3.56496	2.29417	7.91359	4.42586	7.88387	6.53001	4.22755	5.96879	4.15016	4.05448	6.70372	4.008	6.24239	5.5951	2.55163	4.19368	2.45112	2.96645	2.67819	4.17038	3.75258	12.5682	10.6102	15.8818	13.2398	15.2913	14.8215	5.54411	7.06282	5.80795	4.61987	3.7898	4.20637	17.2367	15.4178	16.0299	12.7523	15.3647	18.611
Os01g0174600	0	0	0	0	0	0	0	0.033842	0	0	0	0	0	0.031459	0	0	0	0	0	0	0	0	0	0	0	0	0	0	0	0	0	0	0	0	0	0	0	0	0	0	0	0	0	0.058696	0.037523	0	0	0
Os01g0174700	1.81965	1.7754	2.04786	2.31207	1.4999	2.6364	1.79154	2.13697	2.04283	1.17793	2.17299	2.97628	2.02325	2.23266	1.50086	2.09727	1.49401	1.34267	1.92975	2.16171	2.21277	2.33786	2.41391	2.51737	1.99813	2.69739	1.98721	1.45918	2.47548	1.15172	3.03931	1.70045	2.67393	1.82491	2.39987	2.36685	1.96912	2.60126	2.72225	0.743121	0.788136	1.13178	2.74194	2.25361	4.97672	1.43813	1.32885	1.67305
Os01g0174900	17.5031	10.7977	15.636	9.70708	10.8076	8.78989	13.4496	17.8258	11.4092	11.2033	9.11395	20.7454	19.8265	19.7584	20.1338	11.0949	18.0371	11	12.8202	10.4741	15.9053	11.1534	14.0921	7.32709	9.82676	7.57901	10.7151	13.258	7.16637	11.9754	42.829	47.2829	45.8385	35.5744	33.838	33.7438	34.1437	26.9712	28.609	21.7356	21.9438	18.4072	28.8845	29.6115	27.5615	22.1645	27.2291	26.5978
Os01g0175000	50.3961	48.6344	51.8159	41.4032	56.2707	45.9563	51.6173	48.9526	52.1269	49.8402	38.5991	51.2498	56.5061	52.5381	55.32	49.3258	57.4809	44.0956	48.0567	44.3232	47.2608	46.2135	51.3798	49.1132	51.6266	47.0158	46.4548	47.7296	50.7088	46.3356	71.5561	63.5784	68.9685	87.9014	78.733	82.7088	56.0935	62.4804	57.5059	70.2268	70.6221	61.4876	64.1845	62.1973	69.0963	72.5591	68.9106	72.8318
Os01g0175100	6.16202	4.97713	8.43482	9.39223	9.62926	5.47868	7.83411	146.148	9.13749	12.8595	12.6537	145.927	84.9406	95.4933	131.326	6.19604	104.818	6.76243	6.54121	9.90597	7.91168	9.98037	6.32104	5.65418	8.17474	8.26431	6.09779	6.28043	5.82341	8.60314	18.6335	15.0998	22.1437	56.1764	50.9554	38.397	52.1382	45.0423	79.8272	75.9601	64.1031	65.9801	10.0505	13.1192	25.2168	29.5149	20.1607	11.1064
Os01g0175400	2.32923	1.24788	1.61783	0.812281	1.28075	1.24955	1.87235	3.75064	2.00874	0.876223	0.786331	4.61147	3.73139	2.64381	3.27238	2.19034	3.71377	1.39687	1.14475	1.75339	2.25656	1.3993	2.19295	0.901808	0.941645	1.37636	1.41195	2.65665	1.52009	1.3491	5.6264	5.87811	6.46998	6.27883	4.32817	4.75693	0.802192	1.8605	0.939993	0.896528	0.923182	0.635759	4.71868	4.11202	4.95608	4.50012	4.63253	4.39071
Os01g0175500	1.08185	1.24795	0.94079	0.74955	0.94091	0.876515	1.07695	1.26497	1.27435	0.916862	1.30174	1.3274	1.20369	1.26485	1.45643	0.962177	1.23132	0.945263	1.00211	0.890485	0.854424	1.08269	1.1531	0.847848	0.795515	1.1651	1.08169	1.11009	0.955191	0.928764	5.25601	6.94297	5.70856	6.77605	6.32728	5.27028	2.75733	3.50388	2.28029	2.6582	3.44945	3.21932	4.85383	5.83713	6.66139	5.03337	5.55029	5.50618
Os01g0175600	1.686	7.22826	1.65869	2.8369	2.93484	9.21878	1.47875	0.305813	7.69346	2.54721	2.00029	0.237848	0.189178	0.157238	0.278283	8.14154	0.218738	5.15956	4.50714	1.65633	1.91471	2.17147	1.59146	7.32586	2.7386	7.08472	5.86908	10.3918	10.0255	4.39324	0	0	0.059451	0	0.023833	0	0.042635	0.314637	0.132877	0.453811	0.23137	0.331873	0	0.234179	0.017346	0	0.021955	0.026152
Os01g0175633	0	0	0	0	0	0	0	0	0	0	0	0	0	0	0	0.05269	0	0	0	0	0	0	0.05764	0.121103	0	0	0.039046	0	0	0	0.02591	0	0	0	0	0	0	0	0	0	0	0	0.039674	0	0	0	0	0
Os01g0175700	7.22958	30.8302	6.29933	23.4195	19.298	35.1845	5.957	0.560428	28.3356	15.5042	11.1806	0.334243	0.348604	0.276934	0.519387	40.0777	0.333829	25.6748	25.3007	4.78372	7.09556	9.06169	5.25479	31.3598	15.0766	34.4748	19.1368	41.3658	38.9481	22.8463	0.154098	0	0.070288	0	0	0	62.8761	110.223	48.141	93.8277	127.535	103.383	0	0.203311	0	0.236176	1.05597	0
Os01g0175733	0.030501	0.156521	0	0	0	0.210271	0	0	0.097927	0.061774	0.08766	0	0	0	0	0.208501	0	0.037299	0.095905	0	0	0	0	0.179356	0	0.091495	0.031938	0.153989	0.045357	0.034323	0	0	0	0	0	0	0.206332	0.708537	0.05535	0.083132	0.729444	0.642432	0	0	0	0	0	0
Os01g0175850	0.816654	0.922507	0.782385	0.246285	1.14495	0.473332	0.657333	3.09635	0.591525	1.10379	0.344972	3.71981	1.33482	1.37784	2.46209	0.674625	1.59734	0.357888	0.379755	0.433535	0.6146	1.83405	0.485923	0.268895	0.721664	0.75371	0.563051	0.685092	0.518402	0.648524	1.01151	0.639002	0.78656	0.164826	0.206314	0.087047	0.282248	0.31967	0.463595	0.040389	0.047224	0	0.28288	0.183628	0.557595	0.084918	0	0.132735
Os01g0176000	2.58265	2.28191	1.57598	0.291857	1.73261	0.647359	1.62782	2.8401	1.56439	2.64956	0.695082	2.126	2.19318	3.02359	2.4806	1.88211	1.94371	1.16122	1.3673	1.21359	2.25381	2.77629	1.0707	0.74278	1.52022	1.71193	0.850881	1.3936	1.2253	0.94398	27.2978	28.1357	27.1247	23.8259	28.8742	27.9824	4.25213	9.53921	10.3953	2.71395	2.99394	3.04577	12.1003	18.9955	17.8935	15.2399	17.9484	14.7824
Os01g0176050	0	0	0	0	0	0.161266	0.663199	0	0	0	0	0	0	0.090553	0	0	0	0	0	0	0	0	0	0	0	0	0	0	0	0.394494	0.039728	0.079948	0.145253	0.04372	0.131519	0.046219	3.49361	4.24791	2.7058	1.87773	1.03646	1.80623	9.67322	7.85119	6.59718	9.91984	10.0241	10.7833
Os01g0176100	0.253845	0.637715	0.191555	0.180889	0.17442	0.23155	0.321538	0.570246	0.125939	0.142235	0.229284	0.328689	0.955283	0.722544	0.46668	0.633777	0.58033	0.400545	0.238869	0.25492	0.401262	0.587375	0.200374	0.420969	0.18846	0.369066	0.431567	0.32392	0.202386	0.164226	1.57604	1.72801	2.17467	1.24953	2.05841	1.63653	1.10568	1.50913	1.03481	0.592563	0.601197	0.349629	1.44055	1.61849	1.3508	0.706952	0.945737	0.77994
Os01g0176150	0.769462	0	0	0	0	0	0	0	0	0	0.549388	1.72924	0	0	0	0	0	0	0	0.43432	0	0	0	0	0	0	0	0	0.615534	0	0.305383	0	0.280252	0	1.36626	0	0	0	0	0	0	0	0	0	0	0	0	0
Os01g0176200	1.54958	2.69594	1.06463	0.949843	2.61224	1.29654	1.49053	1.82977	1.81157	3.01647	1.53125	1.65865	2.32423	2.04763	1.55011	3.3071	1.89684	1.16335	1.78838	1.04619	1.49485	3.22531	0.874486	1.49126	1.49025	1.70233	1.6785	1.96219	1.70023	1.56607	18.2936	18.3021	19.0334	12.6545	13.13	12.4344	4.35168	2.60328	2.73021	2.24483	1.49616	2.1383	6.79232	5.94421	4.97297	5.76774	5.50303	9.16066
Os01g0176300	0.739118	0.278597	0.540262	0.033274	0.1375	0.227164	0.621022	1.7737	0.194583	0.078488	0.144718	2.01026	2.067	1.47593	1.48795	0.204015	1.94924	0.207224	0.234334	0.520649	0.650447	0.162189	0.649597	0.174217	0.104001	0.247301	0.211675	0.417092	0.170744	0.24596	0.535156	0.474873	0.560336	0.868703	0.543249	0.573684	1.42364	1.55066	0.250536	0.763947	0.867701	1.01978	0.917246	0.868319	1.17363	0.458914	0.728705	1.0999
Os01g0176400	1.00449	10.9801	25.1283	21.2959	1.16659	16.5498	13.6515	7.38713	12.715	1.79508	17.0828	22.7819	0.869941	0.392393	6.70261	9.4583	6.52271	13.4027	12.9122	24.2953	1.78677	8.50896	24.1664	13.3868	11.2656	22.1037	18.7888	3.29695	19.2388	5.92134	3.2859	0.952888	2.43398	7.5524	7.40232	6.50761	2.42646	2.64819	4.87051	2.7268	2.80825	2.11279	9.89024	13.809	21.2932	10.3142	8.27095	7.40906
Os01g0176500	0.043022	0.303282	0.189821	0.496744	0.04562	2.14099	0.151136	0.166793	0.23948	0	1.30499	0.525225	0.037044	0.023671	0	0.640666	0.037179	0.245935	0.195546	1.13989	0.045916	0.514053	1.9348	5.68395	0.880448	0.233072	2.25487	0.053037	2.72355	0.021475	10.8499	5.59672	10.3791	16.3638	16.2489	19.4028	0.113142	1.20133	0.075566	0.271997	0.181728	0.147197	20.0255	16.6283	18.2532	15.5836	18.6604	22.3532
Os01g0176700	1.8627	1.5582	1.40403	0.932315	1.49333	1.76666	1.20313	2.12153	1.6474	1.11899	1.18967	1.52739	1.68031	1.32342	1.44483	1.62028	1.57215	1.35258	1.52229	2.1843	1.61403	1.84929	2.18577	1.85858	1.57229	1.81933	1.94904	1.10144	1.74009	1.53573	4.53074	3.51296	4.50173	2.11821	2.6798	3.10569	1.15835	1.8923	1.89223	0.761562	1.60388	1.009	2.3261	1.90499	3.2879	1.50141	1.7842	1.9289
Os01g0176751	0.276451	0.125426	0.213087	0.216988	0.256106	0.624434	0.126203	0.637567	0.06981	0.283985	0.517509	0.3692	0.458504	0.279202	0.783286	0.094529	0.680671	0	0.883239	0.840331	0.600977	0.472965	0.516534	1.10213	0.796922	0.618588	1.07004	0.59281	0.403913	0.262085	0	0	0	0	0	0	1.49578	0.520959	1.06037	1.01147	1.58954	0.827115	0.309667	1.97538	3.74839	0.937523	1.43308	0.728458
Os01g0176800	0	0	0	0	0	0	0	0.010759	0	0	0.014092	0	0	0	0	0	0	0	0	0	0	0	0	0	0.008828	0	0	0	0	0	8.53511	5.92671	5.68337	9.86306	11.6391	14.0673	0.03711	1.08082	0.092777	0.044476	0.086624	0.018723	15.6336	15.9479	27.6363	12.1671	13.1047	14.8706
Os01g0176900	0	0	0	0	0	0	0	0	0	0	0	0	0	0	0	0	0	0	0	0	0	0	0	0	0	0	0	0	0	0	0	0	0	0	0.080162	0	0	0	0	0	0	0	0	0	0	0	0	0
Os01g0177100	0.353611	0.532301	0.417096	0.288854	0.303836	0.621763	0.396438	0.462826	0.32622	0.161048	0.309995	0.658949	0.602262	0.593511	0.553767	0.429202	0.444064	0.392007	0.473889	0.695287	0.317325	0.450446	0.559354	0.994188	0.35201	0.323395	0.619879	0.376185	0.705379	0.163459	0.731368	0.465456	0.775096	0.545107	0.573702	0.612026	0.169259	0.2403	0.143795	0.183428	0.342387	0.174009	1.45653	1.30636	1.22743	1.4027	1.13816	1.80212
Os01g0177150	0.02943	0	0	0	0	0	0.016049	0	0.054945	0	0	0.016987	0	0.062435	0.032705	0.017219	0.033421	0.015597	0	0.027951	0.076376	0.038929	0.016134	0.016545	0.014204	0.017964	0.055202	0	0	0	0	0	0	0	0	0	0.036894	0.03722	0	0	0	0	0.087277	0.112972	0.044064	0	0.100837	0.15375
Os01g0177200	19.5457	22.0395	17.2109	11.6062	13.6055	18.3506	16.6848	24.2057	22.2827	15.3177	12.2811	26.4543	25.1022	19.3143	25.1296	24.8846	23.6566	19.464	22.4024	20.255	20.8369	16.1349	16.6572	16.1053	12.7633	17.9056	18.7754	27.0184	19.7568	20.6765	48.0699	53.4573	53.5178	46.2053	44.3955	45.2818	22.0867	27.0623	12.4186	17.039	15.2039	18.8262	46.3486	46.2512	34.9837	38.7313	44.0139	47.1556
Os01g0177400	0.414323	0.618734	0.747322	0.702037	1.23295	1.87219	0.568226	0.792206	0.916385	0.786591	1.41762	0.648409	0.402446	0.280541	0.415057	1.72945	0.096051	0.546515	0.965643	1.09849	0.437982	0.665379	0.838369	1.83786	1.1657	1.53461	1.25607	0.392858	1.88309	0.375548	0.217905	0.072567	0.099553	1.02243	0.964343	1.20653	0.134092	0	0	1.15129	0.44701	0.320402	3.22542	4.05662	5.77216	2.46717	2.75954	2.14406
Os01g0177500	0.143803	0	0.581279	0	0	0	0	0	0	0	0	0	0	0	0	0	0.28821	0	0	0	0	0	0	0	0	0	0	0	0	0	0.081839	0	0	0	0	0	0	0.662407	0.525388	0	0.525759	0.486598	0	0	0	1.69644	0	0
Os01g0177900	3.52321	25.7206	15.8145	19.2502	3.09294	34.6579	12.9371	9.66096	20.6935	2.34422	18.677	19.2916	3.52053	3.72459	7.81934	28.666	4.27508	20.2046	27.9404	27.3923	4.69114	13.8145	21.153	31.9524	17.5046	24.279	34.867	7.43538	37.2839	4.77381	0.517028	0.495013	0.47464	0.480941	0.44758	0.326234	1.25209	2.11394	1.2948	3.54921	2.76691	1.27556	2.54634	2.37873	1.90964	1.17887	1.30504	3.61402
Os01g0178000	39.3367	20.3624	38.0691	19.6747	18.8455	16.3223	39.1494	46.9775	24.5134	21.9903	19.4349	43.7552	47.8081	44.3204	44.6239	22.1604	47.7088	21.0963	20.7902	50.9092	43.8148	17.5867	42.1413	12.0732	14.0722	16.8517	18.1841	23.453	15.1534	20.1505	74.5246	81.1489	86.3744	60.1331	62.1994	57.1823	56.7442	62.043	34.8024	40.9373	36.2167	43.4083	53.0858	53.908	38.5116	43.0599	46.7695	50.2998
Os01g0178100	10.6997	10.4482	10.6736	9.98167	8.53704	9.86549	11.1918	8.60487	11.6027	9.56949	11.2398	9.35148	9.10395	9.53882	9.27415	9.70399	9.67468	12.6216	10.436	11.4103	10.7294	9.01479	11.738	10.2282	8.07142	10.6698	9.40564	12.0759	9.9369	11.0358	13.0462	13.0326	13.3637	11.8277	11.464	12.1399	16.8471	18.568	15.2401	11.5156	10.1803	12.0584	15.5898	16.5606	14.2092	14.2095	13.7046	15.9226
Os01g0178200	6.94651	7.5888	6.11406	5.18645	7.11631	6.10185	5.79218	6.58044	5.9313	4.75104	7.63377	7.13478	6.17199	7.56583	6.19219	6.26292	6.32096	6.27184	5.7182	6.14559	5.78026	6.76325	6.94398	7.86535	5.39041	6.60423	5.60573	4.59863	7.61065	4.42735	16.0561	14.8097	16.4649	12.4367	13.4964	12.683	7.61729	10.777	7.03125	7.99346	4.17099	6.33977	20.3583	25.6798	30.0488	17.9869	18.2095	21.0593
Os01g0178300	56.1435	21.3521	54.3501	18.421	25.3018	16.4252	57.38	34.0077	26.7734	19.5081	14.6387	26.1864	37.8775	40.0999	32.5397	19.1384	34.6106	23.6857	27.2909	42.5368	47.9133	17.8475	49.8041	15.1839	16.8356	16.9201	22.6783	26.2599	17.6861	22.7145	31.9736	24.4777	28.6602	37.982	33.4202	33.3436	6.60919	4.52323	5.74461	5.28735	3.71755	7.16346	8.87765	6.43612	6.81887	2.16861	1.88386	6.01112
Os01g0178400	11.3091	14.8075	14.2866	12.9827	14.1485	13.1972	12.7988	7.38663	17.1725	13.2103	7.59191	10.0685	7.00459	7.88372	8.31864	16.054	7.08344	16.1706	17.1992	16.4306	11.2229	13.2354	19.0857	13.9948	14.1228	16.972	15.688	19.0886	14.7845	18.5199	10.6622	9.83863	9.90718	16.0615	16.4111	17.7368	4.37602	4.17409	7.05697	5.26006	5.75968	5.79861	17.8942	17.3667	18.2001	17.73	20.0125	18.6588
Os01g0178500	49.1339	52.5893	43.4501	43.4492	80.1375	60.7182	42.806	32.7438	47.1208	61.13	51.5547	32.5741	31.0719	30.8416	31.7752	58.1755	38.4879	37.1408	54.1436	41.5819	45.2976	59.0382	50.3887	49.993	62.384	67.3349	47.5272	49.7194	54.9285	51.561	52.1866	44.9113	51.2755	42.6546	41.0447	47.6937	36.154	33.8141	39.8473	28.1502	32.3128	37.9113	37.0806	37.6126	47.4696	45.2268	37.6085	46.5218
Os01g0178600	0	0	0	0	0	0	0	0	0	0	0	0	0.527071	0	0	0	0	0	0	0	0	0	0	0	0	0	0	0	0	0	0.575608	0.589449	0	0	0	0	0	1.07113	0	0	0.975207	0	0	0	0	0	0	0
Os01g0178700	1.76504	2.37351	1.56988	1.0201	1.48651	1.54954	1.70961	2.13999	1.92597	1.42449	1.34368	2.18141	2.12646	1.82623	2.07028	1.98359	2.27082	1.98212	2.22706	1.85156	1.88378	1.76792	1.57624	1.24624	1.57825	1.74822	2.19017	1.95457	1.8083	1.92084	6.0145	7.13029	7.40228	6.09203	5.2328	4.05033	2.36929	3.02842	1.78753	2.53472	1.56479	2.70548	7.38627	6.89982	4.80401	9.34364	7.42265	6.59227
Os01g0178775	0	0	0	0	0.209816	0	0	0	0	0	0	0	0	0	0	0	0	0	0	0	0	0	0	0	0	0	0	0	0	0	0	0	0	0	0	0	0	0	0	0.227212	0	0.256579	0	0.17251	0.349544	0.212429	1.12208	0.465488
Os01g0178850	1.77244	2.00426	1.60538	0	0	3.88133	1.73238	0	3.79961	0	5.6518	5.9305	0	0	0	4.97974	0.951566	4.72086	1.00096	0.889583	0	0	1.8892	5.95338	1.77696	2.98263	6.32922	2.03613	3.18255	0	0	0	0	0	0	0	1.73745	0	0	0	0	0	0	0	0	0	0	0
Os01g0178900	2.88735	4.12789	2.89542	1.74645	2.84302	2.14524	3.16478	4.27708	3.89065	3.17081	2.86073	3.79538	4.03773	3.1934	3.95945	4.42691	4.20749	3.86718	4.40261	3.18815	3.91802	2.63694	3.56118	2.33219	2.41917	2.61449	3.24044	3.24584	3.40693	3.58256	6.2063	7.76376	7.03581	3.30371	3.55266	3.45276	3.63903	3.92784	3.40517	1.9788	1.66421	2.49869	7.29438	8.01014	5.77651	3.97796	4.48742	5.24818
Os01g0179000	0.659426	1.08956	1.514	1.665	1.17991	1.78197	1.18208	2.21202	1.77414	0.677763	1.77226	1.98198	0.997552	0.745885	1.42326	1.42381	0.927496	2.15044	1.60224	2.17054	0.792412	1.64326	0.917801	2.84184	1.69709	2.37297	2.033	1.12088	2.3345	1.1421	33.0492	24.9563	27.5735	22.7137	28.1715	22.2655	0.35306	1.01917	0.421738	0.908245	1.61264	1.02072	16.1817	14.5875	23.2155	35.4047	22.1999	16.679
Os01g0179200	16.1373	21.2179	15.818	14.1043	17.0831	20.0406	15.8784	22.5502	19.4735	15.8645	16.6632	24.8835	22.7968	23.1278	22.4954	22.0302	21.7753	19.4715	21.3766	18.699	14.7377	20.9218	15.8728	22.7968	18.5673	19.015	21.7958	18.6315	21.2943	18.3268	36.9779	38.8461	36.3861	45.1685	43.1536	46.6918	13.3239	16.7891	13.7443	10.437	11.8834	11.3375	35.1134	30.7711	25.6984	25.3935	30.6269	31.854
Os01g0179300	56.318	38.3445	52.0201	60.7452	73.115	33.3855	65.1688	60.6715	69.3471	81.9995	38.9908	70.7387	73.9577	99.1274	67.751	44.5528	81.708	44.794	52.5993	61.9236	50.5392	77.6073	66.6416	34.11	66.7916	41.3854	56.8143	45.553	35.1996	62.2305	155.134	137.686	147.608	144.777	128.756	115.238	52.347	48.8174	49.1347	46.2998	44.9422	46.1058	91.4718	94.3409	95.5286	90.4844	88.0532	92.1889
Os01g0179400	5.71635	8.07875	4.82484	3.93996	3.91129	6.5579	4.67711	8.29081	5.6761	4.30273	4.38924	9.00167	9.29541	5.87548	6.91466	8.62755	7.74803	7.16322	7.63452	7.10405	6.29678	3.81977	5.65874	5.48799	3.46909	6.84984	5.93264	9.64195	7.64119	6.18496	6.51612	6.24585	7.0973	5.74008	5.88833	5.97928	12.0408	12.7582	2.91703	8.28098	8.44888	9.5813	10.1327	10.9625	7.77455	8.49944	9.45606	8.50205
Os01g0179500	5.11006	12.7734	4.31175	4.1754	4.70567	10.6405	5.36259	7.03136	10.3203	5.28537	6.56069	7.40916	8.11403	5.35032	5.4107	12.6744	6.77676	11.3756	12.7078	6.59631	5.16678	5.14567	5.67603	11.2219	4.64676	10.7917	10.8937	14.027	13.0496	11.3934	19.2722	22.4603	21.036	17.2794	16.7099	17.4204	20.4059	20.1711	8.55048	12.0876	12.7921	15.473	18.7711	18.2158	14.6054	13.8334	16.3414	17.9696
Os01g0179600	100.496	135.165	124.452	224.772	224.939	186.277	105.185	65.2332	183.978	209.275	177.712	69.4918	33.3456	26.8445	50.2457	192.891	59.0399	137.846	165.417	111.172	102.971	116.673	122.804	175.978	200.637	251.231	142.661	128.498	180.84	133.266	1.9065	1.26262	1.96366	2.91865	2.06795	1.9377	53.2606	30.3515	47.5695	61.4714	95.0559	58.7748	0.15487	0.167555	0.241003	0.271195	1.07263	0.363347
Os01g0179700	37.3087	48.6948	35.3098	30.9206	35.815	50.1431	36.0537	48.1749	45.2481	31.0981	43	53.4581	44.7996	46.0327	49.7865	45.6357	45.2111	37.8828	43.3866	44.4232	32.4978	44.2067	40.3063	61.7574	44.8153	43.277	46.0139	35.6365	53.0388	37.0595	101.317	96.5871	103.49	131.989	125.553	132.567	43.5029	52.2116	39.8668	41.0176	37.7788	38.2719	105.823	103.073	91.1128	91.3741	103.6	114.695
Os01g0179750	0	0	0	0	0	0	0	0	0.198054	0	0	0.158986	0.167403	0	0	0	0.411803	0.217053	0	0	0	0	0	0	0	0.201242	0.18081	0	0	0	0	0.117855	0.105606	0	0	0.136017	0	0	0.328993	0	0	0	0.746149	0.560394	0.407031	1.1882	0.70441	0
Os01g0179800	55.1368	85.3533	68.0219	117.018	67.5215	117.218	59.944	8.37456	80.6517	53.8006	57.5214	5.65755	9.23742	9.4111	5.49987	96.6278	5.40756	113.79	88.6605	78.9291	72.9587	30.5583	86.7987	94.6046	59.1999	113.313	64.4919	102.855	104.296	98.5447	3.71658	3.78224	4.35209	11.9897	11.629	11.7951	115.913	100.258	101.188	166.322	184.747	155.028	13.0338	10.9497	15.4693	36.9044	32.2044	25.2495
Os01g0179901	0.182742	0.154983	0.206898	0.234465	0.048444	0.150065	0.044653	0.352773	0.097937	0.110612	0	0.25477	0.048876	0.140542	0.252036	0.102684	0.147163	0.097346	0	0.45859	0.243794	0.190476	0.09739	0.051151	0.137407	0.153758	0.139833	0.104965	0.328128	0.364872	0.223272	0	0	0	0.248307	0.174178	0.806108	0.40469	0.401225	0.538311	0	0.291318	0.107722	0.349632	0.167633	0.242528	0.197491	0.084244
Os01g0180000	0.980743	7.38803	1.0523	4.87847	2.81588	6.59173	1.25353	1.5435	3.28322	3.70795	9.28564	2.35612	1.32364	1.03663	1.34847	8.95682	1.13407	3.69852	5.75777	2.52934	1.25606	8.45057	1.73696	9.46086	5.22129	9.37846	6.77233	2.72131	10.2932	1.77745	13.3379	10.1872	12.1568	8.79009	9.43139	11.1537	1.4753	2.10698	0.503541	0.533433	0.504828	0.769698	32.8486	29.8555	55.5545	35.4287	26.7963	32.2926
Os01g0180050	0	0	0	0	0	0	0	0	0	0	0	0	0	0	0	0	0	0	0	0	0	0	0	0	0	0	0	0	0	0	0.075827	0	0	0	0	0	0	0.712113	0	0	0	0	0	0	0	5.29733	0	0
Os01g0180300	17.2541	29.9833	22.3207	17.3064	13.49	27.4261	18.0344	64.2548	28.2218	18.3545	18.0426	71.5432	65.3668	51.8456	61.1173	26.6803	70.1612	30.2112	24.2084	38.9444	20.116	18.2252	25.4327	39.4339	27.6495	26.8067	26.7079	31.4583	33.4595	26.1596	4.1872	2.94286	3.95099	4.57451	4.95282	3.32984	52.8753	49.9033	39.0795	45.5698	46.0089	50.0318	4.98203	4.48005	2.81505	2.93106	4.17863	3.68846
Os01g0180400	3.19722	5.68135	5.15531	6.71673	4.20994	5.07792	3.60573	3.21683	4.70738	4.67864	8.85064	4.46721	3.72119	3.78291	3.14001	5.44887	3.47071	5.95168	5.63504	3.59731	2.47486	5.71292	5.84203	7.19871	5.77675	5.2423	7.70693	2.78494	6.09836	3.99861	4.71007	3.50689	4.79299	4.76832	4.46812	6.53823	1.37763	1.78955	2.15993	1.0054	1.17553	1.4189	5.46766	5.44489	5.19968	4.04117	4.75891	6.1548
Os01g0180500	0	0	0	0	0	0	0	5.34269	0	0	0	0	0	0	0	0	0	0	0	4.8617	0	0	0	0	0	0	0	0	0	0	0	0	0	0	0	0	0	0	0	0	0	0	0	0	0	0	0	0
Os01g0180600	1.43236	1.41501	1.32587	0.636151	0.759428	1.73203	1.30768	2.18776	1.28222	0.676446	0.702674	2.42264	2.74481	1.45264	1.97115	1.2913	2.0619	1.61826	1.6267	2.12509	1.34393	0.820317	1.67771	1.56845	0.733788	1.45681	1.57379	1.39231	1.30951	1.33568	4.01505	3.12354	3.86623	4.59146	5.16179	4.99199	2.57673	2.9803	1.09206	1.56321	1.96714	2.32521	5.32583	5.67667	4.14874	4.74894	5.60215	7.06752
Os01g0180700	0.773938	0.700132	0.685416	0.375131	0.747727	0.73441	0.739636	0.986542	0.792684	0.916097	0.493574	1.01665	1.12238	1.05816	1.08164	0.695812	0.81254	0.732933	0.446785	0.96678	0.789291	0.693158	1.24655	1.19387	0.465549	0.752482	0.719431	0.691508	0.638218	0.618114	5.08979	3.76633	3.9449	5.03716	6.28421	5.3459	1.31502	1.67583	0.72501	1.3317	0.67698	0.987016	3.7714	4.37641	4.58574	3.86509	3.96517	5.8671
Os01g0180800	61.806	142.542	52.9376	111.466	139.607	107.121	62.2047	60.1256	107.661	141.107	119.628	71.3736	64.8595	69.4517	61.0562	132.514	62.577	86.863	96.5324	69.0721	56.7682	147.961	63.5907	123.811	131.469	104.852	101.415	91.1692	122.099	91.4713	181.334	173.753	188.228	245.277	245.538	259.889	108.367	93.4438	82.3319	57.4154	76.7512	79.1357	220.032	188.287	171.677	162.93	184.521	227.121
Os01g0180850	0.035913	0	0.100864	0.097542	0	0.057737	0.030147	0.038603	0.042225	0	0.18464	0	0	0.070902	0	0	0	0.038167	0.042755	0.055924	0.039041	0	0.037981	0	0.071967	0	0	0	0.107294	0.036303	0.059023	0.039235	0.035867	0	0.129298	0.045507	0.453432	0	0.068234	0.06565	0.155198	0	0	0.128035	0.48117	0.610195	0.219721	0.096469
Os01g0180900	0	0	0	0	0.025279	0	0	0	0	0	0.038008	0	0	0.024445	0	0	0	0	0	0	0.025443	0	0	0	0	0	0	0	0.028537	0	0	0	0.033967	0	0	0	0	0	0	0	0	0	0	0	0	0	0	0
Os01g0181000	5.80309	10.4994	4.67213	5.50737	6.83726	8.06843	5.888	8.71815	9.81392	8.18483	5.22823	9.36942	12.1407	8.51982	7.68343	12.2772	9.45529	7.2817	8.84329	6.58331	5.83956	6.50314	6.22465	8.16799	5.92873	10.2924	7.95061	10.3912	9.41651	10.0418	18.0963	19.1214	19.502	15.8462	16.9467	18.2173	12.3884	13.1368	9.2545	9.48913	8.4118	10.1026	18.5917	15.4381	13.5194	13.6918	13.0871	17.0534
Os01g0181033	0	0.287697	0	0	0.269785	0.278569	0.497341	0	0	0	0	0.567521	0.272187	0.26089	0.561432	0	0	0	0.287362	0.255387	0.271536	0	0	0	0	0.285424	0	0.584545	0.304555	0.253995	0	1.6103	0.359173	0	1.30939	0.465682	0	0	0	0.856522	0	0.540778	0.599899	0.486771	0.62236	1.35063	1.09982	0
Os01g0181166	5.22735	0.702325	8.95989	3.1451	0.919157	0.874435	5.0408	4.06583	1.9229	2.54993	3.05656	5.78473	5.14527	4.26559	3.99588	0.892353	4.94317	1.15604	2.84873	3.29744	6.43219	1.20732	4.67392	2.06304	2.38559	1.28915	0.921649	0.641527	1.77395	2.06206	5.43398	4.8548	4.83772	6.99187	5.21249	5.65251	0	0	0.176409	0.161821	0.379105	0	0.31565	0.39035	1.03482	0.139836	0.146276	0.534195
Os01g0181300	4.94307	3.00529	4.99514	3.03624	3.4013	2.87184	4.02703	4.53813	3.21432	2.24097	3.85686	4.46363	4.73585	4.5708	5.34252	3.09591	4.73326	2.82453	2.6798	3.99708	5.17566	2.72453	4.77459	3.16687	2.74278	3.0666	3.10266	3.08839	3.39988	2.72686	0.430636	0.614422	0.473099	0.382758	0.861882	0.86714	3.74518	3.69612	3.10316	3.18393	3.22774	2.25506	4.30055	3.48134	4.49426	4.95237	3.75393	4.13503
Os01g0182100	0.617854	0.721955	0.373081	0.132122	0.480455	0.450999	0.342204	0.52253	0.286976	0.274254	0.229852	0.643165	0.683033	0.612447	0.772607	0.370323	0.309593	0.241362	0.302402	0.268754	0.329709	0.572447	0.197567	0.345882	0.18583	0.323468	0.294174	0.425866	0.468416	0.287849	5.4942	6.0411	5.13072	5.22482	3.77168	4.81939	6.09697	8.11837	4.91975	4.43743	6.40434	6.34746	9.56658	10.3238	11.5117	9.9128	7.68622	6.41815
Os01g0182200	28.57	37.0946	32.0482	34.9216	37.5393	40.2165	31.1	40.2596	36.7591	33.7158	36.613	39.6772	32.6615	35.0656	35.4479	37.7693	40.2481	38.7974	44.058	45.6854	30.2828	37.3381	33.2796	42.8213	36.4404	37.265	41.4292	35.7433	41.29	35.5744	75.222	73.7594	69.2543	77.8224	86.4557	84.0013	48.5914	47.0851	47.1789	41.3136	43.5475	46.6003	64.3088	62.6302	93.5303	64.2881	57.5935	49.1863
Os01g0182300	3.11924	7.12228	5.43318	4.54086	5.15224	9.0637	5.80434	4.56576	4.8222	2.54161	4.11245	6.35578	3.01619	2.39892	4.0373	6.53903	3.22043	5.24047	6.84296	8.6707	2.88094	5.50213	6.58552	8.73094	4.87124	8.61371	6.67089	5.37497	8.18586	4.49138	10.2947	6.64237	8.26077	11.4089	17.1402	18.3717	1.29363	3.85237	3.16087	3.02917	2.71535	1.91251	10.4665	7.91895	15.0404	9.02251	8.9029	9.18084
Os01g0182400	3.87108	4.41481	4.1805	3.39607	2.96462	3.18793	3.33085	4.81769	5.19543	3.84514	3.16507	5.79356	5.78734	4.08826	4.27117	5.29854	4.47626	3.94798	4.57782	3.47063	4.13149	2.91985	3.68527	3.61179	2.55414	4.84389	3.882	5.26419	3.3863	4.24445	10.9498	10.412	10.7237	6.70459	6.01016	5.56088	5.35146	5.82502	3.77745	3.03528	2.7675	3.5866	5.53899	4.05134	3.8444	2.98592	3.26577	4.54528
Os01g0182500	5.08216	6.77311	5.0306	6.28773	9.23841	5.24656	5.74788	6.32697	7.08157	8.87702	8.27642	8.62382	6.01959	4.9136	7.9305	7.38405	6.15851	5.56921	6.7652	4.04473	5.19159	8.52605	5.03003	6.38105	7.27878	6.88248	6.2592	5.83827	5.95325	6.16087	7.7232	7.03883	8.66269	6.35239	6.68798	6.97696	6.19173	7.5567	4.52708	4.46067	4.4296	4.86102	7.78911	8.54276	8.52473	8.86466	8.52622	7.5641
Os01g0182600	248.713	76.5393	245.543	27.8348	20.4053	72.3298	245.274	391.357	109.493	28.6631	44.0614	420.066	412.321	298.176	320.862	78.2077	399.648	158.365	145.271	331.338	291.966	20.7598	292.698	72.341	21.35	69.0342	109.388	160.413	82.6786	130.189	85.0693	88.8062	92.0208	114.143	104.446	107.335	275.017	276.154	115.946	203.278	201.344	205.222	275.874	289.966	234.739	288.415	329.888	296.516
Os01g0182700	0.185615	0.524732	0.308222	0.635071	0.55767	0.575827	0.393077	0.750764	0.663178	0.149802	0.937135	0.759075	0.562635	0.729619	0.307199	0.486728	0.33217	0.494384	0.384354	0.652121	0.495255	0.558916	0.395686	0.519548	0.620299	0.659408	0.599691	0.426461	0.629542	0.401493	1.72656	0.887216	0.84977	1.51174	1.19004	0.912201	1.03106	0.822106	0.97808	1.09355	0.974171	1.11784	1.89654	1.36133	3.06483	1.91599	1.7385	1.8825
Os01g0182832	0.803526	4.92171	0.25776	0.107391	0.124257	3.46418	0.327236	2.41907	0.986868	0.121592	0.427036	3.92083	3.67137	0.772461	1.1821	4.91015	1.9053	3.13893	4.12185	1.46192	1.57223	0.255913	0.410387	2.21163	0.167829	2.96725	2.73269	7.34611	5.14998	1.60436	4.49747	4.76795	5.06066	5.06265	5.29232	4.33172	12.0776	14.3468	0.264631	5.3257	6.02923	7.32981	12.2362	13.7401	6.08099	10.4567	11.0718	11.267
Os01g0182900	22.8771	21.7242	23.096	19.9115	24.3438	15.2049	22.2555	23.1404	24.1482	27.5328	16.5948	24.9483	24.8754	30.7023	27.4853	22.4922	31.4592	20.2967	21.578	25.9453	23.8164	21.8652	23.5001	14.3497	16.9536	17.2	16.7343	26.0655	16.9436	21.5032	27.3895	25.6197	26.8648	21.8754	23.1801	21.0992	20.2486	19.3169	18.846	14.9981	13.3759	14.4456	21.9554	22.9343	18.7521	17.5186	16.9258	20.7719
Os01g0183000	4.04558	5.09969	3.64426	5.02045	4.47743	5.20413	3.60843	5.3894	5.04716	4.76371	6.13289	6.33669	5.69983	5.41793	5.6589	4.96884	5.12722	4.4279	4.61932	3.81684	2.8313	4.79286	4.87761	5.14831	5.11976	4.21616	5.39062	3.50465	4.60461	3.33257	19.9449	23.2374	21.0047	13.7992	15.7524	15.7255	5.28764	8.02893	8.38731	3.57238	3.56776	3.24224	6.04663	6.09067	7.19234	5.12464	6.43472	6.93006
Os01g0183100	8.78827	7.30497	6.84617	3.84972	5.84175	4.45216	7.03517	13.5469	7.62721	7.26465	3.21536	14.7757	12.647	10.3904	12.3559	8.605	12.9925	5.65971	6.48161	6.97831	8.74951	6.90434	8.73807	4.84634	3.83003	5.79411	5.10211	7.98619	5.49553	6.94028	14.2203	12.7062	12.0451	17.8289	18.4832	20.0909	6.58969	6.46313	4.63664	7.64495	8.48685	5.88969	19.3301	17.1906	16.0832	17.147	16.2073	26.1223
Os01g0183300	0.578116	1.50358	0.719989	0.853008	0.64368	1.26598	0.508545	0.908759	1.02244	0.734852	1.3365	1.41853	0.773108	0.652099	0.845173	1.072	0.713857	1.01627	0.897831	0.841452	0.38563	0.7231	0.770251	1.21364	0.767961	1.73491	1.04695	0.830158	1.33217	0.67815	6.89058	7.46338	6.55236	3.76453	3.57274	4.41374	1.4451	1.98441	1.52316	0.827162	0.739573	0.583681	9.09897	9.48467	10.3942	6.75183	5.24812	6.12973
Os01g0183400	0.11417	0.129102	0.051705	0	0.121064	0.375018	0.223178	0	0.244747	0	0	0.127336	0.122142	0	0	0.128306	0.183882	0.060818	0.064476	0.057302	0	0.079334	0	1.27827	0.114461	0	0.174724	0	0.068334	0.056989	0.854095	0.580187	0.434594	1.16154	1.80222	3.00932	0.223832	0	0	0	0	0	1.346	1.52905	1.95496	2.22232	2.30317	1.78948
Os01g0183500	0.053369	0.120698	0.096677	0.136948	0.056592	0.29217	0.156487	0.176614	0	0.064607	0.340355	0.238092	0.171286	0.273628	0.058884	0.059977	0.343823	0.056859	0.180836	0.482141	0.056959	0	0.113769	0.537774	0.21402	0.119744	0	0	0.447195	0.106559	0.264498	0.71759	0.161442	0.489976	0.393429	0.517151	0.10463	0.118187	0	0	0.105036	0.113436	0.62919	1.3274	1.89297	0.377753	0.461408	1.27934
Os01g0183600	1.30486	1.60572	1.44258	1.82191	1.66853	1.70093	1.0503	1.88392	1.87169	1.50995	1.49912	1.47674	1.66286	1.43643	1.12214	1.89772	1.73074	0.960866	1.19205	1.65653	1.4336	2.08013	1.02266	1.54689	1.40438	1.98053	1.39003	1.19037	1.95248	0.996163	21.1277	20.0843	23.8457	6.74829	6.16721	6.23187	0.714794	1.31735	0.842624	1.06592	0.679798	1.10125	3.84591	5.13991	6.59508	1.35824	0.967767	2.26461
Os01g0183633	8.7798	8.41301	9.13397	9.59094	8.2631	8.03025	8.78815	11.3187	7.97454	7.9822	10.1191	10.9328	10.6377	11.8595	10.582	6.61756	11.0552	7.85131	7.72616	8.06987	9.18228	8.42859	7.17837	7.18503	8.59014	7.6345	8.02235	6.96706	7.63972	6.82904	17.5124	18.1149	17.4341	13.9181	16.0069	15.4246	12.374	13.743	11.0241	10.5648	8.46638	10.1927	21.6165	20.7108	17.5094	15.4739	14.7852	18.2705
Os01g0183800	29.7091	23.4819	28.055	16.2883	27.7331	18.7245	26.1382	27.575	23.2634	25.9574	18.9538	28.5372	32.2972	27.5121	30.5414	25.0285	28.9488	18.9401	25.7458	18.2829	27.6104	29.0415	22.7849	16.7292	22.1092	21.461	20.875	28.0902	21.0717	24.3678	67.183	67.5697	68.1884	51.8665	56.7421	51.1895	22.9219	23.5731	20.1912	13.108	11.5912	16.5056	49.6839	53.0017	41.6729	36.8234	34.5744	40.625
Os01g0183850	1.76371	0.53184	1.17149	0	1.49618	0.128741	1.14924	8.04169	0.630152	1.42342	0.374933	5.37676	4.02534	4.82284	6.48667	0.396419	4.16629	0.501081	0.132805	0.236055	2.00786	0.817049	0.375981	0.263293	1.06093	0.131909	0.479853	0	0.281501	0.352153	3.0597	5.66503	4.90553	1.13852	0.916404	2.41888	0.230521	0.520777	0.826108	1.38545	0.925656	0.499844	2.4952	4.27428	8.91637	5.20163	4.06628	2.81864
Os01g0183950	3.13015	0.252825	1.62007	0.286865	1.18542	0	2.62235	2.21972	3.35508	1.62399	0	1.24683	2.15275	2.98048	4.19373	1.00506	3.36096	1.19102	0.757591	1.12216	4.29521	1.86436	1.19155	0.500655	1.79323	0.752482	0.912448	0.256846	0.535279	0.669624	0	0	0	0	0	0	0.438338	0.990264	1.57086	1.88176	2.64022	0	1.05437	0.427769	2.46115	0.395639	0	0.824566
Os01g0184000	11.854	5.99242	9.76078	2.77131	6.51467	3.60853	9.82954	13.9885	6.54975	6.06078	2.55323	14.7599	12.7596	10.8033	15.5004	6.16273	13.7118	4.28553	5.42012	6.77619	11.8059	6.49007	8.42417	2.8845	4.22799	4.98983	3.65531	6.55288	3.59014	5.24125	12.4442	10.8068	11.7105	13.4107	10.845	9.02006	4.1624	4.78738	4.79733	4.48968	4.56066	3.83976	9.98823	12.0708	11.0494	7.96675	7.34247	13.0497
Os01g0184050	1.11925	2.41951	1.58075	4.45929	4.37257	1.16098	2.01518	1.6351	1.63937	2.76389	7.45313	2.01237	1.13439	2.37859	0.584966	2.65899	0.822271	0.627601	1.5303	0.475607	0.880656	7.23612	1.04851	1.36359	3.45257	3.43542	0.932922	1.14541	1.20698	1.67779	0.196587	0	0.269923	0	0	0.23084	3.3113	1.09025	1.12657	0	0	0	3.48013	0	2.53681	1.90261	1.47742	0
Os01g0184100	0	0.160451	0.401852	0	0	0	0	0.39965	0.342823	0.336294	0.30788	0.553773	0	0.305525	0	0.883921	0	0	0	0.423195	0.16923	1.22328	0.129944	0.434566	0.188031	0.95203	0.187992	0.674065	0.182894	0.395177	102.403	91.1648	88.5159	47.1365	31.9592	29.7578	19.6673	10.8705	17.507	2.58649	10.6367	3.94177	11.612	16.8282	24.2239	6.35443	5.92429	8.8911
Os01g0184200	0.320816	0.532303	0.35189	0.624255	0.306405	0.583068	0.353693	0.369194	0.595436	0.415713	0.89914	0.449132	0.292376	0.343828	0.354736	0.504913	0.350852	0.582602	0.609987	0.589466	0.413938	0.284868	0.460906	0.526945	0.543758	0.494715	0.620628	0.411883	0.572722	0.502213	10.7392	10.1284	9.93022	9.08259	9.91403	11.154	9.21931	9.8555	2.85799	6.37294	6.75859	6.5088	17.6616	20.4498	19.9609	17.4112	14.9564	17.7578
Os01g0184500	27.4437	20.4249	22.997	5.9484	10.2612	11.7366	24.6033	49.0827	19.944	14.3137	5.53139	54.7795	57.3886	39.3567	45.1626	20.4912	52.0021	16.3264	19.8739	29.0159	32.5443	9.62154	28.439	10.4512	7.81429	15.3067	14.7618	26.1471	16.5189	20.657	10.9337	10.5116	10.411	10.3525	11.4382	11.9957	25.0719	24.565	15.0569	21.6574	21.556	16.0711	11.7387	12.9183	12.1972	11.48	11.9935	14.8318
Os01g0184700	1.17397	0.461457	0.799332	0.683127	1.31305	0.492122	1.3274	1.0082	0.710605	0.663682	0.16786	1.38008	1.31146	0.812121	1.60677	0.735212	1.21761	0.444989	0.782478	0.817041	1.44548	0.678733	0.601671	0.255723	0.740791	0.517544	0.508486	0.275368	0.706187	0.489801	2.1604	2.03657	1.56193	0.991744	1.04311	1.3105	0.82965	0.758591	1.26104	0.542187	0.352426	0.634275	1.1945	1.84896	2.81507	0.843038	0.90493	1.16295
Os01g0184800	17.0831	17.308	16.4939	14.9409	18.718	15.0008	16.2576	17.3343	15.0538	18.7084	17.8722	16.9089	16.66	17.1608	17.3389	19.0437	14.4408	12.5225	15.3309	10.5341	13.1697	21.6328	13.7164	14.3985	16.8091	17.2578	13.1778	15.2135	14.7606	15.1042	64.9821	62.4129	63.2013	51.9543	56.6873	49.4515	22.4635	25.7598	21.2474	18.2251	17.3993	17.472	57.0053	52.0544	51.6685	48.8573	50.3873	55.349
Os01g0184900	41.7307	52.2837	38.4354	31.1043	39.6707	39.3137	38.6132	52.5669	53.085	43.4161	30.8985	56.6956	53.1567	44.7592	50.9283	58.2248	53.6313	45.5367	54.0483	43.7375	41.2237	40.6592	39.7838	33.8172	33.3871	43.0955	41.6745	62.491	42.5292	52.6163	103.648	111.737	113.214	90.6604	90.7392	87.475	61.5701	67.7366	39.9333	44.8957	44.635	49.0046	102.289	100.866	76.3024	82.6947	85.3671	103.212
Os01g0185000	0	0	0	0	0	0	0	0	0	0	0	0	0	0	0	0	0	0	0	0	0	0	0	0	0	0	0	0	0	0	0	0	0	0	0	0	0	0	0	0	0	0	0	0	0	0	0	0
Os01g0185100	0.325509	0.184042	0.393106	0.069607	0.460222	0	0.424203	0.478763	0.29075	0.262704	0.086496	0.242031	0.34824	0.055631	0.41901	0.121938	0.29126	0.404595	0.306379	0.163373	0.347407	0.150794	0.231302	0	0.326341	0.182588	0.110701	0.186969	0	0.108321	0	0.548143	0.082188	0.099796	0.801378	0	0	0	0.190582	0	0.106774	0	0	0.103797	0.199064	0.096001	0.078174	0.100039
Os01g0185200	37.2505	37.8974	33.4565	15.6133	17.4451	33.1851	34.6809	51.833	35.8871	22.2923	15.6212	52.0402	51.7115	38.939	45.0577	45.449	46.4301	43.5214	39.6081	43.8693	39.7694	18.6667	41.4522	27.1395	15.4554	33.0202	29.7362	51.2242	34.2107	37.0886	86.4349	96.2256	91.7409	90.0642	77.0511	73.3315	53.1145	71.7168	26.7776	46.0716	44.0303	51.2971	70.3227	88.3014	57.3508	87.1791	96.2716	86.2102
Os01g0185250	2.83088	8.99341	3.63593	1.15671	2.55181	8.59157	2.46252	6.95375	11.4291	2.13865	2.12755	10.4612	4.67715	6.00595	4.71101	5.31576	3.81305	13.2161	13.8121	4.46258	1.64625	3.34275	2.16548	9.96596	2.50277	2.32808	15.4832	8.56632	6.22794	12.5699	1.03506	0.981654	1.35904	1.14556	1.59321	1.43515	4.80184	5.17788	1.94676	12.1933	4.65449	3.59678	16.9161	19.7461	20.9208	27.007	20.8223	17.4753
Os01g0185300	51.0892	89.2095	58.8028	66.2642	99.4404	104.095	54.0836	87.3396	63.9428	72.001	92.8795	102.683	65.6855	84.0828	75.7821	79.1492	62.4736	63.945	75.039	83.7051	47.394	144.362	63.1476	118.674	107.571	97.3046	84.7581	44.0622	98.0327	55.985	196.321	144.453	163.921	179.809	181.247	182.781	52.1235	45.9905	36.3251	44.315	48.8422	43.2605	154.6	156.936	186.196	201.018	160.704	164.884
Os01g0185350	1.81802	2.34211	0.718335	0.571751	1.44252	2.32389	1.3046	2.56215	1.53369	0.540697	2.48592	4.71173	1.34894	1.07645	3.43557	2.48143	1.41012	1.79254	2.33117	1.1861	1.02298	2.65785	0.752609	1.46005	1.65702	4.03235	1.71923	0.901283	3.18589	2.51454	0.302477	0.403529	0.055307	0.20064	0.067093	0	9.15479	11.4406	4.58136	6.28941	6.48419	6.41014	18.4739	18.5015	20.757	36.4653	20.3184	9.57343
Os01g0185400	20.4103	18.9905	23.3759	12.7428	18.6499	15.7997	20.1731	23.4099	20.3832	18.259	13.7815	26.3645	21.2693	19.3736	23.5902	22.8977	22.332	17.1028	22.0168	17.3712	20.5783	17.8724	19.0284	14.5959	16.2886	17.4947	15.6583	22.0485	17.0624	19.2138	27.2803	33.2496	29.9084	38.615	43.9194	33.6878	19.9901	16.0952	9.23359	8.52223	9.02695	10.3113	23.1268	25.4821	20.109	20.3841	20.9709	19.9729
Os01g0185500	17.2505	4.93544	8.17535	3.35233	4.97447	4.09615	8.4448	9.79297	4.00989	2.65982	3.45568	6.29184	8.76695	11.1432	13.8246	4.50458	5.10086	3.89081	4.25897	7.9576	14.0696	6.84973	8.51303	3.29103	5.53663	4.49673	5.84646	3.24029	3.90958	4.97974	7.4359	5.75376	7.07413	13.5683	20.3503	19.1765	3.90007	5.78617	3.70273	3.34854	2.92178	3.78654	22.1927	36.1289	19.2832	9.98253	16.8566	11.7712
Os01g0185900	0.091998	0.10403	0.199984	0.047215	0.136575	0.020146	0.089918	0.18267	0.098608	0.022274	0.029335	0.287299	0.098422	0.056602	0.446626	0.082711	0.217319	0.156822	0.083127	0.092347	0.137461	0.076713	0.098058	0.061802	0.092233	0.144492	0.018772	0.126822	0.132151	0.128581	60.8908	68.8732	58.7965	48.9817	53.7703	55.1341	0.144291	3.70793	0.290863	0.433602	0.181063	0.234652	44.9027	59.9859	70.1234	55.5454	59.0439	47.8053
Os01g0186000	5.42468	0.94934	6.20024	0.828581	1.30112	0.636382	5.86274	6.34021	2.69959	3.04902	0.926687	4.24959	5.04351	4.9004	6.12785	2.03212	5.33929	1.7888	2.18823	3.56536	5.92746	3.41055	5.02487	0.723047	1.23015	2.17347	1.25189	1.70631	1.2369	3.03016	10.5332	8.65408	10.264	4.59985	6.38219	4.60151	2.91202	1.71617	1.47461	2.17411	1.271	1.50992	2.7409	5.43651	6.87182	2.28553	1.95417	1.19084
Os01g0186200	39.6701	15.598	41.189	15.7687	16.8627	15.3573	36.2483	29.7992	23.3867	15.2432	14.3336	28.476	27.0196	26.7779	30.8237	17.4766	25.2023	21.6188	22.7672	36.3218	39.5021	17.0086	35.3121	10.8547	15.8172	15.5821	19.966	23.1846	14.2802	28.0667	13.8095	12.7956	13.4356	16.2217	15.781	14.2829	21.1519	16.8043	18.382	18.5611	16.6571	14.4844	12.679	19.3454	22.1775	14.8482	13.0233	12.048
Os01g0186400	0.028355	0	0.035403	0.008811	0.020384	0.013861	0.017125	0.027016	0.0335	0.007668	0	0.058434	0.068902	0.053449	0.035946	0.013623	0.0486	0.041241	0.018963	0.018627	0.020263	0.008794	0.013504	0.007085	0.012416	0.016656	0.012965	0.037201	0.021992	0.018953	0	0	0.017411	0.020885	0.020887	0	0.034657	0.028961	0.011163	0.094644	0.024914	0.01345	0.069211	0	0.023508	0.022423	0.018766	0.011717
Os01g0186600	0.258507	0.04872	0.078047	0	0.091373	0	0.126332	0.095054	0.092361	0.156472	0	0	0.046093	0.2209	0.095075	0	0.231307	0.137706	0.291977	0.389232	0.137948	0.059877	0.688841	0.048238	0.043195	0.096669	0	0.098989	0.206297	0.043012	0.419051	0.778037	0.51099	0.154721	0.387918	0.244971	0.422341	1.43118	2.27029	4.13382	3.05264	3.47993	0.304767	0.57702	0.84314	0.07624	0.24833	0.238342
Os01g0186700	25.8092	39.27	23.6023	22.7154	25.4306	36.1328	28.2452	30.4124	43.3649	26.8612	25.8175	31.0083	31.0585	26.5506	28.8981	42.5367	30.1198	38.3259	44.1765	32.2756	26.5351	24.7665	28.8548	34.1961	23.2277	34.5439	37.9223	43.9202	36.6803	38.649	108.845	120.878	116.034	124.204	128.336	127.291	36.11	47.1515	23.6	29.9971	24.6787	28.5587	114.819	113.98	75.2612	89.9012	115.279	122.869
Os01g0186900	3.09972	2.16823	3.23295	3.20094	4.03671	2.89406	2.32171	249.273	1.97822	2.96198	1.21426	184.67	36.9955	27.6723	127.004	4.74322	44.1441	1.51847	2.10736	2.06843	5.18105	8.13668	2.73338	0.831424	4.5528	2.5688	4.24873	4.06119	2.1185	4.33616	15.5896	18.0219	14.0389	6.08663	6.28843	9.75693	46.6091	35.7233	26.5575	190.349	55.0461	65.5837	155.893	145.548	253.685	384.02	340.471	145.416
Os01g0186950	0	2.29301	0	0	0	0	0.934476	0	1.60156	0	1.04638	17.7044	5.15015	3.39567	11.5625	0	6.68093	1.0681	2.0663	0	0	0	0	1.1923	0	0	0	0	0	0	0	0	0	0	0	0	0	5.9763	12.1841	0	13.851	3.5599	64.3073	86.2733	131.059	144.952	35.3443	0
Os01g0187000	2.60902	2.47442	2.84591	1.07983	2.58809	1.29011	2.71458	2.7233	2.1049	2.10563	1.20766	3.03505	2.88125	3.27948	3.5287	2.52221	3.49423	0.926547	1.93287	1.54883	2.48513	2.33931	1.61472	0.973708	1.77192	1.76247	1.68872	2.15926	1.54478	1.65242	1.10377	1.1096	0.362864	0.437699	0.779431	0.667687	0.660008	0.310634	0.295655	0.283337	0.331283	0.655926	1.32297	1.28819	1.26957	0.893573	0.848912	0.569045
Os01g0187200	0.057474	0.129982	0.182199	0	0.121889	0.031465	0.028087	0.0317	0.246416	0.208731	0.091634	0.160254	0.461155	0.147338	0.221949	0.161475	0.277704	0.306162	0.162288	0.461537	0.214691	0.15975	0.12252	0.096524	0.201673	0.161194	0.029319	0.330123	0.206398	0.315577	16.9337	13.4677	14.1026	7.73394	12.1042	9.90631	0.338037	1.33642	0.55523	0.338606	0.226231	0.671893	9.554	14.3501	9.27905	6.96664	6.83239	8.53149
Os01g0187300	0.688658	0.732237	0.631942	0.683343	0.84139	0.457271	0.839172	1.091	1.16188	0.450555	0.828866	0.799496	1.1787	0.809192	1.2426	0.550253	0.752058	0.987463	1.15637	0.960912	0.755179	0.6215	1.00159	0.380223	0.45381	0.407652	0.698193	1.0954	0.612465	0.973008	10.341	8.25369	10.4138	3.0255	2.94883	2.34357	0.778953	0.614023	0.479133	0.334465	0.589078	0.462042	4.02622	3.26566	3.13016	1.93464	1.3313	2.60738
Os01g0187350	0	0.096525	0	0	0	0.592396	0	0	0	0	0	0.068186	0	0.125171	0.045413	0.393487	0.125364	0.412805	0.203393	0.190706	0	0.057778	0.048277	0.260077	0	0.348426	0	0	0.744078	0	0	0	0.049531	0	0	0	2.15305	2.89686	0	6.34202	1.82229	0.942798	1.72621	1.39058	4.97692	3.96631	2.10493	2.06221
Os01g0187400	17.6489	24.2138	16.5859	10.961	14.7357	20.7833	15.9297	22.2006	20.9503	13.9383	14.2289	23.2988	22.9226	17.7797	20.2789	26.8957	21.4791	21.4191	24.3131	18.2836	18.9163	14.4262	17.0229	17.9522	11.6936	21.4757	18.0134	29.3559	22.5247	22.5018	55.8949	62.1968	61.9362	57.6437	59.4957	56.7332	36.6823	42.5131	10.985	27.1217	26.1044	28.8324	60.1284	69.1688	54.6652	59.7958	61.1816	63.9719
Os01g0187500	5.64675	5.2035	6.04702	5.92409	5.87197	5.17503	5.47339	7.02051	4.71495	4.98527	4.79991	7.42878	7.04235	5.96629	6.2992	6.27579	6.44836	4.93579	4.77459	5.84043	5.47723	4.68257	5.96886	4.13914	3.97221	5.30238	4.32883	5.66256	5.17229	5.74631	18.3914	19.1326	20.1689	18.4898	18.361	16.0165	18.7772	17.3757	12.9048	12.7347	13.5388	14.3564	22.1785	21.8461	20.7958	15.0711	14.9247	15.8777
Os01g0187600	0	0	0	0	0.06061	0	0	0	0	0	0.091131	0	0.020383	0	0.021022	0	0.020458	0	0	0	0.020335	0	0.081232	0	0	0	0.058317	0	0	0	1.32593	1.35678	0.752774	2.49114	3.14143	3.65699	0.112061	0.25316	0.066931	0.096214	0.074997	0.040497	2.06654	3.20786	3.14595	2.66348	4.58484	2.42422
Os01g0187900	46.6912	39.2739	32.6564	14.8325	35.6902	17.1685	35.4838	61.118	33.962	33.4004	8.79775	54.5541	75.8357	68.7965	74.1348	35.3557	61.8232	21.2545	26.8759	23.6097	42.7438	40.2871	27.7578	12.6917	19.0747	23.6134	20.1248	37.2022	21.1911	30.6849	28.2291	28.8743	29.1354	10.2107	10.0709	10.6269	35.294	27.3152	18.025	22.4856	18.8702	22.8738	20.8412	16.7199	18.7814	7.68786	7.62742	9.4846
Os01g0188100	38.0608	102.868	30.117	97.9019	103.67	70.6101	32.1929	74.3681	78.1454	105.823	81.063	73.2963	85.7721	82.1854	79.5186	100.617	74.1563	61.1032	75.8209	25.2428	36.2132	90.8234	20.4791	50.8087	75.6086	78.9167	58.2213	86.3657	74.0051	76.2553	45.9276	53.2545	53.947	35.8534	29.7456	33.9005	228.368	210.024	127.185	165.008	158.049	160.632	44.687	45.8126	36.7683	30.4372	34.7293	34.7545
Os01g0188200	2.30577	7.30206	2.14276	3.20073	2.26513	6.97785	1.78815	2.3935	4.83571	2.65856	4.21457	2.74022	1.97995	1.20024	2.13929	7.57211	1.99143	8.85845	7.19611	3.10908	2.76447	1.90789	2.2373	5.96362	2.32864	7.57109	5.4866	9.70865	7.80138	5.99503	1.97449	1.74454	1.88196	1.93197	1.73611	1.64364	6.82475	7.26115	0.604892	5.38898	5.0127	5.68725	4.33739	4.92117	4.07873	3.09542	3.37209	4.28873
Os01g0188400	38.1014	96.1378	52.8406	178.965	134.279	103.792	45.759	21.679	87.9061	123.834	172.708	28.5609	21.0243	21.7815	21.8994	105.907	18.1065	108.608	100.122	51.6264	36.8569	95.4555	51.5322	104.354	125.283	109.057	107.514	95.4462	104.276	91.773	215.283	210.315	222.789	164.586	165.796	156.063	119.607	141.717	109.917	85.2267	94.3188	106.862	196.604	202.733	149.583	102.701	113.495	132.77
Os01g0188525	0	0.040627	0.032418	0.046533	0.038234	0.083876	0.055075	0.0397	0.169094	0.042467	0.274475	0.041868	0.094195	0	0	0.046055	0.039773	0.044967	0.041796	0.036031	0.039213	0.048355	0.038943	0.143647	0.174837	0.233215	0.037039	0.099194	0	0.136779	0	0.034916	0.03179	0	0	0	0.222465	0.783827	0.066347	0.505424	0.077842	0.315785	0.848141	0.424618	0.863346	0.682243	0.301839	0.235754
Os01g0188900	3.06771	1.29854	2.38036	0.641663	1.35884	0.7169	2.51753	4.57328	1.13414	1.61982	0.681978	3.60938	3.72867	2.80241	3.83528	1.32989	3.46713	0.870919	1.71014	1.54998	2.56231	1.19529	2.47808	0.761856	0.909528	1.17132	0.841196	1.30418	0.789258	1.13636	15.8281	15.1836	16.1752	16.8899	18.2823	18.1627	21.969	28.8967	18.5336	24.4592	21.1028	20.3841	38.7864	46.1749	46.5729	35.513	31.0188	32.2588
Os01g0189100	0.092006	0.037539	0.174659	0.013761	0.047205	0.012029	0.021833	0.102224	0.108789	0	0.017344	0.203296	0.144432	0.101593	0.110567	0.024896	0.107523	0.023806	0.011276	0.110338	0.023843	0.015423	0.070898	0.012407	0.010915	0.0254	0.011286	0.051906	0.013336	0.080003	2.28782	2.07203	2.70838	2.49062	2.38243	1.78998	6.82438	8.16242	3.20148	5.16899	4.56009	5.07461	9.36828	9.08068	7.60738	7.36994	8.70104	7.08883
Os01g0189700	0.128064	0	0.05799	0	0	0.070115	0.125165	0.142272	0.104147	0.116263	0	0.071411	0.171245	0.262645	0.070645	0.013711	0.206243	0	0.072314	0	0.068334	0.177972	0.136498	0.107516	0.096288	0.03591	0.032662	0.110329	0.038317	0.03654	8.917	10.2008	8.24371	7.16903	9.12473	7.88462	35.8058	33.7922	25.7528	28.3021	24.731	28.6697	23.4722	32.2283	27.5734	20.4894	24.002	19.3528
Os01g0189800	0.402032	0.578492	0.380607	0.351698	0.484257	0.580285	0.412221	0.705573	0.452963	0.641474	0.473899	0.611338	0.661791	0.786884	0.544264	0.727857	0.824112	0.350333	0.453972	0.403559	0.448582	0.507801	0.389577	0.511586	0.390734	0.717569	0.391534	0.573932	0.61515	0.401418	30.5993	33.6946	30.8265	22.4412	23.3567	22.8024	23.2875	21.4031	17.1724	16.4873	17.4434	17.7898	29.8114	29.2279	32.6612	27.9243	27.3322	26.0143
Os01g0190000	112.591	59.0701	129.446	69.7684	57.27	76.8267	130.023	119.724	63.4254	55.0655	76.5216	123.971	138.609	126.198	118.123	59.6177	134.203	60.4095	61.2929	110.945	119.693	52.6028	119.458	53.3235	58.9176	62.7834	68.7655	61.7894	64.651	62.2415	6.72223	5.49883	5.40091	4.70113	8.11543	7.944	83.1024	64.4588	71.2128	47.0703	50.2435	49.0865	34.2723	35.8556	36.6384	26.6997	23.3896	20.2039
Os01g0190300	5.02119	7.66753	6.95531	11.6019	10.4495	9.25409	5.14487	6.17317	6.36792	8.48639	9.92171	6.50223	3.36231	3.63562	4.41972	7.29618	4.48577	8.41194	8.42037	6.42089	5.31803	8.99519	5.6856	8.90305	10.7339	9.36414	8.79654	7.71805	8.80932	8.39579	12.893	8.70713	11.0047	3.89136	6.32105	5.12348	9.43051	7.76687	7.23754	3.96775	3.58336	4.84732	5.55797	6.1232	8.25106	4.78174	4.97099	3.74586
Os01g0190400	4.26823	4.51156	3.56857	2.33105	4.36763	2.51658	3.65476	4.487	3.03041	4.79634	2.267	4.61804	6.3811	6.13496	5.05151	3.75128	4.60255	2.70121	3.33752	2.98446	4.20495	4.22149	3.40234	2.35483	2.63332	3.28746	2.80759	4.35844	2.55369	2.84073	9.40536	9.62647	10.1397	9.35386	8.96031	8.89214	0.894015	1.53497	0.599719	0.491257	0.358992	0.426473	10.4009	10.4027	8.64393	5.44996	6.19488	6.83374
Os01g0190500	0	0.126493	0.398672	0.095682	0	0.539204	0.036444	0	0.111046	0	0.249406	0.041587	0	0	0.02057	0.195873	0	0.13904	0.063172	0.648343	0	0.02591	0.683791	1.03295	0.242986	0.125493	0.348571	0.042835	0.401713	0.037225	2.47758	1.61468	2.18171	3.54322	4.36893	4.90357	0	0.165148	0	0.062765	0	0	2.9509	2.48157	5.10771	2.65726	2.62164	4.11648
Os01g0191000	1.42699	1.3936	1.35125	1.41478	1.78829	0.710199	1.52154	1.35948	1.39049	0.942272	1.13757	1.88093	1.38786	2.19492	2.43329	1.385	2.29833	0.552841	0.879139	1.10686	1.59222	1.71275	1.24446	0.363113	1.30058	0.800443	1.12502	1.19222	1.00938	1.10083	2.0731	2.56406	2.70066	2.4327	1.83295	2.31195	2.16183	2.15464	0.911442	1.09183	0.382978	0.413607	2.90589	3.4748	2.85602	1.83646	1.5889	1.79411
Os01g0191100	301.79	240.541	316.068	182.493	284.835	163.54	275.045	316.226	233.218	326.497	160.918	282.723	313.813	317.457	410.236	233.217	285.345	145.503	160.124	182.297	271.61	405.437	267.776	217.802	273.04	154.485	168.566	174.722	164.361	181.037	532.551	443.084	481.086	878.308	838.363	919.003	82.0237	142.075	146.387	124.028	122.07	75.6163	900.879	766.428	769.035	635.181	715.366	1106.36
Os01g0191150	0	0	0	0	0	0	0	0	0	0	0	0	0	0	0	0	0	0.826437	0	0	0	0	0.413406	0	0	0	0	0	0	0	0	0	0	0	0	0	0.760399	0	0	0	0	0	0	0	0	0.686328	0	0
Os01g0191200	185.352	208.217	276.582	444.972	179.3	331.396	270.795	369.073	218.832	257.272	439.874	484.458	302.886	238.615	282.524	270.419	397.251	327.291	401.697	387.857	230.016	204.752	300.468	199.512	175.732	396.456	340.222	220.866	280.55	249.474	17.8387	12.539	13.846	0.59843	0.193874	0.153306	173.545	144.595	167.865	100.475	96.568	87.7571	0.197507	0.78153	0.457977	48.91	5.73163	1.33865
Os01g0191300	4.64326	9.86061	4.78868	5.98173	6.95511	10.6869	5.76294	8.64563	5.3363	3.97593	9.24678	6.85183	7.94682	7.52636	6.02749	8.78644	5.71797	6.87782	8.47309	8.01635	4.95168	7.90442	5.5031	11.453	5.38736	10.6562	7.88783	5.95596	9.89933	5.62495	16.9194	14.8654	16.6982	9.52972	9.45233	9.68065	12.4328	12.5946	5.70899	9.67806	8.47674	10.1939	22.7524	23.8491	27.0136	12.3978	10.9808	14.1642
Os01g0191400	0.051864	0.012895	0.03159	0	0.036277	0.012489	0.022292	0.088057	0.012223	0	0	0.064603	0.1098	0.164472	0.062912	0.051263	0.097957	0.017827	0.02576	0.034591	0.073025	0.031697	0	0.038347	0	0	0.011731	0.029076	0.027302	0.023024	0.191173	0.277395	0.126775	0.228391	0.266579	0.281559	0.044715	0.176778	0	0.07793	0.022457	0.024624	0.591556	0.392728	0.585817	0.343051	0.345076	0.37851
Os01g0191500	49.0315	57.9476	45.2608	38.7052	37.2341	54.3831	39.8761	49.5182	53.8131	37.6969	44.9152	54.1622	47.0915	44.7415	53.1371	56.3086	45.7691	49.8083	54.4329	52.2476	44.3839	48.5898	46.1847	56.9808	47.98	45.5816	55.7734	51.2985	54.9598	48.0288	172.067	170.617	177.159	228.331	230.565	231.814	47.2419	60.5299	36.1984	42.1419	42.7386	42.1291	191.724	180.273	141.619	144.893	177.21	212.027
Os01g0191700	41.085	102.672	31.8117	98.7845	87.1244	78.1718	36.415	45.534	64.4616	101.386	113.016	43.0942	46.7021	41.0673	44.592	102.818	39.1713	73.2089	74.8969	29.858	37.9788	83.3919	30.9515	77.7631	71.6275	88.2024	65.1468	88.2829	83.5877	70.2779	66.5255	89.1654	69.5601	117.397	89.6087	87.9617	60.3204	62.2766	49.6659	55.7668	62.9092	57.415	91.0669	92.8629	70.3632	114.661	98.4831	85.4518
Os01g0191800	0.029841	0.455381	0.807669	0.516692	0.031643	4.06288	0.116667	0.131672	0.46248	0.034822	1.99825	0.69893	0.061547	0.1224	0.197552	1.00212	0.123544	0.582274	0.269638	1.7902	0	0.559671	4.38437	8.34133	1.98985	0.502162	3.60977	0.034281	3.30558	0.089373	18.0918	12.5411	15.5668	37.5958	38.2776	39.34	0.175513	2.61175	0.209659	0.150693	0.293655	0.366844	29.1647	29.2784	25.4719	27.7919	29.2629	41.6382
Os01g0191900	9.63828	5.96653	9.1122	6.27341	10.6306	4.27516	8.25149	16.1809	6.37197	10.8592	5.27185	14.4779	14.6014	13.3101	14.2051	7.39295	13.7493	4.15988	5.91984	7.48567	11.4505	9.82679	7.34873	3.07196	4.93798	6.94542	4.1241	6.70798	4.33756	5.54853	27.8701	27.4219	27.8586	21.6051	22.6202	26.056	10.6894	11.9186	17.2382	11.6646	9.27697	10.1685	28.6979	33.9197	66.4717	32.8659	20.8324	21.9891
Os01g0192000	146.454	119.326	108.245	154.1	149.996	67.9518	115.119	111.137	112.893	194.879	147.233	123.372	135.808	129.986	111.075	97.0311	119.641	112.768	100.856	71.9212	126.397	151.15	105.745	52.9198	99.4535	92.9823	94.7353	121.964	72.2138	116.043	41.6832	35.2714	42.527	66.2257	82.4194	77.7608	19.145	18.3945	7.82062	11.688	8.54581	9.32981	33.8932	48.091	48.2569	50.6609	55.0143	49.606
Os01g0192101	4.77597	11.0426	2.30561	1.54006	0	8.51137	3.14229	4.6346	3.9668	1.5535	5.58879	5.37413	6.71611	2.7058	4.36756	12.6071	4.85013	4.07554	5.34064	1.82255	3.9025	2.37404	3.14147	5.20272	0	9.72774	3.5468	6.99582	8.96824	5.71383	0	0	0	0.035717	0	0	1.337	1.08949	0	0	1.50886	0.741294	4.16627	2.57972	5.54349	12.1502	9.6891	7.75759
Os01g0192300	39.0472	40.6291	41.6614	98.7228	31.2046	30.7515	43.1823	27.9961	33.0339	72.0056	124.784	39.4076	39.0013	28.4798	29.633	44.204	31.823	37.6163	34.002	38.2396	44.3241	33.1974	35.9751	50.7174	34.4242	41.1352	28.4872	34.7105	35.9823	31.9352	46.3815	51.2049	45.5556	22.2611	21.1993	22.1612	39.5893	29.4603	28.8837	14.852	11.3417	18.1624	26.0949	29.0016	29.0225	20.4678	12.89	20.7525
Os01g0192401	0	0	0	0	0	0	0	0	0	0	0	0	0	0	0	0	0	0	0	0	0	0	0	0	0	0.086709	0	0	0	0	0	0	0	0.107203	0	0.113161	0	0	0	0	0	0	0	0	0	0	0	0
Os01g0192500	1.6335	1.39026	1.42848	1.99963	1.87413	2.47813	2.09185	3.41706	0.784782	2.24993	4.75992	3.63164	3.77596	3.63211	2.78665	2.14667	2.48077	1.29367	1.46296	2.75466	1.44353	1.17461	1.57581	2.67573	1.75119	2.00363	1.22934	1.2042	2.08778	1.40562	2.1508	2.19095	2.48366	2.91293	4.17741	2.63522	1.7683	1.99673	3.23318	0.663698	1.10877	1.07783	5.1801	6.88739	7.78938	6.7819	3.65304	5.81634
Os01g0192550	1.85264	0.737254	1.62176	0.800036	0.675424	0.555779	1.46572	1.29538	0.924317	1.13327	0.625117	1.19341	1.60478	1.59403	1.929	1.06771	0.893477	0.618912	0.468079	0.910901	1.19711	1.21411	1.01086	0.293523	0.582466	0.579872	0.727519	0.458306	0.274933	0.954985	2.50276	3.4298	3.98678	3.00634	3.61376	2.85729	1.1312	0.830544	0.557401	0.67986	0.624569	0.55188	1.97269	2.815	2.18769	1.12311	0.415703	2.18111
Os01g0192600	4.39093	12.58	5.07322	10.5841	7.4786	14.6914	5.88642	8.76097	9.5158	5.83845	19.5156	11.1269	7.35659	8.0479	6.67146	11.3744	7.57446	12.0976	11.1958	10.3607	3.91836	11.7712	9.2095	18.3543	12.1725	14.5358	11.0898	6.72561	16.8242	7.11434	11.8728	13.5694	11.3268	16.9437	19.1665	19.0633	7.94996	9.37621	5.25238	10.9454	8.12245	7.95605	31.787	29.2258	28.503	38.3404	37.1602	39.1378
Os01g0192700	0	0.278664	0.121972	0.083211	0.064668	0.154651	0	0	0	0	0.228733	0.171616	0.139353	0.057715	0	0.072314	0	0.149591	0.229642	0.113505	0.062643	0	0.059768	0.257035	0.058698	0	0.059997	0	0.079331	0	0	0	0	0	0	0	0	0.362322	0.123033	0	0	0	0.149843	0.13374	0.568959	0	0.561724	0.132274
Os01g0192900	0.992124	0.551025	0.153518	1.08732	0.404388	0.324764	0.372739	0.420679	0.068127	0.051296	1.14848	0.590744	1.01997	0.499681	0.257139	0.452386	0.18199	0.090288	0.239297	0.276471	0.452236	0.794995	0.112911	0.545581	0.447994	0.14261	0.713321	0.17037	0.177514	0.253813	1.11859	1.58239	0.540447	7.12398	6.79371	7.94617	0.166147	0.656859	0.037213	7.09691	8.58973	2.79202	3.59681	6.60724	6.29654	9.03512	10.7742	8.2809
Os01g0193250	0	0	0	0.150861	0.124682	0.128741	0.114924	0	0	0	0.187516	0.131141	0.251584	0	0	0	0	0.250542	0.13283	0.25285	0	0	0.125327	0	0	0.13191	0	0	0.281501	0.117384	0	0	0	0	0	0	0	0	0	0	0	0	0	0	0	0	0	0
Os01g0193400	4.55554	3.97456	4.74575	3.72669	4.33093	3.07446	4.41279	4.74367	3.4517	3.87467	3.81942	4.5298	4.38713	4.69152	4.6364	3.11148	4.7017	3.84454	3.92556	3.70558	4.17042	3.71135	4.62542	3.14384	3.12864	3.63302	3.76635	4.12799	3.61803	4.03681	0	0	0.02774	0	0.033422	0	2.60304	5.00074	3.31103	3.10696	2.57456	3.79805	3.56507	3.41874	3.38634	3.40518	2.63138	3.21693
Os01g0193500	0	0	0	0	0	0	0	0	0	0	0	0	0	0	0	0	0	0	0	0	0	0	0	0	0	0	0	0	0	0	4.5326	4.31806	4.80542	3.00674	3.21573	3.82679	2.18013	0	0	0	1.33916	0	0	0	0	0	0	0
Os01g0193600	11.6271	7.71019	10.8563	4.97269	6.37775	5.46734	10.203	16.0721	11.9395	6.7424	3.63891	15.7332	14.4355	14.5556	14.6819	8.98543	17.0159	9.68629	9.12794	11.1237	12.3355	5.34642	11.1844	5.11077	5.00813	6.36097	7.02976	11.741	6.40929	11.5933	3.48157	3.60397	3.73208	3.3522	3.35444	3.95347	10.0187	9.44123	7.23618	7.78037	8.23074	6.45551	5.8216	4.3942	4.07319	3.91175	3.97134	4.9498
Os01g0193700	0	0	0	0	0	0.169977	0.03315	0	0	0	0	0.069857	0	0.041727	0	0	0	0.053401	0	0	0.037009	0	0	0	0	0	0	0	0	0	0	0	0	0	0	0	0	0	0	0	0.09991	0.260299	0	0.073009	0	0	0	0
Os01g0193900	4.72284	6.38454	4.4381	5.02867	6.0229	4.52404	4.74704	7.36391	7.03094	6.37363	3.73718	7.57949	7.81168	5.94716	6.24429	7.61169	7.12607	5.47253	7.02121	5.87999	4.54826	5.39846	5.73609	4.54322	4.25439	5.73706	5.41461	8.35515	5.90394	6.31043	14.4911	16.9606	16.7041	13.1173	12.2905	13.1433	4.54508	6.24082	2.83561	4.12868	3.99948	3.98326	14.9094	16.0226	15.1912	11.2025	12.1949	14.1345
Os01g0194000	6.59882	13.2682	6.64426	6.37408	5.92304	17.6408	7.46932	8.60382	8.61141	4.00102	12.6029	9.37139	6.52367	6.50927	6.50123	9.941	7.62495	12.5869	11.2197	11.1906	6.84438	8.4845	9.48866	20.7423	8.49219	19.47	15.5034	9.56544	18.8506	9.35627	14.1935	14.4449	15.9557	12.3895	13.0446	12.0383	18.9678	21.5576	14.6051	21.6662	19.412	16.5261	35.3233	36.7194	51.2629	81.5617	73.7084	37.6625
Os01g0194200	0.710908	0.826859	1.03025	0.80788	0.667686	1.33437	0.754399	1.20992	1.06679	0.860614	0.841986	1.17801	0.564981	0.728985	1.00849	1.36959	0.74152	0.432799	0.780011	0.897107	0.910479	0.87508	1.53713	2.66074	1.03854	1.00262	1.03616	0.536672	0.972565	0.547497	8.40027	6.27623	7.57773	11.0341	11.9755	11.1812	1.63268	2.384	1.92654	1.43599	1.35918	1.85644	11.4464	8.66608	12.3967	12.508	13.8145	15.3938
Os01g0194300	7.74237	6.23057	7.50023	3.23	7.55515	3.27648	6.63887	10.5318	7.77264	7.76274	2.09522	8.65288	7.85956	8.62115	13.1545	6.77931	9.99633	6.10639	6.90286	3.83026	8.07734	8.38361	5.23159	3.42132	5.397	5.89714	4.31308	7.16633	4.03699	8.21942	30.5257	34.4899	33.1264	29.5946	35.9291	30.404	5.49428	8.59044	9.37204	7.94214	7.63455	9.92782	15.6051	15.116	14.7564	19.6682	21.286	21.2255
Os01g0194600	21.5399	12.4951	27.8556	14.0875	39.3548	12.0984	22.4887	19.9036	23.4628	16.2128	14.3838	9.20361	15.3381	15.8483	20.294	13.0469	15.844	16.6154	19.5897	12.3553	26.7954	30.908	14.983	10.1004	24.1187	10.8273	24.6879	18.3179	13.2269	21.5039	57.3667	59.1375	56.6015	54.4379	51.9596	51.5143	6.58157	5.42077	9.45798	8.59365	4.81747	5.64913	52.44	58.6083	122.323	52.3492	31.343	41.1384
Os01g0195000	4.78381	6.3843	3.36056	4.96609	5.84321	6.52649	3.91973	6.008	5.61899	5.44556	6.0702	6.81503	7.16577	6.59866	5.49818	7.56291	5.51303	4.72794	5.25589	4.29488	4.41445	7.23696	3.56	6.10871	5.04853	5.54674	6.20846	4.69351	7.17545	5.36655	16.6967	16.1976	16.893	12.5765	12.4958	12.9916	8.56189	8.88953	5.27627	7.84991	9.09556	7.4393	31.0748	34.5621	42.0361	28.3169	23.188	23.0595
Os01g0195066	0	3.05136	0	6.92436	0	0	5.27487	0	0	3.26667	8.6045	0	2.88685	0	0	3.03253	5.79479	0	3.0478	0	0	0	8.62856	0	0	3.02725	2.75309	0	3.23015	0	0	1.49396	1.34857	0	1.70337	0	10.5806	0	0	4.5422	0	5.73557	6.36261	15.4883	6.60083	4.77499	3.88828	14.9276
Os01g0195100	0	0	0	0	0	0	0.073964	0	0	0	0.241303	0	0	0	0	0	0	0	0	0	0.080765	0	0	0	0	0	0	0	0	0	0	0	0	0	0	0	0.148361	0	0	0	0	0	0.178432	0.579134	0.462781	0.133909	0.218084	0.279084
Os01g0195200	1.16235	13.5135	4.8692	5.91877	2.27251	17.201	3.74552	4.54781	7.76727	1.58302	7.52865	7.77837	2.75906	3.03564	3.18617	11.1441	2.0671	9.67471	8.65659	14.0923	1.66698	4.94714	12.6603	22.3881	9.23153	13.8753	13.2858	4.27708	21.9145	2.99167	17.7506	16.6222	19.3276	24.0521	27.3396	29.032	2.35003	5.71124	1.59502	3.5157	2.53786	2.04597	52.93	41.8714	49.8471	38.6621	38.2346	53.6846
Os01g0195300	1.33284	5.16742	1.03476	3.29802	7.87425	1.45934	1.30271	3.46563	3.36745	6.1083	4.09825	2.12363	1.22221	1.85485	1.9958	4.06564	1.12445	2.33285	2.79576	0.66895	1.72732	10.0555	0.91327	1.38568	5.72676	3.95175	3.59387	2.73417	1.70944	2.8513	3.78732	2.5379	3.02358	0.735986	0.74029	0.389828	1.86647	1.89747	4.34772	5.4486	3.1853	3.2377	10.5505	9.83594	22.4732	10.7818	7.13347	5.79324
Os01g0195400	3.41518	33.8235	7.88791	15.6285	12.2525	53.1918	7.67738	11.2706	19.2791	4.58231	40.0209	15.6487	6.72883	11.1481	6.09184	22.9643	5.4394	31.6169	26.8729	30.1677	3.12856	18.2732	21.568	90.5582	33.754	52.9365	42.3351	14.8105	70.5887	13.6664	39.1444	38.7627	39.4402	60.6933	54.315	65.1318	12.1636	17.6471	13.347	21.2223	24.0293	22.5636	62.2068	56.1932	68.7825	78.2612	64.0618	80.0314
Os01g0195500	57.0631	48.2798	50.511	40.8118	54.6977	40.5446	54.0361	59.8832	46.9543	52.9417	43.984	60.1744	71.1895	70.1334	61.7351	52.2266	66.0421	38.7413	45.4631	45.1994	57.424	54.0874	45.8634	37.8111	43.2501	46.4859	45.4496	52.5783	44.8587	44.7682	82.4064	73.8993	79.9252	95.4834	96.2886	101.65	40.6549	38.8701	36.8787	36.5264	35.1279	33.5297	63.1272	54.7652	60.6446	55.6973	53.0914	63.3664
Os01g0195700	0	0	0	0	0	0	0	0	0	0	0	0	0	0	0	0	0	0	0	0	0	0	0	0	0	0	0	0	0	0	0	0	0	0	0	0	0	0	0	0	0	0	6.5498	0	3.39752	0	0	0
Os01g0195801	0.141972	0.376686	0.085601	0.244298	0.316745	0.312717	0.046526	0.157528	0.510219	0.172876	0.227681	0.053091	0	0	0.052521	0.534952	0	0.253359	0.483881	0.334558	0.101622	0.661546	0.405898	0.266478	0.238615	0.587422	0.145697	0.492279	0.341888	0.475217	0	0	0	0	0	0	0	0	0	0	0	0	0	0	0	0	0.068591	0
Os01g0196133	0	0	0	0	0	0	0	0	0	0	0	0	0	0	0	0	0	0	0	0	0	0	0	0.084944	0	0	0.077406	0	0.090819	0	0	0	0	0	0	0	0	0	0	0	0	0	0	0	0	0	0	0
Os01g0196300	0.866631	0.289469	0.39258	0.479958	0.787593	0.51737	0.500328	0.347494	0.590888	1.00105	0.408074	0.527012	0.294885	0.242268	0.738589	0.486774	0.465083	0.398629	0.378037	0.454517	0.693417	0.273621	0.440693	0.330653	0.43425	0.750976	0.361571	0.497532	0.494928	0.294831	22.2175	23.8537	23.1538	6.09336	4.88141	6.08327	2.43177	4.97048	6.15558	1.35878	0.774982	2.00871	4.22451	3.76688	6.18873	2.26457	0.851097	2.50505
Os01g0196500	10.3636	11.5974	7.66534	9.24799	12.4344	10.6405	8.8325	10.4036	9.80142	12.4591	8.80477	10.0789	9.20741	9.89165	10.1685	11.687	10.1266	9.24564	10.4903	8.89107	8.34339	15.4495	8.40893	12.6873	11.936	10.5	10.976	8.28024	10.6028	9.30801	9.18081	9.38976	9.8994	13.0276	15.4204	18.4308	3.93706	4.68541	6.23571	3.13885	3.24654	3.8873	6.5107	7.34121	8.90361	7.234	6.45906	7.67057
Os01g0196600	3.97926	10.764	3.78089	4.98041	5.50198	8.64983	4.15624	6.15399	7.00414	5.14783	5.87787	7.04882	7.42911	6.66073	6.5858	9.27274	5.88541	7.12815	7.44673	6.52022	3.93468	7.88871	5.48887	11.291	6.41437	8.00924	8.5775	7.26027	10.741	5.5889	20.1716	18.5475	19.9883	21.1662	23.2932	24.4571	7.68671	6.3068	5.0365	3.90729	4.45331	5.38992	15.3159	15.152	14.9827	12.5297	13.5478	16.6178
Os01g0196800	0.306525	0.262685	0.307488	0.225612	0.152302	0.160003	0.192895	0.283502	0.281473	0.226742	0.158428	0.369951	0.235455	0.188213	0.291576	0.245646	0.264039	0.210115	0.151283	0.356179	0.223845	0.154381	0.248502	0.112266	0.08663	0.216024	0.26095	0.228474	0.290766	0.158647	0.420378	0.335433	0.413961	0.110475	0.442091	0.291844	0.494667	0.683403	0.023811	0.291064	0.274704	0.24814	0.379424	0.492976	0.29491	0.211077	0.411975	0.352144
Os01g0197100	7.65792	14.5875	7.22621	11.3323	10.6008	14.4924	7.30382	16.8115	9.9386	10.7207	9.99921	18.2199	15.4908	10.8197	13.5624	16.1472	14.3906	13.1475	10.8758	10.2963	7.95688	8.53801	7.52274	11.1304	7.92506	13.1092	9.95141	13.7363	13.2318	10.6486	8.18482	5.93867	6.07408	8.55037	8.25197	10.5482	8.75578	8.29185	5.51536	13.2247	13.0129	10.0697	5.67433	6.81034	8.38848	11.9574	7.25635	11.0771
Os01g0197150	0	0	0	0	0	0	0	0	0.10253	0	0	0	0.250395	0	0	0	0	0.067128	0	0	0.069724	0	0	0	0	0	0	0.101203	0	0	0	0	0	0	0	0.045109	0	0	0	0	0	0	0	0	0	0	0	0
Os01g0197200	17.9836	14.337	18.7231	10.7541	12.3943	11.8879	15.434	20.267	17.0583	12.7798	10.7979	20.0771	20.5447	16.2468	19.2569	14.7652	20.5058	16.4656	17.2362	14.2178	17.3816	10.6164	16.85	12.1957	11.7183	13.3905	13.9819	18.2621	12.7005	16.8943	21.2618	24.6219	22.6752	21.5291	23.9074	24.6555	12.9311	13.9408	8.41712	10.5965	11.3107	11.0502	18.7209	18.4046	16.3939	15.4264	14.855	19.7599
Os01g0197350	23.2631	18.4533	20.2843	12.6963	11.5976	22.0496	14.932	24.5127	24.7486	12.3996	20.2056	25.5585	22.6588	13.1734	25.6674	17.559	24.0464	17.571	23.3338	21.783	25.5692	13.7524	16.6537	15.7441	11.1391	22.7869	23.3802	27.1229	19.9502	24.4373	2.76546	6.23198	4.16744	5.09712	4.62516	6.90567	46.9692	51.1326	30.798	61.9519	35.876	33.9482	12.6896	12.9539	17.8361	17.8177	12.2576	19.8478
Os01g0197400	26.1546	20.819	30.3813	22.7095	21.4918	20.5478	27.919	26.0186	25.832	28.3144	25.3223	29.7877	30.8129	26.0499	29.5553	23.1326	32.9193	19.8675	24.0969	27.404	31.9199	21.6335	28.2566	15.0398	20.9138	20.7431	19.6305	23.6463	18.4919	25.5981	17.3342	13.1587	15.3254	12.6159	12.5474	12.4897	19.5967	19.7735	33.9343	14.2318	14.1519	15.5356	8.19783	5.66923	8.64973	5.52306	7.40086	8.01386
Os01g0197450	0.230569	0.200559	0.208838	0.045512	0.094036	0.116517	0.156017	0.743464	0.209116	0.021471	0	0.870382	0.531289	0.345555	0.70449	0.159457	0.685581	0	0.16026	0.05341	0.321797	0.123245	0.189045	0.119146	0.017781	0.079589	0.054286	0.162998	0.063693	0.123945	0.383025	0.082112	0.074881	0.210186	0.270485	0.222052	0.208632	0.471328	0.186917	0.358258	0.349068	0.226191	0.501839	0.610805	0.824329	0.219694	0.178897	0.555988
Os01g0197500	4.33273	4.61541	5.28937	4.18945	4.12829	5.98154	4.11206	6.2341	4.57678	4.02888	5.20598	6.16305	5.30708	3.54145	5.40409	5.01034	5.05677	5.41887	5.53203	3.65584	5.3614	3.92705	4.61816	5.9056	6.54719	6.05828	4.54865	4.32813	4.88585	4.70161	2.10646	1.61298	1.93042	1.43112	0.825124	3.22152	3.69323	3.75458	2.86765	4.75644	5.56132	4.80488	3.40539	2.28265	2.76487	2.66678	2.08108	3.4737
Os01g0197700	4.93177	4.2222	9.258	0.838365	4.40474	1.97598	4.44016	3.17493	11.6896	4.42595	1.33944	4.11236	2.43003	2.47275	6.2311	11.959	6.96591	3.19898	6.43134	1.04632	7.73757	10.6377	2.45422	1.93347	3.38463	4.06666	4.90471	11.9923	4.04126	4.37991	0	0.04777	0.021799	0	0	0	1.92157	2.68734	2.10413	0.654697	0.97982	1.19046	0.036683	0	0	0	0.179342	0.172129
Os01g0197900	0.653153	0.437678	0.52586	0.062076	0.538686	0.264869	0.662035	0.613758	0.337079	0.292851	0.269982	0.539611	0.672883	0.644956	0.907496	0.48935	0.649366	0.283501	0.382521	0.412806	0.43891	0.571532	0.541474	0.135423	0.436548	0.135694	0.148086	0.528008	0.26062	0.313955	0.491201	0.227487	0.344924	0.124689	0.332964	0.0878	0.616548	0.696432	0.424904	0.12216	0.190442	0.205673	0.05704	0.185133	0.088763	0.085614	0.034858	0.133823
Os01g0198000	0.394346	0.481598	0.30003	0.344054	0.217443	0.69084	0.447103	0.922214	0.338147	0.210051	0.804772	0.826865	1.11377	1.0999	0.713569	0.425446	0.745226	0.604993	0.320691	0.427511	0.370369	0.438438	0.521202	0.688769	0.363725	0.35392	0.450616	0.326171	0.226585	0.425181	5.23298	4.91857	6.36816	2.76496	2.47441	2.07881	1.17515	1.46714	0.831185	0.610691	1.11762	0.536444	3.34738	3.13865	2.54666	2.20509	1.40922	3.83946
Os01g0198100	0.095203	0.188396	0.215574	0.183223	0.075714	0.364836	0.232628	0.472585	0.102044	0.028813	0.227681	0.769816	0.636567	0.341682	0.47269	0.347719	0.408891	0.228214	0.215058	0.286693	0.127009	0	0.456635	0.47966	0.047723	0.320412	0.388526	0.136708	0.199435	0.023761	2.11738	2.12427	3.24034	1.92023	0.940958	1.25822	1.07322	1.79206	0.041805	0.520822	0.608955	0.708246	2.69374	3.14203	1.92129	1.97947	1.81766	3.24773
Os01g0198200	68.6037	46.4138	63.8027	36.1953	43.3737	34.8927	64.2248	67.0294	55.9274	46.0016	33.6183	68.2174	72.8006	76.6252	71.2465	48.0804	74.855	53.2268	55.301	70.9337	62.6545	45.5782	66.9927	31.9085	36.9012	39.071	46.5186	57.8472	38.7703	55.9918	80.1348	86.6667	92.7733	72.3167	78.3728	68.0857	54.309	64.6292	45.2519	41.7829	43.1866	46.6093	62.8914	62.0571	53.0182	48.0463	52.9178	59.9849
Os01g0198250	0	0.202043	0.042241	0	0	0	0.101	0.089603	0	0	0	0	0	0.051406	0.053483	0	0.149188	0.055684	0.097227	0	0.050711	0	0	0	0	0	0	0	0	0.046627	0	0	0	0	0	0	0	0.490846	0	0	0	0	0	0	0	0	0	0.451406
Os01g0198500	1.28016	1.48672	1.66091	2.21959	0.807142	4.09134	1.55558	1.41215	1.70592	0.418849	2.31685	1.92944	1.55463	1.52558	1.03072	2.52738	1.4117	1.6219	1.91485	2.74369	1.21857	1.77912	2.24957	3.21523	2.28936	2.48416	3.31819	0.755181	3.14767	0.863524	9.43217	7.62439	11.0815	7.05247	10.2435	10.5461	0.203496	2.29862	0.850804	1.04831	0.885233	0.588327	14.6845	23.7645	31.6536	14.2653	15.0064	14.993
Os01g0198702	0.448069	0.439118	0.378783	0.268282	0.696855	0.261652	0.262766	0.26361	0.160089	0.289294	0.238128	0.366477	0.447401	0.214416	0.395503	0.402838	0.416961	0.063649	0.404867	0.329832	0.350689	0.581196	0.477587	0.36789	0.209633	0.301602	0.152383	0.171577	0.42909	0.089464	0.613325	0.522163	0.732544	0.98806	0.72936	0.878655	0.058563	0.396908	0.20987	0.100564	0.176371	0.063492	0.845203	1.02872	1.8633	0.951457	0.731731	1.04656
Os01g0198900	78.382	119.552	75.8607	167.045	141.686	162.215	72.7979	15.3037	113.084	74.7076	153.307	12.425	15.3144	12.7544	13.5206	100.411	11.8142	154.587	138.199	66.7484	82.7909	106.989	69.1871	124.345	101.714	134.253	182.504	124.835	105.104	125.567	4.69672	7.49557	5.76735	18.5066	22.4262	24.0541	24.0966	20.1288	33.934	39.3958	25.1315	32.1474	1.12799	2.04177	2.47547	1.30235	0.901434	1.01786
Os01g0199300	0	0	0	0	0.146011	0.050255	0	0	0	0	0	0	0.098208	0	0.101285	0	0	0.0489	0	0	0	0.063788	0.048922	0.051389	0	0	0.046829	0	0	0	0.224404	0.151715	0.136863	0.082939	0.166391	0.175073	0	0.203289	0.080619	0	0	0.097559	0.432898	0.175632	0.449106	0.568539	0.198413	0.423183
Os01g0199400	11.5341	39.9488	10.71	35.98	36.2077	34.2111	14.6621	12.0686	28.1698	34.5587	42.7105	10.3064	13.5875	13.7873	10.5204	37.728	7.52199	28.448	28.5838	16.8802	9.80833	36.3707	14.5163	31.6701	24.694	33.0243	27.7381	28.8603	31.0156	25.1233	42.6839	41.0873	48.1201	27.6241	27.5793	22.1197	29.0321	28.478	23.546	22.9571	15.706	21.4534	25.9029	24.0662	24.4051	19.3618	19.182	18.9268
Os01g0199550	5.11527	13.5564	3.09122	15.8676	8.82216	11.441	6.00425	5.13176	6.47529	13.1871	19.1674	5.39935	5.62584	4.42594	4.85452	11.63	5.2607	8.38872	10.1029	6.82162	5.48753	7.46784	5.74598	10.6049	6.54569	13.2455	10.2789	10.0064	10.6654	10.3388	0.441754	0.79001	0.202489	0.12313	0.24741	0.520095	13.8722	9.60312	14.2284	7.03368	7.86665	6.22982	11.4697	15.0047	9.82545	9.44366	10.3043	4.63165
Os01g0199700	0.811607	1.09159	0.910282	1.98425	3.21151	1.54308	0.93972	0.889075	1.9033	2.49539	2.8763	0.931821	0.4833	0.432207	0.889051	2.67558	0.53741	1.63276	1.72126	0.577655	1.23787	1.61197	0.724916	1.94339	1.61239	2.52478	1.43969	2.54018	1.14929	1.32827	0	0	0	0	0	0	1.75727	2.28323	3.94234	2.69848	3.03791	4.65684	0.455819	0.369865	0.865099	0.228054	0.185705	0.118824
Os01g0199900	21.0058	20.3189	19.0266	11.2534	12.4374	16.6379	21.1248	35.62	20.3759	15.0131	10.9166	37.5323	36.1407	29.825	30.8581	22.2321	36.8345	21.4786	20.7843	22.2333	22.5555	11.3963	22.5825	13.624	11.1711	16.9533	15.387	23.7733	17.7303	19.1777	10.7455	10.5555	9.61414	16.3589	15.8433	17.695	27.5336	27.77	16.5967	22.262	26.3735	23.7394	22.3994	22.047	19.7893	19.868	19.9816	25.7856
Os01g0199950	6.80113	1.08233	7.44216	6.3958	8.11899	0.864405	1.74141	0.787016	2.68332	4.5582	3.06032	3.21507	1.57588	6.53521	2.91361	2.58431	0.73437	3.991	0	0	2.96298	3.28972	2.38701	2.38947	9.14901	1.96972	2.0171	1.81648	2.00087	3.16567	0	0	0	0	0	0	3.13515	0.907228	6.43104	0	0	3.04838	2.16255	2.23117	6.56989	0	0.586429	0
Os01g0200000	28.1887	29.53	25.855	22.3674	21.4715	28.3237	25.8573	28.6089	24.4235	23.4886	30.1118	29.7582	27.925	28.1042	29.8915	29.1713	28.6282	24.7641	27.1133	30.3785	27.5841	22.9223	28.0534	31.3823	24.0358	26.2555	24.1079	22.9718	28.5409	24.0211	57.7215	69.5229	66.4147	58.406	61.7907	58.9349	25.4065	27.1364	25.6807	21.6665	19.5754	23.6879	47.0621	47.8762	43.2375	43.3235	50.4641	41.2996
Os01g0200150	0.22299	0	0.102742	0	0	0.179682	0	0	0	0	0	0	0	0.113533	0.310966	0	0	0	0.170089	0	0.447927	0.146745	0	0	0	0	0.137421	0.266485	0	0	0	0.102888	0	0	0.112789	0	0	0.482283	0	0.237963	0	0.995929	0	0	0	1.60807	1.18347	0
Os01g0200200	0.324317	0.244491	0.195833	0.277408	0.114634	0.236733	0.105662	0.596261	0.115874	0	0.172359	0.48229	0.925238	1.10855	1.07351	0.121491	0.580386	0	0.122103	0.108516	0.115378	0.150241	0.230455	0.242075	0.108382	0.121279	0.220592	0	0.388225	0.107925	0.562801	0.192886	0	0	0	0	1.27166	0	0.189884	0.727888	0	0.229782	0.254902	0.206834	0.528893	0	0	0
Os01g0200300	0.583276	3.3041	1.47625	10.7519	3.01745	5.36365	1.63963	1.39453	1.78118	2.27095	19.3005	2.55262	1.34801	1.37339	0.98495	2.77465	1.09536	3.25652	3.08018	2.97977	0.917366	5.86416	1.81254	6.6702	4.40183	3.69536	4.04368	1.60078	4.39021	2.31761	16.7632	15.0634	14.2858	15.3974	15.4987	13.4492	4.1513	4.77467	5.50318	0.760187	1.53374	1.74117	24.5426	19.8751	28.1292	19.8976	16.5161	15.6016
Os01g0200350	0.131631	1.21081	0.199378	1.54933	0.319375	1.18846	0.203275	0.603177	0.369238	0.269688	4.21168	0.637065	0.410569	0.270811	0.144062	0.791703	0.30043	0.826342	0.750859	0.578562	0.230712	1.22045	0.307081	1.97525	0.721989	1.15136	0.831101	0.550643	1.65364	0.333868	0	0	0.018441	0	0	0	3.41035	3.46394	0.871431	1.23594	0.399197	1.11459	13.2562	15.1488	18.0292	14.0279	13.1275	9.55657
Os01g0200400	6.25054	9.47267	6.09916	5.20866	5.56889	9.3485	5.95181	6.00649	7.21771	4.13444	8.42452	7.76192	8.06578	6.80594	6.7188	5.86578	6.01954	9.71432	6.7687	9.83185	5.02046	7.2539	8.5511	12.8782	8.39841	7.12065	12.9187	5.36684	11.5704	4.63181	35.3547	32.9056	37.8005	54.9401	58.2416	54.6396	5.4955	7.13509	6.96081	5.36917	3.61445	4.65684	28.8685	30.5136	27.4274	27.4235	27.1594	32.4389
Os01g0200500	11.9965	9.01294	8.71043	6.70448	9.75533	7.38684	11.0779	16.508	9.78196	9.59275	6.96228	15.5142	18.1884	17.1316	15.2665	10.394	16.9641	8.02406	8.14647	8.59442	11.4158	10.5693	9.93656	6.53723	6.81292	8.55941	7.45887	9.35662	6.98933	8.15572	14.4497	12.6958	13.7249	12.7824	13.7759	12.786	7.74361	8.42095	7.62707	6.44208	6.90453	7.14386	11.8005	11.0772	13.5926	10.5491	9.7567	11.9881
Os01g0200600	0	0.051661	0	0.117233	0.048444	0	0.089306	0	0	0	0.509874	0	0	0	0	0	0	0	0.051601	0	0	0.063492	0	0.102301	0.091604	0.051253	0	0.052482	0	0.045609	0.372119	0.150935	0.204253	0.907656	1.15876	0.872203	0.447838	0.607035	0.48147	0	0	0	2.04672	1.39853	5.36425	1.6977	2.30407	3.2855
Os01g0200700	1581.89	1933.3	1600.31	952.664	773.576	2077.39	2707.89	879.731	1251.28	646.73	2378.84	747.289	1662.38	1912.44	929.372	991.22	1269.82	2418.82	1474.78	3226.73	1456.32	896.489	2096.44	2662.83	1147.6	1494.85	2574.16	1438.67	1458.68	1416.74	146.349	143.726	170.507	54.5139	35.6902	33.7412	23703.2	19208.7	28735.7	13267.6	17077.9	16310.3	25.8471	64.7113	25.7835	31.0031	231.128	12.4392
Os01g0200950	8.30191	15.093	8.79353	8.05943	7.32251	14.2957	9.41701	12.5221	12.6372	7.64622	7.76044	16.0371	13.3751	9.49391	11.8687	15.8848	12.644	13.8245	14.3298	9.91704	8.48621	8.93559	11.8568	16.2473	8.07897	13.7506	12.405	12.8827	14.2071	12.627	0	0	0	0	0	0	12.2156	15.0052	7.63583	10.0715	11.1532	9.90466	19.4933	18.7661	15.2811	15.6676	17.7164	19.0079
Os01g0201000	12.4685	20.2558	12.5306	15.8776	18.5093	15.9726	17.969	15.7364	19.2735	17.4257	12.9092	15.6385	17.6214	19.5294	20.1911	19.8192	17.7987	19.7787	16.4747	16.5222	12.646	16.024	16.3933	17.6946	15.5359	15.898	17.9506	18.8304	19.4144	18.2643	22.531	18.663	22.1589	22.6792	24.2544	21.5085	15.2601	19.0054	19.5936	16.2408	12.2776	13.8393	26.1711	22.0291	22.8669	19.0833	18.4505	26.447
Os01g0201100	1.86542	1.42109	2.25873	0.680236	2.12382	0.98646	1.72809	3.19773	1.55752	3.20908	0.504895	2.75991	1.90269	1.82433	4.0461	1.52947	2.78307	1.50084	2.04128	1.32095	2.41247	2.31971	1.90502	1.14332	1.4599	1.45872	1.12204	1.26347	1.01083	1.29638	18.0777	18.0196	17.2601	6.71051	6.11605	5.96471	2.12957	3.21787	3.62143	2.05137	1.54578	2.53451	2.95128	3.22052	5.65865	7.35584	4.01459	3.31304
Os01g0201200	21.9657	31.4556	21.6968	28.968	26.2392	34.9243	24.2604	12.502	29.9119	31.9004	25.9559	12.4982	12.5204	10.9941	11.8437	33.1957	13.1958	40.8689	33.2332	25.0052	26.0694	17.0442	27.6931	35.4983	22.5075	36.7419	28.4199	36.8327	33.955	33.5871	28.0399	34.1271	34.1412	35.1963	30.6899	29.8603	29.5177	36.8147	19.5709	31.5238	28.6285	27.287	30.4205	30.489	22.5937	24.7248	28.7857	29.0796
Os01g0201250	1.79903	1.34152	0.939556	1.00466	1.38147	1.28581	0.633663	1.7038	1.01331	1.04309	0.55496	1.67993	2.36741	2.37906	1.9644	1.33544	1.93275	0.720531	1.21643	0.942289	1.42881	1.39358	1.56361	1.14748	0.931913	1.02614	1.45643	0.827378	1.3379	0.904819	8.91954	7.49969	6.70263	7.96939	6.01176	9.27903	0.558796	1.61739	0.93307	0.641155	0.271047	0.564503	7.78693	6.25413	10.2349	5.93061	4.41058	5.44445
Os01g0201275	0.182579	0.166439	0.338746	0.284678	0.258958	0.258069	0.157009	0.535994	0.315142	0.082251	0.157024	0.625587	0.093356	0.074257	0.38517	0.380258	0.263772	0.182011	0.261268	0.242955	0.254871	0.433179	0.194776	0.082096	0	0.32435	0	0.321489	0.570645	0.175152	0	0	0	0	0	0	0.356916	0	0	0	0.236891	0	1.91908	1.48727	3.6324	1.15539	1.0115	1.90568
Os01g0201300	0	0.046872	0.037544	0.212731	0	0.09077	0.081028	0	0	0	0	0	0.044345	0	0.137204	0.093166	0.044507	0.176645	0	0	0	0	0	0	0	0	0	0	0	0	0.142422	0.145115	0	0	0	0.168161	0	0	0	0	0	0	0	0	0.050698	0	0	0
Os01g0201400	0.092228	0	0.041768	0	0	0	0.180286	0.305211	0	0.055825	0	0.257158	0.394672	0.520151	0.559678	0	0.544656	0	0	0.231445	0.24608	0	0.098303	0	0	0	0	0	0	0	0	0	0	0	0	0	0	0	0	0	0	0	0	0	0	0	0	0
Os01g0201500	0	0	0	0	0	0	0	0	0	0	0	0	0	0	0	0	0	0	0	0	0	0	0	0	0	0	0	0	0	0	0	0	0	0	0	0	0	0	0	0	0	0	0	0	0	0	0	0
Os01g0201600	0.18959	58.7423	58.6859	41.2926	0	91.8841	1.60598	1.60339	73.6783	0.191262	13.4512	24.986	0.135219	0.032402	1.32484	18.0039	0.135713	8.11319	23.4691	87.87	0.202344	5.31362	142.773	84.7158	45.272	13.3642	106.385	9.21692	59.3488	0.189273	0	0	0	0	0	0	0	0	0	0	0	0	0	0	0	0	0	0
Os01g0201700	1.97897	3.35175	1.77529	1.22708	1.44166	4.87514	1.52452	1.69021	1.23565	1.1528	2.68053	3.13394	5.57972	1.02682	1.4311	1.63045	1.69263	2.37267	2.51379	2.35001	1.27671	0.71615	2.16597	4.2237	2.73469	2.45618	2.66115	1.25445	1.90667	2.30952	0.04985	0	0.06669	0	0	0	1.9191	1.54298	0.781689	0.370734	0.414892	0.40126	0.148376	0.134442	0.314253	0.290136	0.090675	0.116037
Os01g0201750	0.133654	0.117826	0.14886	0.035925	0.229977	0.130207	0.075605	0.145152	0.109289	0.238824	0.077075	0.055026	0.062912	0.166917	0.151469	0.102284	0.107497	0.040419	0.108797	0.035103	0.111373	0.186828	0.081339	0.075861	0.190404	0.031994	0.089303	0.148425	0.087396	0.138659	0	0	0	0	0	0	0.053674	0.020209	0.016029	0	0	0	0.043035	0.06984	0.054553	0.032297	0.074189	0.050484
Os01g0201800	2.41322	5.2516	1.6419	1.02536	1.85362	4.49845	2.2189	2.70824	2.56752	0.611474	2.39101	4.02232	3.94879	1.84416	1.90661	4.17639	2.99913	4.16457	4.68681	4.8947	2.14331	1.70055	2.64063	4.19963	1.12057	3.7182	4.109	3.97947	5.39795	3.42608	2.52083	2.6983	2.93105	2.05624	2.14128	2.67224	2.41165	2.92028	0.058201	1.96077	1.71085	1.9569	5.13232	5.22337	5.25448	3.62665	3.99897	3.52382
Os01g0201850	0.02588	0.092127	0.008619	0.005483	0.022708	0.15374	0.033165	0.047436	0.05015	0.010209	0.055014	0.067771	0.095573	0.021944	0.019793	0.083108	0.045563	0.041165	0.054102	0.043088	0.022717	0.005891	0.016711	0.092065	0.02143	0.066787	0.044097	0.015786	0.080837	0.030664	0	0	0	0	0	0.007273	0.105183	0.15344	0	0.121838	0.11556	0.067291	0.175276	0.155343	0.25957	0.145349	0.100753	0.14384
Os01g0201900	6.1496	13.3868	5.56461	3.14603	4.16764	11.5443	6.11011	7.30834	7.1889	3.10641	6.18602	10.0867	9.69832	5.51048	6.63806	12.3168	8.14259	10.072	11.2876	10.4011	7.38423	4.85535	8.20179	9.11554	3.88114	10.4886	9.12186	11.285	12.1987	7.11979	13.1463	14.4255	12.6078	11.1764	11.9671	10.0694	11.327	14.3354	4.10741	7.44375	9.31009	8.93481	27.2966	29.704	24.2241	19.732	19.6553	22.5866
Os01g0202500	56.5704	10.3204	44.6569	2.3547	16.9888	6.27273	48.6985	54.4969	13.9294	7.62593	3.24238	52.2788	51.6854	50.7101	50.9517	10.0895	46.5217	7.84749	13.7258	41.1512	51.5089	16.5097	47.8465	4.19288	9.00079	6.95572	11.184	14.3877	8.81727	17.5048	1.6289	1.71282	1.55786	0.768075	1.36741	0.585896	13.517	9.55647	14.8981	7.93184	10.2991	10.0685	2.98236	4.4603	4.55003	4.16918	3.57365	3.24699
Os01g0202601	0.175672	0	0	0	0	0	0	0	0	0	0	0.19593	0	0	0	0	0	0	0	0.176339	0	0	0	0	0.17612	0.197079	0	0	0	0	0	0	0	0	0	0	0	0	0	0	0	0	0	0	0.214863	0	0	0
Os01g0202700	6.82681	5.22566	3.71003	1.34755	6.68223	3.10491	7.49375	3.35986	2.47665	4.06865	0.669808	2.3428	2.92141	3.12326	2.89707	4.72129	5.18753	4.69964	4.15192	2.31939	5.49257	1.16771	4.47787	2.11665	1.05296	2.47436	1.17871	4.10222	1.88586	2.20189	0.182162	0	0	0	0.409421	0.431726	0	0.697766	0.553433	0	0	0	0	0	0	0	0	0
Os01g0202800	5.89223	6.89669	4.63466	4.84103	6.19325	7.24378	6.56735	4.67528	4.65363	4.75536	5.02679	5.41879	5.41896	5.61806	4.56226	5.40199	4.05132	6.05729	7.35567	5.70707	5.18535	6.17752	6.11512	6.01838	4.50819	6.14637	7.01355	6.1751	6.0015	5.46957	13.7059	13.2489	13.4038	9.45925	8.92195	10.8807	6.18126	5.60861	7.17202	6.43818	4.78107	4.61414	15.2339	16.1189	23.3271	14.4509	8.78831	12.0089
Os01g0203000	9.15708	19.7929	8.94667	9.43764	14.1035	14.5627	8.71537	18.5797	12.3574	11.3762	13.403	19.2877	16.9592	15.6704	14.7412	19.1309	14.5389	10.7475	13.7337	8.34802	9.38859	18.6094	10.6564	17.3452	11.3778	13.439	13.2328	13.796	16.9993	11.5096	50.0073	50.0096	51.5805	39.4682	40.5926	48.9861	34.7282	30.3184	25.6291	28.1999	23.3994	29.2912	54.7221	55.5465	66.1348	71.5628	72.9829	57.0234
Os01g0203300	4.00596	2.02183	3.23891	1.53904	1.96794	1.2886	3.40664	4.39405	2.45015	2.19189	1.47946	4.44269	4.04357	4.10783	4.29513	1.93305	4.71448	2.04957	2.17285	2.65806	4.0339	2.54776	3.16018	1.72311	1.42949	2.28515	1.52401	2.18398	1.46299	2.03352	1.12781	1.3783	1.64058	1.5499	1.86219	1.71895	2.12984	2.80676	2.66347	2.20962	1.7372	2.02046	2.18798	2.4682	2.65744	1.24153	1.63062	2.46232
Os01g0203400	1.16359	0.478465	1.62878	1.42507	1.00952	0.694926	1.65424	2.56713	1.19051	0.448198	1.01191	1.82868	1.13167	0.867765	2.91784	0.713269	2.27162	0.788888	1.07529	1.06183	1.35476	1.3966	1.35299	0.592173	1.21959	0.712026	1.1332	0.546833	0.759751	0.686424	1.13492	1.24325	0.799275	0.970208	0.681631	0.307207	0.622158	0.702768	0.3716	1.24641	1.35323	1.1242	0.997683	1.11312	1.48787	0.842329	0.457274	2.24317
Os01g0203800	3.74373	6.75727	2.9688	7.43395	6.29723	6.64763	3.85099	5.07057	4.88804	7.22924	8.02769	4.40228	4.15826	3.57603	3.48496	7.30377	3.89605	5.94073	6.14581	4.31413	3.1301	6.1344	4.19696	9.18914	5.92931	8.8858	6.13358	5.9885	7.77512	4.98225	13.1037	12.501	12.253	10.9842	11.6234	12.2961	12.1179	13.434	15.0071	11.6572	14.1005	15.601	14.3171	12.7514	15.4706	21.0492	16.0843	14.2432
Os01g0203900	0.117013	0.60012	0.187235	0.089936	0	0.982273	0.096654	0	0.490295	0	0.216998	0	0	0	0	0.621988	0.109047	0.267252	0.096195	0.173674	0.097924	0	0.202903	0.560837	0	0.78533	0.734479	0.077128	0.60312	0.067419	0.027914	0.027966	0	0	0	0	1.72742	0.173593	1.57934	0.861906	1.6529	1.33761	1.49048	2.44292	8.45804	1.45347	1.22653	1.44348
Os01g0204000	3.01151	4.13757	2.78779	2.2797	2.61857	3.70952	2.80346	4.30964	3.71211	3.1353	2.56877	4.70232	5.30272	4.45342	4.08052	3.97666	5.3354	4.39558	4.61867	2.99272	2.93259	2.42747	2.92101	5.2768	2.85315	3.89686	3.84066	4.67911	4.5242	4.01364	4.88985	5.01243	4.96335	7.43834	7.39897	7.51002	3.30632	2.76769	1.93071	1.87561	1.98556	1.72829	6.10217	5.04157	4.80678	5.56883	7.28097	9.0395
Os01g0205100	15.612	11.0128	15.0973	7.31844	10.0135	7.98021	13.153	17.2684	11.9334	9.53935	7.20799	17.8365	17.5837	15.814	19.44	11.5622	17.2396	10.1058	10.7852	11.1756	15.1291	11.7733	13.1278	7.00129	8.81081	8.95869	8.94487	10.654	8.87636	9.93363	19.6667	23.0683	22.7955	14.6996	16.6092	16.2049	10.1474	11.9767	6.04841	7.25439	7.65041	8.08265	22.7146	20.8563	15.3483	14.0561	14.4292	19.1663
Os01g0205200	6.63115	5.73301	6.35589	2.21855	1.72675	5.20186	4.70919	6.72229	6.56784	3.21103	2.35538	7.20862	8.47714	5.93905	7.18685	5.18824	7.82312	6.49246	5.84009	6.95966	7.31017	2.82305	6.94274	6.99209	3.24831	5.21687	5.25826	7.55986	5.82779	6.88821	1.18933	1.68018	1.32053	1.36163	1.30566	1.52807	7.43829	6.98931	5.04229	5.90602	6.47591	5.03127	1.30627	1.5096	0.882917	0.831788	1.04018	1.30017
Os01g0205300	31.6321	32.8404	31.4234	48.944	25.5521	42.713	31.0706	29.0059	31.886	33.3523	37.7934	29.5021	29.2225	23.0999	28.5793	28.8447	28.5707	42.8994	35.2844	40.1827	33.6763	22.9078	30.7041	35.5918	51.622	34.8704	36.1169	40.5762	37.2076	42.0794	0	0	0.123143	0	0	0	39.8561	40.3269	44.1177	45.0541	35.8396	42.8769	0.185075	0.150174	0	0	0.452409	0
Os01g0205500	149.981	121.498	160.483	111.605	145.786	89.8862	136.583	172.908	115.252	179.722	101.394	161.597	173.288	170.216	210.527	132.957	166.479	79.6462	88.8825	92.274	137.212	192.936	128.255	103.279	123.793	101.62	81.6769	98.2681	98.5033	89.331	206.336	185.945	180.528	294.175	254.45	259.788	54.129	82.3527	81.9931	78.3534	82.6993	59.9602	285.196	259.237	274.604	239.273	252.115	355.019
Os01g0205550	0.190292	0.304257	0.989884	0.783947	0.897463	0.619053	0.767517	0.35964	0.945918	0	0	0.204194	1.22419	0	0.207833	0	0.223936	0	0	0.422857	0.216464	0	1.16688	0	0.232169	0	0.570226	1.19904	0.956029	0.291185	0	0	0	0	0	0	0.388864	1.20505	0.362689	1.04599	0	1.25746	0.585229	3.77876	5.18218	1.71082	1.78651	3.6747
Os01g0205600	2.63591	1.54357	2.85645	1.26824	1.74694	0.927676	2.57634	2.02501	1.41267	1.19663	1.57597	2.20492	2.61856	1.64107	3.16802	1.53404	1.56676	1.20355	1.38227	1.79545	2.36111	1.89707	1.70581	1.21211	1.17976	1.74259	1.72885	1.29775	1.01421	2.16159	11.5386	10.3745	11.2149	8.6133	11.5682	11.3479	0.645972	0.833907	1.32283	0.316927	0.463197	0.200097	0.665917	0.990624	3.62696	0.832925	1.0852	1.21515
Os01g0205700	25.2006	30.7264	23.1171	30.3561	32.5786	28.5579	26.1856	34.8236	25.2889	28.1952	31.3299	39.326	34.2168	37.5124	32.3796	30.8034	34.1093	26.429	29.9117	33.2524	22.2386	34.6683	27.7019	30.584	31.3092	28.8421	28.944	23.5871	32.1865	25.1238	52.5456	50.3606	53.6618	63.1557	66.6484	64.4416	22.0453	26.9361	22.9571	17.664	15.3944	17.7847	66.5738	53.7997	54.6327	48.5198	58.7147	60.9888
Os01g0205800	7.27133	14.0002	4.37563	5.21028	4.65407	12.1342	5.68403	11.1404	7.24431	3.44963	8.08019	15.6769	12.5702	7.50022	9.41708	12.4725	9.46233	9.68344	12.2366	7.52819	6.6976	5.73526	5.60588	11.3661	5.24552	12.2232	11.6861	10.7963	16.1656	8.23099	0.062169	0.439768	0.05683	0	0.068923	0.145158	13.6739	15.7593	4.94207	12.8665	8.77172	10.2957	25.0175	30.011	24.7059	28.5506	31.6188	32.6289
Os01g0205900	0.221428	6.56002	1.73812	2.91639	0.129358	8.75904	0.905779	0.910832	3.26169	0.153051	5.31318	1.61911	1.24542	0.066226	0.549267	3.41805	0.203802	3.09244	2.16529	4.11617	0.371362	2.27867	2.57271	10.0421	3.57288	6.93174	5.83291	0.398076	7.87377	0.287928	2.17314	0.97566	2.12624	7.60452	8.2175	10.0178	0.06202	0.565472	0.222253	1.52748	0.403385	0.067235	9.14077	12.1852	17.3125	9.44295	10.6498	14.7671
Os01g0206200	12.7407	5.84887	11.161	4.87966	7.42049	2.45687	11.4491	17.7463	6.84851	6.72198	3.33502	15.9067	16.8041	16.6526	17.4565	6.45389	18.213	4.57866	5.84204	7.10082	11.1624	7.45262	10.0128	3.87492	5.4906	5.97331	4.03547	6.33509	3.68763	5.35354	7.26479	7.03054	9.38822	6.1421	5.75113	6.41294	1.86407	2.10559	1.87045	0.960278	1.42218	2.10179	2.77995	3.49272	2.74448	2.35548	2.08248	3.36627
Os01g0206300	0	0.051902	0.020786	0.088335	0.073006	0.10051	0.022431	0.050631	0.049197	0.111128	0.65861	0.076788	0.049104	0	0	0.051582	0.024642	0.122251	0.155524	0.046073	0	0.063788	0.073384	0.128473	0.11504	0.257459	0.070243	0.052727	0.027472	0.022911	5.82873	5.23571	6.99296	1.14021	1.10231	1.03825	0.179971	0.254111	0.04031	0.07726	0.090334	0.097559	1.73159	1.00988	0.842074	1.98989	1.91799	3.17387
Os01g0206600	18.5254	7.07911	14.3492	10.4911	12.5993	8.25337	16.4833	15.5028	9.31206	9.12528	10.3886	17.0994	15.3085	13.494	17.1978	7.89691	15.7759	8.16697	6.78224	11.7987	13.4992	16.1578	14.8434	7.43831	10.7594	7.45316	6.77819	8.36584	7.79978	9.56605	37.1483	21.8341	25.7962	38.0159	40.9447	36.7252	3.25623	4.24399	10.5472	4.51622	4.27465	4.34496	7.83246	8.79983	16.7202	11.7561	6.25931	12.4863
Os01g0206650	0.68916	1.83469	0.760816	5.66008	0.995594	1.52087	0.507191	0.42612	1.80833	1.80055	4.33409	0.302084	0.493531	0.24027	0.541031	1.23168	0.123335	3.32811	2.08412	1.3636	0.791503	1.97016	0.760963	3.13793	1.72175	1.55827	3.3839	1.73436	0.852078	2.05118	0.764751	0.859864	0.893764	0.786269	0.550803	0.581504	2.07224	1.91914	2.20174	0.808331	1.45278	1.57779	0.614871	0.388091	0.608131	0.143514	0.399512	0.667654
Os01g0206700	4.77007	33.5908	3.8393	74.6386	18.3415	34.721	5.43374	1.96179	13.9543	37.3597	71.8634	2.09707	1.10183	1.0306	1.77582	22.71	1.1299	37.3857	23.7886	11.3266	4.37507	17.4503	6.68966	67.2225	24.2887	34.69	22.9975	19.427	31.1268	19.566	0.205977	0.241966	0.322185	0.513949	0.452778	0.864507	50.4225	51.8832	57.4672	25.9128	31.7367	39.705	1.0088	1.99121	1.03716	0.493101	1.53062	1.06523
Os01g0206800	0.798055	1.46073	1.23834	1.86643	1.04893	1.72019	1.06984	1.2324	1.05661	0.732589	2.33786	1.45012	1.39442	1.07401	1.35084	1.24944	0.912185	2.12016	1.6299	1.71857	1.08058	0.954233	1.33965	1.5375	1.02637	1.71029	1.3637	1.24331	1.51845	1.18504	0.212923	0.159322	0.242689	0.213763	0.175007	0.225877	0.661656	0.592753	0.313485	0.215482	0.297754	0.247359	0.466484	0.467578	0.278695	0.350085	0.553381	0.579407
Os01g0207001	0.051968	0	0.058035	0	0	0	0.096258	0	0.050071	0	0	0.241647	0	0	0.043772	0.103052	0	0	0	0.112237	0	0	0	0	0.057307	0	0.088927	0	0	0	0	0	0	0	0	0	0	0	0.066358	0	0	0	0	0	0.024634	0	0	0
Os01g0207200	2.11535	3.89324	2.2199	2.67665	3.24863	4.45656	2.46679	3.63699	3.23685	1.85438	3.76804	2.57082	3.76138	2.66281	2.84907	4.31188	2.70994	3.85458	3.82278	2.97274	1.93069	3.85221	2.36356	4.86747	2.86668	4.25526	5.26902	2.59766	4.27853	2.78177	8.23161	6.82971	9.31119	7.20941	6.47848	7.1771	0.915245	1.64767	0.973729	1.05594	1.06235	1.36438	5.15979	4.82874	4.13964	3.89811	3.53161	4.73463
Os01g0207300	0	0.145365	0	0.232298	0	0.135348	0.124697	0	0	0.14838	0.394992	0	0	0	0	0	0	0.134385	0	0	0	0	0	0	0	0	0	0.146321	0.147877	0	0	0	0	0	0	0	1.22235	0.850295	0	0	0	0	0.296742	0	0	0.603016	0.759809	0.232016
Os01g0207400	6.83242	18.378	9.19115	18.1031	11.875	33.2879	8.69326	10.8817	12.7401	7.68392	25.3318	11.8589	6.48775	6.13558	7.80622	19.4004	7.50987	14.7738	14.4752	24.471	8.15502	19.609	15.2114	33.9033	23.2247	33.1546	22.3562	8.96357	36.1995	9.96914	11.2262	7.12217	9.121	21.3418	26.1897	26.8339	8.40169	7.78918	15.1254	10.9565	16.8685	13.7491	10.4859	12.6854	29.0259	14.3796	13.2822	12.0771
Os01g0207500	0	0.876273	0.268806	0.423085	0	1.20952	0.25784	0.30919	0.34084	0	0.394308	0.662003	0.017639	0	0.10915	0.537343	0	0.526975	0.372295	0.645459	0	0.274967	0.527147	0.579268	0.743839	0.998741	0.622341	0	1.13239	0.1646	0.126861	0.025369	0.023145	0.083502	0.083571	0.08822	0	0	0	0.666079	0.97349	0.895714	0.701476	0.536271	0.687422	0	0.238741	0.304558
Os01g0207600	0.074293	0	0	0	0	0	0	0	0	0	0	0	0	0.038091	0	0	0.119657	0	0	0	0.079291	0	0	0.948672	0	0	0	0.170692	0	0	0.057393	0.086168	0.288009	0.189022	0.189205	0.033281	0.182066	0.205656	0.195739	0	0	0	0	0	0	0.263788	0	0
Os01g0207700	0	0	0	0	0	0	0	0	0	0	0	0.062106	0	0	0	0	0	0	0	0	0	0	0	0	0	0	0	0	0	0	0	0	0	0	0	0	0.109171	0	0	0	0	0	0	0	0.068107	0	0	0
Os01g0207900	0.293822	0.812174	0.591399	0.167549	0.6257	1.2511	0.702	0.936342	0.454908	0.474263	0.416407	0.582589	0.41912	0.508548	0.756444	0.843851	0.73614	0.591292	0.811226	0.753731	0.383275	0.635201	0.59156	0.877254	0.458225	0.915631	0.63286	0.225024	0.820683	0.4237	0	0.104471	0.047366	0	0.057321	0	0.448036	0.506086	0.114686	0.604493	0.19276	1.11027	0	0.062462	0.119791	0.05777	0.047043	0.060201
Os01g0208000	0.849846	0.611546	1.60947	0.49563	1.22887	1.18429	1.13269	1.7045	0.828105	0.467641	0.615891	2.06804	0.909191	0.85633	1.70487	0.607773	1.57616	0.576177	0.523571	1.55104	0.907017	0.966342	1.89401	1.47051	0.619649	1.47345	1.57648	1.33129	0.462414	1.3112	0	0	0	0	0	0	2.12055	2.90858	1.62843	1.17043	1.97671	1.31373	0	0	0	0	0	0
Os01g0208400	0.114391	1.03482	0.22202	0.587072	0.017328	1.46719	0.14375	0.41461	0.835741	0.039566	0.312651	0.273391	0.052448	0.050271	0.180305	1.54265	0.193012	1.28835	1.21834	1.04983	0.174409	0.363374	0.801298	2.23216	0.278516	1.85171	0.917057	0.732139	1.89014	0.554683	15.272	12.5359	13.3253	10.6058	11.6834	12.7635	0.544646	1.15805	0.43055	0.605163	0.321622	0.710005	14.9872	14.6948	22.4639	18.7954	13.8682	16.4524
Os01g0208600	18.8363	34.896	21.0448	31.2516	38.01	35.6049	22.6601	26.2776	39.8835	26.8198	34.6102	31.4285	25.5312	31.59	24.789	32.7667	24.2078	31.6408	28.6269	49.5428	16.7217	33.3521	33.1921	33.2392	40.545	33.9534	35.2203	21.3503	43.7255	27.6314	38.2377	33.7093	37.5015	36.2759	49.3776	46.4658	20.6253	22.8924	18.253	16.2913	15.0154	17.0928	45.0798	40.156	32.4722	30.563	35.4657	36.2674
Os01g0208700	54.1829	76.4769	40.1455	76.3911	50.0588	108.716	42.2506	49.0922	65.2736	46.2967	71.3933	54.9298	55.2596	36.8776	38.1626	75.9291	38.2588	81.2661	71.9577	57.6845	60.5594	38.5632	52.5967	90.2239	59.2429	92.8161	76.2836	85.0559	98.8739	76.9417	16.1601	19.4656	14.384	32.9198	28.7037	32.0267	141.977	122.994	91.5303	147.833	180.81	150.291	24.4327	27.9281	24.2192	33.9867	24.5967	18.1875
Os01g0208800	0	0.210347	0.405561	0.424922	0	0.629803	0.258161	0.589012	0.441293	0.093882	0	0.397097	0.491247	0	0.080236	0.271837	0	0.547078	0.083686	0.401372	0	0	0.317706	0.34319	0.269764	0.241776	0.223788	0.428156	0	0.149721	0	0	0	0	0.039431	0	0	0.36788	12.5904	0.21402	0.131024	0.338902	0	2.00241	10.0972	3.40675	1.04975	2.32153
Os01g0209000	19.6901	19.2306	18.9836	11.6069	14.1833	16.8125	16.6042	22.165	20.529	13.5538	11.9004	23.5925	23.8121	22.1655	22.417	20.7682	23.6265	19.451	21.3223	18.4463	18.3063	14.5848	19.8576	15.9033	11.7784	15.9731	18.9575	23.2586	17.1484	20.7453	30.8392	34.5427	31.3131	32.2725	33.2087	34.4769	17.4606	19.1769	11.17	10.8554	12.4509	13.7255	29.8221	29.6103	24.01	22.8883	25.0664	30.7493
Os01g0209150	0	0.076368	0.06117	0	0	0.073945	0.066009	0	0	0	0.107675	0.150647	0.072251	0.069252	0.074515	0.303588	0	0.071952	0.076279	0.135583	0.144157	0	0.071984	0.226841	0	0.15153	0	0.077583	0.161686	0.067422	0	0	0.104547	0	0	0	0	0.149559	0	0	0.132917	0	0	0	0	0	0	0
Os01g0209200	8.1557	4.91623	8.33555	3.94948	5.43104	3.33564	6.88578	11.167	6.42877	6.22355	3.16825	10.0872	10.3209	9.56711	11.3095	5.92014	12.2202	4.46285	5.44814	5.51087	7.94295	5.24827	7.71205	3.90834	3.69058	4.20096	4.11191	5.43188	4.48253	5.86101	15.4731	15.212	15.1263	15.031	16.126	18.9375	8.08805	11.4551	8.08231	5.55543	8.05694	6.40794	18.3324	19.0647	18.0485	20.4405	20.7145	24.2848
Os01g0209300	0	0	0	0	0.12591	0	0	0	0	0	0.162881	0	0	0	0	0	0.108517	0	0	0	0.116887	0	0	0	0	0	0	0	0	0	0	0	0	0	0	0	0	0	0	0	0	0	0	0	0	0	0	0
Os01g0209400	26.7295	22.0059	26.127	18.8593	22.1481	22.7684	24.1019	29.6378	22.6342	19.2702	19.4744	28.9909	27.0456	28.8952	28.7814	25.36	28.1077	19.5813	21.6684	23.0442	25.4097	23.2093	21.3555	18.9297	21.1707	21.6771	20.9344	20.6382	22.0011	19.2672	44.993	48.4464	46.8644	56.7568	64.3009	56.5628	21.3764	31.991	21.6969	21.9158	22.0931	18.3351	62.7543	63.3312	60.546	62.767	60.7237	57.3057
Os01g0209500	0.010882	0.012306	0.019713	0	0	0	0.010636	0.048018	0.046657	0	0.01735	0.060686	0.034927	0.044636	0.048028	0	0	0.034782	0	0.016903	0	0	0.023198	0	0	0	0.011103	0	0.013027	0	0.132546	0.099146	0.13596	0.326542	0.254085	0.172528	0.08534	0.216894	0	0.018318	0	0.115653	0.46187	0.582978	0.412612	0.905069	0.893808	0.702341
Os01g0209566	0	0	0	0	0.033435	0	0	0	0	0	0	0	0	0	0	0	0.067712	0	0	0.045976	0	0	0	0	0	0	0	0	0	0	0	0.050311	0	0	0	0	0	0	0.110765	0	0.062057	0	0	0	0	0	0	0
Os01g0209700	5.6754	4.52097	2.67158	0.303765	5.20812	0.734147	3.15132	15.0339	1.28166	2.86217	1.94975	14.8877	14.9088	22.2734	21.8201	2.39785	14.9502	1.00253	1.78027	0.845647	2.76153	13.7731	1.37735	0.562043	2.02787	1.4329	0.859516	1.70425	0.650616	2.21599	0.08539	0	0.117212	0.188059	0.09418	0	0.42623	0.782364	0.381866	0.686165	0.534852	0.346577	0	0.155982	0.132954	0.192355	0	0.150335
Os01g0209750	0.185697	0.145484	0.059151	0.073786	0.060046	0.064874	0.146537	0.615606	0	0	0	1.1858	0.869502	0.856981	0.999308	0.074587	0.654339	0.065345	0	0	0.085191	0.082034	0.068982	0.076379	0.070256	0	0	0.072294	0	0.058857	0	0	0	0	0	0	0	0	0	0	0	0	0	0	0	0	0.128673	0
Os01g0209800	0.634003	0.921878	1.1821	0.345717	0.168073	0.844895	1.65396	1.7544	0.425913	0.498884	0.606497	1.11371	2.39759	2.79554	1.13674	0.376904	1.66785	1.04155	0.771895	2.58887	0.999253	0.242306	1.21639	1.76046	0.381374	0.995766	1.07069	0.273123	0.849306	0.522177	4.9421	5.03972	5.11317	2.05742	1.57766	1.59353	13.9813	22.1304	35.7753	15.8169	15.2881	26.4165	1.40787	1.41211	2.70634	1.8561	1.07662	2.03668
Os01g0209901	0	0	0	0	0	0	0	0	0	0	0	0	0	0	0	0	0	0	0	0	0	0	0	0	0	0	0	0	0	0	0	0	0	0	0	0	0	0	0	0	0	0	0	0	0	0	0	0
Os01g0210200	0	0	0	0	0	0	0	0	0	0	0	0	0	0	0	0	0	0	0	0	0	0	0	0	0	0	0	0	0	0	0	0	0	0.335993	0	0	0	0	0.460103	0	0	0.185593	0	0	0	0.46353	0	0
Os01g0210300	0.038987	0.969888	0.600305	0.600256	0	2.81734	0.41916	0.559084	0.626822	0.047197	2.42418	0.956615	0.083418	0.039978	0.258096	1.22679	0	1.82759	1.14489	5.47885	0.041609	0.433457	2.32707	4.36503	2.57969	1.18091	2.18771	0.223934	3.22016	0.194607	1.00321	1.77438	1.66221	1.10956	2.15517	1.53735	0.076434	0.259012	0.136957	0.459377	0.306922	0	2.39009	2.46151	3.29021	3.0355	1.68533	1.15025
Os01g0210400	0.02361	0.106793	0.064155	0.121172	0.025036	0.077554	0.046153	0.026045	0.025307	0	0.188216	0.052666	0.075777	0.024211	0	0.053067	0.025351	0.050309	0.080002	0.0948	0.025199	0	0.025166	0.185042	0.047341	0.10595	0.024089	0.027123	0.169576	0.047142	0.110509	0.036953	0.033625	0.405114	0.081131	0.129917	0.046289	0	0.207353	0.158971	0.185872	0.250921	0.389695	0.542069	0.577551	0.250677	0.204127	0.30476
Os01g0210500	313.578	234.761	251.433	181.191	241.08	181.08	272.866	295.306	211.637	224.536	170.216	280.981	353.446	366.259	320.987	232.604	326.415	171.269	204.897	184.833	289.425	298.888	217.043	128.336	195.221	213.703	180.943	200.558	175.243	204.983	64.2496	58.6415	51.6066	57.5626	49.4444	54.3392	87.3218	96.9137	127.398	73.371	79.1346	78.7784	24.4332	24.8863	33.6964	34.208	21.9335	22.8185
Os01g0210550	95.0572	122.764	61.7773	72.6338	67.4107	109.181	76.1099	105.819	67.7244	73.1989	112.468	97.8925	122.004	101.231	100.51	132.317	93.0974	59.307	81.0142	52.184	89.0071	91.1432	57.7116	82.612	60.0638	112.311	66.6334	86.1861	100.881	75.1468	0	0	0	0.270829	0.272505	0	152.42	106.966	71.1236	143.141	136.902	118.981	27.8087	25.8295	43.8145	57.266	46.9898	39.4897
Os01g0210600	109.661	105.878	129.837	83.7125	121.064	106.769	117.423	114.245	117.362	78.7325	111.279	105.174	101.465	96.1406	104.598	105.131	103.718	116.565	127.773	94.4058	106.078	100.016	112.213	88.0997	95.4189	102.465	117.462	120.269	99.5892	114.77	11.474	11.3393	12.2875	17.583	18.9889	20.8789	107.865	96.1411	108.002	96.3353	96.4522	94.5836	21.5557	19.8069	20.9331	148.548	215.82	53.8056
Os01g0210700	1.33565	2.22966	1.32414	1.54429	1.50618	2.34464	1.47169	2.22591	2.29901	1.69707	1.6613	1.78094	1.82665	1.66368	1.34257	2.05796	1.70032	2.36375	2.29572	2.17601	1.82223	1.22114	1.57926	1.99236	1.08066	1.73128	2.46309	2.74833	2.14701	2.49342	0	0	0	0	0	0	5.7062	5.7492	2.54443	2.71558	2.97162	3.25759	0.305214	0.395153	0.464406	0.306953	0.515775	0.426151
Os01g0210750	1.10852	0.807065	1.04156	0.622471	0.52614	0.892789	0.882613	0.892605	0.883021	0.410904	0.491573	1.38887	1.07431	0.838675	1.26716	1.06208	0.943558	1.65533	1.00623	1.06732	0.910478	0.489072	1.00683	0.520612	0.574263	0.745347	0.976052	1.17041	0.744369	1.01177	0.136555	0.357556	0.155639	0.186919	0.317904	0.197515	1.10045	1.90876	0.703641	1.0433	0.802013	1.0491	0.549473	0.542745	0.424942	0.370148	0.593709	0.342384
Os01g0210800	1.39522	1.70919	1.63231	1.09397	1.04797	2.10052	1.72355	3.27055	1.53702	0.867977	1.91553	3.17708	2.19752	2.28515	2.11671	1.56797	2.16393	1.48646	1.31322	2.74269	1.28226	1.61586	1.81761	1.86587	1.55421	1.5435	2.03638	1.15758	2.52843	1.27681	5.49455	6.4252	7.25115	5.83099	7.93021	6.50718	2.5834	2.5319	1.63377	3.19664	2.55528	2.96558	8.63572	8.56438	7.8925	7.16671	8.04177	7.82553
Os01g0210900	0.076304	0.286719	0	0.090357	0.522255	0.285348	0.066482	0	0.053341	0.611703	0.151736	0.025117	0.085887	0.039444	0.144053	0.180554	0.0816	0.168082	0	0.131414	0.023761	0.279717	0.086928	0.287244	0.164196	0.224456	0.216562	0.076401	0.188243	0.093699	0.058538	0.029298	0	0.064272	0.128677	0.290223	0.074231	0.125905	0	0.255121	0.260839	0.243858	0.04465	0.109007	0.282483	0.162299	0.027338	0.233463
Os01g0211000	1.3489	4.35455	0.469558	0.906766	6.74105	3.19739	1.38227	0.65797	1.89893	6.40923	0.749929	1.21902	0.625035	0.702876	0.504151	3.72077	0.813237	1.12407	2.55338	1.26999	0.830805	3.77827	1.444	0.665682	1.57278	3.87707	2.99004	1.49907	2.12733	2.54629	0	0	0	0	0	0.040438	0	0	0	0	0.044041	0	0	0	0	0	0	0
Os01g0211200	0.220436	0.23981	0.109193	0.115709	0	0.337595	0.11874	0.11816	0.192551	0.042561	0.187403	0.093327	0	0.08348	0	0.367433	0.032363	0.098514	0.111	0.176394	0.106461	0.228196	0.200968	0.508299	0.312009	0.4461	0.241902	0.230248	0.389226	0.138172	0.989902	0.656817	0.298864	1.80024	1.92277	2.25862	0.046973	0.104191	0.167433	0.122856	0.094348	0.411996	1.01083	0.974388	1.11059	1.03206	1.24979	0.931345
Os01g0211400	0	0	0	0	0	0	0	0	0	0	0	0	0	0	0	0	0	0	0	0.135894	0	0	0	0	0	0	0	0	0	0	0.700847	0.480546	0.214541	0	0.26207	0.277234	0	0.299805	0	0	0.266445	0.287754	0.319213	0.518033	0.165582	0.479123	0.585227	0.249639
Os01g0211600	1.5761	5.76303	2.17976	2.46111	3.37726	6.89159	2.13066	1.88124	3.58028	3.26871	3.13617	1.99683	1.29526	0.885649	1.44018	4.54512	1.20424	4.50911	4.49447	3.22386	2.04546	5.89101	3.32468	10.8504	6.20195	7.75616	5.42058	3.40856	8.09079	2.95147	12.0493	9.24083	10.0322	30.7032	30.4498	35.1773	3.03196	3.99621	3.33157	3.033	3.9651	3.31994	17.9429	19.7859	24.453	19.461	22.7941	16.6274
Os01g0211800	0.167551	5.65689	3.44709	3.10177	0.482244	8.12438	1.73122	2.19151	4.59239	0.115905	2.97666	4.61842	0.28168	0.073633	1.21484	4.7612	0.179905	4.59019	2.91977	7.06385	0.38319	2.26203	7.60276	10.1836	5.71127	6.63259	7.93675	0.494944	9.19743	0.406228	2.3168	1.68404	2.1831	5.17869	6.58507	6.98935	0.703901	0.795103	0.840847	0.564069	0.895064	0.763143	8.52218	9.38803	10.7149	8.3864	9.27787	8.16541
Os01g0212000	0.313134	2.03602	0.638146	1.40617	0.415054	1.97141	0.841655	2.33159	0.922996	0.094769	1.49774	2.27009	0	0.321096	0.950117	1.93548	0.420279	1.33444	0.97261	1.80736	0.250649	1.84952	2.67009	5.25887	2.43298	1.75646	1.59739	0.17986	3.84208	0.234457	2.40868	1.78311	2.33306	1.79324	4.50759	5.52986	0	0.173362	0	0.131773	0.154071	0.166394	3.13794	3.44485	4.69164	3.87873	3.83528	3.32014
Os01g0212100	13.2546	8.70771	12.7887	4.48796	5.83234	6.58341	11.0743	16.3355	9.17922	5.62026	4.45541	17.0087	15.5513	13.2111	16.3917	8.80166	16.8786	10.0212	9.95074	12.8245	13.8929	5.72702	13.169	5.10132	5.18289	6.43035	7.57723	10.3138	7.13698	8.7869	17.9145	19.9993	20.4225	19.6614	19.2916	19.0838	16.0466	20.1662	6.91268	14.3666	13.2852	13.4257	27.9934	30.0425	24.6513	24.1403	23.0668	24.953
Os01g0212400	8.89382	13.579	9.89599	6.41075	7.5412	12.8563	8.36724	14.9551	9.83641	4.45589	7.91315	15.195	18.032	16.6175	15.9324	12.6155	14.092	16.7861	13.0176	12.405	7.92788	12.152	9.99454	18.3491	8.21525	12.3319	20.425	8.82031	13.8762	12.1379	57.0478	40.6723	48.7926	111.841	119.184	127.971	15.8039	27.4782	11.1458	15.3072	17.5369	17.5942	190.268	179.243	160.012	154.05	155.586	155.648
Os01g0212500	0.054202	0.183873	0.049093	0	0	0.237385	0.026488	0.119581	0.058097	0	0	0.090678	0.144967	0.13895	0.119607	0	0.349191	0.057746	0.03061	0.163223	0.028924	0.075328	0.115545	0.303427	0.135851	0.152017	0.08295	0.031133	0.032441	0.027056	0.042571	0	0	0	0	0.148523	0.053132	0.120032	0.095203	0.045618	0.053338	0	0.127802	0.051851	0	0.095913	0.039051	0
Os01g0212700	2.3417	1.17688	0.437665	0.619975	0.670046	0.36628	1.27154	2.17313	0.199204	0.089994	0.651882	1.03641	3.61865	4.07831	3.69103	0.417721	0.957856	0.039601	0.503789	0.298488	2.1422	3.66766	0.475422	0.249697	0.85709	0.708888	0.872227	0.213499	0.578425	0.519507	0.119124	0.240575	0.272194	0.131661	0.065987	0.069499	0	0.082314	0.195862	0.125134	0.14631	0.553039	0.6135	0.497807	0.954704	0.591964	0.428478	0.822489
Os01g0212900	0.509574	0.624242	0.653858	0.217935	0.180116	0.418455	0.539562	0.421587	0.45516	0.051407	0.135407	1.18404	0.499728	0.261266	0.843361	0.906725	0.455958	0.542898	0.575551	0.80989	0.317248	0.413109	1.26734	0.855796	0.212865	0.762227	0.649873	0.146347	1.06748	0.169574	0	0.278438	0	0.228419	0	0.32148	0.416264	0.470198	0.820461	0.500358	0.501453	0.361038	0.500636	0.731209	1.24651	0.450858	0.917837	0.626433
Os01g0213100	0.127074	0.071847	0.028774	0.08152	0	0.243486	0	0.035044	0.034051	0	0.354551	0.035432	0.067974	0	0.035052	0.035702	0	0.236921	0.107645	0.287001	0.067811	0.176602	0.067722	0.604666	0.254796	0.03564	0.226884	0.145979	0.114085	0.253722	0	0	0.046007	0.277759	0.333961	0.058659	0	0.070352	0.558001	0.695176	0.75029	0.472672	0.22472	0.060781	0.116567	0.337294	0.228883	0.234322
Os01g0213300	0	0	0	0	0	0	0	0	0	0	0	0	0	0	0	0	0	0	0	0	0	0	0	0	0	0	0	0	0	0	0	0	0	0	0	0	0	0	0	0	0	0	0	0	0	0	0	0
Os01g0213350	0.099899	0.03056	0.083116	0.009869	0.024468	0.041384	0.096952	0.210083	0.08189	0.018623	0.024526	0.160623	0.123165	0.142766	0.23144	0.034551	0.080493	0.06533	0.042743	0.138529	0.114741	0.037873	0.056872	0.025833	0.042171	0.008612	0.052569	0.017672	0.036829	0.053335	0.02328	0.023186	0	0.025463	0.025468	0.026909	0.045239	0.017298	0.036185	0	0	0.061634	0.054408	0.044148	0.065351	0.054418	0.042651	0.028367
Os01g0213400	4.96099	1.71986	4.83539	0.427866	2.34271	0.734188	4.89334	6.58658	2.19233	2.1699	0.398763	5.17345	4.50561	4.52663	7.20844	1.82713	4.92985	1.9109	2.12245	2.72222	5.65112	4.71897	3.73499	0.933437	2.9058	1.63685	1.41628	1.96335	1.79636	1.91655	18.6751	16.5835	18.5095	9.40089	5.68615	7.08804	1.87965	3.87714	6.75959	4.13986	3.03551	3.29866	3.63668	5.90177	8.31317	8.40915	6.36695	4.53511
Os01g0213800	0.761354	5.38475	4.15011	5.82556	0.601829	7.36956	1.52888	1.32374	3.94678	0.418947	5.47345	3.14959	0.858948	0.624571	1.28701	6.88267	1.11477	3.49528	2.9863	5.87774	0.871668	2.13544	9.2217	12.5385	4.01079	4.6589	8.78467	1.09726	9.08067	1.21613	1.48363	0.931322	1.06314	1.76549	1.88924	3.4365	1.54693	1.74736	0.948261	0.605834	0.899063	0.823851	3.84612	3.33708	6.60586	7.88755	4.76727	4.92651
Os01g0214001	0	0	0	0	0	0.058092	0	0.113356	0	0	0	0	0	0	0.073435	0.056501	0	0	0	0	0	0	0	0	0	0	0	0	0	0	0	0	0	0	0	0	0	0	0	0	0	0	0.104887	0	0.083139	0	0	0
Os01g0214200	88.4543	35.3536	72.864	24.7673	39.5806	20.5343	72.663	126.821	38.0532	29.9749	22.9215	126.04	127.458	138.988	131.776	36.1622	138.034	29.3406	42.8377	44.7076	65.0129	47.5772	62.5501	18.3388	25.1609	24.3907	33.6155	45.1092	25.2255	36.6474	33.0961	25.1655	29.2216	47.5091	41.4358	44.8096	8.82459	10.1317	11.1882	6.84818	5.27139	10.6582	21.4778	28.98	27.575	16.8646	19.7254	21.1903
Os01g0214300	11.0123	15.1242	11.9329	13.6667	15.8811	16.1351	12.8769	14.3564	18.8428	13.7676	12.2583	16.9271	15.6798	17.0411	12.9457	16.021	15.3071	18.6012	21.4839	17.7669	13.2062	15.2488	15.6645	16.2302	14.5733	15.5438	17.1186	18.4469	16.8253	19.2292	29.0773	32.164	32.2553	30.2235	38.312	37.7617	20.4122	20.3078	18.0766	15.9753	16.4718	16.3422	36.8242	34.7068	36.2438	32.4542	32.7171	32.2688
Os01g0214400	32.6251	22.8392	32.5829	21.5355	17.8211	19.7174	33.0835	35.5155	26.9863	23.0737	17.0079	36.5071	37.4522	33.8069	32.1131	26.8713	37.6581	27.0751	25.1157	27.7289	38.256	15.3623	33.2187	17.0864	17.5162	22.5384	22.5338	30.279	20.1179	29.5063	6.56961	6.62147	6.40703	3.7498	4.43959	3.60019	27.5206	27.4739	26.6166	26.3024	27.754	29.4262	4.60548	4.9279	5.22421	4.02603	4.32997	3.9975
Os01g0214500	5.89656	8.96852	9.67271	16.6904	8.41202	6.23016	7.87844	6.18794	10.0379	16.5167	38.227	7.03774	7.51282	7.19501	6.76424	10.2956	3.71678	6.39939	9.42625	7.04241	7.38648	15.0011	4.82761	7.05564	14.094	8.44732	6.33274	3.96174	3.64023	5.58907	71.5658	57.0738	54.5251	2.75907	3.17165	3.5523	19.9689	13.9987	18.6129	5.4999	6.82522	7.78044	8.15146	7.4406	9.95558	3.06321	2.03947	2.81733
Os01g0214600	39.9769	89.7334	36.4621	134.971	53.1375	179.087	53.5212	48.0493	54.9913	38.7414	274.463	52.5187	52.0613	40.9675	37.944	69.1027	37.5524	73.824	86.8061	62.9467	33.3144	68.5485	42.6376	131.685	82.8321	116.139	143.429	39.2139	129.639	42.1413	9.76415	6.34784	10.8402	20.5419	14.2454	14.0629	26.5402	28.7231	14.6325	13.7663	15.246	11.6067	24.3736	27.9893	22.18	13.9774	12.4432	27.117
Os01g0214800	55.0878	79.3539	32.8879	74.5426	87.905	68.7776	47.0209	71.1856	45.1881	83.7853	100.067	54.743	75.9226	67.7113	73.7681	75.7981	48.3969	46.3778	53.1293	41.1432	45.7642	117.403	40.0467	63.501	68.9335	71.0134	50.5198	44.4331	63.1881	44.4397	186.673	175.153	177.118	123.434	112.463	117.737	52.2027	72.9447	70.5476	62.3937	58.3813	65.1616	141.5	144.752	155.213	203.37	184.695	161.676
Os01g0214901	0.058603	0	0.052472	0	0.1869	0	0	0.168723	0	0.158279	0	0	0.071955	0.060281	0	0.076957	0.065977	0	0	0.058673	0	0	0	0	0	0	0.069189	0	0	0	0	0	0.054811	0	0.066443	0.139956	0	0	0.135454	0	0.21972	0.417127	0.440356	0.421689	0.107548	0	0.74075	0.155473
Os01g0215000	1.04595	0.927027	1.35705	0.326432	1.58874	0.649995	0.663122	2.77536	0.606008	0.51333	0.676064	2.49079	2.90333	3.21765	2.05859	0.730691	2.91394	0.481882	0.510866	1.16343	1.50854	1.29648	0.93407	0.601362	1.02028	0.507421	0.547994	0.389697	0.541432	0.761986	4.76527	7.24158	5.44815	3.23601	2.06599	3.36567	1.05302	2.69193	2.73094	2.52199	2.33675	1.8026	6.66555	7.13932	8.02154	6.2029	5.70278	6.88086
Os01g0215100	3.88243	8.57055	3.74345	10.5802	10.4131	8.35172	5.64563	4.06789	8.98052	8.23333	6.29913	4.42574	7.8959	4.13008	3.14853	6.48719	5.89342	6.45839	3.03567	4.42621	7.68194	7.48523	4.54765	5.06593	7.88051	10.441	4.33121	5.73152	6.02822	6.83072	0	0	0.346671	0.419225	0	0	9.14246	9.11424	28.8071	9.57403	15.0604	15.3815	0	0.52111	0.443178	1.86936	0.785191	0
Os01g0215500	2.79641	2.01892	1.75351	1.04877	1.50545	3.29735	2.52296	6.35931	0.922263	1.19787	2.84656	5.30211	4.44149	5.88943	4.62814	1.18454	3.7879	1.03129	1.38487	3.43321	1.88255	1.46485	2.63671	3.08275	2.13501	2.84759	2.72138	1.38382	2.9612	0.901942	1.16985	0.711062	1.12866	2.60795	4.41302	3.61716	0.885622	1.19092	1.17127	1.91906	1.0584	0.822993	5.62996	5.88526	8.34018	6.88966	5.05234	5.5532
Os01g0215700	0.824706	8.46551	5.10624	5.76892	0.446783	12.8485	3.31149	2.06782	4.66448	0.458398	8.43117	5.80515	0.577078	0.443123	1.9228	7.68497	1.03907	5.4746	5.16589	8.75743	0.735726	2.53839	9.48144	17.1475	4.98615	8.16531	9.62681	1.15148	11.9567	0.860446	0.242627	0.190886	0.41126	0.418687	0.645984	0.737349	0.240925	0.453558	0.391237	1.00029	1.59611	0.735059	3.10771	2.46866	5.08705	2.85479	2.71514	3.92789
Os01g0215725	0	0	0	0	0	0.193341	0.068586	0	0	0	0.097848	0.070585	0	0	0	0.082257	0.075279	0.081743	0.363466	0	0.128084	0	0.064813	0	0.058339	0.068892	0	0	0	0	0	0	0	0	0	0	0	0	0	0	0	0	0	0	0	0	0	0
Os01g0215750	0	0	0	0	0	0	0.022474	0	0	0	0	0	0	0	0	0	0	0	0	0.011541	0	0	0	0.025745	0	0	0	0	0	0	0	0	0	0	0	0	0	0.076382	0.201941	0.019353	0.022628	0.024437	0	0	0.239052	0	0	0
Os01g0216000	0.645089	0.692765	0.694448	0	0.35208	0.636945	0.765653	0.564279	0.419832	0.278906	0.110206	0.205273	0.271307	0.381305	0.4401	0.370253	0.247154	0.052397	0.377933	0.468792	0.497536	0.352237	0.434472	0.214978	0.280965	0.439403	0.61129	0.658566	0.468315	0.485555	2.69287	2.73775	3.25004	134.219	121.463	114.128	0.294213	1.09232	0.728406	5.30568	4.66722	3.17941	11.0141	11.6758	7.99377	59.5564	98.5127	59.2519
Os01g0216150	0	0	0	0.096482	0	0.051114	0	0	0	0	0	0	0	0	0	0	0	0.194935	0	0	0	0	0	0	0	0	0	0	0	0	0	0	0	0	0	0.140732	0	0	0	0	0	0	0	0	0.142959	0.185575	0.127813	0
Os01g0216300	0.079394	0.0539	0.053711	0	0	0.066251	0.058724	0.014764	0.021477	0.021314	0	0	0	0.017528	0.042498	0.046344	0.021791	0	0	0.040824	0.022076	0.027698	0.016612	0	0.059911	0	0	0.067543	0.024915	0.017927	0	0	0	0	0	0	0	0	0	0	0	0	0.047459	0	0	0	0	0
Os01g0216350	0	0	0	0	0	0	0	0	0	0	0	0	0	0	0	0	0	0	0	0	0	0	0	0	0	0	0	0	0	0	0	0	0	0	0	0	0	0	0	0	0	0	0	0	0	0	0	0
Os01g0216400	1.3472	1.92472	1.80668	1.17936	2.06777	1.81378	1.02676	1.27214	2.04084	0.640687	1.77956	0.915776	0.737509	0.639831	1.07811	1.84285	0.986816	0.769407	2.53903	0.808008	1.42663	1.68828	0.928298	1.01578	1.2429	1.87825	1.33954	1.62228	1.8855	1.54012	1.7732	1.41884	1.23694	2.76233	2.71028	2.69271	0.288744	0.478979	0.115324	0.286711	0.392161	0.284279	5.99626	4.40348	4.70507	6.04272	4.86048	8.6829
Os01g0216500	0.299454	0.562026	0.473789	0.256141	0.518241	0.219597	0.320126	0.367034	0.168505	0	0.159146	0.142482	0.284538	0.238831	0.110134	0.848464	0.316606	0.315631	0.375806	0.268634	0.17811	0.184964	0.496504	0.112868	0.130427	0.298625	0.509202	0.465003	0.230653	0.099655	16.3722	11.9968	15.9027	11.2159	11.9336	14.8873	0	0.958046	0	0	0	0	15.6649	18.0626	19.2171	13.0842	11.4389	20.3169
Os01g0216600	0	0	0	0	0	0	0	0	0	0.065436	0	0	0	0	0	0	0	0	0	0	0	0	0	0	0	0	0	0	0	0	0	0	0	0	0	0	0	0	0	0.090986	0	0	0.841632	0	0.856681	0	0.120918	1.57889
Os01g0216900	0	0.041714	0.034369	0.038056	0.039856	0	0.03352	0	0.072333	0	0	0.038392	0	0	0	0	0.036267	0.034637	0	0.033831	0	0	0	0	0.034888	0	0	0	0.042925	0	1.07707	1.13069	1.28312	1.05398	1.83019	2.31827	0	0	0	0	0	0.063046	0.834394	0.360479	0.672083	2.70784	2.56089	1.77597
Os01g0216951	0	0	0	0	0.05083	0	0	0	0	0	0	0	0	0	0	0	0	0	0	0	0	0	0	0	0	0	0	0	0	0	0	0	0	0	0	0	0	0	0	0	0	0	0.327791	0.589081	0.871655	1.06839	1.08654	0.602965
Os01g0217000	1.23086	6.95751	2.20343	4.42413	1.83989	9.24563	1.96966	2.27855	3.61815	2.16923	9.44868	4.07586	1.41839	0.603972	2.07947	5.54961	1.26161	5.3183	5.70404	4.9041	1.55961	8.72007	3.32401	12.9833	7.61771	9.94313	7.35342	2.52612	11.467	2.35065	6.62932	3.52133	5.35316	9.02522	8.62663	8.68554	2.16888	4.5637	1.67541	3.84837	3.80898	3.72005	27.7157	35.3669	41.4141	28.2595	18.6234	21.4413
Os01g0217050	0	0.06674	0	0.18287	0	0.300243	0.051273	0	0.051524	0	0.223961	0.292636	0	0	0.073712	0.164681	0	0.131687	0.066226	0	0	0	0.138759	0.339845	0.227999	0.154175	0.059178	0	0.416887	0.171547	0.122437	0.061846	0.055958	0	0.067852	0.071455	0	0	0	0.672295	0.53866	0	0.995762	0.853242	3.89129	2.08511	0.863603	2.05398
Os01g0217100	0.076758	0	0.229988	0.050357	0.040747	0	0.150684	0.084673	0.082383	0.046461	0.244754	0.085612	0.115183	0.067045	0	0.04313	0.206161	0.159132	0.08923	0.176951	0.084607	0.053339	0.082921	0.145455	0.078171	0.211982	0.117579	0	0.183771	0.11477	0.246588	0.124573	0.171051	0.681661	0.410007	0.215886	0.150488	0.254979	0.202237	0.263412	0.226624	0.236678	0.631946	1.68639	0.98521	0.543297	0.773928	0.70769
Os01g0217400	0.028849	0	0	0	0	0	0	0	0	0	0	0.032176	0	0	0	0	0	0	0	0	0	0	0	0.0323	0	0	0	0	0	0	0	0	0	0	0	0	0	0	0	0	0	0	0	0	0	0	0	0
Os01g0217500	1.56727	1.77226	1.98737	0.959028	1.09942	1.53122	2.19172	2.28742	2.0934	0.963249	0.845743	1.80179	0.748071	0.494498	2.0751	3.27877	1.06148	1.74682	1.71572	0.653491	1.80137	2.94885	1.02801	1.10684	1.47458	1.7853	1.67282	0.498583	1.70292	1.011	2.03728	2.15365	2.06245	1.82247	2.4886	2.53789	0.945436	1.81549	3.26107	1.13643	0.75928	2.35751	1.87616	2.62952	2.00538	2.43202	1.80668	3.95711
Os01g0217800	11.9213	8.26961	11.3422	5.57838	7.58476	7.08584	10.2811	14.0788	8.28959	5.99101	7.02776	13.7654	15.0688	12.2245	13.8167	9.74971	15.9844	7.44979	8.73519	8.72859	10.8202	7.29542	10.7206	5.67545	5.76499	7.6648	7.01154	8.47016	7.45902	7.98093	12.2642	12.3383	12.7872	9.72865	8.9791	8.75554	6.99199	6.21184	4.85654	5.73342	6.15156	8.09149	8.45643	10.5801	9.16514	10.0336	9.29635	7.13057
Os01g0218032	7.83223	24.3624	6.56698	6.74955	6.97659	21.5444	8.38451	15.9544	16.5638	7.04444	7.90095	19.2033	18.2092	11.4287	12.3283	24.3545	15.7362	20.6736	24.9223	20.0389	9.97185	8.08708	10.2939	17.6119	7.1183	18.2314	20.5207	25.4938	24.2901	17.8167	36.8416	39.8575	43.321	41.7432	42.144	41.7474	37.8868	44.4896	11.1524	28.1529	29.435	32.5771	55.2259	55.1996	36.9579	45.0248	55.584	58.601
Os01g0218100	9.68239	7.8076	7.76631	2.86365	7.93445	3.69203	8.2865	10.0254	7.96864	16.2116	2.12486	9.38418	11.0457	8.54551	12.9331	12.0542	9.70671	3.90042	6.56524	3.23972	9.59685	12.5859	4.99753	4.31468	6.50362	8.55652	2.96521	5.71824	5.55491	6.98915	72.2577	73.7343	74.4513	98.1111	88.6514	87.4591	11.1755	21.2287	17.1478	7.29769	3.91868	6.72355	97.7569	111.794	90.9886	116.667	111.915	95.9628
Os01g0218200	0.9809	3.31372	0.955084	1.08549	1.10515	2.75213	0.659128	2.77273	1.39309	1.02419	1.38797	3.27549	2.49232	1.97573	2.78687	2.32872	2.3961	1.61982	1.46903	1.87079	0.732821	1.43138	1.58135	4.0223	1.88077	2.46483	2.47692	1.14092	3.34189	0.844611	5.83931	4.36209	6.00614	11.1207	12.8402	13.0208	1.77885	2.1994	0.559948	1.30027	1.3755	1.32914	13.1255	14.7087	11.5624	9.52808	11.9126	12.3222
Os01g0218350	0	0	0	0	0	0	0	0	0	0	0	0.048455	0	0.049413	0	0	0	0	0.041224	0	0	0	0	0	0	0.053354	0	0	0.049471	0	0	0	0	0	0	0	0	0	0	0	0	0	0	0	0	0.107248	0.08534	0
Os01g0218500	0.141596	0.28602	0.335493	0.855595	0.597129	0.229178	0.158808	0.292498	0.437162	0.312503	0.659451	0.150938	0.279441	0.063154	0.189222	0.417305	0.256173	0.437568	0.261247	0.163098	0.127652	0.290893	0.214666	0.229707	0.25022	0.270553	0.12203	0.455335	0.433678	0.238812	0.476984	0.439554	0.424402	0	0.071063	0.164926	0.058623	0.048306	0.105042	0	0.024562	0.084542	0.463182	0.634766	0.869616	0.355396	0.516087	0.320655
Os01g0218700	85.2631	86.2263	88.7286	134.283	109.752	72.6349	81.5697	69.3885	107.853	134.314	91.6945	73.2367	71.7092	82.2781	78.0383	87.4978	83.7068	101.277	96.6714	79.5369	82.1186	86.731	84.3839	65.5395	96.417	75.1774	78.9964	112.166	72.0088	115.983	11.9267	12.6413	13.5358	6.48327	5.97662	10.3339	67.18	63.842	82.3714	50.2108	49.8512	54.0804	6.45083	6.39027	6.46886	5.43538	5.27269	5.32068
Os01g0218800	5.19449	6.77189	5.27562	4.01691	4.44099	6.86938	4.76557	8.72563	7.80848	4.61806	3.49238	9.9213	9.55519	7.27114	7.53756	7.43508	9.67502	7.83324	7.96763	9.19899	6.22468	3.92391	6.99531	6.14593	4.17947	6.76146	6.31303	7.29521	7.00445	7.70635	13.4856	13.4971	13.3167	13.3182	15.6279	15.9002	11.9497	13.5456	5.57578	10.9013	10.9486	10.7046	18.0495	16.7459	15.8319	18.5257	19.6952	20.7519
Os01g0218900	16.593	17.7347	16.3866	19.2574	13.3254	14.5711	17.3044	18.6383	16.0513	17.007	24.816	19.1323	19.0246	15.4252	17.3539	17.8333	18.7019	15.5062	15.3096	17.0043	17.0981	15.5212	18.0396	14.6169	13.5572	16.8144	14.9473	15.2171	17.5235	14.7486	10.1085	9.5898	10.5006	7.37076	8.33392	8.78064	23.3156	22.4192	13.3144	17.2964	14.5213	18.6188	13.7829	15.0509	15.8026	12.49	12.3793	12.5182
Os01g0219000	7.00724	4.47459	4.7041	2.69717	5.15757	3.0238	5.92226	7.32053	5.39008	4.09173	3.48305	6.89587	5.33578	4.35352	7.09475	5.28078	5.04547	3.51316	3.81758	5.4202	5.93891	6.07218	5.62361	2.76899	3.55389	4.76292	4.4998	3.74077	4.68743	4.40306	6.46309	4.26829	4.74776	5.972	5.91531	7.62987	2.1819	3.46869	2.89599	2.22026	2.83935	2.01508	3.40167	4.02199	5.79769	4.81398	3.02912	4.18041
Os01g0219100	13.444	8.46992	13.8005	10.3495	10.047	8.06099	12.5145	13.9122	10.9791	9.37758	7.96142	13.495	12.6706	13.0638	13.2089	9.20907	12.0295	9.617	10.4847	12.6597	10.8638	10.9435	15.012	9.46141	10.7827	7.82843	10.5812	7.575	8.96622	9.71463	18.0753	13.7433	15.1839	15.2264	15.5358	13.9156	5.52249	5.24561	5.62237	3.77168	3.02394	3.40186	15.0951	14.5757	12.8414	13.3676	13.8372	13.3397
Os01g0219200	0.1826	0.294452	0.280854	0.16751	0.391907	0.373232	0.281763	0.660352	0.24914	0.189177	0.251146	0.503621	0.280339	0.373847	0.34494	0.321061	0.334715	0.387939	0.175476	0.340337	0.33344	0.469909	0.388634	0.322095	0.234554	0.414015	0.185745	0.208338	0.249917	0.308688	1.00813	1.05243	0.920079	0.576753	0.311187	0.234287	0.459892	0.115556	0.27784	0.35048	0.157034	0.565673	0.752675	0.657081	1.49883	0.917599	0.410474	0.626223
Os01g0219300	11.3417	22.8232	6.79327	12.5177	22.7277	14.9886	9.71461	8.40803	12.6142	18.9712	19.7355	4.21655	10.0136	8.44121	10.4283	18.5708	6.84196	10.1669	15.9783	5.53937	7.87456	19.8724	7.86426	10.9234	13.0518	15.8363	16.4863	14.9204	14.1606	13.3316	31.4817	31.0011	24.8495	27.6205	33.0279	34.7985	5.02097	5.67152	5.94426	2.46339	1.50013	2.13854	21.8542	23.1579	25.1336	19.3683	19.7695	32.9452
Os01g0219500	0	0.019448	0.015578	0	0	0	0	0	0	0.02082	0	0	0	0	0	0	0	0	0	0	0	0.023902	0	0	0	0	0	0	0	0	0	0	0	0	0	0	0	0	0	0	0	0	0	0	0	0	0	0
Os01g0219600	0	0	0	0	0	0	0	0	0	0	0	0	0	0	0	0	0	0	0	0	0	0	0	0	0	0.039581	0	0	0	0	0	0	0	0	0	0	0	0	0	0	0	0	0.041918	0	0	0	0	0
Os01g0220100	0	0	0	0	0	0	0	0	0	0	0	0	0	0	0	0	0	0	0	0	0	0	0	0	0	0	0	0	0	0	11.4394	12.4535	7.71543	9.71295	9.03474	8.7302	0	0.537271	0	0	0	0	9.69096	7.29028	9.42569	17.0209	11.7421	29.0791
Os01g0220150	0	0	0	0	0	0	0.023095	0	0	0	0	0	0	0	0	0	0	0	0	0	0	0	0	0	0	0	0	0	0	0	0	0	0	0	0	0	0	0	0	0	0	0	0	0	0	0	0	0
Os01g0220200	56.772	59.4645	47.047	16.9365	20.9393	50.5862	41.2233	34.9828	58.3784	25.3343	18.7361	36.8662	38.4051	25.091	39.3717	71.0981	38.2573	64.8865	64.5468	38.5662	64.2564	17.0775	47.7575	36.648	19.3131	52.1922	46.6444	94.8069	54.2773	70.123	8.69183	13.8075	13.1613	12.917	12.5796	14.7669	75.1137	72.725	19.9813	54.1043	72.1309	55.5449	12.9055	12.7304	8.33511	7.02656	5.02585	5.64003
Os01g0220300	46.2223	34.4159	47.0254	23.6663	45.3894	21.5625	43.799	52.0655	33.0292	43.0178	21.3646	46.591	52.4101	53.1833	57.8833	35.118	49.9219	21.4435	30.5153	23.9613	42.5574	45.3135	35.9096	16.7646	31.3287	25.8666	25.0185	32.5949	20.4567	28.0011	48.1157	36.3756	37.6031	50.7179	46.3496	57.5108	28.2922	31.237	41.3562	34.0626	27.1205	25.1383	56.6685	47.02	66.8191	50.4004	41.5102	62.6246
Os01g0220400	127.391	66.6051	108.73	46.4939	131.915	38.995	115.627	98.7666	83.155	133.112	46.0613	78.0546	116.303	141.484	127.642	66.3341	86.1087	57.5788	84.8119	69.3748	117.62	183.1	80.5672	33.8798	79.651	63.7038	71.7831	80.253	49.6387	80.1853	249.974	202.565	202.78	84.1817	74.5814	77.696	34.9117	43.8474	65.3993	20.3325	12.0091	19.5867	32.592	35.0229	72.9554	20.4931	13.6372	19.9775
Os01g0220500	0	0	0	0	0	0	0	0	0	0	0	0	0	0	0	0	0	0	0	0	0	0	0	0	0	0	0	0	0	0	42.5516	30.0659	48.7214	2.34072	2.53019	2.85038	0	1.8611	0	0	0	0	29.2574	24.6859	28.5994	5.51112	5.48499	11.4859
Os01g0220700	0	0	0	0.078236	0	0	0	0	0	0	0.097219	0	0	0	0	0	0	0	0	0	0	0	0.064994	0.204813	0.122265	0.068407	0	0	0	0.060875	4.89578	9.02597	6.91584	58.6483	51.5629	41.1859	9.56375	9.58756	6.74754	10.4694	8.64073	11.1463	29.762	26.1328	21.1808	45.6424	34.0915	46.4381
Os01g0220801	0	0	0	0	0	0	0	0	0	0	0	0	0	0	0	0	0	0	0	0	0	0	0	0	0	0	0	0	0	0	0	0	0	0	0	0	0	0	0	0	0	0	0	0	0	0	0.145468	0
Os01g0220900	1.02297	0.683888	0.755926	0.333942	0.420787	0.518775	0.926655	0.916365	0.650113	0.470235	0.339369	0.960273	1.07495	0.931658	0.964099	0.502336	1.03329	0.838257	0.583434	1.03007	0.766357	0.497248	0.794233	0.283059	0.386121	0.463873	0.65508	0.536948	0.454446	0.64171	0.051082	0.101709	0.139678	0.100539	0.04469	0.05903	0.226371	0.269717	0	0.194904	0.111347	0.17236	0.271085	0.324085	0.135814	0.131627	0.117153	0.226143
Os01g0221000	11.5762	18.8442	20.0484	21.5445	37.77	19.4999	16.5366	18.9442	21.8163	42.0418	14.603	15.1812	11.0236	7.43538	13.1937	27.5915	12.1566	23.9887	27.7304	18.5156	18.6002	28.4636	16.6777	23.0733	20.2781	39.2459	22.1937	22.3589	23.2985	24.3835	0	0	0.606717	0	0	0	21.1989	24.509	30.3879	22.912	25.5373	22.4423	43.4927	58.1693	98.1774	74.0596	51.1417	40.1123
Os01g0221100	1.80846	3.27571	2.63624	1.8992	2.92036	4.34037	1.8171	2.49204	3.50954	2.79584	1.80574	2.57569	1.694	0.56994	2.37023	4.64166	1.87402	4.00852	4.57233	3.23516	3.16395	2.71979	2.21037	3.19936	1.64867	5.33676	3.80407	4.3564	4.20547	3.3306	4.17933	4.31512	4.20689	4.55187	4.23494	5.40548	4.22746	5.0031	2.04631	3.35304	4.30273	4.7722	7.10357	10.2608	18.5257	13.1194	9.95657	8.34158
Os01g0221300	3.2103	4.18709	2.79208	2.24669	2.53378	3.81458	3.63693	5.21136	3.61694	3.20181	2.73367	5.49283	6.8104	4.37677	5.61502	4.69422	5.75809	3.59513	3.83197	3.60699	3.54306	3.27012	3.40234	2.61405	2.21272	4.27678	3.7592	3.79268	4.06124	3.42344	8.03271	7.21567	6.9527	6.18312	6.0033	6.59898	4.93496	5.49358	3.36404	3.83795	3.73352	4.03211	7.78461	7.57295	8.58919	6.68137	6.72854	8.34147
Os01g0221400	110.002	185.565	109.434	157.333	317.427	167.83	107.516	177.043	83.1145	159.363	224.26	126.71	219.933	299.565	167.134	135.782	145.221	117.195	71.2878	88.6978	140.498	596.47	98.0275	149.408	245.877	119.361	167.426	68.3628	97.1396	91.8149	2.15692	5.51369	0.989599	11.8762	9.45599	6.39682	141.417	123.799	85.5212	294.441	358.463	260.643	46.7723	31.0517	52.9348	28.7194	44.1741	16.6264
Os01g0221500	43.1836	20.4222	43.8261	21.0164	22.9195	13.3229	39.578	53.8144	26.9531	29.4753	18.6137	59.191	55.8031	58.5504	58.6456	19.875	66.3007	25.7631	22.3509	31.7111	40.8887	20.2468	38.9628	13.5144	17.5071	17.0232	18.4171	30.8391	14.2257	26.659	7.95156	8.05614	8.12694	6.90804	5.59896	5.40222	34.9173	30.0881	26.4632	34.8387	25.454	27.0148	7.09479	6.35349	5.81586	6.63392	6.13297	5.80714
Os01g0221600	1.29188	2.56909	1.17012	2.34341	0.850282	1.92665	1.15383	0.589691	1.67121	0.970717	1.38499	0.546534	0.857852	1.23337	0.638974	2.00254	1.05232	3.53583	2.06293	1.92282	1.30747	0.681018	0.997129	3.21704	1.54082	2.42385	1.86346	2.40524	1.83974	3.06865	0.485255	0.382238	0.379625	0.342911	0.267039	0.40246	7.72931	11.3944	6.84656	1.38725	1.44664	0.804842	0.157559	0.085231	0.054486	0.236488	0.288859	0.205364
Os01g0221700	70.2779	67.3183	65.1354	61.8447	39.2634	56.8267	59.29	82.5493	64.7696	58.4937	46.6816	93.9286	82.0584	61.924	72.4722	67.1217	86.2461	72.1775	60.8192	73.9059	81.6959	39.5549	74.0776	50.4367	50.1985	62.1999	51.3631	86.6824	58.6788	77.5845	0.313057	0.126558	0.115794	0.830966	0.416551	1.09666	115.798	90.1036	53.7531	118.429	118.086	104.358	0.550831	0.670435	0.38097	0.688976	1.85142	0.143592
Os01g0221800	272.69	205.571	290.292	274.9	238.774	162.858	243.451	272.484	271.092	294.745	147.275	294.921	273.42	321.992	307.712	186.393	331.14	277.003	188.998	290.019	278.121	216.557	315.19	116.639	235.811	165.872	221.308	272.916	159.326	324.677	0	0	1.97271	0	3.36938	2.0566	205.399	189.531	251.408	205.662	205.614	204.495	0	1.69391	0.360958	0.522228	3.82726	3.26518
Os01g0221900	6.41427	3.7896	6.75625	2.45043	3.30528	2.68297	5.28312	9.2818	4.01697	4.47143	1.49378	11.1329	8.71265	7.53811	9.30374	4.51541	10.505	3.30169	3.58168	4.77471	6.96115	3.25523	5.35807	1.95677	2.47472	3.80008	2.55519	4.6364	2.65287	4.46089	0.222466	0.111296	0.25371	0.45784	0.397164	0.451438	1.97814	1.55613	2.46849	1.45578	1.4539	1.37869	0.33987	0.137889	0.440744	0.31883	0.285587	0.099673
Os01g0222001	0.141097	0.13296	0.127799	0.120689	0.124682	0.051496	0.091939	0.129705	0.176442	0.028468	0.149973	0.236053	0.3019	0.168799	0.259467	0.026428	0.101001	0.050108	0.132805	0.259661	0.200786	0.130728	0.150392	0.078988	0.141458	0.052764	0.047985	0.216119	0.112601	0.187815	0.036683	0.147188	0.167422	0.161365	0.08079	0.127831	0.092208	0.364544	0.041305	0.079169	0.092566	0.049984	0.49904	0.17997	0.057525	0.208065	0.101657	0.043364
Os01g0222300	0.073598	0.166449	0.111102	0.125906	0.104057	0.188029	0.023978	0.108249	0.078887	0	0.234683	0.109447	0.104983	0.07547	0.108273	0.192992	0.079025	0.026137	0	0.197007	0	0.034095	0.601423	0.604282	0.122977	0.082567	0.300357	0.056365	0.117468	0.048983	1.65125	1.00053	1.22515	1.64516	2.0699	1.69308	0	0.162986	0.043091	0.082591	0.048283	0.052145	2.42952	1.36118	1.92037	1.51941	1.66147	2.48809
Os01g0222500	4.72983	7.39993	7.10094	3.61619	4.67194	9.00963	5.50952	6.11093	7.15315	6.54944	6.04316	8.20197	5.96123	5.87992	6.82717	6.33487	7.20048	5.97103	6.40335	8.12978	5.6358	6.70841	8.01102	10.3011	7.56757	6.32383	7.9987	4.35426	7.75597	4.20444	26.2668	22.4261	25.8505	44.9753	43.2843	47.2844	2.03243	5.66766	2.50371	2.89018	2.23158	2.47892	37.7351	38.4908	29.1232	22.2427	26.6082	33.0949
Os01g0222600	152.039	102.38	254.205	123.737	165.359	92.2514	171.121	180.528	138.882	261.62	121.278	228.927	143.61	98.8927	235.82	123.788	198.312	93.2127	142.691	204.221	222.317	222.544	157.59	91.5618	207.118	154.118	106.942	121.616	105.757	143.04	76.5395	59.2063	61.8629	117.758	134.556	134.328	143.158	156.858	282.1	133.491	92.3738	121.414	57.691	85.6091	66.4882	56.0991	52.9523	43.5371
Os01g0222700	2.86626	4.76792	3.42215	2.5446	3.00739	4.53805	2.61364	3.187	4.48556	3.17977	3.65884	3.60167	3.89974	2.99408	3.5938	6.21657	3.49207	4.98628	5.8491	3.6577	3.22128	3.07829	3.11612	4.45539	3.12044	5.57545	4.82518	5.53702	5.2613	4.06749	8.94011	10.2873	10.3322	8.46785	9.53449	8.67647	5.62889	5.94834	2.21783	4.38589	4.38306	5.87161	11.2371	10.8017	7.67176	7.17549	8.51611	10.1117
Os01g0222800	0.256633	0	0.581114	0	0.136066	0	0.125417	0.141547	0.137537	0.466015	0	1.0018	0.411831	1.18422	0.424736	0.288409	0.413336	0.136708	0	0.128804	0	0	0	0	0.128645	0	0.130917	0.294814	0.307204	0.256204	4.66289	5.70953	5.30183	3.96361	1.9936	0.263417	1.76098	0.852489	2.92999	0.863972	0.757629	0.545481	6.05116	4.17354	7.69021	1.8165	1.47918	3.54922
Os01g0222900	0.055164	0.062379	0.09993	0	0	0	0	0.121704	0	0	0	0.246103	0.295082	0.056567	0	0	0.296159	0.058772	0	0.055374	0.058875	0	0	0	0	0	0	0	0	0	2.74241	7.2588	2.77761	0.813279	1.22458	1.50223	1.08151	2.56543	0.096894	1.20714	0.75999	1.52429	0.910502	1.58315	0.674709	0.68331	0.317955	1.42411
Os01g0223000	5.28818	5.4489	3.25992	2.65023	4.87803	4.79745	5.01671	6.21257	4.3274	4.24341	3.99461	5.89894	7.19816	6.00148	7.11418	5.4165	5.91441	4.26754	6.07967	5.21501	4.04168	5.65436	4.30238	4.59032	3.92212	5.16082	5.55493	5.14089	4.90681	4.40514	3.06557	2.59527	2.49041	3.55333	3.72445	3.75217	4.10835	4.22932	4.50818	4.16194	3.07841	4.85506	8.19098	7.4251	9.64572	6.03624	6.31333	6.46371
Os01g0223200	23.2587	24.9441	18.2679	17.6228	24.9877	31.1959	24.1546	16.8707	20.6056	17.5239	21.5303	12.1302	16.6886	16.7023	15.2106	23.4694	16.3105	23.0929	25.664	25.5758	20.7354	24.6237	23.022	28.4126	19.2989	27.2954	25.5794	22.3779	29.4615	18.3002	17.4666	16.6063	18.0204	29.3525	21.7853	20.3945	23.7771	22.5007	27.7124	25.9134	29.9983	32.8855	15.8321	17.7797	18.2675	16.0832	14.9728	12.852
Os01g0223300	0.775868	0.911092	1.09466	0.899751	0.949295	0.963867	0.83125	1.06983	0.8796	0.921192	0.380619	1.11496	0.877935	1.1169	0.954833	1.05638	0.817059	0.556369	1.01114	0.808769	0.700668	1.0368	1.03373	0.768448	0.867603	1.00432	0.867703	0.822738	0.768009	0.849048	0	0	0	0.075299	0	0.053038	0	0	0	0	0.029365	0	0.035181	0	0.072997	0.026403	0.0215	0
Os01g0223500	9.9807	3.8834	8.06797	2.47851	5.46242	2.58512	8.28662	11.9569	5.63653	4.67709	3.42211	14.8422	13.4332	7.26319	15.0382	6.15098	10.371	3.77314	4.60615	6.03271	10.194	5.66765	6.52019	1.6822	4.19681	6.50145	2.62785	5.79444	3.85401	4.28559	16.0132	11.1044	12.8259	7.69606	6.4858	6.17885	1.47282	3.32729	1.50802	2.34843	1.26731	1.36866	8.3506	11.2931	18.1141	8.3559	5.25782	5.93688
Os01g0223600	6.10198	16.1002	7.69426	10.1062	7.78149	18.9518	6.23693	7.30307	11.4137	6.9283	13.385	7.82873	5.22673	4.84622	5.80855	14.2304	5.39571	12.1097	11.5092	10.8691	5.68245	8.78515	12.0302	22.0586	13.5546	14.6307	14.5875	7.42215	18.81	7.40568	24.7812	23.1978	22.0112	35.8714	39.3852	42.2739	5.39512	8.92041	6.83004	6.3105	5.84774	7.8413	46.502	47.0419	44.5846	41.3914	46.8366	47.251
Os01g0223700	11.594	9.67307	13.1622	6.3898	6.59569	9.4915	11.9544	14.8209	9.76019	4.59965	7.25001	16.3454	15.6681	13.4485	15.2029	9.43494	15.8685	11.6722	11.203	14.861	11.7036	6.65356	12.6731	7.61722	6.06209	8.29842	9.37909	11.4073	8.9688	8.86749	2.63938	2.67161	3.30744	3.04298	3.76289	2.71647	10.1483	10.791	5.14633	7.63937	8.64062	7.74784	8.29086	7.47259	7.42677	6.32051	5.86239	5.60121
Os01g0223800	0.407376	0.618198	0.568462	0.403801	0.267796	0.802178	0.708012	0.785784	0.807552	0.397302	0.461583	0.793069	0.771859	0.502005	0.785277	0.980709	0.910231	0.678968	0.594953	1.05059	0.583566	0.533086	0.883623	0.74507	0.502025	0.914163	0.811394	0.683309	0.569237	0.746939	4.49572	4.95578	4.84205	2.76461	3.2037	3.29758	0.657468	0.97562	0.494827	0.256772	0.082103	0.391224	2.22646	2.55258	2.45053	2.20323	1.96423	2.42073
Os01g0223900	0.653129	1.92939	1.18274	1.34843	1.26697	2.7086	0.924395	1.37114	1.73611	0.927945	2.28403	1.77889	1.98415	0.976291	1.22166	2.2393	0.948901	2.25249	2.28088	1.5017	0.646626	1.60784	1.75276	2.71334	1.59402	2.27485	2.41706	1.01672	2.67381	1.20396	6.33346	5.69252	7.13005	4.28208	4.1589	3.91294	0.565317	0.779676	0.289592	0.291369	0.267672	0.31536	4.51866	5.53533	5.67339	5.0321	4.1793	4.61898
Os01g0224000	0.92806	1.47778	0.76921	0.85579	0.726998	1.20609	0.938102	1.20835	1.00675	1.23602	1.39195	1.74602	1.47087	1.11667	0.983011	1.63448	1.03082	0.928216	1.14807	0.696927	0.610167	1.19999	1.03017	1.40208	1.08369	1.28276	1.51929	0.725885	1.43956	1.01193	5.40737	4.26475	4.10656	3.35639	3.83823	3.62398	1.1924	0.859911	0.565848	0.389544	0.267919	0.231477	4.14071	4.03702	4.07643	2.52932	2.97012	3.14793
Os01g0224100	3.05305	1.47046	2.08251	0.459423	1.21903	0.639678	2.13673	2.91049	1.21202	0.570367	0.240378	2.50024	3.58884	3.9037	2.97351	1.20723	2.91394	0.702745	1.0643	1.19181	2.63491	1.72864	1.82797	0.759615	0.793554	0.930274	0.71143	0.995893	0.65423	0.752578	8.30457	6.37749	6.38678	7.35694	7.8269	7.90721	0.443377	1.46073	0.662047	0.888247	0.927282	0.600866	19.019	15.9373	23.8572	20.8764	23.2456	23.2142
Os01g0224166	2.6783	4.07698	2.33257	3.03986	3.27698	3.1017	2.11435	3.35218	3.09159	4.11524	1.56026	3.67651	3.85717	4.70058	3.06877	2.43109	2.9864	2.14009	1.51254	2.63677	2.58363	3.29272	2.30575	2.24902	3.92444	3.06246	2.36472	2.0709	1.91131	2.93092	0.508848	0.689746	0.310522	0.094212	0.661826	0.397744	3.33229	3.76404	3.61873	5.28862	3.24383	2.73693	0.485783	0.295631	0.818953	0.091142	0.445303	1.04474
Os01g0224200	0.056975	0.515412	0.670861	0.657906	0.241661	0.998117	0.222748	0.251397	0.549619	0.27589	0.272514	0.698994	0.548578	0.584234	0.314316	0.512232	0.367055	0.121401	0.128703	0.972246	0.121615	0.712631	2.55057	1.53096	0.571202	0.447422	0.813805	0.130902	0.545613	0.398155	1.79927	1.73894	1.90817	1.89665	2.11569	1.89068	0.4468	0.252345	0.100074	0.191808	0	0	2.55247	2.18014	2.57835	1.71393	1.55985	2.52145
Os01g0224300	8.44314	9.10243	6.64107	10.2872	13.1481	9.44674	8.95363	8.15654	8.38887	11.4267	14.0153	6.98736	9.23037	9.67352	11.2752	10.1637	8.46473	6.76762	6.97968	5.84665	6.92466	15.8979	7.34299	7.92664	13.2213	10.277	7.77928	7.08116	9.21527	7.71671	13.0633	9.70168	9.29299	12.8301	11.1418	13.1563	2.39639	3.61213	2.93466	2.37817	2.24918	1.81754	13.1311	11.3629	14.4196	10.5976	9.12544	14.5211
Os01g0224400	5.5919	4.94739	5.11176	6.94212	6.17667	3.85501	5.33901	5.48309	6.13248	7.52164	8.95678	6.52551	6.37014	6.55705	5.59857	6.10972	6.03204	4.90949	5.23402	4.83354	5.11156	7.12381	4.49781	3.65215	5.60619	5.25682	4.43738	4.28257	4.92739	5.47917	6.24782	6.23358	5.98207	3.08115	2.32926	2.68824	6.80117	5.50379	5.04741	4.09629	3.77042	3.02646	1.5871	1.93172	2.12148	1.92406	1.52946	2.24369
Os01g0224500	26.5717	18.8081	22.1382	16.0703	18.9276	13.3254	23.146	35.129	20.926	19.6441	11.8039	35.2351	33.0927	31.4073	37.207	20.7436	34.0848	17.6123	19.8744	20.9716	28.1969	15.7157	25.8359	12.7177	13.9807	15.8151	13.762	19.8645	15.2361	21.4648	39.6117	39.709	41.5004	43.7134	46.6641	43.1593	22.3688	21.2243	19.2389	20.6566	17.665	15.9521	33.5985	29.8821	31.5073	25.4841	26.4512	36.6549
Os01g0224700	1.24321	1.2632	0.848611	1.82627	1.06992	1.18366	0.845299	0.874517	0.869055	0.523484	1.35015	0.864102	1.3493	1.27483	0.874711	0.830188	1.02535	1.49728	1.11927	1.48305	1.46146	0.626005	1.2483	0.867436	0.758673	1.13194	1.47061	1.1591	0.841153	0.701511	3.80973	3.45016	3.85047	2.16711	3.51337	2.39235	0.494536	1.03742	0.189884	0.212301	0.106383	0.306375	1.99674	2.20622	2.77669	2.0724	2.02507	1.86056
Os01g0225000	1.0649	2.49437	1.51569	3.17178	1.93578	2.24866	1.00366	1.72009	1.99748	4.05161	7.76149	1.99364	2.15645	2.96393	1.04907	3.41928	0.775892	0.688825	1.03095	0.878058	0.568267	3.43561	0.891824	3.53426	2.32588	2.94399	1.97893	1.44178	1.82105	1.21499	0.488389	0.493371	0.837034	0.202487	0.135321	0.213765	5.89045	3.87428	4.94334	0.44813	1.12278	2.3443	0.269027	0	0.511683	0	0.109604	0.140261
Os01g0225100	15.706	16.518	17.877	11.3837	13.1597	15.1377	15.5149	16.1033	17.4035	13.6262	11.2959	15.9909	16.4841	14.1101	15.6241	17.2636	16.3144	17.4275	17.8237	19.13	17.5476	12.5247	18.6361	14.2909	11.1259	15.8757	14.2955	18.7593	16.1708	18.7376	23.4282	23.7166	24.2818	20.5711	21.6872	19.5383	26.2289	28.7614	18.544	20.2631	21.7131	22.4998	21.8205	21.8737	20.2234	19.3411	19.2912	19.5711
Os01g0225200	4.57473	5.11828	3.88898	2.49954	3.54575	3.16243	3.95979	6.48979	4.31131	3.95411	2.53427	6.18329	6.71914	5.3172	5.95653	5.39168	6.60839	3.41792	4.17086	3.83324	4.96524	3.54258	4.05997	2.70206	2.69161	4.01225	3.20391	5.36669	3.55025	4.30582	8.18436	7.04659	8.10911	7.38862	7.46226	6.86333	4.73146	5.66646	2.41742	2.93665	3.43359	3.93481	8.43288	7.38039	7.31422	7.18621	6.77351	8.00682
Os01g0225300	9.25574	9.31872	9.76836	7.37878	7.94933	7.12657	9.39043	12.1208	10.6606	8.56746	6.17031	12.5719	12.0591	12.0026	12.5415	8.57689	14.457	10.6107	9.52182	10.3911	9.67621	7.69165	10.2261	6.69652	6.87815	8.3646	7.85559	11.6121	7.45121	10.6452	5.77723	6.73241	7.13861	6.3767	6.44953	5.34684	8.62206	9.79912	6.98782	6.12723	5.91236	7.56446	7.62569	6.67956	5.66031	5.29188	6.08357	6.71222
Os01g0225400	36.6994	22.1042	36.8856	12.2942	24.2842	12.9046	32.7793	36.044	25.0604	20.0679	10.3886	36.1224	30.5486	32.1302	38.2722	21.7524	41.4633	18.2736	23.7018	24.8157	34.6685	20.6411	28.5973	11.372	20.3659	17.1996	19.2592	24.5471	15.9437	28.1242	4.14445	2.72556	3.34842	12.0829	8.75711	10.2047	11.2716	11.4588	22.553	20.6456	22.6305	15.0716	4.29279	7.69985	5.0395	7.29107	4.97063	6.18425
Os01g0225500	0.06988	0.05268	0.126588	0	0.0247	0	0	0	0.049935	0	0	0	0.04984	0	0	0.078533	0.025011	0	0	0	0.049721	0.032372	0.024828	0.02608	0	0	0	0.053518	0	0.023254	0	0	0.132609	0.199553	0.31993	0.168742	0	0	0.040914	0.078419	0.091689	0.049511	0	0.089133	0	0.041219	0.268518	0.558388
Os01g0225550	0.098705	0.297641	0.10472	0	0.230946	0.045157	0.178151	0.145177	0.103959	0	0.21478	0.41234	0.048832	0.219421	0.048497	0.089789	0.20196	0.245373	0	0.330267	0.035115	0.057002	0.146029	0.123444	0.096002	0.350051	0.129605	0.048128	0.059651	0.189049	0.104554	0	0.191043	0.057687	0.231218	0.060911	1.05815	0.699677	1.00134	0.394508	0.515964	0.559468	1.93948	1.25899	1.5541	0.821066	0.910537	1.55323
Os01g0225600	0	0	0.241412	2.15817	1.08483	0.481068	0.557498	0	1.39746	2.40653	3.76744	0.576746	0.786292	0.430931	0.393464	0.306896	0.105351	0	1.29536	0	0	0.611347	0.557098	1.33962	0.773402	1.24514	0.634905	0.502992	0.410527	1.08728	7.1752	4.01046	7.30186	1.01974	1.61095	2.61752	12.5308	6.67074	7.47665	0.756336	1.05817	0	0	0	1.99945	0.392017	0.307852	0.338209
Os01g0225700	1.69084	0.69527	2.08838	0.986097	0.651981	0.168302	0.751193	0.847809	1.15331	0.930411	0.245073	2.57158	2.13781	0.630486	2.54399	0.69098	2.64075	0.818823	0.173615	0.771482	1.14837	1.70899	0.819194	1.3768	0.924633	0.172444	0.627308	0.353163	0.368005	1.3811	0	0.269859	0	0	0	0	0.602715	0.680807	0.269991	1.03497	0.907577	0	1.08732	0.294091	4.51211	2.17602	2.21492	2.551
Os01g0226200	0.533364	3.28368	1.10038	1.40667	0.596995	4.31503	0.579233	1.63433	1.58803	0.394584	2.97631	2.44559	0.57061	0.455773	0.490408	2.06461	0.763592	1.98885	2.07501	1.81438	0.411121	1.23542	2.36876	6.83425	2.19832	4.15527	3.65804	0.987155	3.29874	0.680381	1.40333	1.41181	1.96874	1.64981	1.44617	2.28668	1.39423	1.11554	0.468418	3.74084	1.80786	1.0707	4.82088	5.27239	9.1692	7.39321	6.10571	10.4362
Os01g0226250	6.47193	12.8808	8.44142	4.98237	4.11777	21.8261	8.85615	13.1365	5.54974	3.76081	17.7484	17.0356	13.2942	8.49494	11.7113	14.256	10.841	5.79208	6.72527	9.35521	4.97339	8.99468	14.9007	40.5793	12.4582	16.2641	17.1684	5.3532	19.5236	2.32606	0	0	0	0	0	0	7.61323	20.6391	2.2736	10.8944	9.17128	9.35451	143.449	154.537	121.906	155.298	160.033	233.916
Os01g0226300	15.2618	34.1158	25.2665	15.9505	18.1126	36.298	15.6084	29.9358	21.1252	12.1132	32.4705	35.5654	22.7071	26.584	28.8273	23.569	23.9296	26.7587	19.1785	31.8062	12.7827	31.6047	40.1832	78.9304	35.5667	28.8572	38.051	12.3075	42.7087	12.411	111.876	85.0737	108.193	265.535	247.061	268.08	11.8892	24.0614	12.782	12.4196	10.3439	12.3527	228.188	201.304	150.569	189.045	214.38	306.493
Os01g0226400	0.088694	0.175515	0.140585	0	0.152831	0.182085	0.086689	0.097839	0.202018	0.120793	0.14141	0.222574	0.308384	0.216004	0.281349	0.199351	0.166659	0.07087	0.087655	0.100159	0.09466	0.092447	0.177256	0.161368	0	0.049751	0.090491	0.16557	0.079628	0.199227	1.62106	1.29689	2.2023	1.57053	1.46138	1.251	0.847696	0.47256	0.447889	0.391903	0.17456	0.117826	1.64691	1.9939	1.26109	1.84414	2.60399	2.26926
Os01g0226450	0	0	0	0.077404	0	0	0	0	0	0	0	0	0	0	0	0	0	0	0	0	0	0	0	0	0	0	0	0	0	0	0	0	0	0	0	0	0	0.073553	0	0	0	0	0	0	0	0	0	0
Os01g0226500	7.01124	5.15662	6.63579	3.97999	4.57371	4.34811	6.34413	8.6955	6.42341	4.2069	4.44844	9.26046	7.92363	6.74294	8.20754	5.59812	8.2516	4.95058	6.67036	6.16331	6.26687	5.15415	6.99115	4.14908	4.06942	4.88446	5.36701	6.02699	4.20797	5.55353	9.21108	9.72658	9.20378	9.00772	8.92891	10.0606	9.00363	10.2913	6.24313	5.20662	6.56526	7.05112	10.1481	12.9113	9.47209	7.57893	8.51848	10.425
Os01g0226600	1.43084	3.55906	1.19336	3.6597	3.38353	3.54019	1.09673	0.37181	2.42092	2.63952	3.94631	0.34235	0.633919	0.295175	0.425025	3.48436	0.318889	2.55392	3.53752	1.31989	1.34682	3.07042	1.29714	3.12782	2.39776	4.03502	2.68699	2.93536	3.41268	2.73065	0.078261	0.01953	0.053535	0.258191	0.229525	0.201486	1.13382	1.00808	1.54235	2.89548	2.81001	2.11127	2.51602	2.93689	4.70939	5.06353	3.19482	3.27945
Os01g0226666	0.096532	0.212035	1.69149	2.07031	0.073755	0.907014	3.12182	0.464766	0.818457	0.342033	3.47682	3.85079	0.197595	0	0.779119	2.38318	0.410796	0.444373	1.71974	0.420798	0.299854	1.38961	0.760717	0.789953	0.723424	0.901217	2.0848	0.13116	0.931213	0.153683	0	0	0	0	0	0	0.114349	0.193747	0	0	0	0.123973	2.13551	2.45905	5.46897	3.70659	2.22402	2.28937
Os01g0226700	0.189088	0.618688	1.86107	2.4142	0.111796	0.864995	3.36838	0.291435	1.46139	0.454496	2.90703	2.54555	0.07189	0	0.657777	1.00969	0.29789	0.545424	2.85934	0.06578	0.058782	1.27271	1.13998	0.713521	0.94007	0.472841	3.00004	0.32815	1.12573	0.431541	1.36524	0.525987	0.832135	0.359694	0.360638	0.531573	0	0	0.070817	0	0.158702	0	1.51573	1.69148	3.04131	0.654518	0.352939	1.37003
Os01g0227100	8.63165	10.5523	18.0663	8.00781	4.80557	9.80034	13.3357	32.8269	13.5826	12.8378	19.4308	34.6069	41.4128	36.5692	27.526	12.8103	34.0947	12.3252	12.6003	15.8677	11.1747	6.2651	13.564	13.7383	6.16512	11.7092	8.21572	11.5719	10.1994	9.12636	26.1299	30.5172	32.5935	25.3289	21.5818	22.2868	186.75	149.785	109.295	94.5866	134.566	139.471	19.6659	21.2083	14.726	5.43023	8.32481	6.17834
Os01g0227200	25.6685	47.1987	14.8565	33.0753	32.0908	38.7423	22.5887	27.0924	23.2768	31.6049	60.2882	30.0185	29.0663	21.482	23.4433	42.2654	22.1023	29.3018	35.6525	19.609	20.2457	38.2322	19.6558	36.4236	28.949	40.6619	32.8055	30.6993	38.615	27.4743	28.4631	29.62	32.4451	15.4138	16.6272	15.0854	27.3825	26.1303	13.296	17.977	18.0244	21.2051	36.5554	40.976	42.3312	38.4048	35.1078	28.64
Os01g0227250	6.33674	0.411397	7.45455	19.9347	19.0009	0	7.68513	2.50002	1.84338	21.3998	12.9368	0	1.11754	10.5384	3.77812	0	3.96088	0	0	4.22646	3.88526	23.0057	5.56419	0.531598	14.5806	0	0	0.234867	0.686954	1.38295	0	0	0	0.113332	0.056779	0	0	0	7.14233	0	0	0	0.684124	0	0.115236	0.117938	0.217568	0
Os01g0227300	98.1136	97.0914	97.2252	75.9343	75.6827	87.7342	91.2784	77.8631	102.868	84.7248	84.6169	72.8584	72.1108	73.7365	76.9768	92.8465	71.6978	112.181	98.8281	107.307	89.5195	90.0861	93.9683	92.1825	90.8804	93.144	94.51	97.6946	92.4119	98.2324	65.6973	70.9179	64.1773	81.0665	71.5512	80.9678	62.4302	61.5909	44.4249	54.0259	48.0425	60.5211	100.186	100.698	65.3366	92.4099	120.726	113.315
Os01g0227350	13.9148	12.87	11.6799	7.48191	8.76766	10.4021	11.2734	6.6576	12.5052	10.7909	6.50443	5.83379	6.86352	3.81412	6.7098	15.4261	4.71167	12.1306	11.4705	6.74771	13.7574	7.63671	9.53268	10.4954	6.24075	17.5616	8.80953	16.1161	11.5896	9.81798	0	0	0.042008	0.050686	0.10155	0	8.87022	9.90198	10.0063	4.80931	7.49073	6.26138	0.315513	0.23717	0.597149	0.459918	0.186138	0.26888
Os01g0227400	24.5207	21.9302	20.6841	20.5722	34.0537	15.2708	22.0941	9.91929	29.2389	36.9726	13.3079	9.27099	12.9738	13.6469	12.8189	21.579	10.5507	25.492	24.1504	13.5508	21.7123	26.5117	18.2453	13.3611	19.9918	21.4055	19.6295	27.8718	16.684	24.965	0.69952	0.283379	0.767702	0.464909	0.466251	0.081788	6.41686	7.46605	8.61336	4.86843	4.3722	3.39177	0.245351	0.226964	0.43583	0.159403	0.221988	0
Os01g0227500	18.0457	8.54202	15.2351	3.40824	8.27629	6.58888	17.1277	11.8585	10.5585	9.65206	4.04061	12.0571	14.0126	11.0857	12.8464	10.5757	11.2943	9.46401	9.81315	11.2065	15.5664	10.4031	13.8004	6.51558	4.81202	9.80353	9.30186	10.3002	7.2035	8.42187	0.027808	0.209363	0.126855	0.152613	0.030551	0.032801	10.4912	11.1539	11.7412	5.21648	7.87247	7.65957	0.424837	0.586028	0.793339	0.255064	0.311549	0.23257
Os01g0227700	0.076904	0.529648	0.310796	0.442671	0.325035	0.580047	0.159736	0.401572	0.305497	0.363476	0.615753	0.546903	0.261495	0.311226	0.427605	0.709146	0.260414	0.477727	0.529897	0.244688	0.28258	0.198169	0.28015	0.388036	0.102266	0.570093	0.247676	0.605821	0.313222	0.42679	0	0	0	0	0	0	1.63283	2.15902	2.42788	2.29176	1.72488	2.02853	0	0	0	0	0	0
Os01g0227800	7.88516	11.6453	9.78178	15.2864	15.4407	8.70875	7.34151	10.6502	13.294	21.2988	10.4761	12.4723	9.89221	8.91561	12.1767	17.0908	12.2885	8.51333	12.1937	5.15068	10.499	12.094	8.10661	7.273	10.0104	14.9913	5.6504	14.08	10.3207	12.5845	0.028511	0	0.078039	0	0	0	18.3831	16.1875	17.6359	9.56958	13.3636	13.105	0.04352	0	0.045149	0.163303	0.159574	0.068069
Os01g0228300	15.4932	21.7983	13.1311	25.6529	24.8334	21.4555	15.182	12.4776	18.9119	26.0364	25.1463	10.7056	11.8881	16.2139	13.0077	24.2598	11.7604	14.7242	20.0634	11.0744	13.1349	24.687	11.8017	21.7613	22.5206	24.441	18.1234	19.3082	22.408	15.9842	46.9179	42.7416	43.8479	31.0999	34.1688	33.3174	27.9543	32.6346	40.3653	25.6772	21.7916	27.1747	37.1889	35.8911	31.5665	30.3057	27.3179	30.4789
Os01g0228400	1.38237	26.9989	1.21561	34.3533	28.6196	31.4682	1.37736	0.606999	10.4151	27.9453	36.783	0.733468	0.674837	0.423742	0.518285	24.832	0.619659	8.49342	12.9152	0.6736	1.36077	24.6767	0.901225	26.9279	29.5075	29.8198	11.3104	12.4575	27.5128	12.8492	0.456114	0.697038	0.54303	2.38678	1.91381	1.85511	84.8757	68.2999	64.2839	68.2936	86.6916	81.2728	0.379746	0.183078	0.607361	1.09246	1.50844	0.395972
Os01g0228450	0	0	0	0	0	2.08572	0	0	0	0	0	0	0	0.297133	0	2.78473	0	0	0	0	0	0	0	2.24094	0	4.66202	0	0	3.04881	0	0.082745	0.055191	0.025164	0	0.060601	0	0.360705	0	22.3256	0	0	0	0	0.611176	0	0	0	0
Os01g0228500	0.360312	0.888958	0.652705	1.38688	1.00728	0.430376	0.48023	0.686528	1.08839	1.26891	1.77562	0.913326	0.735903	0.537417	0.614398	1.76694	0.35171	0.383875	0.813927	0.36168	0.699184	1.68434	0.384048	0.843501	1.54345	0.955427	0.133677	1.05361	0.744995	0.425111	0.728418	0.996048	1.18836	0.516699	0.402692	0.242481	5.52277	0.943004	1.43835	0.220548	0.386803	0.487361	0.231704	0.313349	0.440695	0.115925	0.283195	0.120802
Os01g0228600	59.4202	86.3416	60.8448	118.573	92.536	122.304	60.8281	55.4337	86.3363	88.2766	112.556	55.4616	45.8163	43.9638	49.9069	99.2044	51.0284	80.2716	84.2376	74.9887	64.4157	90.2628	67.1655	123.74	126.576	128.811	91.9623	80.7636	119.212	86.8582	49.402	45.2333	46.7908	41.5847	46.9095	44.9683	67.3365	59.2304	88.3798	83.9816	108.349	101.669	24.3168	27.4247	41.8648	37.3817	32.3564	26.5336
Os01g0228800	2.36694	10.8505	3.30511	3.84355	2.81055	10.8937	6.37933	4.74603	5.73475	3.44244	4.22582	5.4448	3.41587	2.76845	3.94457	11.2958	4.55348	5.76583	7.88097	5.82846	5.45075	6.15793	3.33755	4.08555	2.84265	5.18628	6.80449	5.69309	5.60769	5.2921	7.32067	8.83089	8.64959	8.58306	8.62695	8.8925	5.48637	6.27912	3.13974	5.27081	4.27024	5.45026	9.73772	10.5902	8.112	11.1473	13.4294	12.7756
Os01g0228901	0.258099	0.900246	0.320404	0.180452	0.060752	1.5621	0.269171	0.416028	0.575088	0.213883	0.629053	0.628949	0.398326	0.234476	0.18949	1.03925	0.253876	0.593764	0.752394	1.1121	0.111541	0.155166	0.828331	2.70846	0.379796	0.609457	1.61888	0.641125	1.61158	0.396667	0.075662	0.03774	0.149778	0.082774	0.027598	0.043737	0.342721	0.916069	0.164216	0.344975	0.400052	0.523196	9.79407	8.95264	7.09462	8.5543	8.34495	12.9467
Os01g0229000	0.380114	0.386035	0.385604	1.25248	0.51902	0.888536	0.302782	0	1.26058	0.548349	1.46344	0.657479	0.405315	0.484975	0.568603	0.619174	0.543177	0.940469	0.378224	1.32427	0.409057	1.0069	1.70113	1.24442	0.738848	0.519811	1.20249	0.255602	0.854939	0.329968	10.281	7.58558	9.62153	14.5965	16.6088	17.4609	0	0	0.212242	0.207245	0	0	0	0	1.20909	0	0	0
Os01g0229100	29.0388	23.6079	26.3961	12.9067	16.1542	16.1484	24.9165	33.7787	23.8965	19.0634	12.0512	35.3357	32.8394	27.8216	35.7455	25.8148	31.3436	18.2745	21.777	19.048	26.7862	20.8333	23.5778	14.6589	14.4347	18.724	18.6877	26.5499	18.4005	22.1042	32.0429	30.1681	33.1684	34.5586	33.121	38.1723	18.2711	22.0597	14.6012	16.5302	17.2973	15.528	35.5654	33.9318	36.3732	34.0879	29.3379	38.1094
Os01g0229200	31.0679	54.5664	25.1888	36.4985	47.4579	52.4607	28.8093	46.4568	35.7391	39.8331	47.4976	50.9061	54.0399	51.1189	45.5071	57.1281	44.1152	35.5724	44.9553	36.7841	31.0432	46.7029	34.4743	47.9693	42.2418	51.474	44.6171	42.6958	56.1359	38.1966	84.907	82.9776	91.8916	87.0687	98.3718	94.8399	65.0536	65.5726	56.9653	38.4812	39.2513	47.7021	96.4439	97.5458	87.4971	78.9851	85.7159	84.5758
Os01g0229250	0.090596	0	0	0	0.070564	0	0	0.100737	0.083843	0	0	0	0	0	0	0.121866	0	0	0.110142	0	0	0	0	0	0	0	0	0	0	0	0	0	0.03876	0	0	0	0	0	0	0	0	0	0	0	0	0	0	0
Os01g0229300	1.07849	2.57095	0.778836	0.925617	1.27499	2.28193	0.890303	1.43889	2.02299	1.138	0.801661	1.37354	1.49683	1.03119	1.25428	2.40768	1.36146	2.35239	2.29634	1.3825	0.87884	1.25579	1.0175	1.99891	1.08125	1.99473	1.96278	2.72904	2.51224	2.08063	2.71079	3.4794	2.96333	2.19582	2.47919	2.77641	2.61444	3.0016	1.19036	1.50875	1.66367	1.99808	3.90038	3.72254	3.0571	2.60477	3.71713	3.41309
Os01g0229400	12.8187	16.0069	12.9226	13.5772	9.94061	14.9824	12.1164	14.9149	9.13004	6.78029	16.064	19.3007	13.9955	17.089	15.7045	12.2611	13.6536	10.4656	9.73138	16.2841	11.6223	10.7916	15.0501	12.8237	11.2195	10.8558	12.4683	9.0533	15.2058	9.05539	15.2256	12.7127	11.7458	16.6177	17.7369	17.3773	11.2712	10.7289	9.21338	10.9144	8.09387	7.09497	23.814	21.2605	28.0397	16.3108	16.6568	30.2038
Os01g0229500	8.02795	6.40029	7.68981	10.5966	9.12519	6.0075	9.20131	8.60087	8.10959	6.99174	8.93198	7.92309	6.98206	6.15926	6.88222	6.16608	6.75951	6.52239	6.91469	9.91362	6.78044	7.86606	8.86461	6.72504	8.8591	7.96954	6.42285	6.23668	7.39754	6.11179	20.8318	18.9717	20.4446	19.6827	24.4984	26.7726	4.52921	8.31357	9.94158	5.05533	4.20576	5.5242	20.0186	21.3265	27.4082	16.3521	13.8149	12.993
Os01g0229600	41.8631	30.2909	43.2406	65.3505	37.8883	33.6197	42.1657	31.2875	28.4383	39.9038	99.8116	37.1436	37.8156	37.8619	27.9582	30.4869	33.7468	42.1506	29.4859	55.4024	45.0429	33.2625	48.3431	40.4815	37.1027	38.3647	38.7573	33.7569	39.8146	29.2084	16.2688	13.0461	15.39	9.70032	12.2602	10.6442	35.735	35.4609	48.9957	16.1293	20.5351	23.9878	43.4802	53.3693	78.1839	31.199	22.7667	19.8681
Os01g0229700	0.025117	0.028403	0.11375	0.064453	0	0.027501	0	0.027707	0.080767	0.060813	0.160184	0.056028	0.080614	0.051512	0.027713	0.169364	0.053939	0.214079	0.085108	0.100851	0.053614	0.104721	0	0.056244	0.025181	0.056356	0.128131	0.086563	0.060134	0.150452	0	0	0	0.043247	0	0.091354	0.344702	0.611857	0.264706	0.253677	0.296604	0.21355	3.13888	4.32502	3.62505	2.08898	1.66487	1.48211
Os01g0229800	0	0	0	0	0	0	0	0	0	0	0	0	0	0	0	0	0	0	0	0	0	0	0	0	0	0	0	0	0	0	0	0	0	1.05544	0.79637	1.96614	0	0.607976	0	0	0	0	5.50234	8.40418	5.03678	4.12937	2.37357	4.04996
Os01g0229900	7.03753	3.66012	4.8774	1.66537	2.38371	2.69298	6.24006	7.4641	3.84208	2.78961	2.39004	8.16588	7.85409	6.73772	7.54355	3.10279	7.23257	3.25378	3.42255	5.62667	5.99105	3.37301	5.14787	3.26912	3.16952	2.89057	3.13332	3.85863	2.82677	2.96122	3.14468	2.5897	3.70865	3.88534	3.86838	4.0412	4.06571	5.05379	1.26563	2.38205	3.03541	3.28344	7.51511	8.0327	6.20662	6.91371	6.87429	6.02013
Os01g0230200	5.25971	9.40611	4.44638	5.92361	6.54822	6.05755	5.42644	7.25946	7.6213	7.80588	7.51622	6.90916	8.04453	7.49092	6.64158	9.50131	6.77707	6.53762	7.15086	4.26286	5.32247	6.3622	4.11122	6.107	5.89812	7.45231	6.43954	7.87728	7.60203	6.90398	8.66261	8.07706	9.98794	4.99972	5.80264	5.45777	10.2354	10.2242	4.89298	9.24706	8.1664	9.3578	9.82964	11.1068	10.3168	10.3759	8.70178	9.01634
Os01g0230700	0.027192	0	0	0	0	0.016497	0	0.016392	0.018235	0	0	0.041202	0.018161	0.015308	0.032784	0.041741	0.034715	0.015856	0	0.017689	0.015856	0.010324	0.023712	0.008317	0.007447	0.025001	0.022737	0.017019	0.008892	0.007417	0.022472	0	0.010242	0.036863	0	0	0.1021	0.049354	0.03922	0	0.065397	0.015328	0.017524	0.043298	0.022122	0.013145	0.010705	0
Os01g0230800	0.114687	0.163046	0.196238	0	0.141628	0.251074	0.037365	0.237694	0	0.082619	0.117012	0.171107	0.06987	0.155525	0.050377	0.085925	0.09498	0.066204	0.29439	0.076748	0.102075	0.21059	0.188537	0.113049	0.038327	0.128663	0.215346	0.184127	0.133191	0.041512	0.552502	0.992344	0.505032	0.339386	1.29283	0.644915	0.089982	0.110866	0.067148	0	0	0	0.540534	0.384833	0.520566	0.14942	0.178695	0.085861
Os01g0231000	88.9809	121.799	96.9138	92.2073	121.746	142.027	97.9342	96.0207	137.428	89.5329	106.364	85.7954	78.7289	82.7958	84.3955	123.629	89.8754	140.241	141.867	112.468	85.9567	99.4625	102.539	137.01	116.315	130.999	134.348	113.258	146.844	112.123	122.137	112.561	126.847	144.722	145.959	147.808	45.0904	50.0327	41.4115	49.847	46.9219	47.4793	135.033	125.197	139.278	122.261	127.827	139.979
Os01g0231500	31.4073	30.1845	25.4735	21.6688	18.6316	29.5328	27.8281	30.8558	28.0174	18.4915	22.9591	30.7611	28.2263	24.7826	24.959	30.9814	27.4622	35.3136	35.0866	33.1405	31.4994	18.0932	30.405	24.3594	17.7985	29.5325	24.7815	37.6323	27.8819	32.7173	21.3236	24.2201	23.8615	20.1094	19.75	17.1946	41.0045	44.3873	17.4663	41.1883	39.0712	39.4883	28.125	27.6626	22.7963	24.874	25.8527	21.2553
Os01g0231600	5.4237	6.1331	6.55002	5.79902	5.75124	0	7.06817	3.98862	3.87563	4.37724	2.88244	2.01639	3.8683	3.70775	3.98951	7.11113	3.88243	6.74145	8.16792	8.16645	5.78857	10.0502	11.562	11.1329	6.34382	2.02821	8.30039	3.11531	3.24623	6.31707	4.52682	8.4938	0.755542	3.31905	2.4923	3.58502	1.77222	4.00368	4.76327	1.5216	0	0	27.7086	32.8603	29.8516	30.3921	29.9586	23.3363
Os01g0231700	109.414	74.0089	103.684	77.0811	115.272	54.2119	102.235	119.784	76.0367	116.584	65.6837	110.485	103.136	108.838	133.089	71.9215	105.122	55.5516	63.4956	68.2733	103.344	142.589	96.6775	68.0118	88.5682	65.9351	61.714	62.4187	62.0102	69.2372	147.917	111.165	125.366	200.933	181.065	208.464	20.2971	28.1067	45.5554	18.9743	24.7685	22.6166	89.6728	104.945	152.314	80.2479	78.1224	129.668
Os01g0231800	30.3302	22.2352	24.5092	18.4768	20.9639	20.3618	29.332	26.6722	23.8205	15.9696	20.0123	20.2258	29.9758	39.0506	29.385	22.2578	27.4506	17.8806	22.7314	28.5186	28.3104	26.1414	20.7312	17.1581	20.2841	17.9108	25.7938	19.3212	21.2572	20.766	203.976	232.198	234.722	132.953	132.538	119.46	22.6567	29.2139	17.7377	18.4348	15.1863	14.9647	132.136	119.182	98.4623	129.303	133.935	137.956
Os01g0231900	44.6927	37.2654	38.572	21.2861	24.3938	27.9478	37.9649	50.0062	41.4321	26.4601	19.7632	55.0492	58.9619	49.2237	54.1267	39.847	53.7848	35.5912	38.2629	38.0459	45.6112	26.8472	40.9805	22.7451	22.0638	30.4504	30.437	49.5481	29.2847	39.6979	17.4742	17.9694	17.8578	19.703	19.6839	17.0996	24.0069	25.7432	17.6096	22.3537	20.6942	22.0295	17.7844	17.2784	14.7699	18.0402	19.568	18.4868
Os01g0231950	0	0	0	0	0	0	0	0	0	0	0	0	0	0	0	0	0	0	0	0	0	0	0	0	0	0	0	0	0	0	0	0	0	0	0	0	0	0	0	0	0	0	0	0	0	0	0	0
Os01g0232000	11.7235	10.0251	21.9767	15.4907	11.0708	12.0699	13.2828	9.84397	13.6287	14.1217	9.11323	11.7744	10.8574	6.81822	10.9402	12.5851	9.6445	14.8515	15.2177	15.0466	16.3094	12.8884	19.6451	7.42033	9.18054	14.2645	9.87825	16.8178	9.00666	17.4102	0.194321	0	0.088996	1.2977	1.08582	1.02738	10.7488	8.78322	11.5765	6.8725	5.05086	5.57879	0	0	0.071338	0.412841	0.672355	1.18307
Os01g0232100	3.29139	1.32334	2.61681	2.86225	1.20217	1.56165	4.32509	2.5012	1.52876	0.796903	4.02321	2.73283	2.81699	2.21256	2.05789	2.13716	1.76705	2.45464	2.23053	3.30389	2.18575	1.37228	3.5472	2.04729	1.17326	2.3796	2.35066	0.840239	2.67043	0.949256	0.292678	0.295432	0.213979	0.194034	0.194485	0.068284	0.430191	0.080988	0.44965	0.430915	0.575811	0.388664	0.258693	0.209909	0.08946	0.129429	0.052697	0.134873
Os01g0232200	0	0.753907	0.201289	0.228109	0	0.535323	0.130328	0.04903	0.357307	0	0.496052	0.198291	0	0	0.02452	0.649355	0	0.473536	0.351413	0.513082	0	0.185313	0.734314	1.44315	0.311924	0.797813	0.408128	0.02553	0.798082	0	0	0	0	0	0	0	0	0	0.117104	0	0	0	0	0	0.027181	0	0	0
Os01g0232300	16.2974	12.3663	13.7194	5.54872	7.12348	9.36143	13.8399	20.9467	13.3659	6.96331	5.51379	21.8439	22.5711	16.5006	19.1806	12.9284	21.6623	13.4668	13.4266	16.3664	16.5297	7.07612	16.1902	8.34032	5.62433	10.747	10.5707	17.8002	11.0083	13.5691	6.40911	7.27635	6.27561	7.71273	7.67892	8.14512	10.8732	10.7566	3.97892	7.57846	6.76446	6.64133	8.75715	9.33394	7.99066	8.4318	8.7386	12.5709
Os01g0232400	30.195	41.1421	26.0608	23.575	29.1263	36.3732	26.4695	30.7038	39.9343	27.0401	30.5912	32.9785	29.9248	25.0346	30.702	40.5443	28.1245	37.5661	42.3831	29.9638	26.9902	30.5034	26.2561	34.2587	30.5512	32.3132	40.3601	41.6398	40.0273	33.6476	48.9471	50.1996	52.6522	60.8783	62.5341	60.599	27.4189	31.8023	15.1241	22.4905	19.3266	23.2455	60.2463	63.6569	43.5018	51.89	63.7475	59.416
Os01g0232450	0.048773	0	0.089845	0	0	0.059535	0	0.057971	0	0	0	0.061762	0	0	0	0.061787	0.111258	0	0	0	0	0	0	0.059176	0	0	0	0	0	0	0	0	0	0	0	0	0	0.1445	0	0.108186	0	0	0.137447	0.282798	0.072475	0	0.2371	0.119892
Os01g0232500	27.882	22.1107	28.0249	19.3222	30.5932	17.3365	28.6046	25.7846	21.9169	29.2687	19.9395	26.3991	27.3107	24.5188	26.6925	23.6189	26.5385	19.6193	24.013	22.5143	26.8125	29.3131	23.717	15.2649	23.4514	18.93	19.6591	24.7973	17.9423	22.889	43.319	43.8731	47.6971	32.4102	32.2602	31.1737	20.4824	21.7858	16.4514	11.838	10.8809	12.14	34.4589	31.2042	29.6129	22.2997	20.3014	21.1764
Os01g0232550	0.440836	0	0	0	0	0	0.163237	0	0	0	0.937305	0.170799	0.46463	0.355428	0	0	0	0	0.140321	0	0	0	0	0.222295	0	0.886703	0	0	0.189476	0	0	0	0	0	0	0	0	0	0	0	0	0	0.4351	0.894842	0.966144	0	0.252245	0
Os01g0232700	89.4984	54.4104	89.3973	49.0077	56.9085	48.0836	79.067	94.5638	65.0861	61.352	48.8447	93.2349	89.4501	91.7815	99.5353	56.0004	90.3098	55.193	57.0518	68.9447	86.1256	68.6832	80.5977	40.2449	58.75	48.4083	50.5071	55.9364	49.1778	58.0371	46.5908	42.6419	47.4801	41.4507	42.8512	42.3965	62.0325	57.7072	76.8797	50.2192	54.3153	45.2674	56.9665	46.8363	50.7907	37.5245	38.3838	50.2329
Os01g0232800	54.7092	65.3213	53.0509	40.675	53.0856	57.211	51.5147	63.6993	59.0391	44.8785	54.9238	69.3568	63.0812	60.8231	64.7616	56.5395	56.1488	55.0744	65.9682	70.2374	49.8593	59.6438	52.854	55.6579	51.3705	54.7727	66.859	55.3515	59.8284	49.0301	154.87	151.985	173.23	130.899	142.434	127.188	42.1909	48.3892	27.5334	26.8729	24.0225	28.0948	118.627	105.819	88.1078	74.2983	79.9343	101.531
Os01g0233000	206.888	152.283	228.47	143.479	103.896	136.658	180.992	182.819	173.139	130.041	192.205	175.243	161.947	136.353	165.608	127.313	164.329	190.37	170.404	232.575	186.796	138.403	207.534	181.654	135.909	151.046	144.477	158.605	153.114	137.03	215.105	248.613	221.406	316.407	268.517	270.516	142.404	163.624	121.409	153.045	103.099	173.695	189.806	219.139	107.672	156.041	245.89	158.212
Os01g0233100	0	0.119381	0.167899	0.283198	0.09621	0.542501	0.152729	0.166387	0.164472	0.022774	0.237135	0.174204	0.122671	0.125267	0.064387	0.09751	0.032935	0.189378	0.237654	0.183063	0.181703	0.038293	0.500816	0.864283	0.198434	0.085769	0.310097	0.226945	0.201426	0.236634	3.68311	2.06634	4.0159	7.77415	9.02541	8.57812	0.056078	0.363203	0	0.275907	0.108675	0.357486	5.66249	6.57227	6.26117	7.16204	7.01346	7.12762
Os01g0233400	0.075677	0	0.047562	0	0	0	0.050483	0	0	0	0.080484	0	0	0	0	0	0.109761	0.056611	0	0	0.117927	0	0	0.149112	0	0	0	0	0	0	0	0	0	0	0	0	0	0	0	0	0	0	0	0	0	0	0	0
Os01g0233500	2.11894	2.60669	2.25146	1.33079	1.78912	1.80022	2.27713	2.88087	2.31957	1.62198	1.76113	2.54029	2.57011	2.23592	2.37115	2.89169	2.39565	1.89776	1.97063	3.07923	2.24391	1.19224	2.45534	3.23847	1.48513	1.81286	2.30886	2.02643	2.34912	1.81527	6.54674	4.7012	5.62921	10.3363	11.1977	12.323	1.38623	1.71732	1.91328	1.56223	1.08542	1.11125	10.5487	10.5957	10.9821	11.5409	11.427	15.1937
Os01g0233800	0.097617	0.036795	0.020885	0	0.069008	0.089068	0.047705	0.05542	0.052316	0	0.064019	0.108701	0.15665	0.050093	0.224983	0	0.153357	0	0.073504	0.055092	0.078858	0.067832	0.069365	0.036358	0.032622	0.09126	0.033198	0.05313	0.058426	0.097454	0.250261	0.07506	0.136975	0.109809	0.247269	0.203025	0.19138	0.108088	0.08573	0.191703	0.128081	0	0.345257	0.042204	0.212035	0.089472	0.196495	0.214809
Os01g0233850	0	0	0.08804	0.121486	0	0	0	0.125904	0	0	0	0	0	0	0	0.076477	0.064617	0	0	0	0.110893	0	0	0	0	0	0	0	0	0	0	0	0	0	0	0	0	0	0	0	0	0.314175	0	0.283022	0.179321	0	0	0
Os01g0233900	1.64419	2.15679	1.63903	1.44677	1.96336	2.0196	2.04601	3.18539	1.73629	1.77839	2.65651	2.36791	3.51491	3.93223	3.05098	1.90893	2.29161	1.67846	2.0163	1.58831	1.81379	3.20549	1.257	1.9286	2.06001	1.99185	1.84946	2.05314	1.98518	1.68565	12.6377	14.2269	15.5657	5.74467	4.27592	4.26089	5.25167	4.93674	2.52904	1.75204	1.78305	2.26837	10.6907	9.11723	7.97881	5.99423	5.62828	5.82719
Os01g0234001	3.55123	1.46685	0.619289	1.73253	1.84364	2.62932	3.01583	2.5547	3.06962	1.12001	1.66255	2.0722	3.4593	2.41665	3.30003	1.53892	1.95708	3.60518	4.27021	2.68834	1.16063	0.933818	1.65539	2.54092	3.0502	2.78129	3.89006	4.29434	3.29882	3.35241	0.311732	0.452498	0	0.366227	0.380691	0	12.4713	13.2629	10.7057	16.7276	12.9254	15.0324	11.3359	9.36801	3.28138	8.8015	7.20849	6.51342
Os01g0234100	1.70005	0.768962	1.7246	0.239935	0.414624	0.81902	2.54229	2.00661	0.491997	0.432191	0.487888	1.78233	2.21889	2.64978	2.34469	0.592268	2.51906	0.65204	1.05609	2.20139	1.27009	0.567039	2.02949	0.380683	0.340878	0.572164	0.780522	0.742131	0.773318	0.594021	2.59253	3.0642	1.81565	1.69891	1.38038	1.60888	2.59973	3.2754	1.64234	1.51668	1.73987	1.12018	2.96632	2.6021	2.47438	2.13591	1.93525	3.29162
Os01g0234200	0.14524	0	0.052621	0	0.030802	0	0.056783	0.192259	0.031135	0	0	0.064796	0.155383	0.029787	0.192302	0	0.12476	0.092843	0	0	0.031002	0.12111	0	0	0	0	0.059273	0.066739	0	0.028999	0	0	0	0.100946	0.101122	0	0	0	0	0	0	0	0	0.055576	0	0.051402	0	0
Os01g0234300	2.00856	2.5277	2.17137	1.3301	1.47715	1.87995	2.08983	2.3586	1.70149	1.17656	1.39458	1.8066	2.35676	1.3288	2.32338	1.74755	2.29581	1.76025	1.71976	2.34137	2.6623	2.65635	1.45027	1.92239	1.33163	2.39869	2.24759	2.30305	1.86143	2.3933	0.822754	0.569824	0.799476	0.567329	0.568464	0.838671	1.9054	2.36751	1.82089	2.72659	2.23158	2.75435	1.90967	1.98342	3.92272	1.26117	1.02698	1.2545
Os01g0234433	1.87693	1.52267	1.70431	1.50342	1.51586	2.57777	1.21538	1.91452	1.55427	0.870622	2.27897	0.554091	1.80066	1.70231	1.42798	2.40957	1.90614	2.10514	0.974057	2.03125	1.79533	2.22023	0.992446	1.08702	1.10059	1.84034	1.88491	2.42041	1.97241	2.02957	0.204043	0.206535	0.124392	0.075308	0	0	0.681128	1.48962	1.70169	0.990731	1.12954	1.78719	1.09042	0.563047	2.12434	1.11592	0.787528	0.775235
Os01g0234499	1.50156	0.384658	2.28311	0.959672	0.906053	0	2.02822	1.05068	1.13026	0.682356	0	1.66379	1.15597	1.54894	1.45939	0	0.65908	0	1.76881	1.82251	2.61397	0	1.8736	0.759506	1.19312	1.27709	1.10764	0	0.532439	0.832886	0.852286	0.289469	0.260205	0.421479	0.211569	0.222433	0.193928	0	1.19642	0	1.16042	0	0	0	1.02344	0	0	0
Os01g0234700	1.72478	2.34044	2.53426	2.90143	2.51987	3.0217	2.58488	2.24086	3.86177	2.55199	3.72802	2.05192	1.84533	2.20097	2.02991	2.28293	1.3581	4.16515	3.72302	3.84739	1.96353	3.03617	2.00181	1.93119	2.94382	3.74091	4.30154	2.55378	2.33982	3.48204	6.5978	5.97367	6.71138	4.79335	5.66376	5.11899	0.676293	0.763918	1.07716	0.258069	0.528045	0.244404	3.16311	2.41995	6.04741	3.05207	3.36898	3.18047
Os01g0234800	15.4395	13.5797	14.5018	12.1629	15.6098	12.2229	14.3009	17.3491	14.6767	13.9233	12.0205	17.2894	15.6671	19.4076	18.1062	13.5085	18.1863	13.8249	15.9101	15.3908	12.6298	14.4527	15.055	11.2296	13.8823	10.6561	14.4769	15.607	11.7361	13.3856	18.1955	14.8889	15.1934	14.0185	16.5974	15.5526	14.9235	14.7278	13.1711	10.4837	8.50037	11.927	22.871	21.2796	18.6212	17.4508	17.9728	16.1186
Os01g0234850	0	0	0	0	0	0	0	0	0	0	0	0	0	0	0	0	0	0	0	0	0	0	0	0	0	0	0	0	0	0	0.037917	0	0.017288	0	0	0.021946	0	0.027496	0	0	0.024436	0	0	0	0.015186	0	0.035782	0
Os01g0234900	13.7331	16.5042	15.0003	14.6682	19.4928	16.4773	13.8592	18.2469	18.2874	17.8729	18.6227	19.9321	13.6779	13.9708	18.4225	19.0892	14.5246	14.7786	18.3908	14.6881	14.1234	19.7122	14.3901	17.45	19.1969	16.2378	17.2742	16.3451	18.1313	18.22	30.95	29.9803	29.8413	25.5879	27.4643	24.9604	14.6465	19.3397	18.7247	16.663	16.6549	17.6283	31.3096	31.8143	29.7775	30.0749	29.5174	22.4011
Os01g0235100	112.332	243.807	125.565	425.686	243.942	278.897	123.054	50.929	227.61	268.337	332.906	45.9524	40.9967	44.5603	47.4399	231.794	49.9316	287.566	238.194	124.031	120.78	183.672	120.622	281.078	275.962	236.12	226.704	248.067	254.245	242.75	0.675184	0.819705	1.29609	4.10994	3.52176	3.07989	198.952	179.71	180.957	271.861	247.046	239.298	1.27956	1.51746	1.58275	2.06829	4.39099	1.5395
Os01g0235200	2.85618	3.21952	3.48799	2.4438	1.98131	3.21523	2.95866	3.44783	4.55835	1.72075	2.12119	3.40168	2.4732	2.10134	3.06312	3.42592	2.53933	3.85167	3.92959	4.28729	2.38802	1.88078	3.59421	4.21645	2.06901	3.1655	3.62462	3.28972	3.4537	2.90033	6.62392	6.75554	7.15523	7.41174	7.70367	9.30198	3.98337	4.65796	2.44427	4.90142	3.93683	3.61049	6.85146	6.13109	4.55881	7.87494	7.51113	9.25288
Os01g0235300	24.3018	24.0646	21.5669	20.4562	28.9164	23.7164	24.5868	24.4378	22.2818	26.5364	25.4624	19.8307	25.3239	27.505	25.6152	25.7492	24.7592	17.1916	26.4358	18.7123	22.3218	33.3233	21.6722	19.8577	20.9612	23.4914	23.4926	20.593	23.3559	20.1094	74.3257	71.7528	71.7731	72.7586	77.149	70.5913	11.9306	14.3332	22.0545	11.8616	8.77194	10.547	58.8456	59.7474	51.644	41.8813	44.5182	32.8317
Os01g0235325	2.60418	0	0	8.34216	0	0	0.971521	0	0	2.01072	0	1.97025	0	0	0	0	0	0	0	0	1.36583	7.19765	0	8.17626	2.17319	0	0	0	3.38371	0	0	0	0	0	4.65114	0	32.6857	40.0007	0	9.41273	6.85301	26.5917	53.2535	94.8289	156.773	61.6337	67.5375	80.6921
Os01g0235350	1.01933	2.75556	0.519333	1.92089	0.844444	2.07521	0.778355	0.720341	1.45108	1.07974	1.80293	0.834897	0.851963	0.685947	0.7205	1.8794	0.701161	1.67989	1.52908	0.927277	0.985913	0.708315	0.611146	2.49652	1.4371	1.92973	1.59248	2.01263	2.23067	1.36743	3.06041	3.18158	3.50632	4.43086	4.70306	4.05712	8.05615	6.80733	2.62968	3.91422	5.76774	7.4139	2.47859	3.62623	1.42206	1.32463	1.9278	1.46847
Os01g0235400	14.7257	18.8709	12.4717	7.43046	12.3418	13.4455	13.0015	18.1373	14.6542	12.6135	8.88689	16.5879	19.9385	15.9648	17.4085	21.1391	16.4217	12.6137	15.9596	11.4454	13.314	15.0627	13.4482	15.2837	9.98745	15.0741	15.3632	17.7642	14.7212	13.4306	46.2582	43.1987	41.5969	55.803	50.9522	58.5247	11.9402	14.4269	5.21352	8.22299	10.109	9.81416	50.1293	45.8601	43.2897	44.9458	47.68	64.3504
Os01g0235500	0	0.058963	0	0	0	0	0	0	0	0	0.083134	0	0	0	0	0	0	0	0	0	0	0	0	0	0	0	0	0	0	0	0	0	0	0	0	0	0	0	0	0	0	0	0	0	0	0	0	0
Os01g0235632	10.2592	14.6552	10.1355	6.96158	8.62907	12.5927	11.0743	13.7838	12.3937	11.8983	8.25206	12.1943	9.68506	8.73475	9.89828	13.7724	10.4199	15.3609	14.5611	9.81599	8.91329	14.2307	8.09731	10.2829	11.8884	7.69979	11.9354	13.4585	14.093	13.693	0	0.038473	0	0	0	0	4.77344	5.85751	2.82837	8.34362	5.54969	3.45231	8.3334	5.35938	5.73417	10.9906	11.0404	6.72951
Os01g0235700	14.1152	22.3318	9.38155	15.5092	15.7996	27.1316	11.0928	18.8091	19.0227	14.9638	20.0428	20.1146	22.0305	11.4886	16.3645	26.4051	15.482	17.6775	18.629	18.9059	16.5794	13.4661	15.743	21.9741	18.197	28.4455	19.7975	20.9702	23.1242	17.2858	36.4094	35.0204	37.675	29.1137	30.0624	32.6849	20.8109	21.1675	12.4603	14.5462	14.7346	19.5615	40.8919	40.8904	33.1769	41.0487	40.495	35.9906
Os01g0235800	20.3875	21.0731	19.9307	14.2029	18.1891	17.2215	19.1176	23.955	22.1827	19.1341	14.3955	23.2969	23.4177	20.1755	23.1107	20.8565	23.0691	21.0849	23.2229	18.7644	19.766	18.6752	21.2997	17.179	17.4866	17.0838	17.7954	26.2073	19.819	21.1991	24.6175	27.1649	26.704	20.9173	20.6505	21.3975	18.4188	19.5262	12.613	13.6105	12.352	13.4627	24.0132	25.0835	21.5216	18.9411	20.972	24.7434
Os01g0235850	1.84478	5.01671	1.3244	1.79019	0.636442	6.08968	0.939223	0.483127	3.3923	1.11803	3.38482	1.19487	0	0.307878	0.482193	3.39244	0	4.25421	3.9029	0.611953	1.10011	1.10021	0.564404	4.81533	0.353131	1.36679	2.1334	5.3365	3.58736	2.38243	0	0.05738	0	0	0	0	7.4298	14.5565	6.28528	16.4068	2.52109	7.89398	0	0	0.479436	0	0	0
Os01g0235900	62.6966	84.2391	58.4544	79.4456	73.7859	84.3715	56.7885	18.9393	104.162	86.7749	70.0407	22.1779	21.7197	11.5878	20.0697	99.4012	18.24	92.8649	90.6763	45.7131	64.359	60.3174	55.0018	77.5835	63.2701	114.873	72.9444	106.343	86.1778	97.4256	0.90966	0.407177	0.461664	2.62102	2.56931	1.53045	85.7006	68.1358	81.1434	66.2672	78.2214	81.4735	0.450897	0.670757	0.350417	1.52274	1.97477	0.646474
Os01g0236000	2.59688	3.31657	2.90557	3.13595	3.11007	3.67965	2.74722	2.59503	3.89689	3.25471	2.53417	3.23711	2.51675	2.60026	3.03383	2.78109	2.36192	2.70161	3.38171	3.43477	2.8368	3.69398	3.0936	3.93372	3.36926	3.18753	3.51343	2.38659	3.91319	2.40954	5.41162	2.96363	4.61771	8.73662	9.28657	8.78141	1.43753	1.7591	1.93186	1.43995	2.28491	3.24691	6.05116	4.32552	6.01615	5.19	6.8236	6.98577
Os01g0236300	3.18671	3.87826	3.0019	3.86764	4.15153	4.36415	2.91989	6.36008	4.07995	2.06148	3.48395	6.72253	5.78381	4.1347	5.08036	5.53789	5.63154	5.98883	5.36376	4.19109	2.9401	2.63121	4.13143	4.22072	2.69756	5.50826	4.47792	4.56595	5.32939	4.389	39.587	36.7767	41.1338	40.2201	44.4824	41.8534	9.33563	15.2672	4.45212	10.3319	9.80358	10.2036	99.376	100.979	85.3746	83.4277	84.4393	80.0307
Os01g0236400	2.15404	4.61958	2.93775	3.17669	1.47024	3.98504	2.17796	3.16819	2.65383	0.719352	2.09217	5.19149	2.59583	1.77721	2.7318	4.78585	3.08384	2.42679	3.07613	4.34929	1.66476	1.61724	3.69462	4.5185	2.48224	3.05538	4.06698	1.87722	3.76402	1.28532	7.66964	6.73637	8.24754	6.86659	6.99115	7.96242	0.873735	1.04177	0.391396	1.58371	0.682206	0.157878	10.7418	10.8478	10.5384	8.1053	9.20455	11.2769
Os01g0236700	82.5725	92.108	82.4535	119.191	107.752	89.6653	79.157	39.2705	104.278	117.846	89.439	35.0078	38.8157	42.3045	41.2693	92.4501	44.1786	111.936	97.3657	95.7872	81.6659	86.1345	88.4199	82.3524	103.308	95.1089	88.0009	99.2203	87.985	107.295	55.9983	53.7475	54.6183	43.6449	43.9283	44.303	96.3094	100.378	144.816	88.9009	95.7789	103.825	65.9578	65.1779	62.462	47.7553	52.7962	49.0763
Os01g0236800	29.908	33.1176	25.5464	34.73	33.0576	29.403	26.3058	23.0002	29.7714	35.9267	29.6247	21.9337	27.1146	24.2223	24.3983	34.7558	22.1024	29.9561	29.727	24.8982	26.9837	27.0175	27.6671	26.8485	28	32.0837	26.0987	37.4053	31.8036	31.7553	8.67567	9.08238	8.09291	8.14831	6.99942	7.5193	19.9607	16.2667	20.0585	14.3572	14.5453	16.006	8.98594	7.01543	7.25696	6.89411	7.36252	7.23129
Os01g0236900	1.11545	1.77689	0.554493	0.759558	0.566903	1.20507	0.465661	0.539018	0.78957	0.393617	0.747733	0.324864	1.12439	0.561206	1.08746	0.915155	0.371061	0.805438	1.16406	0.847121	0.684311	0.182542	0.886575	1.05526	0.328004	1.08637	1.03863	1.92945	0.748142	1.45787	0	0	0	0	0.120432	0	0	0.148476	0	0	0	0	0.163163	0	0	0	0.10128	0
Os01g0237000	0.077462	0.043797	0.280643	0.149079	0.123209	0.084814	0.189277	0.085448	0.124542	0.140661	0.061751	0.086394	0.207177	0.119147	0.042734	0.043526	0.041587	0.288845	0.043745	0.388778	0.413363	0	0.536669	0.043364	0	0.086901	0	0.177972	0.231814	0.231996	9.40383	22.8984	11.4467	28.0909	27.6668	26.8964	0	1.71542	0	0.195584	0.152454	0.164647	21.461	30.5299	22.6435	25.2212	24.2769	16.2836
Os01g0237100	148.884	25.8395	166.946	20.9358	21.7052	23.9624	144.607	153.336	59.4036	26.1822	12.9309	137.552	162.999	146.729	144.812	28.3927	167.638	65.8345	50.2009	170.222	175.902	22.1405	174.06	15.6748	18.6822	26.7546	43.4751	59.8213	23.0771	61.2081	0.714899	0.5658	0.886345	0.957672	0.846681	0.832776	74.6447	75.2644	79.0858	58.5631	53.7776	67.5874	0.531209	1.10838	0.314913	0.227805	0.602883	0.593472
Os01g0237200	0.776652	0	3.04829	0	0.549036	1.13382	1.21862	3.14135	0.832461	0.626802	0.412754	1.44369	2.21631	1.5928	1.71384	0.290938	1.38987	1.10325	0.877209	2.07894	2.70069	0.719575	1.37969	0.869557	0	0.290431	0.528258	0	0.309898	0.258451	1.58597	0.814758	0.726985	1.75717	0	0	1.52265	0.57331	0.45472	1.7431	2.03806	0.550265	1.22085	2.47655	0.316639	0.458108	1.86519	3.34165
Os01g0237366	0	0	0	0	0	0	0	0	0.118923	0.134315	0	0	0	0.113772	0	0	0	0	0	0	0	0	0	0	0	0	0	0	0.132814	0	0	0	0	0	0	0	0	0	0	0	0	0	0	0	0	0	0	0
Os01g0237400	0	0	0	0	0	0	0	0	0	0	0	0	0	0	0	0	0	0	0	0	0	0	0	0	0	0	0	0	0	0	0	0	0	0	0	0	1.15722	0.329152	2.09084	0.749589	0.871276	1.25473	4.19632	7.37236	9.24989	7.05038	6.40251	11.4292
Os01g0237500	0.09194	0	0	0	0	0.100667	0	0	0	0.111302	0	0.102543	0	0	0.101443	0	0	0	0.207689	0	0.294376	0.127775	0.097997	0	0	0	0	0.211238	0.110057	0.183573	5.59357	12.3946	5.54632	0	0.713736	0.37574	1.26176	13.438	9.5279	4.02379	0.90475	2.7359	9.32181	35.3569	19.0043	2.44039	2.64962	7.62916
Os01g0237750	0	0	0	0	0	0	0	0	0	0	0	0	0	0	0	0.571844	0	0	0	0	0.271536	0.353584	0	0	0	0	0	0	0	0.253995	7.83873	19.3489	4.65075	1.30246	0.436463	0.931365	8.47956	30.9884	14.7471	10.7065	2.00292	5.40778	25.1957	99.3013	31.118	10.3548	4.03268	9.38298
Os01g0238200	43.3862	41.6908	47.831	43.4201	59.1859	47.4416	53.9137	44.849	36.201	41.381	48.7904	49.1933	46.4098	50.9628	42.4804	34.0985	44.8136	41.1195	39.6024	52.803	42.6133	60.4212	58.6502	55.7652	62.1048	43.4466	49.1941	32.4487	42.3117	37.2249	10.1424	5.63176	6.96817	20.4827	21.4026	22.5085	24.5487	20.5217	30.821	18.8902	17.732	14.8147	17.1711	19.4543	26.0583	25.2357	21.2172	25.377
Os01g0238287	0	0	0	0	0	0	0	0	0	0	0	0	0	0	0	0	0	0	0	0	0	0	0	0	0	0	0	0	0	0	0.452521	0	0	0	0	2.15298	0	0	0	0	0	0	0	0	0	0	0	0
Os01g0238375	0	0	0	0	0	0	0	0	0	0	0	0	0	0	0	0	0	0	0	0	0	0	0	0	0	0	0	0	0	0	0	0	0	0	0	0	0.425279	0.493885	0.391725	0.750807	0.580903	0.316022	0	0	0	0	0	0
Os01g0238500	297.921	543.416	255.675	952.895	428.802	796.969	323.901	112.097	454.97	539.326	1192.86	114.662	153.885	112.485	91.7827	538.023	86.0953	484.834	435.813	353.817	348.269	372.766	293.186	756.815	636.334	610.85	570.205	452.967	612.675	404.983	44.772	36.2935	41.3372	39.2434	30.8152	30.6076	560.628	391.423	340.996	416.389	442.737	423.381	93.4065	95.564	108.177	103.378	76.769	68.8851
Os01g0238600	37.7499	32.7077	34.946	33.3374	45.5341	30.8647	37.2736	40.4452	38.8326	38.8139	30.4835	38.9309	39.4934	43.8366	41.0014	34.7648	38.4269	33.532	41.1416	27.7057	34.5285	48.9194	33.078	32.9884	39.0753	35.9142	35.4627	34.0163	33.8613	33.8683	131.435	130.123	131.261	119.432	110.658	129.959	19.7034	21.4963	29.7941	16.2569	15.1484	16.7767	47.9721	40.145	67.9366	36.8694	35.2501	38.1492
Os01g0238700	0	0.016099	0.012895	0	0.04529	0	0.013915	0.015705	0.01526	0.03447	0	0.047636	0.015231	0.043796	0.015708	0.016	0	0.015168	0	0.014291	0.015195	0	0.015175	0.063759	0	0.015972	0	0.016355	0.017042	0	0.327215	0.130734	0.27854	0.215212	0.095713	0	0	0	0	0	0.084059	0	0.033569	0.054477	0	0	0	0.052505
Os01g0238800	17.9163	8.01073	16.3083	10.7352	13.7527	6.8313	17.3119	19.2734	12.1549	15.5236	9.51651	19.4398	16.7309	18.0136	23.1633	8.77531	21.8762	8.87295	9.15505	16.1149	16.1287	15.5445	17.8446	7.50476	12.4242	8.20036	10.6987	7.27455	7.64723	10.084	14.257	11.0697	13.5169	13.2699	14.6028	16.2068	3.58348	4.87885	5.71141	4.39438	2.36653	2.62677	6.91942	6.81846	18.7564	4.56263	5.80335	10.7586
Os01g0238850	0.892398	0.409396	1.14574	0.230416	0	0.662675	1.1237	1.04913	0.613925	0.089143	0	0.889866	0.705436	0.609703	1.13646	0.742738	0.973879	0.648807	1.09974	0.988407	1.06165	0	1.34793	0.770032	0.361518	0.532235	0.519855	1.02146	0	0.319938	0	0	0	0	0.125877	0	0.303469	0.27632	0.778735	0.394785	0.545882	0.191037	0.645996	0.565012	1.8318	0.623665	0.138481	0.663796
Os01g0238900	27.6642	28.7704	25.9969	20.7848	26.1022	20.1519	24.8993	29.4255	29.2698	27.8952	19.7006	30.2215	31.6778	29.0661	31.0602	31.3447	30.5225	24.8778	30.605	20.5909	27.76	26.3673	23.973	17.5746	20.6793	22.3214	24.6512	32.8418	21.1194	27.6503	40.4421	39.9494	41.8038	38.8554	37.9432	40.2332	17.5172	20.0382	11.1652	13.5114	13.2766	12.9252	42.7089	42.4422	35.7399	32.6259	33.2501	39.8592
Os01g0239000	63.9702	91.8197	62.2148	94.3887	81.8088	94.9233	65.1913	34.4111	85.2228	98.2383	106.735	33.5561	35.1752	30.7969	32.5809	102.322	34.0937	91.2013	92.5625	59.587	68.6272	62.6024	69.8956	92.4548	69.4273	108.976	79.0722	95.7756	100	90.6962	0.085024	0	0.077544	0.116489	0.1865	0.073849	83.3855	79.825	55.2162	73.588	86.3072	82.9142	0.16366	0.345274	0.224563	0.86756	1.62322	0.271505
Os01g0239100	17.3378	19.1153	14.3711	18.3567	19.9194	13.9307	15.6644	16.6714	17.8955	19.4897	15.6961	19.0938	18.1494	15.2465	19.2554	19.4963	18.1746	15.2179	15.8737	12.4281	16.0318	21.0018	15.0362	12.4258	16.7809	15.6004	14.9305	19.8415	15.5014	16.9796	15.0155	17.0748	18.3848	22.5681	21.9732	24.427	12.6572	15.3833	12.5758	10.4159	9.51995	11.5551	14.6906	15.9522	12.4898	11.8843	12.8666	16.0553
Os01g0239150	0	0	0	0	0	0	0.175996	0	0	0	0	0	0	0	0	1.16693	0	0	0	0	0	0	0	1.4974	0	2.79746	0	0	3.10724	0	0	0	0	0	0	0	5.22648	0	0	0	0	0	4.20364	3.91311	3.50743	2.07309	5.07217	0
Os01g0239200	643.03	601.956	689.303	641.718	467.84	738.399	636.246	778.401	616.936	488.834	622.506	779.484	694.76	610.308	652.434	598.553	715.976	754.398	663.294	923.255	742.338	490.062	821.86	730.238	737.821	683.669	660.629	675.521	749.091	677.173	36.0046	39.7838	35.5926	57.3983	59.1269	59.5137	618.857	557.046	555.77	595.135	592.892	642.643	58.4393	50.3387	47.951	57.7928	62.5283	54.5394
Os01g0239300	0.364267	0	0.413796	0.078155	0.096889	0.166739	0.208381	0.537558	0.130582	0.036871	0.04856	0.543509	0.619093	0.187389	0.235234	0.102684	0.45784	0.032449	0.0344	0.244581	0.357565	0	0.324634	0.068201	0.030535	0	0.093222	0.139953	0.036459	0	3.27484	2.0842	2.24343	2.3362	3.27496	2.41093	0.359889	0.741932	0.48147	0.307606	0.419602	0.258949	1.65174	0.932377	1.52483	1.02404	0.921626	1.23557
Os01g0239700	31.5325	40.992	33.694	25.4449	28.9892	41.0036	35.8478	25.0347	42.8596	19.1569	28.8134	25.5417	24.9696	23.64	23.882	42.5245	26.9609	37.7883	42.2172	38.68	34.1011	28.0153	39.2416	38.7457	24.76	38.2545	41.6776	39.7833	40.0733	38.7365	53.2325	56.7844	59.4663	32.5201	38.2371	35.8495	28.7072	35.3377	30.9102	36.9904	31.8852	33.3137	49.1069	50.3828	51.1452	42.2118	46.7345	54.0456
Os01g0240600	0	0	0.010172	0	0	0	0	0	0	0	0	0	0	0.011516	0	0	0	0	0	0	0	0	0	0	0.011259	0	0	0.012901	0.013443	0	0	0	0	0	0	0	0	0	0.019725	0	0	0	0	0	0	0	0	0
Os01g0240700	0	0	0	0	0	0	0	0	0	0	0	0	0	0	0	0	0	0	0	0	0	0	0	0	0	0	0	0	0	0	0	0	0	0	0	0	0	0	0	0	0	0	0	0	0	0	0	0
Os01g0240725	0	0	0	0	0	0	0	0	0	0	0	0	0	0	0	0	0	0	0	0	0	0	0	0	0	0	0	0	0	0	0	0	0	0	0	0	0	0	0	0	0	0	0	0	0	0	0	0
Os01g0241000	1.68645	4.1233	1.91969	5.08781	2.58577	3.8178	2.45022	1.81006	3.54199	4.05559	8.93845	2.59263	1.46288	0.934774	1.48357	3.81613	1.61504	4.20047	4.16997	2.56215	1.62964	4.11742	2.50199	5.02666	3.79278	4.65319	3.34823	3.06311	3.87385	3.299	3.976	3.20383	2.66268	6.28383	7.53965	7.08428	3.48504	2.67486	2.56189	1.45774	1.83898	2.2767	6.28714	9.94143	13.6583	7.58161	6.79767	5.75732
Os01g0241100	6.74059	4.51153	7.78836	3.29576	3.90223	3.5705	5.89381	8.36003	6.26814	4.1903	2.61411	7.98524	7.62057	7.04276	8.52269	5.79399	8.62647	5.33752	5.90547	5.7604	7.40792	4.48136	7.49532	3.56949	4.32865	4.435	4.21923	6.00639	4.2743	5.47438	7.87764	9.10817	8.03353	7.44768	7.04818	8.15404	3.42878	3.14684	2.20792	3.49589	2.76083	3.21396	7.04475	7.42418	5.16944	4.86783	4.85642	8.7007
Os01g0241400	1.00384	0.227027	0.545535	0.257593	0.567712	0.219823	0.19623	0.369114	0.860778	0.729139	0.320096	0.07464	0.071596	0.274497	0.295357	0.376043	0.071857	0.356495	0.453524	0.268707	0.642821	0.837058	0.285325	0.299712	0.805122	0.375388	0.682785	0.691911	0.400549	0.534484	1.12904	0.807875	1.34563	1.13309	0.379525	0.265937	0.39361	0	0.117547	0.112649	0.263424	0.568983	0	0	0	0	0	0
Os01g0242200	0	0.066026	0.035386	0.024938	0	0.127519	0.01897	0	0.041722	0.023603	0.062476	0.021657	0	0.019913	0	0.084278	0.062938	0	0	0.019431	0	0	0.041715	0.155528	0.078489	0	0.06011	0	0.140439	0.058703	5.15249	4.62514	5.27226	5.03656	5.5655	5.14729	0.160605	0.479815	0.034494	0	0.195137	0.041478	10.1516	8.84608	13.8104	8.65159	7.35767	11.8696
Os01g0242300	6.08598	7.0234	5.88993	6.15057	5.34846	7.66774	6.1114	6.75948	7.01185	4.74352	5.78206	6.78002	4.54876	6.36897	6.39304	5.48099	6.57951	7.94953	7.34478	9.95866	5.47215	6.72011	7.3311	10.5477	8.68659	6.44831	8.93117	6.84777	9.07826	6.44487	14.3544	15.6866	14.6039	21.1407	20.7985	22.2952	7.51862	10.8006	11.5684	10.9461	13.4547	8.1514	16.0003	14.6747	13.5549	14.1534	19.538	20.2029
Os01g0242333	0	0	0	0	0	0	0	0	0.064971	0	0	0.074065	0	0	0	0	0	0	0	0	0	0	0	0	0.065194	0.07086	0	0	0.07263	0.064216	0	0	0	0	0	0	0	0	0	0	0	0	0.162415	0	0.079013	0.113137	0.30506	0.122565
Os01g0242400	0	0.067488	0	0.076575	0	0	0.116667	0.065836	0.031985	0	0.047577	0.066565	0	0.0306	0.032925	0.033536	0.032042	0.063585	0.101114	0.029954	0.063697	0.041472	0.095421	0	0	0	0.121783	0	0.071443	0.029791	0.094257	0.094836	0.129134	0.207788	0.052041	0.109713	0	0	0	0	0	0	0	0.057094	0.036498	0	0	0
Os01g0242450	0	0	0.057487	0	0.134603	0	0	0	0	0	0	0	0	0	0	0	0	0	0	0	0	0	0	0.071061	0	0.071203	0	0	0	0	0	0	0	0	0	0	0	0	0	0	0	0	0	0	0	0	0	0
Os01g0242500	19.9512	11.8888	17.5084	12.3211	15.6256	11.8288	18.327	18.8578	13.4875	15.2332	12.8689	19.6205	20.4144	19.6945	22.9266	13.3505	20.089	12.7006	13.1372	17.991	16.9198	15.3594	15.1329	11.2152	17.5123	11.9806	13.8096	14.1701	12.4863	14.3805	18.8478	15.9998	16.9336	18.4354	19.8969	17.6803	12.903	15.5831	15.4133	13.935	11.731	12.5813	16.2991	18.9274	16.0993	12.4518	11.8692	18.6239
Os01g0242600	27.8153	28.627	25.8354	21.8142	17.6885	28.5821	28.4931	40.857	29.7138	19.8945	45.1887	45.245	39.41	29.7425	38.1378	28.9738	40.4546	31.514	36.8214	31.8119	23.887	21.511	24.818	27.7793	19.8599	28.3897	30.5608	29.426	29.8084	28.4893	29.3919	32.8442	34.3836	39.5515	35.7677	36.9029	25.7333	27.8243	18.2363	15.772	12.785	17.1883	70.6539	72.6278	49.3553	43.8751	56.2012	49.5165
Os01g0242800	1.01269	1.79952	0.524142	0.742473	0.306815	1.58402	1.83821	0.797938	1.55067	0.875681	1.6146	0.322709	0.928639	0.296699	0.478869	0.48775	0.776693	0.616526	1.14381	0.726101	0.926419	0.402116	0.925208	1.94372	0.870242	0.811501	1.18082	0.332389	1.03907	0.866572	0	0	0	0.27686	0	0	1.13452	2.24266	2.54109	0.730564	0	1.23001	4.77567	3.59829	4.2467	2.81602	1.6677	2.13417
Os01g0242900	27.7519	27.6512	29.4512	27.5871	26.629	36.0048	31.9273	33.5002	29.8798	25.0138	37.9333	32.7469	32.6279	32.3989	34.7603	24.7963	30.6826	33.8158	31.4937	40.1602	25.0483	33.4209	37.5904	35.5314	31.3534	29.0861	37.781	21.2003	32.3013	22.4972	42.3988	36.1165	45.0525	39.5322	45.0196	44.5987	17.2314	17.4524	20.8545	17.8473	17.7561	19.9698	29.3477	30.9374	45.3222	27.6249	29.6924	26.1101
Os01g0243000	2.33263	2.17899	2.06685	1.85427	2.15087	1.91552	1.83384	3.99956	2.06542	2.57829	2.58716	3.90244	2.46839	2.36595	4.08437	2.33651	2.0146	1.62076	1.66097	1.73066	2.38131	2.95991	2.29712	1.93036	2.05898	2.16177	1.62971	2.18451	2.27632	1.51873	1.90524	2.59089	2.42961	2.62079	1.7935	2.16828	2.53513	1.90907	3.11742	2.51806	2.64476	2.26347	2.92941	3.15315	3.3492	4.48663	4.60338	2.15067
Os01g0243100	2.68804	3.62658	2.48507	3.68672	3.69565	3.95806	2.53669	4.02858	4.03368	4.06202	3.19211	5.49983	5.39451	4.31518	4.76583	4.12505	5.31468	3.27859	3.35015	3.44259	2.8293	3.29776	3.83333	4.85686	3.28965	2.74524	4.00973	4.02499	4.63797	4.18262	12.7882	13.5314	14.5521	16.4886	16.4585	16.3419	3.99791	5.5833	3.22361	5.55449	4.41475	4.88603	15.2115	12.0238	11.0422	10.0381	9.80353	15.3487
Os01g0243200	8.19204	7.26251	8.47475	8.2285	7.89098	5.3945	7.90018	8.99144	8.34738	9.93061	9.44567	9.47775	8.90175	9.87214	9.84358	7.62947	10.1586	7.89217	8.22115	6.87131	8.17855	10.3434	6.93319	5.45993	7.09443	5.52587	7.87114	6.95008	6.62264	7.44134	25.614	27.3364	28.2002	14.5018	14.6516	15.571	5.88162	5.94458	3.73206	2.27192	3.25506	3.10671	10.2145	9.17149	8.76015	7.19898	6.94948	10.1098
Os01g0243300	0.627482	1.1831	0.303762	0.612778	0.61879	0.595408	0.503152	1.37878	0.529244	0.614384	0.091636	0.901801	1.06862	0.655906	0.208545	0.537188	0.995362	0.577324	1.16186	0.545484	0.261235	0.388962	0.247091	0.75594	0.404367	0.35081	0.746031	1.02547	0.664388	0.516245	0.078513	0	0	0	0	0	1.47915	1.27615	0.457732	1.16144	2.02119	1.37074	2.34827	2.36125	1.01114	1.62324	2.13274	2.08184
[truncated: 36,518 more rows]

## Sheet: Salt_Susceptible_gene_tpm
Gene ID	ERR266221	ERR266222	ERR266223	ERR266224	ERR266225	ERR266226	ERR266227	ERR266228	ERR266229	ERR266230	ERR266231	ERR266232	ERR266233	ERR266234	ERR266235	ERR266236	ERR266237	ERR266238	ERR348377	ERR348378	ERR348379	ERR348380	ERR348381	ERR348382	ERR348383	ERR348384	ERR348385	ERR348386	ERR348387	ERR348388	ERR348389	ERR348390	ERR348391	ERR348392	ERR348393	ERR348394	ERR348395	ERR348396	ERR348397	ERR348398	ERR348399	ERR348400	ERR348401	ERR348402	ERR348403	ERR348404	ERR348405	ERR348406	SRR6502085
[truncated: 37,654 more rows]
[truncated: 23 more columns]

[truncated: 2 more sheets: Drought_Resistant_gene_tpm, Drought_Susceptible_gene_tpm]
