# Supplementary material for: Meta-analysis of public RNA-sequencing data of drought and salt stresses in different phenotypes of resistant and susceptible Oryza sativa cultivars
Source: Quant Plant Biol. 2025 Sep 5;6:e27. doi: 10.1017/qpb.2025.10020 (PMC12451249; doi:10.1017/qpb.2025.10020)
Supplement: Shintani and Bono supplementary material [file S2632882825100209sup001.zip › Supplementary_TableS4.xlsx]

## Sheet: Salt_Resistant-ratio
GeneID	ERR348372	ERR348370	ERR348352	ERR348373	ERR348365	ERR348364	ERR348369	ERR348353	ERR348366	ERR348363	ERR348360	ERR348359	ERR348357	ERR348356	ERR348350	SRR6502097	SRR6502098	SRR6502099	SRR6502103	SRR6502104	SRR6502105	SRR21594518	SRR21594519	SRR21594520
Os01g0100100	0.991376	0.717609	0.839326	0.775598	1.04088	1.11007	1.00733	0.883056	1.34834	1.06913	0.964838	1.19625	0.989187	1.02275	0.880681	1.15929	1.3739	0.647642	1.24243	1.3662	0.840957	1.08387	1.39805	1.26566
Os01g0100200	0.951362	1.24812	1.10971	1.17297	0.953807	1	1.10761	1.01506	1.10134	1.08538	1.05274	0.932168	0.928368	0.753364	0.848593	0.727899	0.796126	0.633288	0.709427	0.806336	1.99724	0.580792	0.635204	0.465798
Os01g0100300	1.12814	1.27502	1	1	1	1.05282	0.825896	1	0.839675	1	0.910035	1	1	1.0638	1.06762	1	1	1.71964	1.2957	1	0.601615	1.08696	0.837537	0.907443
Os01g0100400	0.803685	1.4728	1.01616	1.44318	1.01951	1.0688	1.26888	1.11002	1.29375	0.99809	0.769198	1.37579	0.856191	0.953354	1.12721	1.12574	1.46926	0.633593	0.924348	1.15207	1.02602	0.678702	0.673725	0.620124
Os01g0100466	1	1	1	1	1	1	1	1.04298	1	1	1	1	1	1	1	1	1	1	1	1	2.92517	0.940529	1.05776	0.882211
Os01g0100500	0.869845	0.950076	0.963392	1.00663	1.26365	1.09796	1.12418	0.915526	1.51521	0.923181	0.878425	1.12882	1.00226	0.889883	0.96137	1.17961	1.54619	0.534617	1.1882	1.04003	0.93031	1.05241	0.97175	1.09635
Os01g0100600	1.1605	0.608062	0.873375	0.62231	0.903649	0.992547	1.06155	1.02815	1.219	1.14716	1.20189	1.13909	0.980504	1.39213	0.802723	1.00515	1.17238	0.75295	1.02405	1.11696	0.99749	1.03402	1.01947	1.2649
Os01g0100650	1.33063	3.44141	0.668637	0.316217	1	0.238048	5.71709	1	1.68654	1.45637	0.174069	5.66122	0.379895	1	3.9956	1	1	2.8597	11.2251	1.33377	0.77806	1	1	1
Os01g0100700	1.04282	0.763995	0.716255	0.817917	0.935251	0.618213	0.809632	0.943864	0.802288	0.980923	1.01154	0.831446	0.601711	0.818081	0.565612	0.695814	0.856326	1.39924	1.08732	1.15834	1.11478	0.707362	0.613424	0.504812
Os01g0100800	0.975676	0.674584	0.903127	0.816388	1.02756	0.886394	0.914594	0.903873	1.02583	1.062	0.984742	0.922648	0.796469	1.10854	0.861969	1.34112	1.382	0.929976	1.35655	1.3806	0.937971	1.26137	1.13884	1.25502
Os01g0100900	0.992192	0.58827	0.827784	0.823457	1.1572	0.857578	0.943277	0.900162	1.21945	1.01599	0.884699	1.1488	1.15235	1.04022	0.815972	1.41573	1.65665	0.665665	1.18946	1.27748	0.967704	1.43124	1.96498	1.72582
Os01g0101150	1.04193	0.954166	0.898217	0.950839	1.18194	0.946142	0.971162	1.08897	1.27284	0.976828	0.58955	1.50768	1.01055	0.924496	1.02779	1.30728	1.37385	0.731849	0.843795	1.37893	1.05347	0.952802	1.02372	0.871254
Os01g0101175	1	1	1.15077	0.573168	0.76807	0.854661	1	0.633443	0.785585	1.98256	1.38098	1.52789	1.18726	1	1	1	1	0.816072	1.94565	1	1	0.934173	1	1.11647
Os01g0101200	0.986701	1.1041	1.3206	1.06065	0.954268	1.10609	1.11481	0.827131	1.23431	1.14975	1.1328	1.45869	1.29032	1.09872	1.42143	1.26492	1.06812	0.93787	1.2309	1.30607	2.99033	0.643746	0.706138	0.666464
Os01g0101300	1.0093	0.944184	0.830298	1.01557	0.935261	1.05801	1.03657	0.765743	1.03305	1.01474	0.984564	0.904209	1.06487	1.08323	0.884236	1.30489	1.22908	0.801299	1.33461	1.22567	1.18633	1.26023	1.48329	1.4322
Os01g0101600	0.9877	0.86792	0.966296	0.643225	0.988953	1.17744	1.20156	1.03937	1.52578	1.11041	0.891084	1.21135	0.999639	1.13569	1.05865	1.3313	1.23841	0.584984	1.13396	1.19626	1.0932	1.04262	1.04934	1.14068
Os01g0101700	1.14882	1.07523	1.08332	1.01656	0.984356	1.26668	0.917694	0.994608	0.768187	1.28389	1.36964	1.23077	1.33702	1.12089	1.30672	1.5857	1.10954	1.40696	1.57902	1.54603	1.76039	1.24105	1.36896	1.18782
Os01g0101800	0.83568	1.42704	1.18062	1.25598	1.00907	0.805082	1.19293	1.0364	1.00863	0.882219	0.976042	1.09994	0.958083	0.97215	1.00658	1.14107	1.38184	0.990326	1.21774	0.933215	0.720194	0.827852	0.590895	0.589197
Os01g0101850	1	1.1564	0.888523	1	1	1	1	1	1	1	1	1	1	1	1	1	1	1	1	1	0.677974	0.962728	0.837646	1
Os01g0101900	1	1	1	1	1	1	1.32766	1.30046	1	1	1	1	1.49012	1.37214	1	1.60268	1	1	1.5204	1.20952	1.03379	0.294916	0.428834	0.239988
Os01g0102000	1.0523	1.41207	0.848433	1.50004	1.5451	1.22503	1.66328	1.11915	1.33902	0.519216	0.874094	0.976436	0.908243	0.479796	1.16563	0.713101	0.770121	0.897805	2.22643	2.06463	1.73969	0.925381	0.767844	0.723555
Os01g0102300	1.13721	0.721199	0.980744	0.839977	0.848897	1.17224	0.976531	0.733536	1.40921	1.02984	1.09861	1.26513	1.38877	1.53396	1.1119	1.41807	1.13384	1.04285	1.30649	1.1774	1.60911	0.820328	0.752829	0.846501
Os01g0102400	1.00791	1.05073	0.952686	1.10711	1.05775	1.09193	1.00293	0.997958	0.973184	1.07219	0.99496	1.03781	1.01646	1.01864	1.06684	2.16635	1.48192	2.04913	1	0.921455	1	1.10129	0.993404	1.03315
Os01g0102500	1.16729	0.859956	0.846869	0.879029	0.9108	0.956143	1.10024	0.807902	0.943128	0.844579	0.848412	0.973275	1.07203	0.991275	0.930953	1.14675	1.0097	0.834249	0.730213	0.806216	1.04137	0.974691	1.04024	0.958899
Os01g0102600	0.929821	1.01535	1.09296	0.76617	0.791177	1.10643	1.26654	0.852435	0.841228	1.11066	1.02457	1.04299	0.853821	1.26955	1.31585	0.705201	0.756693	0.951717	0.915164	0.718417	0.928216	0.450535	0.523043	0.410695
Os01g0102700	0.787806	1.16421	1.04922	1.3515	1.16854	0.950474	1.15865	1.09496	1.08239	0.920281	1.01914	0.964209	0.878494	0.751623	0.814347	1.02972	1.70448	1.5717	1.24384	1.01784	0.819566	0.867021	0.807885	0.799803
Os01g0102800	1.04113	0.681704	0.751513	0.656069	0.957136	0.95315	0.817699	0.8658	1.11497	1.00963	0.947652	1.26753	0.742713	0.959503	0.80166	1.38992	1.55245	0.73577	1.54721	1.20026	0.8942	1.41494	1.47505	1.37243
Os01g0102850	1.13494	0.50071	0.745898	0.723203	0.854524	1.05103	1.22794	0.826108	1.62946	1.01809	0.898782	0.820534	0.981588	0.944752	0.842047	0.870154	1.17776	0.703832	0.74319	1.30239	1.88169	1.09799	0.906692	0.876804
Os01g0102900	1.21302	1.06941	1.14074	0.943142	1.02717	1.1403	1.30632	0.778664	0.866146	1.16202	1.00849	1.09125	1.05872	1.03172	0.915123	0.78634	0.961754	0.936405	0.856962	0.723396	1.67182	0.328337	0.308534	0.455281
Os01g0103000	0.718367	1.1908	1.12047	1.71771	1.38952	0.966529	1.51196	0.959258	1.0503	1.12346	0.899562	1.16696	0.978291	0.683701	1.00115	1.10208	1.83712	1.38808	1.33171	1.15712	0.847333	0.62846	0.486822	0.463356
Os01g0103050	0.938418	1.09711	0.986209	0.979851	1.00732	1.00503	0.993638	0.877754	0.96484	0.984109	0.901597	0.957554	1.0227	1.05026	1.00327	0.896581	1.07947	0.954349	0.987837	1.10681	0.915781	1	0.976922	1.0368
Os01g0103075	1	1	1	1	1	1	1	1	1	1	1	1	1	1	1	1	1	2.45013	3.58522	2.29656	1.90447	0.861209	1.23899	1.08159
Os01g0103100	1.15402	0.943049	1.09385	1.16766	1.40439	1.2807	1.39297	1.26836	1.73124	0.857922	0.86104	1.44591	1.95524	0.816436	1.15925	1.30788	1.2943	0.449288	0.606344	0.971166	1.71289	1.2204	1.18672	1.16618
Os01g0103400	1	1	1	1	1	1	1	1	1	1	1	1	1	1	1	0.902158	1.29547	0.83299	1.06176	1.45312	1.28171	1	1	1
Os01g0103600	0.856286	0.927665	1.01871	1.03551	1.1776	0.798336	1.03578	0.977734	0.818689	1.10335	0.800403	0.813792	0.735314	1.02263	0.763627	0.963754	1.76566	1.43363	1.34723	0.973796	0.775442	0.879134	0.801488	0.914805
Os01g0103650	1	1	1	1	1	1	1	1	1	1	1	1	1	1	1	1	1	1	1	1	1	1	1	1
Os01g0103700	1.01134	0.810379	1.00296	0.697793	1.03445	1.2127	1.18658	0.964495	1.09158	0.858297	0.867993	1.1648	1.06174	1.4819	1.18619	1.29295	1.41755	0.791602	1.31258	1.17278	0.875545	1.01533	0.966027	0.981386
Os01g0103800	0.786978	0.887148	0.960808	1.16042	1.27419	0.914537	1.07217	1.01828	1.12702	0.866259	0.936408	0.997798	1.21933	0.846838	1.01967	1.34191	1.42715	0.793142	1.3881	1.19366	0.879265	0.928429	0.902163	0.846639
Os01g0103900	1.01672	1.07822	1.10047	1.00976	1.09011	1.02745	1.12497	1.03668	1.09329	0.900615	1.04163	1.14367	1.01495	0.918483	0.928449	1.12423	1.25361	1.0333	1.00272	1.16504	1.04144	0.928799	0.846756	0.721443
Os01g0104000	0.814434	1.0396	0.952117	1.13442	1.29523	1.0746	1.22053	1.08494	0.933054	0.847964	0.812627	1.11894	1.30623	0.761304	0.928326	1.10334	1.6325	0.812922	1.25699	1.19007	0.896953	1.20531	1.32012	1.33899
Os01g0104100	0.976274	0.852819	0.94972	0.777879	0.921663	1.00992	1.12681	1.09474	1.18123	1.01292	0.966341	1.23574	1.04701	1.35138	1.07448	1.19496	1.16607	0.808539	1.0031	0.959111	0.836888	1.19962	1.43881	1.27714
Os01g0104200	0.916889	0.958705	1.1259	1.07821	1.09398	0.999762	1.20078	0.960701	0.966449	1	0.997143	0.998767	1.43107	1	1	1.08447	1.09232	0.605421	0.485195	0.469944	0.897522	0.525001	0.621448	0.484821
Os01g0104350	1.2828	1.12074	0.955884	1.12657	1.25688	0.872173	0.970185	0.958632	0.998828	1.00597	0.912577	0.869345	1.19478	0.729158	0.981243	1.01287	1.13506	1.47188	1.01738	1.67141	1.66037	1.27624	0.964987	1.39214
Os01g0104400	0.904877	1.26851	1.17077	1.28476	1.22274	1.08176	1.16513	1.20914	1.23385	1.012	0.996511	1.16728	1.29007	0.857138	0.904246	1.04662	0.765853	0.931152	0.960807	0.799216	0.952145	0.852623	0.780663	0.74298
Os01g0104500	0.971374	0.952585	0.950334	1.04853	1	0.975144	1	1	1	0.974161	0.974437	1	0.971359	1	1.03051	1	1	1	1	1	1	1	1	1
Os01g0104600	0.925337	0.795771	0.895136	0.651509	0.940294	1.163	1.05188	0.828234	1.40678	0.961199	0.92476	1.06367	0.814099	1.37562	1.02292	0.971611	1.09065	0.590549	1.23944	1.25693	0.765439	1.06893	0.977848	1.12259
Os01g0104800	1.15884	0.493395	0.539692	0.575991	0.954325	0.631732	0.91873	0.886984	1.07162	1.00912	0.837089	1.00394	0.769841	0.860871	0.662797	1.02994	1.3911	0.954238	1.24894	1.2441	0.705636	0.754094	0.870654	0.83738
Os01g0104900	0.903843	1.44639	1.35073	1.91342	1.34589	0.811794	2.18292	1.27595	2.01938	0.629719	1.20725	1.3624	0.964743	0.577817	1.19246	1.3574	1.80246	1.02805	0.863424	1.30411	2.1276	1.34128	0.937841	0.858352
Os01g0105300	1.58918	0.296134	1.9696	2.22001	2.18902	1.98483	0.522937	1.11899	0.988572	1.03252	0.498897	0.861894	2.05601	0.325594	9.90076	1.16466	0.981695	0.779739	0.799147	0.999091	1.0533	1.41604	1.8548	1.72754
Os01g0105400	0.980412	0.793542	0.898463	1.30848	1.34811	1.20079	1.17109	0.942317	1.32112	0.727355	0.753639	1.06235	1.23762	0.690273	1.11248	1.06391	1.25497	0.893325	0.985173	1.11915	1.2363	1.05635	0.817146	0.812564
Os01g0105700	1.0496	0.970146	0.997244	0.768073	1.09615	1.04226	0.964277	1.1481	1.14755	0.969565	0.978461	1.08413	1.29819	0.949063	0.792401	1.22137	1.10665	0.991721	0.986359	1.06925	1.16322	0.748418	0.590783	0.75111
Os01g0105800	1.10285	0.748025	0.765985	0.904439	1.09789	0.998744	0.727868	1.10131	0.532948	1.1116	1.31921	1.21429	1.73423	1.01054	1.28679	2.29034	2.36294	2.31341	0.719475	0.711135	0.959875	1.08245	1.51686	2.05281
Os01g0105900	1.01078	0.990983	0.856101	0.968502	1.09192	0.832216	0.983679	1.01735	1.12396	0.830689	0.952384	0.909573	2.58339	1.04486	1.61259	1.80974	2.03859	1.47811	0.967425	1.01527	0.956126	1.23655	1.16011	1.25951
Os01g0106200	0.946482	1.23329	1.11082	1.27135	1.00621	1.08052	1.10561	1.04448	1.05066	0.930903	1.07403	1.02161	1.0742	0.797762	0.876475	1.45706	1.14723	1.56306	0.918204	1.19029	1.60081	1.0185	0.946051	0.840105
Os01g0106300	0.857713	2.93641	2.99339	2.09485	1.57421	1.7228	5.29792	1.34382	3.68961	0.347767	0.277442	0.724401	1.60719	0.176811	4.86575	0.505494	0.609908	0.329576	0.481422	0.864842	0.910394	0.843678	0.851225	0.636543
Os01g0106400	1.3404	1.43125	4.7873	3.36332	2.59389	0.779519	2.65579	2.47444	1.28722	0.232499	0.404516	0.997216	2.23545	0.314704	6.97044	0.623307	0.687001	0.370546	0.248289	0.569082	0.92534	1.56093	1.52297	1.73785
Os01g0106500	1.11172	0.639135	0.726379	0.792904	0.940377	0.538223	1.02334	1.17082	1.1898	0.891274	0.971803	1.13334	1.09251	0.764195	0.833092	1.08567	1.74915	0.972448	1.39105	1.0451	0.829354	0.913372	0.652867	0.761873
Os01g0106600	0.982569	1.30199	1.07195	1.46113	1.36557	1.1458	0.993683	1.27252	1.92432	1.07391	1.59334	1.84336	1.4035	0.651608	0.826831	1.52713	1.4051	1.21472	0.771695	0.919751	1.53209	1.38277	0.999987	0.767615
Os01g0106700	0.924433	0.582205	0.765378	0.620478	1.31582	1.29196	0.940667	0.833962	1.35531	0.922754	0.795401	1.27759	1.13014	0.881884	0.868414	1.40664	1.68624	0.348129	1.23175	1.27701	0.84572	1.09277	0.946593	1.41443
Os01g0106750	0.92141	0.596045	0.607956	1.07637	0.959436	0.755465	1.04492	1.01638	0.967842	1.08785	1.31045	0.942247	0.877179	1.27666	0.770722	1.50699	1.327	3.56682	1.30023	1.55522	1.14031	1.99867	0.806795	1.35114
Os01g0106800	0.997898	0.916791	0.909685	1.11999	1.06497	0.875905	0.920123	0.984428	0.827484	1.02893	1.20573	0.966339	0.879025	0.872215	0.727884	1.17484	1.41081	1.97824	1.36216	1.22691	1.26596	0.954777	0.817929	0.902834
Os01g0106900	0.943239	0.935025	1.03948	0.788886	1.01966	1.33195	1.01069	0.867235	1.21486	1.03581	0.90963	1.11332	1.44009	1.63205	1.65032	1.20054	1.35312	0.729507	1.53456	1.84954	1.01604	6.3918	11.5066	8.15701
Os01g0107000	1.16688	0.644758	0.828523	0.569312	0.999412	1.01917	0.925566	0.820036	0.85426	1.00909	0.839364	1.197	1.1849	1.60168	1.09181	1.04333	1.31139	0.849231	1.21421	1.16862	0.916766	1.8034	1.92377	1.70132
Os01g0107400	0.855575	0.562195	1.15866	1.27275	0.993717	0.959965	1.1141	1.1852	1.12893	0.995766	0.927928	1.01518	0.909219	0.864052	1.01243	1.65812	1.2592	1.58758	0.917734	0.745722	0.961828	0.561029	0.530138	0.562568
Os01g0107700	0.78791	0.975207	0.939923	1.11541	1.1036	0.93896	1.31635	1.1256	1.17618	0.882955	0.936191	1.01151	0.946289	0.944169	0.863869	1.16354	1.38584	0.898447	1.32256	1.16065	0.900347	1.28001	0.661525	0.926238
Os01g0107750	1	1	1	1	1	1.05699	1	1	1.04039	1	1.0298	1	1	1	1	1	1	1	1.11147	1.09738	1.10845	0.854903	1.11161	1.07522
Os01g0107900	1.03885	0.595428	0.776182	0.700837	0.830223	0.801357	0.941011	0.901172	0.834558	1.10655	1.05785	0.983393	0.784086	1.25525	0.862692	1.34817	1.17144	1.56755	1.37479	1.31986	1.06414	1.2293	1.21772	1.28122
Os01g0108000	0.873612	0.719163	0.826927	0.761297	1.16129	1.0342	1.34218	0.934582	1.4465	0.929615	0.789316	1.22291	1.00981	1.09315	0.96906	1.45348	1.34217	0.530376	1.1716	1.05029	0.883928	1.33669	1.67668	1.72648
Os01g0108200	0.914367	0.710102	0.812083	0.698288	1.02955	1.03937	1.03013	0.899876	1.16379	0.96741	0.788411	1.06856	0.917186	1.31771	0.909866	1.07899	1.48837	0.676964	1.27952	1.13698	0.758813	0.812361	0.972551	0.773368
Os01g0108400	0.853747	0.495259	1.71464	2.69964	1.42677	1.44915	2.28951	0.727647	1.1964	0.740794	0.195817	0.5345	2.6614	2.16659	6.76637	1.1932	1.08378	0.658193	1	0.75422	1	1	1.38266	1.17201
Os01g0108500	0.911247	0.473149	1.05233	2.22185	1.24207	1.59799	1.47603	1.3159	1.06588	0.96565	0.686513	0.59645	3.32014	1.71985	5.96809	2.20565	1.25208	0.844001	1	0.956936	1	1.09892	1.0498	1
Os01g0108600	0.987765	1.17889	1.3296	1.19855	1.00741	1.35196	1.32053	0.954973	1.01316	0.957254	0.887498	1.23691	1.3469	1.02461	1.37355	0.875767	1.2107	1.24101	1.06623	1.41557	2.07423	3.50651	2.14981	2.23036
Os01g0108700	1	0.918542	1	1	1	0.922014	1	1	1	0.919108	1	1	1	1	1	1.01931	1.17475	1	1	1	1	1.4049	1.27689	1.49541
Os01g0108800	0.534094	2.71626	1.99598	1.90221	1.14027	1.21157	1.82034	0.991062	1.39329	0.784687	0.898014	1.12093	1.1178	0.840948	1.28441	1.34674	1.18731	1.08549	1.06841	1.13605	1.06357	0.756711	0.553532	0.500793
Os01g0109000	1.14325	0.909296	1.20793	0.837773	0.948597	1.30346	1.16935	1.04993	0.946019	0.735506	0.78766	0.804908	1.56025	1.22373	1.52284	1.07105	1.07354	1.34863	0.935714	1.16697	1.49976	0.602175	0.4783	0.499835
Os01g0109201	1.019	0.950138	1.01974	0.781737	1.01403	1.76705	0.706715	0.914434	0.941787	0.900822	1.07146	1.08649	1.95737	1.44442	1.07991	1.6455	1.50062	0.646852	0.903406	0.903997	0.872228	1	1.02528	1
Os01g0109300	1	1	1	1	1	0.113925	6.47056	1	1.23438	8.73939	1	5.49061	0.252843	1	7.76933	1	1	7.74104	1	1	1	0.871309	0.885267	0.980932
Os01g0109366	0.798119	0.812531	0.739563	0.581332	0.822181	0.998	0.88139	0.813001	0.854499	1.21586	1.15478	0.776289	0.811645	0.651484	0.697651	0.836948	0.814476	0.802568	1	1	1	1	1	1
Os01g0109432	1.11557	0.530856	0.936754	0.791916	0.910676	0.911577	0.95184	0.648545	0.630044	0.977026	1.24173	1.15478	0.659763	0.702172	0.585803	0.573589	0.701998	0.835199	0.862648	1.17215	1.04647	1	1	1
Os01g0109500	0.853457	0.997946	0.878609	0.837158	0.857143	0.773834	0.897121	0.804034	0.72053	0.985532	0.931772	0.951611	0.815006	0.928102	0.607831	1.01109	1.18354	0.875014	0.861678	0.93556	1.16586	1.35856	1.0709	1.07135
Os01g0109700	0.944608	0.627449	0.778123	0.632428	1.13374	1.07693	1.16143	0.944941	2.01592	0.927868	0.855911	1.42714	1.23561	1.08815	0.851329	1.6542	1.80764	0.375566	1.30295	1.22176	0.746501	1.09769	1.25138	1.32995
Os01g0109750	1.06864	1.13925	1.17356	0.98815	1.01251	1.08218	1.01453	1.07536	1.00959	1.06306	0.942262	0.896626	0.675987	0.821284	1.12825	0.875227	1.16553	0.955308	1.11598	1.0006	0.868648	0.957104	0.941508	1.23236
Os01g0110050	0.991652	0.78068	0.849516	0.898992	1.18972	0.864324	1.06074	0.876381	0.873408	1.03269	1.20567	1.18316	0.995712	1.15885	0.972568	1.91447	1.33277	1.31669	1.23794	1.28393	1.36631	0.972288	0.941523	0.923656
Os01g0110100	1.00616	0.914505	0.959645	0.894267	1.21964	1.16655	0.910153	0.915558	1.25551	0.907993	0.92521	1.17962	1.39315	1.08506	1.1851	2.09073	1.45427	0.850135	0.995169	1.27826	1.73269	0.921555	0.833344	0.89788
Os01g0110200	0.672013	2.07837	1.35579	1.84269	1.38408	0.943942	0.976813	1.36372	2.40181	0.557379	2.26385	0.788478	0.978478	0.175183	0.605015	0.620899	0.709464	0.807742	1.64241	2.3073	3.11172	0.565453	0.924458	0.829767
Os01g0110400	1.25607	0.575971	1.04017	1.51336	1.4564	0.714178	0.677467	1.14859	0.951996	0.788359	0.924735	1.01296	1.99376	0.765304	1.37991	1.55083	1.18666	0.832818	1.22006	1.28185	1.23569	1.78052	1.71584	1.77489
Os01g0110500	0.73514	1.0299	0.875986	1.52989	1.35122	1.05374	1.44624	1.15046	1.43131	0.700952	0.844256	1.11258	0.889768	0.501602	1.04536	1.22438	1.12771	0.79826	1.13768	1.26436	0.877615	0.926947	0.768951	0.804436
Os01g0110600	1.07215	1	1.18386	0.941198	1	1.03814	0.982181	1	1	1	1	1.1466	1	1	1	1	1	0.792991	0.726425	1	1	1	1	1.05058
Os01g0110700	0.904613	1.1806	1.17583	1.25256	1.1402	1.09647	1.0009	1.11592	1.35044	0.967827	0.976184	1.23929	1.12148	0.784549	0.992801	0.888034	1.27537	0.86979	0.895474	1.22211	1.04075	0.989283	1.10005	1.04772
Os01g0110800	0.604102	1.5413	1.15652	4.43363	2.07306	1.03699	6.3905	1.6995	1.26797	0.460251	0.606089	1.13886	1.01764	0.448282	3.2312	1.27823	1.2339	1.19481	1.07731	0.993848	1.10201	1.1399	0.714554	0.982338
Os01g0111000	0.845949	0.999455	0.989199	1.2476	0.76702	1.32415	1.13198	1.17239	1.1431	1.49004	1.39062	1.11421	0.766264	0.832251	1	0.661311	1.33689	0.669054	0.650028	0.820204	1	1	1	1
Os01g0111100	1.06424	1.37938	1.19626	1.04929	0.775172	0.995025	1.13437	0.768732	1.04724	0.945275	0.919216	1.07332	0.659067	0.874296	1.36024	0.776027	0.55243	0.981797	1.15763	0.972482	1.25911	0.475906	0.357425	0.40097
Os01g0111200	0.890143	0.877923	0.945022	0.843941	1.06907	0.954	1.25647	0.972567	1.39765	0.903528	0.819843	1.15205	1.09355	1.04498	0.978471	1.21727	1.36259	0.625723	1.08902	1.05312	0.819162	1.00715	0.899521	0.860992
Os01g0111300	1.00274	1.03042	0.802267	1.16782	1.04202	1.03359	0.8335	1.17292	0.863544	1.16821	1.21887	0.924818	0.975312	1.12058	1.10589	1.47763	1.54203	2.0451	1.87056	1.60184	1.54791	0.886676	0.647206	0.872651
Os01g0111400	0.930815	0.923083	0.774689	0.868174	1.16993	0.994287	1.11796	0.892813	1.27641	0.847517	0.663866	0.985481	0.918123	0.974274	1.18373	1.26589	1.14288	0.667289	1.04374	1.18771	0.782862	1.00977	1.05266	0.852571
Os01g0111500	1.01873	1	0.973479	1	1	1	1	0.974932	1	0.973549	1	0.974106	1	1	1	1	1.58688	1	1.55228	1.20349	0.740557	1.19014	0.860348	0.690353
Os01g0111600	1	1	1	1	1	1	1	1	1	1	1	1.04017	1	1	1	1	1	1	0.750629	0.822084	1.0641	1.06021	1	1.27518
Os01g0111700	1.89088	0.188105	0.950258	1.65535	1.01107	0.387839	0.421921	0.797445	0.637376	0.870663	0.964081	0.332132	0.25662	0.748992	0.289141	0.511652	1.07163	1.25221	1.67079	2.57371	2.26691	11.4694	16.0225	12.3303
Os01g0111800	0.987348	1.47975	1.85073	1.99535	1.7928	1.09389	1.66578	1.24154	1.73264	0.645258	0.715628	0.998927	0.959918	0.752412	1.77113	0.780125	1.01649	1.10072	0.666318	0.641432	1.07624	0.732305	0.683024	0.66157
Os01g0111900	0.972223	1.74036	1.84935	2.46126	1.47471	1.13801	1.65586	1.31889	1.99268	0.709956	0.570526	0.890568	1.24065	0.458795	2.04608	0.510528	0.920722	0.793328	0.610542	0.717246	1.66852	0.779849	0.713815	0.864294
Os01g0112000	1.38615	0.730859	1.01477	2.28396	1.94547	0.803631	0.726395	0.921317	0.805863	0.836092	0.727938	1.15894	0.60103	0.325613	1.62448	1.14622	1.15786	0.615694	1.23697	1.94287	1.81133	0.775306	0.493339	0.751648
Os01g0112050	1.10097	0.75851	0.841412	0.713801	0.923988	0.621547	0.787421	0.830678	0.896133	0.91496	1.20241	0.660557	1.04555	0.604363	0.63552	1.05711	1.94983	1.08361	1.66771	0.881973	1.55902	0.801707	1.18521	0.883745
Os01g0112100	1.04522	0.594351	0.81044	0.774365	1.04604	0.884768	1.05768	0.890915	0.970904	0.968067	1.25227	1.04157	0.868581	0.754342	0.801678	1.19826	1.29662	1.01438	1.18022	1.21019	0.911334	1.01299	0.988522	0.729418
Os01g0112201	1.54972	0.799572	0.749913	0.803173	0.762151	0.681531	1.01826	0.945068	1.46895	0.862646	0.968287	1.33612	1.27198	1.27286	1.01951	1.08775	0.804362	1.10417	0.858123	0.905744	1.0727	1	0.942196	1
Os01g0112300	0.945352	0.698299	0.766232	0.821502	1.21666	0.79198	0.82255	0.837269	0.686404	0.993018	1.08876	0.907612	0.851319	0.845152	0.667863	1.13827	1.46463	1.0399	1.24325	1.05345	0.794104	1.0363	0.915614	0.869053
Os01g0112400	0.832867	1.10927	1.27028	1.01186	1.01744	1.22595	0.966745	1.02416	1.46319	0.959285	0.955267	1.03544	0.91974	0.900855	1.14997	0.999476	0.964003	1.23748	1.05213	1.30558	1.51208	1.12312	1.0622	1.16882
Os01g0112500	1.10751	0.693164	0.766686	0.912107	0.948437	0.910858	0.822022	0.974314	0.796652	1.1972	0.923035	0.972027	1.3416	1.16976	0.959001	1.40829	2.03058	1.91481	1.9658	1.63849	1.03833	2.4508	1.70921	2.43434
Os01g0112600	1	0.907139	1	1	1.10943	0.773453	1	1.07368	0.958113	1.06709	0.832666	1	1.21396	1	1.52374	0.729754	1.38442	0.826734	0.768125	1.22607	1.96924	1.09914	0.510773	1.09801
Os01g0112800	0.993181	0.999365	1.0589	0.965735	0.929215	1	1	0.948504	1	1.01496	1.00474	1.03908	1.01468	0.988354	1	1	1.09388	0.982298	1.38834	1.11354	0.912513	0.946762	0.957007	0.873852
Os01g0113000	1.0762	1	0.93913	0.918926	1.09394	1.06089	1	1	1	1	1	1	1	1	1	0.858088	0.731604	0.961153	1.41307	1.12942	0.809584	1	1	1
Os01g0113150	1	0.898377	1	1	1.06357	1.08287	0.980794	1.11001	1.12412	1	0.891012	1.13731	1	1	1	1	0.978327	1	1.29384	1.07924	0.806985	1.0343	1	0.967852
Os01g0113200	0.894345	0.823996	0.992395	1.20885	0.969274	0.984321	0.968132	0.99856	1.09075	0.570477	0.578736	0.444991	1.0125	0.731715	0.964913	0.666516	0.844695	0.570141	0.755453	0.962168	1.215	1.63865	1.75307	2.40076
Os01g0113300	0.970027	0.800683	0.988714	1.36224	0.941824	0.86432	1.05202	0.945405	0.946395	0.62615	0.812523	0.592479	0.928678	0.778307	1.01424	0.693945	0.640201	0.618283	0.727589	1.2224	1.02031	2.36312	2.55154	2.70787
Os01g0113325	1	0.954273	1	0.844124	1	1	1	1	0.958013	1	0.870546	1.00005	0.898821	1	1	0.700166	1	1	1.20542	0.90819	1.30605	1	1	1
Os01g0113350	1.04277	0.892105	0.938299	0.916906	1.02898	1.10036	0.95105	0.923732	0.998105	1.10261	0.979415	1.0824	0.921522	1.04454	0.95155	1.09385	1.36385	0.660523	1.44757	1.68151	1.14187	1.24985	1.21518	1.36168
Os01g0113400	0.914452	0.71473	0.819376	0.93227	1.03918	0.96598	0.891515	0.995538	0.85095	0.90545	1.03728	0.963816	1.20698	0.953108	1.01587	1.66508	1.04003	1.25817	1.07417	1.32051	0.974309	0.904361	0.644097	0.716545
Os01g0113450	1.03904	1	1	1.11667	1	1	1	1	1	1	1	1.05069	1	1	1	1.02085	0.912381	0.83752	1.65525	0.866178	0.97139	1.02215	1.03649	1.12813
Os01g0113500	1.01811	0.746257	0.987764	1.18623	0.924707	0.844354	0.799287	0.985016	0.964346	1.05046	0.82538	0.966832	0.847113	0.800905	0.803683	1.11056	1.37158	0.747942	2.46748	2.12999	1.34526	1.28564	1.37071	1.40642
Os01g0113600	0.953067	0.756252	0.913347	1.21936	1.23354	0.764306	1.08547	1.31384	0.717267	0.907281	1.01672	1.02769	0.964555	0.944816	0.755806	1.86249	1.20874	1.23652	1.00207	1.25319	0.971536	0.714637	0.63744	0.91907
Os01g0113650	1.04715	0.526825	0.979959	1.15891	0.85719	0.805897	0.930037	0.841802	0.784474	0.768083	0.618913	0.719198	1.29187	1.02607	1.01066	1.19442	0.451415	0.891048	1.2533	0.915539	0.841795	2.46484	2.07125	2.01976
Os01g0113700	1.01139	0.691139	0.912206	1.47773	1.1923	0.872212	0.917979	1.15936	0.988829	0.787739	0.977955	1.00407	0.832524	0.668039	1.17815	1.32691	1.32039	0.789929	1.55838	1.68572	1.08957	1.89425	2.83806	2.19125
Os01g0113750	1.06217	1	1	0.916807	1	1	1	1	1	1.07275	0.998913	0.944449	1	1	0.950061	1.22639	1.08874	1	0.829246	1.08652	1.1195	1.04935	1.16617	1.08993
Os01g0113800	1.10645	0.80824	0.922363	0.960822	1.1528	1.09763	0.814049	0.893965	1.12838	0.909293	0.90611	0.977434	0.990795	0.991742	0.849024	1.29669	1.3551	0.48025	1.3087	1.53168	0.903261	2.49165	3.39276	3.58432
Os01g0113900	0.979268	0.713718	1.01224	0.653166	0.896285	1.12144	1.09623	0.758066	0.779525	0.85064	0.860389	1.04221	1.60377	1.51266	1.80649	0.778926	0.500144	0.473344	0.94896	1.09239	0.97274	1	1.04662	0.973684
Os01g0113950	1	1	1	1	1	1	1	1	1	1	1	1	1	1	1	0.497012	0.912717	0.653146	1	1	1	1	1	1
Os01g0114000	1	1	0.720899	1	1.13018	1	1	1	1	1	1	1	1	1	1	1	1	1	1	1	1	1	1	1
Os01g0114100	1.28653	0.682934	0.797484	1.12489	0.931433	0.82044	1.02522	0.952143	1.18094	0.816276	0.741073	1.07915	0.916305	0.763936	0.873422	1.23513	1.30373	0.796549	2.32962	2.10752	1.35518	1.67796	1.91078	2.13086
Os01g0114150	0.791212	0.848524	0.938934	0.938935	1.04322	0.837486	1.00529	0.995141	1.07007	0.81609	0.838617	0.919375	0.956088	1.04915	1.00933	1.87491	1.01299	0.567049	0.743788	1.81006	0.84194	1	0.949939	1.04355
Os01g0114200	0.737177	0.904948	0.79357	0.938678	1.05687	1.36429	0.942915	1.10206	0.818638	0.645557	0.709278	1.46698	0.873552	0.919385	1.00947	0.774625	0.860376	0.104486	1.35916	1.74617	0.85787	0.667856	0.739222	1.21496
Os01g0114300	0.967742	0.947035	0.810737	1.00693	1.11397	1.00592	1.09534	0.93284	1.3327	0.959183	0.764713	1.19229	1.01285	1.04573	0.967869	1.03511	0.995141	0.336834	1.79116	1.57697	0.983492	2.8018	3.47156	4.13174
Os01g0114400	1	1	1	1	1	1	1	1	0.965481	1	1	1	1	1.04808	1	1	1	1	1	1	1	1	1	1
Os01g0114402	1	1	1	1	1	1	1	1	1	1	1	1	1	1	1	1	1	1	1	1	1	1	1	1
Os01g0114550	1.14222	0.895103	0.909622	0.926224	1.24666	0.875037	0.950624	0.974014	1.19731	1.00838	0.820994	1.01854	0.952946	0.993116	0.826182	0.659573	1.32014	0.817073	1.17628	1.32556	0.758499	1.08648	1.0862	0.847569
Os01g0114600	1	1	1	1	1	1	1	1	1	1	1	1	1	1	1	1.02226	1.39002	1	1.37879	1.39043	0.920168	1.23985	1.2531	1.25358
Os01g0114650	1.06321	0.800537	1.11513	0.873275	1.01192	1.00648	0.987142	1.05309	1.06133	1.04192	0.974568	1.12917	1.13194	1.05203	1.02321	1	1.14328	1.02122	0.837748	1	1	1	1	1
Os01g0114700	0.941563	0.999795	0.962804	0.94007	0.964357	1.01592	0.959563	0.946645	0.993454	0.996732	1.10682	0.886762	0.967077	1.07346	0.952499	1.11327	0.894352	0.752116	1.22312	1.5876	0.930893	1.10068	1.05311	0.98199
Os01g0114800	0.784051	0.640816	0.801736	0.784688	0.958447	0.970987	1.15682	0.850059	0.996865	1.05576	0.751437	1.2955	1.02069	1.00093	0.865426	1.12462	1.43822	0.97748	1.24479	1.1949	0.820233	0.636636	0.945584	0.931634
Os01g0114900	1.02497	0.761708	1.05308	0.822391	0.826793	0.978324	0.995999	0.845924	1.00456	1.08899	1.06274	1.009	1.11757	1.19265	1.03346	0.864585	1.31618	1.04916	1.04411	1.39153	0.811969	1.28847	1.12877	1.3958
Os01g0115100	1.12189	0.998816	1.04579	0.824594	0.93591	1.02234	0.785583	1.15185	0.890549	1.30821	0.987857	0.82821	0.990519	1.23814	0.811323	0.708773	1.09876	0.474287	1.31724	1.5827	1.06541	1.45102	1.50475	1.11287
Os01g0115200	1.34294	1.54998	1.79793	1	1	0.727487	1	1	1	1	1	1	1	1	1	1	3.26936	0.452876	0.368426	2.05993	5.94543	1.16231	1.47431	1.42358
Os01g0115300	1.18757	0.874672	0.899628	0.950715	1.10481	1.38321	1.12561	0.910025	1.00304	1.30252	0.885353	1.24178	1.10973	1.03706	0.79361	1.32772	1.53962	0.388184	1.49689	1.37441	1.09809	1.51125	1.17917	1.34161
Os01g0115500	1.62696	0.627848	0.981143	0.558676	0.758679	0.927538	1.34963	0.914898	0.86206	1.05614	1.00597	1.10309	1.17028	1.66869	1.18705	1.35855	1	1.0745	1.09038	1	1	1	1	1
Os01g0115533	0.761203	0.661481	0.520833	0.537529	0.989247	0.922262	0.805681	0.663522	0.473276	1.68572	1.0441	0.743977	0.73167	2.30029	0.530406	0.720512	1.01771	1.73419	1	0.976832	1	1.02533	0.972943	1
Os01g0115566	1.06617	0.282131	0.589325	0.560056	0.627827	0.648416	1.07294	0.997512	1.4282	1.0104	0.930348	1.54576	1	1.44081	1	0.470743	1.25216	0.44873	0.828898	1	1.03171	1	0.902053	0.686525
Os01g0115600	1.05971	0.514568	0.585904	0.480963	0.877329	0.82048	0.96098	0.736321	0.728036	1.30901	0.929225	1.07772	0.716306	1.66071	0.574654	0.76629	1.41618	0.889679	1.05681	1.03672	1.3024	0.816909	1.01685	0.843038
Os01g0115700	0.836716	0.836303	1	1	0.847277	1.14347	1.17296	1.08835	1.21717	0.979622	1	1.07304	1	1.11278	0.980663	0.648457	0.722369	1.94936	0.912652	1.0041	0.989166	1	1	1
Os01g0115725	0.95114	1	1.08587	0.925485	1.09292	0.876562	0.8522	0.79841	0.897475	1	0.980311	1	0.840569	1	1	0.540757	1.05611	0.4035	1	0.946005	1	1	1.02422	0.994189
Os01g0115750	0.857793	1.17901	1.16703	0.955658	1.29012	1.12897	1.12665	1.06132	1.08203	0.899789	0.743104	1.49659	0.838133	1.11354	1.23359	0.907086	1.07499	0.519203	1	1	1	1	1	1
Os01g0115752	0.91413	1.16836	1	1	1	0.638064	1	0.992805	1	0.892327	1	0.662306	1.30866	1	1	1	1	0.912245	1	1	1	1	1	1
Os01g0115800	1.06844	0.618865	0.678071	0.829628	0.949372	1.20143	0.946202	0.772308	0.7545	1.34255	1.00526	1.10019	0.946305	1.06988	0.585444	0.812619	2.0396	0.916416	1.72192	2.20096	1.58852	3.33273	3.28839	3.01311
Os01g0115900	1.02493	0.653243	0.704227	0.829475	0.927538	1.11512	0.837688	0.948873	1.24722	1.24271	1.00971	1.22114	0.850535	1.14304	0.48675	1.10978	1.55085	0.9867	1.37858	1.81753	1.25171	3.99186	6.94748	4.15027
Os01g0115950	0.902316	0.734804	0.830713	0.745385	1.41968	1.23824	0.737834	0.822212	1.10492	0.907761	0.69037	0.950272	1.33156	0.915299	0.872707	1.1725	1.30033	1.03948	0.766492	2.599	0.953061	1	1	1
Os01g0116000	0.867757	0.960217	0.883555	0.950865	1.09411	1.17013	1	1.03612	1.06312	0.953283	0.925808	1.07538	0.875557	0.877492	0.933423	1.01315	0.919289	1	1	1	1	1	1	1
Os01g0116100	0.877095	1.09826	0.765256	0.602838	1.12235	1.54407	1.5093	0.91888	1.27645	0.662831	0.466753	1.09832	0.905131	0.950235	1.43413	0.909169	1.58894	0.225624	1.77087	1.43026	0.994701	0.793289	0.965649	0.99907
Os01g0116101	1	1	1	1	1	0.826055	0.958152	1	1	1	1	1	1.04734	1	1	1	1	0.966376	1	1	1	1	1	1
Os01g0116200	0.965702	1	1	1.02667	0.975072	1	1.03822	0.969067	0.915023	1	1.08041	0.971603	1	0.973689	0.944658	1.03607	1.02295	1.10307	0.949931	1	1.0183	4.70451	4.62533	4.40429
Os01g0116250	1.12669	1	1.0076	0.909688	1	0.941394	1	1	1	0.992891	0.915478	1	0.893353	1	1	1	1.08814	1	1	1	1	1	1	1
Os01g0116300	0.959714	0.935935	1.11588	0.925333	0.9298	0.967528	1.05376	1.10988	0.976624	1.03174	0.975471	1.03095	1.02947	1.03266	1.01695	1.0312	1.18759	1.14587	1.11627	1.21964	1.19214	1.44393	1.29509	1.25578
Os01g0116400	1.04414	0.571413	0.828184	0.686784	0.981276	0.995796	0.928886	0.95715	1.03761	1.00218	1.11229	1.289	1.06412	1.18657	0.803826	1.26495	1.37819	1.19945	1.16759	0.750669	1.07596	1.10698	1.1069	1.15357
Os01g0116600	0.918322	0.649222	0.860471	0.849445	1.08084	1.03893	1.14864	1.02194	1.15847	1.00894	0.912644	1.01948	0.909576	1.11151	0.790295	1.42905	1.46835	0.790007	1.05095	1.06039	0.769819	1.04977	0.884017	0.948329
Os01g0116650	1.04239	0.933422	0.833627	1.05271	0.955568	1.33834	1.01723	0.848576	1.01843	0.751634	1.02045	1.05802	1.30067	1.0948	1.0584	1.10418	2.03213	0.484776	1	1	1	1	1	1
Os01g0116800	1.17346	0.936132	0.850385	0.842883	0.874426	1.11467	0.982026	0.923968	1.45602	1.13334	1.11208	0.961414	1.15653	1.01946	0.945932	0.784983	1.05344	2.05176	2.84387	1.16158	0.757829	1.08682	1.3117	1.92894
Os01g0116900	1.04856	0.710307	0.838304	0.659048	1.05686	1.56197	1.02911	0.983996	1.00114	1.09519	0.997833	1.59756	1.74505	1.37044	1.00306	0.788138	0.943622	0.791625	1.2207	1.38438	1.25718	1.24923	2.45478	1.40085
Os01g0116901	0.832435	0.99586	0.954626	0.927941	1.12044	0.932269	0.975855	1.06205	1.00952	0.846228	0.812322	0.972036	0.974375	1	0.91959	1.30026	1.09041	0.508639	0.824957	1.55323	1.40508	1.02558	1	1
Os01g0117000	0.975266	0.816518	1.08195	0.679994	1.35698	1.19982	1.03525	0.93449	1.16122	1.05002	0.740932	1.40167	1.03849	1.14722	0.686474	0.936312	0.566495	0.561754	0.994914	1.32131	1.01539	1.18402	1.52676	0.964432
Os01g0117025	0.712809	0.588206	0.919707	0.801206	0.68789	1.09657	0.952904	1.10306	0.983221	1.17364	0.861905	0.711604	0.670616	1.13497	1.07837	0.850472	1.13786	1.19646	1.23534	1.12887	1.22567	1	1	1
Os01g0117050	0.971896	0.653517	0.806785	0.75676	0.555704	1.29789	1.00867	1.04196	1.43971	1.18556	1.30443	1.30993	0.906006	0.890955	0.617648	0.723352	0.864872	1.0958	0.901062	0.879035	1.16112	1.61506	1.85252	1.36908
Os01g0117100	0.71794	0.713387	0.747451	0.560246	1.13391	1.12499	1.07302	0.998368	1.15984	0.831434	0.659739	1.26049	0.80019	1.65323	0.706532	1.00082	0.857402	0.738729	1.03008	1.25797	0.910202	1	1.03801	1
Os01g0117200	0.713701	0.407095	0.766753	0.335219	1.27572	1.53997	1.26013	0.736226	0.578712	1.53883	0.970413	0.830975	0.731915	1.70368	0.824908	0.444949	0.910584	0.841181	1	0.938092	0.950165	1	1	1
Os01g0117233	1	1	0.639668	0.409227	1.1142	1.07156	1.62461	1	0.521294	2.30786	1.39335	1.90288	0.497426	1.93892	1.26983	0.499384	0.617246	10.174	1	1	1	1	1	1
Os01g0117266	0.697935	0.46781	0.689379	0.737221	0.943393	0.643493	0.721356	0.684875	1.22852	1.15551	1.05561	2.5652	0.825877	1.12952	0.509336	0.479965	1.11866	0.418132	1.11296	1.68486	1.62994	1	1	1
Os01g0117300	1.01484	0.592089	0.690742	0.513006	1.16993	0.744037	0.963211	0.689294	0.699693	1.64726	1.16321	1.04575	0.398772	1.36901	0.366127	0.691668	1.06673	1.81746	1.32114	1.35986	0.836167	1	1	1
Os01g0117400	1.09909	1.01969	1.54968	0.728313	1.60075	0.751546	0.969009	1.43954	1.15543	1.67901	0.744123	0.739135	0.578569	1.05723	0.749263	0.741894	1.51969	4.12028	1.17401	1.04991	1.42232	1	1	1
Os01g0117450	0.923855	0.737664	0.750901	0.626928	1.39448	1.11186	0.855212	0.72403	0.966362	0.829857	0.641836	1.50674	1.259	0.808914	0.582942	1.41505	0.949886	1.23039	1	1.09341	1	1	1	1
Os01g0117500	1.14719	0.857286	0.670747	0.89907	0.988569	0.872671	1.08622	0.876808	1.22857	1.02721	0.837059	1.19884	1.00119	1.16595	0.58805	0.831697	1.06365	0.505518	1.00609	1.26585	1.02654	1	1	1.07621
Os01g0117600	1.29725	0.607097	0.629604	0.863835	0.904715	0.900075	0.805328	0.866392	0.82135	1.42812	1.02201	0.75219	0.586847	1.22812	0.52268	1.22214	1.47666	0.727172	2.15348	2.23264	1.26331	1.49069	1.91124	2.38728
Os01g0117650	1	1	1	1	1	1	1	1	1	1	1	1	1	1	1	0.351989	1.51037	0.468944	0.718014	1.48773	1.51473	1	1	1
Os01g0117700	0.785722	1.1169	1.20024	1.01392	0.851638	1.37896	0.927764	0.98456	1.31469	0.935291	0.72471	1.09837	0.954161	1.10011	1.0504	1.38224	0.847029	0.54672	1.36424	1.39889	1.14782	1.1551	1.56838	1.04935
Os01g0117900	0.750881	2.20224	1.49311	1.21144	1.17605	1.45237	1.6771	0.896305	1.63954	0.853968	0.66776	1.09631	1.1771	0.773076	1.35999	1.25925	1.14764	1.08728	0.921567	1.50471	2.15105	0.858693	1.16796	1.34632
Os01g0118000	1.05253	0.607622	0.654485	0.977413	1.16936	0.710245	0.603723	0.986366	0.609812	1.05917	1.14812	0.940774	0.945324	0.621613	0.480297	1.51974	2.01685	2.08064	1.31137	1.02224	0.789828	0.971998	1.00658	0.953362
Os01g0118033	1	1	1	1	1	1	1	1.19949	1	1	1.18838	0.782329	1	1	1	1	1	1	1.67834	1.24283	1	1	1	1
Os01g0118066	0.915695	0.617922	0.875521	0.495019	1.13613	1.12198	1.00591	0.891398	1.37713	0.845975	0.716038	1.59707	1.24727	1.04451	1.0383	1.44112	1.14937	0.37285	1.09724	0.894457	0.649691	1	1	1
Os01g0118100	0.994284	0.598638	0.700108	0.589286	0.911591	0.974774	1.03897	0.938198	1.41585	1.09688	1.02722	1.20443	0.882753	1.10391	0.865943	1.44453	1.20503	0.72296	1.26508	1.10742	0.778685	1.0308	1.05565	1.06858
Os01g0118300	0.706557	1.24887	1.49127	1.52215	1.83147	0.876186	1.75077	1.22206	1.09499	0.83681	0.531366	0.629981	0.906477	0.534825	1.91848	0.699484	1.80817	0.71163	1.57	1.19115	0.779943	0.716066	0.701832	0.650338
Os01g0118350	1	0.920543	1.03817	1	1.11482	1	1	1	0.96297	1	1	1	1.07737	1	1	1	1	1	1.49889	1.08337	0.92493	1	1	1
Os01g0118400	0.970989	1.62055	1.34152	2.50102	1.65435	0.850598	0.740433	1.16117	1.36848	0.580618	0.973058	1.35188	1.99657	0.307075	1.14211	1.19814	0.793058	0.665165	1.17895	1.08303	1.24632	0.369587	0.344206	0.290043
Os01g0118600	0.881957	1.65688	1.27497	1.49558	1.20647	1.18817	1.20557	1.3729	1.28585	0.793881	1.05824	1.47208	1.56543	0.452189	1.10746	1.06748	1.26141	0.958329	1.37469	1.23464	1.50706	0.573053	0.451415	0.508099
Os01g0118700	1.23396	0.995413	0.980813	1.24575	1.13648	0.785646	0.880817	1.07004	1.39443	0.8257	0.71736	1.14239	1.94094	0.572475	0.902315	1.57259	1.28079	1.23187	0.617641	0.731515	1.02512	1.24906	1.11061	1.18845
Os01g0119000	0.944481	1.21111	1.2199	1.56683	1.46832	1.01685	1.16187	0.905557	0.948164	0.805897	1.01736	0.855453	1.13996	0.476822	1.18362	1.61245	1.72843	1.33002	1.3437	1.37772	1.24956	1.12214	0.790871	0.890632
Os01g0119050	0.924119	1.65235	1.73483	2.27348	0.651514	0.960831	1.16272	1.33267	1.23549	0.640382	1.30777	0.775252	0.944246	0.53273	0.977147	1.15593	1.87196	1.09725	1.04319	1.18203	0.576958	0.798271	0.61909	0.475351
Os01g0119100	0.78289	1.70782	1.69116	2.07873	1.21536	1.39964	1.3976	0.852192	2.37396	0.661798	0.497449	1.18661	1.38994	0.339939	1.15257	1.22745	1.09258	0.522418	0.8496	1.15215	0.886081	0.968463	0.712231	0.726527
Os01g0119500	0.869903	0.933319	0.902183	1.02636	1.10579	1.1174	1.02327	0.775639	1.51906	0.825999	0.9222	1.50148	1.34625	0.714509	0.864559	1.60349	1.29329	0.791596	1.09232	1.08825	0.877106	1.1833	1.16308	0.926216
Os01g0119800	1.02263	0.949888	0.972405	1.14689	0.986413	0.81162	1.05432	0.990201	0.921952	0.927329	1.02897	0.907855	1.1075	0.90564	1.01989	0.899009	1.01108	1	1.55296	1.25637	1.29104	1.02844	1.09296	1.35219
Os01g0120300	0.96249	0.634328	0.7146	0.632262	0.946866	0.961203	0.936688	0.866013	0.936214	0.99333	1.02154	0.937365	0.873881	1.15711	0.980516	1.27006	1.27222	0.709041	1.35446	1.1246	0.82792	1.5069	1.7729	2.04411
Os01g0120400	1.02663	0.946194	0.780528	1.06036	1.10732	1.00711	0.856892	1.18108	0.76738	1.10593	0.901516	0.922224	1.14508	1.05652	0.808343	1.39205	1.75859	1.27955	0.888975	1.16683	0.834508	1.75706	2.17243	2.47279
Os01g0120500	1.10893	0.861854	0.99907	0.803545	0.864258	1.02326	1.05238	0.929689	0.749465	1.05039	1.0643	1.07652	1.15614	1.56149	1.46331	1.10658	0.830474	1.09075	0.920963	0.837298	1.25586	0.736346	0.559172	0.877599
Os01g0120600	0.820648	0.754684	0.735445	1.00536	1.04714	0.953996	1.02163	1.09058	1.12086	0.991141	1.08697	1.14475	1.14254	0.854159	0.875882	1.84331	1.10586	1.14547	1.04968	0.991107	1.06157	0.971777	1.30983	1.03272
Os01g0120700	0.936473	0.670805	0.866968	0.900553	1.11581	0.912643	1.01625	1.01035	0.89758	0.804688	0.859633	0.87165	0.938083	0.843443	0.831746	1.17332	1.57632	0.922096	1.27826	1.05815	1.07188	1.22897	0.886205	1.07235
Os01g0120800	1.04486	0.592175	0.624643	0.808349	0.92683	0.676163	1.11968	1.11015	1.36097	1.15017	1.1632	1.05609	0.794701	1.00656	0.700689	1.34838	1.48045	1.47951	1.55361	0.992419	0.822028	0.94615	0.905851	0.868676
Os01g0121000	1.10818	1.10337	0.86581	1.18833	1.16261	1.10299	1.14287	1.19278	0.825909	0.919975	1.12741	0.89529	0.940266	0.416803	1.07351	1.09959	1.03577	0.947629	0.89673	1.44338	1.73789	0.600442	0.432095	0.479488
Os01g0121100	1.10621	0.745342	0.843648	0.897885	1.05395	0.778037	0.916862	0.952661	0.749871	1.05409	0.933342	0.917516	0.922872	0.998736	0.854568	1.05526	1.27378	1.18934	0.885446	1.09521	1.28155	1.41913	1.28541	1.37278
Os01g0121200	0.954156	1.2202	1.79818	1.43231	1.75092	0.996112	1.58712	1.22353	1.95135	0.684507	0.897534	0.913376	1.37199	0.589534	1.42488	0.820196	1.71978	1.08868	1.19774	1.00444	1.12573	1.36563	1.35415	1.54663
Os01g0121300	0.993113	0.82208	0.987513	1.03048	1.20234	1.13847	0.998824	1.03194	1.02137	1.03385	0.881366	1.14304	1.12236	0.657278	0.79661	1.48315	2.22138	1.10242	1.34752	1.44925	1.22856	1.7342	1.84576	2.00584
Os01g0121400	1.29786	1.13651	0.934758	1.32979	1.0021	1.05871	1.14027	0.846436	1.1377	0.93295	0.990904	0.948585	1	0.900598	1	1.66753	1.25859	0.733783	2.49478	0.724177	0.886548	1	1	1
Os01g0121500	0.970991	0.753256	1.03863	0.756803	0.843926	0.645103	0.645336	0.606136	0.325185	0.991443	1.11498	0.731005	0.385887	0.676578	0.386179	0.691052	1.48159	1.22377	1.48242	1.64751	3.74195	1.36149	2.33017	1.82757
Os01g0121600	1.41813	0.32585	0.541732	0.650079	0.876095	0.638984	0.730491	0.778348	0.580894	1.06634	0.953312	0.672938	0.772918	0.928071	0.657716	0.976511	1.38982	1.66104	0.732356	1.45964	2.0431	0.637931	1.03965	0.800123
Os01g0121700	0.861436	0.976879	0.999471	0.989758	1.06543	1.02321	0.935063	0.788157	1.43057	0.905411	0.749118	1.14121	1.28816	0.880403	1.20391	1.49916	1.42448	0.500783	1.50977	1.45413	0.879803	0.601672	0.75595	0.657698
Os01g0121800	0.828818	1.08558	0.969155	1.30228	1.11747	0.873952	1.05919	1.09701	1.11359	0.899045	1.17247	0.988005	1.08736	0.887907	0.754134	1.46221	1.54978	1.50887	1.35982	1.31379	1.12734	1.16437	0.983117	1.16524
Os01g0121900	1	0.950803	1.05041	1	0.956055	1	1.0029	1	1	1	1	1	1	1.05574	1	1	0.916913	1.08087	0.924665	1	1	0.865154	1.11784	1.41199
Os01g0121950	1.02972	0.933107	0.964013	0.988572	1.11248	0.93583	1.10429	1.05947	1.01156	1.03046	0.93203	1.03301	0.957558	0.956134	1.01374	1.00867	0.938992	0.934433	0.944807	1	1.04038	0.852017	1	1
Os01g0122000	1.02369	0.882628	1.0233	0.81034	1.01054	1.12412	1.09296	0.861505	0.792289	1.00524	0.872802	1.15296	0.945244	1.74524	1.06012	1.31583	1.42299	1.41889	0.987914	0.771328	0.96646	0.894877	0.865955	1.01367
Os01g0122200	0.983016	0.598989	0.900242	1.50234	0.942343	0.917278	1.13749	0.954237	0.833056	0.947256	0.944185	1.07167	0.799136	0.885677	1.15962	1	1	1.09063	0.512357	0.815049	0.798096	1.1122	1.31175	1.34285
Os01g0122367	1	0.875491	1.54465	1.06181	1.2629	0.787257	0.890195	0.915403	0.882786	1	1	0.841707	1.22572	0.809421	1.67991	1.01013	1	1	1.04785	1.00244	1.36	1	1	1
Os01g0122534	1	1	1	1	1	1	1	1	1	1	1	1	1	1	1	1	1	1	1.11116	0.880385	1	1	1	1
Os01g0122701	1	1	1	1	1	1	1	1	1	1	0.6356	1	1	1	1	1	1	1	1	1	1	1	1	1
Os01g0123500	1	1	1	1	1	1	1	1	1	0.95415	1	1	1	1	1	1	1	1	1.04399	0.889549	1.07285	0.926494	1.56584	1.2555
Os01g0123700	1	1	1	1	1	1	1	1	1	1	1	1	1	1	1	2.2174	2.53533	3.14928	1	1	1	1	1	1.13324
Os01g0123800	0.870209	0.907369	0.997834	0.988764	1.01505	1.03452	0.827725	0.906861	0.957132	1.03227	0.879619	1.05685	1.16865	1.11766	1.04716	1.45983	1.42559	1.23019	1	1.07384	1	1	1	1
Os01g0123900	1.27779	0.744727	0.772972	0.983483	0.756573	1.27149	0.815411	0.911772	1.11174	0.653245	0.777362	0.859306	1.84904	0.771997	0.926865	2.8978	3.1645	2.36737	1.22891	0.47733	1	1.97714	1.56499	1.29099
Os01g0124000	1.15978	0.781978	0.644337	0.780696	0.792917	0.820508	0.514338	1.91628	0.992061	0.343017	0.640606	0.593073	5.39889	1.30093	1.31444	9.24006	6.77925	2.01199	0.58406	1.07987	0.866168	0.956803	1.10929	1.02826
Os01g0124100	1.66653	0.456661	0.908604	0.645971	1.36358	0.514355	0.698379	1.08865	0.583025	0.904725	0.532656	0.709593	0.923212	2.16116	0.631047	3.87817	0.865674	1.03826	0.993706	1.65161	1.64872	5.1013	4.54087	4.20841
Os01g0124200	1.6968	0.47695	1.37601	0.860727	1.81194	0.302314	0.766121	1.41267	0.478734	0.830645	0.57921	0.509685	0.756269	2.66543	0.913935	2.82054	2.18017	1.67225	0.852072	0.939706	0.780975	2.61504	2.1143	1.90729
Os01g0124401	1.32595	0.982647	0.827661	1.21108	0.851782	1.01248	0.887465	1.1563	1.41731	0.533142	0.691996	1.00393	1.42555	1.27581	0.987471	15.9145	1.01086	2.17972	1.29157	1.3586	0.996665	1.61384	0.92061	0.916739
Os01g0124550	1	1	1	1	1.01436	1	1	1	1	1	1	1	1	1	1	1	1.02816	1.04467	1.03664	1	1.0311	1	1	1
Os01g0124600	1.60608	0.520286	0.748397	0.822427	1.05298	0.478334	0.960546	1.32887	0.534925	0.769923	0.700476	0.570968	1.09423	1.89119	0.822251	1	1	1	1	1.19261	1.14273	4.1605	2.42906	6.20948
Os01g0124650	1.50757	0.542668	0.585041	0.598329	1.33282	0.45062	1.3241	1.6275	0.436081	0.684849	0.870107	0.614635	0.939027	1.9687	0.677834	7.63595	5.48818	2.61008	5.80685	3.43415	5.43164	4.33082	4.49537	4.78719
Os01g0124700	2.10841	0.447243	0.733676	0.650242	1.20124	0.419931	0.91849	1.24099	0.561664	0.361785	0.637719	0.937815	2.55916	2.11571	0.848303	4.36666	3.09133	1.3128	2.98619	3.75181	1.96332	2.37075	1.86833	2.21478
Os01g0124900	1.3008	0.847411	0.878367	1.10473	1.22254	0.955813	1.27541	1.19423	1.06389	1.19558	1.07536	1.06611	1.05508	0.764992	0.892226	1	1	1	1	1	1	1	1	1
Os01g0125000	1	1	1	1	1	1	1	1	1	1	1	1	1	1	1	1	1	1	1	1	1	1	0.879914	1
Os01g0125500	0.808339	0.81793	1.05422	1.05052	0.952894	1.05276	1.00311	1.1138	0.974322	0.949705	1.09265	0.953274	0.870372	1.04778	1.19157	1	1	1	1	1	1	1	1	1
Os01g0125550	0.999836	0.6995	0.609424	0.693733	0.781689	1.0265	0.969286	1.06638	0.999781	1.25633	1.27262	1.31482	0.929592	1.32163	0.911983	1.0882	1.00828	1.50381	1.26503	0.902434	1.36617	0.858659	0.972328	1.04892
Os01g0125600	0.673382	1.1778	1.48546	3.10875	3.70391	0.949634	5.69937	2.60134	1.53842	0.305992	0.453762	0.611368	1.05781	0.340244	6.16365	0.68739	2.26277	0.609747	1.48057	1.0263	0.64914	1.01501	0.774844	0.748788
Os01g0125700	0.798751	0.710383	0.832702	0.767411	0.913319	0.863855	1.08035	0.757966	1.13859	1.03705	0.871906	0.98289	1.26387	1.40068	0.875481	1.07409	1.41036	1.07503	1.32367	1.16477	0.929585	1.10262	0.852755	1.07767
Os01g0125800	1.00483	0.792608	0.878241	0.830735	1.13793	0.845532	1.02612	0.98159	0.833827	0.909659	1.01354	1.16677	1.15736	0.945342	0.928119	1.82908	1.69865	0.931996	1.16685	1.07646	0.767667	0.785394	0.844869	0.723064
Os01g0125850	1	1.06838	1	1	1	1	1	0.956616	1	1.04792	1	1	1	1	1	1	1	1	1	1	1.15013	0.943182	1.05087	1
Os01g0125900	0.952726	0.798615	0.885539	0.690361	1.12597	0.963735	1.09775	0.895171	1.53943	0.955884	0.840514	1.30476	1.28127	0.982232	0.929493	1.51054	1.49498	0.522144	1.13623	1.14835	0.740545	0.98062	1.11127	1.13857
Os01g0126000	1	1.05466	1	1	1.03337	0.954604	1	1	0.893199	1	1	1.05536	1.05341	1	0.961149	1.34716	1.25696	0.966004	1.16225	1.09357	0.906802	0.94445	0.990647	1.10614
Os01g0126100	1.01584	0.84804	1.00853	1.06898	0.975622	0.795571	0.956348	0.899817	0.99506	1.208	0.880294	1.05157	0.773254	1.22919	0.818421	0.756886	1.01371	0.754755	1.11649	1.05089	0.829243	0.4429	0.703638	0.674456
Os01g0126200	1.11017	0.697308	1.0672	0.573145	0.885716	0.861644	1.02055	0.805742	0.894804	1.07718	0.775503	1.02904	0.767625	1.60425	0.900233	0.63916	0.506236	0.736982	0.781119	0.95627	1.69099	1.38058	1.35953	1.32115
Os01g0126401	1.02454	0.947705	1.05473	0.866558	0.916331	0.884377	1.00972	0.923048	1.06555	1.06943	1.03566	1.00896	0.838651	1.0403	0.970057	0.832437	0.647611	1.00906	1.0914	1.00498	1.04035	1	1	1
Os01g0126600	1.00952	0.949475	1.04223	1.10496	1.17606	0.792395	0.807196	0.826615	0.908968	0.859737	0.905108	0.894151	0.904268	0.889162	0.813313	0.807588	0.961373	0.966997	1.31704	1.01899	1.41532	0.922227	1.02641	0.975935
Os01g0126900	0.979142	1.14746	1.05527	1	1	1.02323	1	1	1	1	1	1	1	1	1	1	2.67648	0.963543	1.69371	1.17406	0.98867	0.569764	0.359411	0.323158
Os01g0127000	1.01874	1	1	1.01704	1.00214	0.982431	1.01779	1	1.01675	1	1	0.981925	1	1	1	1	1.44337	1	1.7969	1.60584	2.16198	0.519271	0.803698	0.371113
Os01g0127100	1	1.02298	0.9773	1	1	1	1	1	1	0.977594	1.02104	1.02196	1	1	1	1.04024	1	1.03605	1.09819	0.97343	0.882329	1	1.02786	1
Os01g0127200	0.869083	1.56101	1.06726	1.02724	1.03271	1.04205	1.03088	0.998727	1.08749	1.0156	1	0.969034	1.08978	1	0.988226	1	1.03207	1	0.634072	0.443022	0.611685	0.344472	0.585585	0.371734
Os01g0127300	0.985203	0.694623	0.758176	0.679675	0.851607	0.92123	0.929923	0.925309	1.14638	0.972939	0.908726	1.08983	1.07926	1.22289	1.06294	1.11316	0.945316	1.16284	1.23767	1.03655	1.0409	1.42394	1.54111	1.65419
Os01g0127400	1.10367	0.473978	0.756139	0.536617	0.847802	0.959571	1.01821	0.768348	0.93242	1.1239	0.866571	1.03553	0.883597	1.45016	1.13599	1.18259	0.85601	0.83063	0.899149	0.794639	1.15697	0.544253	0.517042	0.822584
Os01g0127450	0.901408	1	1	1	0.916407	1	1.09739	1	1.00827	1	1	0.908418	1	1.11061	1	1.5312	1.22508	1.85222	0.835654	0.998562	0.830322	1.58274	1.13034	0.559127
Os01g0127500	0.931378	0.935305	0.998933	1	1	1	0.915479	1.03008	0.972882	0.966684	0.965972	1.09877	0.988095	1.03726	0.975799	1.12067	1	1	1	1.05888	0.946299	1	1	1
Os01g0127600	1.76313	0.680409	1.14141	1.42185	1.06274	1.47766	1.37196	1.2756	2.88411	0.444587	0.906059	0.770583	6.93964	0.934786	4.91207	1.87945	11.8182	0.257092	1.18751	1.34932	0.838629	0.289857	0.170999	0.185603
Os01g0127700	1.07099	0.447685	0.60582	0.590199	0.866281	0.727201	0.748477	0.9857	0.697983	0.979209	0.718412	0.766073	0.553129	0.73338	0.465166	0.792561	0.774486	0.927535	0.72856	1.21925	1.67797	2.66158	2.14618	2.77936
Os01g0127900	0.917219	0.770465	0.908234	0.925669	1.06032	0.834367	1.06505	0.995629	1.00617	0.886962	0.920013	0.796773	0.985812	0.950741	0.944191	1.38647	1.15929	1.0495	1.33276	0.922096	0.916276	1.10902	1.44589	0.987886
Os01g0128000	1.38623	0.561066	0.741521	0.473986	0.827833	0.596685	0.944989	1.12007	0.784626	1.01882	0.743612	0.856472	0.799872	2.53107	0.875157	2.45033	2.11992	0.592962	1.90958	2.40766	2.92888	3.837	2.21601	4.49441
Os01g0128100	0.974935	1.32303	1.11942	1.38255	1.37834	1.10064	1.13801	1.28578	1.01431	0.794494	1.00251	0.968958	1.33471	0.878081	1.03798	1.30593	1.09275	0.941732	1.82051	1.507	1.54283	2.2952	2.73178	2.43897
Os01g0128200	1.34856	1.17613	0.869871	1.10804	0.956788	1.04477	0.95596	1.12562	1.37528	0.809071	0.768177	0.999906	3.11981	0.76171	1.34038	1.91261	1.59283	0.573365	1.30743	1.31185	0.963273	1.24018	1.98049	1.56249
Os01g0128250	0.898422	0.940005	0.840577	0.78522	1.10152	1.01103	0.732545	1.01018	1.30716	0.962483	1.05327	1.23794	1.66486	0.790135	1.0907	1.61057	1.30007	0.903517	0.765746	0.81718	0.947938	0.955278	1.00317	1.10938
Os01g0128300	1.08439	1.16288	1.14212	1.33729	1.16323	0.825937	1.26161	1.0699	0.903514	0.875889	0.8493	1.04976	1.56126	0.806664	1.16878	1.35937	0.806747	1.61638	0.660251	1.1804	1.57545	1.0304	1.11257	1.08537
Os01g0128400	0.979372	0.919015	0.824619	1.18501	1.11676	0.786181	0.999779	1.1576	1.06242	1.02917	1.1766	0.964721	0.787897	0.664859	0.730976	1.29026	1.71209	1.86852	1.43441	1.15776	0.814969	1.10533	0.960096	1.06094
Os01g0128700	0.917417	0.675705	0.842028	0.753043	1.57196	1.51383	0.913458	0.726863	1.25021	0.738496	0.543589	1.28526	1.48768	0.994342	0.978225	1.41665	1.98463	0.34842	1.04723	0.958092	0.509396	1.05121	0.994384	1
Os01g0128800	0.911279	0.792183	0.847599	0.722458	1.09824	1.27295	0.856018	0.719606	1.78686	0.890593	0.783783	1.33269	1.06583	0.990859	0.806225	1.64461	2.13135	0.799943	1.36652	1.27079	0.792313	1.32298	1.8514	1.69515
Os01g0129200	1.06109	1.06096	1	1	1	1.05801	1	1.05322	1	1	1	1	1	1	1	1	1	1	1	1	1	1	1	1
Os01g0129500	0.922378	0.733206	0.748284	1.12458	1.14861	0.766209	0.96862	0.837176	1.07301	1.35203	1.30277	1.30302	0.890861	0.561333	0.594971	1.40077	1.26961	1.06031	1.59854	1.80404	2.06007	0.919434	0.84322	1.01628
Os01g0129550	0.933374	0.855336	1.00518	1	1	1	0.770566	1.08824	0.836006	1	1.08504	1.24418	1	0.886533	0.876081	1.11931	0.722564	1	1.57689	1.10802	1.16702	0.82994	0.795806	0.854141
Os01g0129600	1	1	1	1	1	1	1	1	1	1	1	1	0.962968	1	1	1	1.33953	1	0.569441	0.986875	1.86379	2.07038	1.07393	0.993038
Os01g0129800	1	1	0.891071	1.22059	0.902588	1	0.902441	1.21132	1	1.11608	1	1.11566	1.21323	1.13087	1.1387	1	1	1.18988	2.25493	2.65495	0.975811	2.68712	0.81383	1.3666
Os01g0130000	1.1197	0.565664	0.843669	0.890223	1.02206	0.712196	0.88432	1.04536	0.680223	1.22464	0.864782	0.991407	1.25205	1.0056	0.949576	1.8964	2.10941	1.55762	0.564544	0.682529	0.835019	1.20833	1.17253	1.47556
Os01g0130100	1.07726	1.11688	0.923295	0.974945	0.930628	0.994278	1	1.05598	0.955167	1.15704	1	0.715471	0.70476	0.685148	0.84149	2.0003	1.71487	0.789201	0.345192	0.666954	2.28074	0.991474	1	0.910146
Os01g0130200	1.06158	0.938446	1.90297	1.56257	1.42466	0.768849	0.891356	0.635236	1.35243	1.48256	0.292426	0.729757	1.22506	0.696098	1.40439	0.663293	0.919702	0.948358	0.682682	2.18773	3.62896	2.81306	3.21854	1.59364
Os01g0130400	1.13716	1.94879	1.14229	1.61612	1.49745	1.21368	1.36976	1.24045	1.0635	0.799555	0.834097	1.11906	1.6877	0.757851	1.28277	1.81897	1.45844	0.915554	0.792905	1.19521	0.464432	0.875197	0.894001	0.618443
Os01g0130500	1.04955	1.22802	1	1.14778	0.859482	0.736098	1	0.721649	1.08207	0.779252	1	0.796554	1.10031	1.04712	1	1.98323	1.71504	2.70678	0.67579	0.953335	0.527865	1.10034	0.87708	0.822435
Os01g0130900	0.819085	0.759907	1.19207	1.40805	0.785267	0.671898	0.923888	1.01852	0.653663	1.21222	0.85207	0.726393	0.683764	0.705758	0.612132	0.773596	0.666162	1.87029	0.654379	0.617164	0.977119	1.17588	0.774118	1.48829
Os01g0131250	1	1	1	1	1	1	1	1	1	1	1	1	1	0.990308	1	1	1	1	1	1	1	1	1	1
Os01g0131300	1.32233	0.91732	0.862006	0.944589	0.941553	0.980835	0.759903	0.925175	0.737582	1.13853	0.886947	0.79558	0.885454	1.26029	0.769226	1.17724	1.10577	2.34952	0.855605	1.05756	1.28803	1.10166	0.904774	1.03378
Os01g0131450	1.00629	0.558877	0.75382	0.691745	1.02351	0.883403	0.886006	0.730748	0.720183	0.818218	0.633948	1.01343	1.0241	0.967569	0.654281	1.14932	1.01998	0.575517	0.914285	1.15568	1.01198	1.19249	0.88327	0.843962
Os01g0131600	1.07622	0.67101	0.808657	0.661158	0.923352	0.833278	0.827357	0.854598	0.807469	0.809595	0.877573	0.972606	0.85956	0.888899	0.628441	0.81023	0.952515	0.443963	0.88112	1.05829	1.20579	1.4146	1.28333	1.04936
Os01g0131800	1.14737	0.626918	0.898092	0.860492	1.02291	0.818504	0.975868	0.995277	0.768764	1.10476	1.05156	0.884115	0.747485	0.912888	0.729487	1.00374	1.55241	1.77584	1.02438	1.15443	1.04713	1.24472	1.00145	1.11921
Os01g0131900	1.24677	0.634381	1.40919	1.07897	1.66661	0.832975	0.953101	0.932535	0.690225	1.17448	1.10473	1.25426	0.972422	0.794361	1.04176	1.21998	0.531288	2.87668	0.184552	4.08529	0.818398	1	1	1
Os01g0132000	0.650752	3.31016	1.96661	6.61794	1.57787	1.7185	1.16634	2.25447	4.22087	0.253302	0.858496	0.465646	1.08476	0.138587	2.60748	3.31471	1.28532	0.65616	3.74719	6.45201	3.46272	2.73147	1.88206	2.77399
Os01g0132050	0.903174	0.931526	1.01344	0.976469	0.860646	1.00446	0.956264	0.980422	1.11319	1.06998	1.00113	0.959739	0.980231	0.928235	0.890875	1.04708	0.924823	1.06267	1.27693	1.02751	1.10898	1.0301	0.987248	1.02783
Os01g0132100	1	1	1	1	1.1326	1	1.08819	1	0.866168	1	1	1.10742	1	1	1.112	0.871888	1	0.876712	1	1.21494	1	1	1	1
Os01g0132200	0.77139	1.28972	0.917868	1.35995	1.14979	0.999246	1.23687	1.3041	1.06012	0.839615	0.996708	0.910679	1.16551	0.992499	1.22811	1	1	1	1.31686	1.59527	1.41352	1.1501	1.47722	1.79932
Os01g0132400	1	1	1.0247	1	1.02548	1.01983	1.02405	1	0.985284	1	1	1	1	1	1	1	1.04997	1	1	1.04317	1.05519	1	1	1.03207
Os01g0132500	1.1695	0.860978	1.02655	1.24908	1.1186	0.855537	1.27634	1.21615	0.731472	0.831796	0.740356	0.818857	0.655889	0.830005	0.734303	0.855404	1.45813	1.09892	1.19413	1.23129	2.37402	0.827142	0.996355	0.857164
Os01g0132700	1.23174	0.752143	0.947987	0.886451	0.95816	0.617806	1.00037	0.965432	0.727533	1.13313	1.19741	0.713141	0.771715	1.11925	0.631916	0.893541	0.917885	1.44872	1.37355	1.06044	1.28275	1.11534	1.02892	0.950048
Os01g0132766	1.15246	0.774	1.05825	0.611476	0.79616	0.633006	1.06405	1.04681	1.28679	1.09596	1.01448	1.45867	0.892829	0.988516	0.827479	0.982731	1.91475	1.29091	1.80737	2.46796	1.78289	0.980694	1.05294	0.898701
Os01g0132800	1.03421	0.545518	0.70561	0.601384	0.821252	0.948642	0.999431	0.848695	0.944232	1.11337	1.06055	1.16019	0.917588	1.26999	0.796694	1.31033	0.966983	1.02079	1.58162	1.82216	1.78171	0.924927	1.0469	1.00246
Os01g0133100	0.683405	1.47389	1.11056	2.03635	1.4529	1.20444	1.65469	1.22139	1.18876	0.598637	0.679022	0.942779	1.61181	0.769269	1.29623	2.21732	1.66955	0.734656	1.51175	1.43694	1.10479	0.796448	0.789867	0.876893
Os01g0133200	0.635303	2.61446	1.82583	3.02527	1.19291	0.847014	3.7084	1.08702	1.34845	0.626657	0.912134	0.998578	1.05423	0.888028	1.17748	0.713195	1.35419	0.961611	0.830189	1.0254	1.35997	0.69889	0.300944	0.47501
Os01g0133400	0.99371	0.842005	1.00358	1.08624	1.13695	0.852385	0.86232	0.933852	0.864463	1.04071	0.91461	0.921581	1.01944	0.923615	0.946003	1.24866	1.58523	1.1072	1.28209	1.07538	0.804269	1.00334	1.03753	1.05281
Os01g0133500	0.869869	0.925318	0.9339	1.26346	1.38787	1.1097	1.12711	0.987681	1.33038	0.763047	1.04651	1.02319	1.1524	0.762092	1.17522	1.94789	2.06818	1.08451	1.18057	1.14741	0.958491	0.95476	1.08411	0.942079
Os01g0133600	1.15968	1.14659	1.13231	1.02682	1.02572	0.936684	1.10962	0.898132	1.29781	0.75668	1.21761	1.06667	1.38476	0.869192	1.09404	2.10381	1.44592	1.28231	0.999661	1.22574	0.756725	1.69904	1.28383	0.901116
Os01g0133650	1	1	1	1	1	1	1	1	1	1	1	1	1	1	1	1	1	1	1	1.15681	1	1.12621	1	1
Os01g0133700	0.854812	0.862473	0.925735	1.14476	1	0.929314	0.875742	0.929613	1	1	1.14554	1	1	1.08588	1.09102	1.83453	1	1.24922	1.075	2.08588	1.3794	1.48124	1.12312	1.03691
Os01g0133799	1	1	1	1	1	1	1	1	1	0.865051	0.866331	1	1	1	1	1	1.30975	1	1.64941	0.664952	1.53285	1	1	0.781732
Os01g0133832	0.885277	2.06327	1.77752	1.89672	2.00636	1.02203	3.73356	1.31357	1.74379	0.554223	0.661717	0.682507	0.810885	0.644492	1.48048	1.06014	1.01383	1.53028	1.16325	1.37036	1.52716	0.790085	1	1
Os01g0133866	0.668963	1.42392	1.31412	1.74344	1.55881	1.48364	2.9114	0.938445	1.05551	0.739855	0.758767	0.884989	0.854556	0.7122	2.84037	0.802818	1.0788	1.06513	0.524067	0.65149	1.49702	1	1	1
Os01g0133900	0.80594	2.22435	1.53071	3.79948	1.78519	1.20837	4.82952	1.50726	1.58176	0.52193	0.660643	0.583313	0.936712	0.530469	3.08062	0.715823	1.2298	0.762531	1.27025	1.00172	2.38073	0.89137	0.695248	0.630896
Os01g0134200	1.02009	0.937568	0.910415	0.974242	1.01365	0.889105	0.723291	0.852466	0.887893	0.973701	1.20174	1.0008	0.937986	0.902426	1.0058	1.14818	1.07367	0.974264	1.13815	1.08792	0.917977	0.875774	0.929139	0.723099
Os01g0134500	0.710736	1.4625	1.1386	1.17807	1.11017	1.09542	1.52961	0.900547	1.09337	1.11178	1.02427	1.01764	0.862385	0.887141	1.5013	0.865836	1.09061	0.785716	1.59393	1.18069	0.935661	0.598265	0.383829	0.45868
Os01g0134700	1.13684	0.172616	0.291799	0.328524	0.540469	0.236201	0.478947	0.51733	0.240555	0.640372	0.40753	0.296232	0.122206	0.401633	0.0776883	0.471433	1.105	0.594466	0.532158	0.558738	1.17964	1.9371	2.64294	2.44001
Os01g0134800	0.885218	0.878235	0.961183	1.03474	0.887428	0.979326	1.05484	1.03314	0.907425	1.02657	0.850669	1.04766	0.972378	0.984085	1.26798	0.89376	1.08857	1	0.700812	1.93937	1.25205	1.89158	1.80795	1.09703
Os01g0134850	1.00268	1.01287	1.12037	1.03626	1.08575	0.996082	1	1.01657	0.983284	1.0382	0.962404	1	0.94531	1	1.10282	1.04265	0.984471	0.951194	1.5853	1.26475	1.8414	1.03315	1.06643	1
Os01g0134900	0.967635	1.28386	1.75334	1.03119	1.16695	0.832779	1.43972	0.99506	1.7096	0.835831	0.695294	0.994293	1.28915	0.962386	1.62849	0.866822	1.16844	0.530473	0.924854	1.06297	1.45528	0.557244	0.517318	0.533075
Os01g0135000	0.964411	1	1	1	1	1	1.02859	1	0.977896	1	1	0.965545	1	1	1	1.14771	1.16432	0.776142	0.947429	1.06542	1.29447	0.854202	0.921266	0.880897
Os01g0135600	1.17845	0.636112	0.917741	0.745885	0.93957	1.11431	0.894228	0.827778	1.0377	1.01763	1.09168	1.3741	1.07211	1.07545	0.824172	1.45019	1.06311	1.24157	0.805345	1.60772	1.74969	0.918154	1.06243	0.957653
Os01g0135700	1.62894	0.516163	0.884809	1.17931	1.04412	0.680786	0.782024	0.763366	0.539687	0.399971	0.371462	0.478044	0.588061	0.671598	0.731511	0.606928	0.834533	1.07393	0.651852	1.05644	2.97728	2.29758	3.30515	2.73513
Os01g0135800	1.082	0.999604	0.806951	0.987879	0.949846	1.10633	0.825381	0.898556	1.25827	0.945268	1.2011	0.995473	0.935508	1.1701	0.914066	1.39433	1.02157	0.89228	1.24942	0.929185	0.970079	1.78961	1.30386	1.29439
Os01g0135900	0.994308	1.90087	1.28703	1.58624	1.32045	1.23602	0.972696	1.11317	1.80237	0.730854	0.652866	1.02045	1.57704	0.524682	0.917441	0.903281	1.12424	1.03162	1.04842	1.49726	1.87546	2.79361	3.07698	3.38652
Os01g0136000	0.869961	0.731784	0.646535	1.07915	0.806668	1.02873	0.837729	1.05831	0.968483	1.13108	1.40049	1.17717	2.20494	0.549918	1.32104	1.26651	0.850551	1	1	1	1	2.28789	1.83405	1.19783
Os01g0136050	3.43899	0.56487	1.31366	0.62268	1.24714	0.624189	0.787752	1.01814	1.19699	0.398946	1	1.42632	1.6179	0.703427	0.933288	1.75259	0.589708	1.59163	1	1	1	1	0.836019	1
Os01g0136100	2.85322	0.877265	0.488254	0.781349	0.538254	0.65395	1.19674	2.00033	1.09062	0.29321	1.17079	1.10949	2.48327	0.622536	0.66588	9.47134	0.827678	3.05463	0.915388	1.07141	1.10116	1.09569	2.74849	1.71794
Os01g0136200	3.92944	0.658761	0.513489	0.94242	0.631774	0.614338	1.2641	1.37109	1.51726	0.507586	1.77618	1.1418	1.8263	0.678786	0.540884	4.77013	1.58685	3.55979	1.41587	1.28262	0.667113	1.54289	1.35376	1.06584
Os01g0136300	0.922209	0.997152	1.01284	0.748412	0.881235	0.936263	0.565303	1.07783	0.667377	1.82465	1.07519	0.897317	0.400689	0.586898	0.310507	0.648103	1.27269	2.29938	1.03891	2.21043	0.960105	1.05818	1.47275	0.840478
Os01g0136400	1.06261	0.813551	1.02284	0.943536	1.03462	0.952827	1.09769	0.955999	1.27022	1.11099	1.0644	1.16096	0.857568	0.903593	0.865356	1.17459	1.37027	0.983538	0.881276	1.14116	1.09248	2.01366	2.10114	2.26974
Os01g0136450	1.07042	0.685594	1.06161	0.745293	1.17985	1.31265	0.826278	1.6896	1.63956	1.01992	0.974205	1.71721	1.03107	0.850262	0.726312	1.06517	0.941344	0.255539	0.596262	1.19341	1.14047	2.13382	2.19709	2.30796
Os01g0136500	1.10941	0.903566	0.85121	1.06218	0.885538	0.910235	0.984774	1.02392	1.01512	0.876497	0.861248	1.13668	0.847683	1.10569	0.8403	1.61605	0.849255	0.247219	0.885028	1.05667	1.08764	1.09974	1.35728	1.27413
Os01g0136502	1	0.940967	0.847115	1	0.939704	0.826875	1	1	0.956328	0.945328	1.15476	0.896916	0.951213	1	1	1.21632	1.48777	0.899167	0.519754	1.41361	1.26483	1.1236	1.41728	1.11793
Os01g0136600	0.813402	1.03278	0.821891	1	1.07772	1.06806	1.06809	1	1	1	1.0655	1	1	1.07733	1.08196	1.58443	0.86275	1.81563	1.14352	1.27086	1.29013	1	1	1
Os01g0136700	0.967832	0.580208	0.887516	0.844202	1.29001	0.926985	0.937406	0.944224	1.02317	0.896455	0.818099	1.00653	0.987657	0.843723	1.0191	1.10674	1.34278	0.933043	0.357588	0.486771	0.648794	1.63964	1.93664	1.81035
Os01g0136800	1.32643	0.598421	0.86092	0.867631	0.999392	1.08434	0.753155	0.845876	1.02009	0.932473	0.94497	1.1008	0.825572	0.825899	0.803816	1.3503	2.01707	1.20924	0.843523	1.21608	1.42857	1.88725	2.12848	2.06707
Os01g0136850	1	1	1	1	1	0.540639	1	1	0.857887	1	1	1	1	1	1	1	1	1	1	1	1	1.04799	1	1.07816
Os01g0136900	1.06936	0.763382	0.842289	0.994496	1.32798	0.816086	0.961843	0.983763	0.974182	0.976364	1.07018	0.885137	0.920518	0.824581	0.890416	1.51982	2.84771	1.00955	0.955619	1.30248	1.30324	1.2767	1.77036	1.75201
Os01g0137066	1	1	1	1	1	1	1	1	0.574263	0.460969	1	1	1	1	1	1	1	1	1	1	2.13709	1.41075	0.756719	1.37062
Os01g0137125	1.03786	0.877303	0.600275	1.08683	1.12411	1.12975	0.927352	0.958234	0.83051	0.877271	1.0471	1.35342	0.812795	0.872703	0.756884	1.45696	0.734752	1.15029	0.879547	1	1.07186	1.021	1.07365	1.34448
Os01g0137150	0.832847	0.999659	1.19584	1	0.848489	1	1.09532	1	0.925066	1	1.18341	0.910186	1	1	1	0.930903	0.74258	0.760711	1.2646	0.85912	0.819577	1.30845	1.31671	1.14159
Os01g0137200	0.954102	1.0306	1.0361	0.640474	0.933109	0.932816	1.1302	0.763003	1.32662	0.760995	0.783633	1.12245	1.43261	1.06897	1	1.68855	1.1402	0.696635	1.26179	1.26324	1.87027	2.08968	2.19037	1.97154
Os01g0137232	1.23019	1.0148	1.16678	1.03241	1.11206	0.873073	0.854722	1.10413	1.01528	1.08263	0.941936	1.04785	1.01989	1	1.05702	1.66812	5.13233	2.46895	0.900319	1.03944	0.977401	1.36477	0.989488	1.16671
Os01g0137250	0.899865	0.758069	1.69168	1.03981	1.03888	0.811191	0.768674	1.10479	1.29537	1.72515	0.813765	0.748319	1.01913	1.15934	0.933755	0.904475	1.29209	0.671471	1.12409	1.16987	0.959977	2.33405	3.4284	2.51983
Os01g0137266	1.09854	1	1	1.26885	1	1	1	1	1	1	1.18014	0.911648	1	1	1	1.64603	2.78575	1	0.767826	1.00749	2.75594	1	1	1.27781
Os01g0137282	0.882952	0.894929	1.06063	0.88714	1	1	0.947534	1.1486	1.0581	1	0.891138	0.998251	1	1	0.944541	0.607376	0.495801	0.847645	1.02124	1.13212	1.12249	0.835818	0.985044	1.16811
Os01g0137300	1.04185	0.756016	0.917738	0.821172	1.08871	1.03727	1.02471	1.08531	1.07994	0.79069	0.945092	1.10559	1.05326	0.949415	0.866274	1.48655	1.31409	1.00777	1.43482	1.49284	1.09861	0.975463	0.985628	1.00771
Os01g0137400	1.15509	1.00229	0.950258	0.898654	1.04438	0.870933	0.867237	0.780539	1.17291	1.14736	0.739308	0.905081	1.0748	0.730547	0.933763	0.965735	0.918969	0.63412	1.02304	1.25754	0.811136	1.27564	1.32673	1.04928
Os01g0137500	0.998983	0.86432	0.910743	1.09792	0.97175	1.03747	0.967989	0.923425	1.08313	1.04252	0.85619	0.988815	1.04723	1.00127	1.07528	0.975639	1.04174	0.957431	0.983226	1.00029	0.976468	1.11346	1.07835	1.09685
Os01g0137550	0.820756	1	1.07071	0.983147	1.50341	0.813876	0.82454	1.0412	0.802296	1.26287	1.25401	0.797342	1	1	0.762764	1.01615	1.2103	1	0.683461	1.70153	1.16895	1.29122	1.05784	0.97448
Os01g0137700	1.09877	0.871365	0.98325	0.88037	1.1725	1.03994	1.09611	0.995449	1.25613	0.828886	0.671149	1.10046	0.878285	0.996088	0.985344	0.647676	1.12919	0.368056	1.03353	1.75051	0.588798	1.26784	1.41232	1.57692
Os01g0137750	1	0.54768	1	1	0.849677	1.43877	1	0.933424	1	0.908963	1.44891	1	0.720343	1	1.29266	1	1	1	1	1	1	1	1	1
Os01g0137800	0.977633	0.945728	0.97847	0.996749	0.981475	1.00558	1.02739	1.00758	1.09593	1.01814	0.998965	1.01035	1.02005	0.999521	1.00732	0.76982	1.22229	0.292057	1.28725	1.05006	1.01571	0.760517	0.805135	1.04988
Os01g0137875	0.959719	0.634107	0.593336	0.918389	1.07396	1.15694	0.757245	0.762631	0.954944	1.06953	0.903606	0.657014	0.714232	0.725309	0.6754	0.521897	1.38975	0.738417	1.07059	1.12062	1.02079	1	0.950381	1
Os01g0137950	1.15306	0.553732	0.670684	0.685811	0.901522	0.854356	0.876899	1.42095	0.590506	0.895944	1.16506	1.18564	0.542667	0.872437	0.584945	0.438925	0.706246	1.63891	0.949262	0.964399	1.22925	1.96293	1.49555	1.62545
Os01g0138000	1	1	0.895504	1	1.11655	1	1	1	0.914523	1	0.992803	1.09601	1	0.874575	1	0.683561	0.509298	0.403124	0.859121	0.998445	1.19902	1.0978	0.975603	1.50291
Os01g0138100	1.13369	0.764543	0.865433	0.909636	0.968045	1.03738	0.663754	1.03885	0.972641	1.05998	1.09432	0.962843	1.13765	0.859736	0.785493	1.63255	0.979878	0.947868	1.18149	1.36931	1.10083	1.07022	1.05545	1.17798
Os01g0138232	1	1	1	1	0.963939	1	1	1	1	1	1	1.07523	1	1	1	0.639923	1.80739	1	0.926106	1.11422	1.53212	1.35197	1.08952	1.32224
Os01g0138300	1.06003	0.83178	0.870822	1.03929	1.30975	0.837665	1.03816	0.956651	0.872328	1.14966	0.727736	0.854652	0.837185	1.03718	0.761671	0.825314	0.652371	0.592538	1.78739	1.85678	0.651022	2.20634	3.59311	1.97725
Os01g0138350	1.35783	0.344227	0.626615	0.959708	0.936216	0.813618	0.558281	0.871686	0.889822	0.839916	0.921109	0.704096	0.491209	0.955167	0.929979	0.563465	1	0.669129	0.649623	1.54885	1.28699	0.938768	1.11892	1.05841
Os01g0138400	1.11837	0.762477	0.812719	0.982709	0.978076	0.974102	0.823176	0.928334	0.792098	0.901221	0.795871	0.915743	0.938392	0.915617	0.763044	1.27556	2.03798	1.41052	0.984293	1.43723	1.73414	3.12283	3.25695	2.15491
Os01g0138451	1	1	1	1	1	1	1	1	1	1	1	1	1	1	1	1	1	1	1	1	1	1	1	1
Os01g0138500	1.11048	1.67977	1.28882	1.59087	1.39166	1.28536	1.90204	1.61185	1.34753	0.688605	0.542596	0.903211	1.70226	0.651958	1.34975	0.702776	1.17078	0.892207	0.926178	1.3627	0.872177	0.482537	0.499831	0.548922
Os01g0138600	1.09296	0.808535	0.990617	1.05465	1.18594	0.792049	1.11813	1.07763	0.727862	1.03375	0.916654	0.820633	0.950254	0.780412	0.854645	1.10958	1.27562	1.19913	1.02164	1.16391	0.859498	0.70185	0.64818	0.68177
Os01g0138800	1.18527	0.945188	1.21947	1.36795	0.947407	0.929223	1.11331	0.929289	1.00312	0.7637	0.60467	0.87747	0.9117	1.18577	1.00563	1.35348	1.06312	1.13444	0.825334	1.29286	1.31767	1.34176	1.07344	1.27318
Os01g0138900	0.816131	0.950392	1.08824	1.53568	1.18035	1.12275	0.79644	1.10204	1.09945	0.981354	0.929478	1.02079	1.67173	0.484577	0.772399	1.78192	1.89649	1.24468	1.91311	1.58233	1.28277	0.597225	0.673703	0.691114
Os01g0139000	0.669102	2.68961	1.73581	2.35821	1.5249	1.23695	2.42092	1.033	3.92888	0.400264	0.385303	0.976513	1.14453	0.221353	2.13286	0.174014	0.3649	0.304384	0.703009	0.809411	1.25589	0.788565	0.457094	0.885355
Os01g0139200	1.02604	0.743302	0.821219	0.936697	1.22834	0.889524	1.06875	1.07241	1.25514	1.11665	0.98102	1.16628	0.943924	0.78916	0.533776	1.3455	1.46962	0.783068	1.09099	1.17736	1.49245	1.25812	1.22345	1.14345
Os01g0139600	1.04998	1.02424	1.02301	0.97505	0.957421	0.999859	0.98008	0.97678	0.961216	1.02392	0.952621	0.975863	1.01289	0.915025	0.976926	1.25849	1.04933	1.03912	1.21483	1.10962	0.838357	1.40204	1.34914	1.35191
Os01g0139700	1.12705	0.730334	1.11421	0.599428	0.823301	1.04716	0.623885	0.976279	1.01216	1.07502	0.498589	1.18427	1.13295	0.764534	0.875281	1.10142	1.71988	2.02136	2.72071	1.96633	2.89449	7.79432	6.89618	7.27193
Os01g0139900	0.89222	0.863287	0.80056	1.6115	0.910995	0.997716	0.760253	0.830013	0.872078	0.812997	0.993503	1.17572	1.04908	0.702023	0.599964	1.23981	1.51173	1.40071	1.83758	1.35735	1.54278	4.06018	5.12946	2.77463
Os01g0140100	0.951597	1.90933	1.59437	2.78132	2.26684	1.04829	3.80464	1.55534	1.65886	0.356964	0.452766	0.740861	1.02712	0.33883	2.6235	0.584072	0.672396	1.38988	0.78515	0.967073	1.30775	1.86136	1.04571	1.10828
Os01g0140400	0.809618	0.869558	0.997765	1.46956	1.51839	1.12696	1.6218	1.08409	1.58563	0.658877	0.88009	1.1312	1.10408	0.695488	1.32086	0.723819	1.04275	0.625555	0.924346	1.05108	0.96758	0.744816	0.522772	0.493051
Os01g0140500	1.15913	0.828774	0.764924	1.06777	1.03988	0.602227	0.866164	1.03571	0.719984	0.915425	0.962723	0.830798	0.738424	0.766002	0.660708	0.825904	1.09135	1.57094	0.87138	0.912684	1.3112	0.919845	0.734908	0.741553
Os01g0140700	0.877856	0.613078	0.908368	1.13785	1.11961	0.593685	0.676396	1.15062	0.688965	0.985817	0.705765	0.807395	0.471446	0.676986	0.551159	0.511679	0.427422	0.484427	0.415898	0.524646	0.621509	0.443192	0.659111	0.456749
Os01g0141000	1.13673	0.365995	0.778783	0.652121	0.888086	0.450325	0.578702	0.794104	0.51638	1.26102	0.706464	0.660745	0.334922	0.72297	0.272837	0.295374	0.668456	0.847125	0.146073	0.377113	0.635317	1.40025	1.13075	0.920644
Os01g0141100	0.999457	0.778395	0.928118	1.04553	1.06694	0.879963	0.901656	1.02252	1.09612	0.95868	1.03988	0.898036	0.855034	0.934675	0.787086	1.10256	1.31915	1.24502	1.07275	1.06551	0.869716	1.07577	1.14483	1.23604
Os01g0141150	0.778199	0.657245	0.860434	0.8388	0.992964	1.15129	0.775485	0.867959	1.13069	1.04047	0.837409	1.20911	0.798515	1.22561	0.755773	1.41436	2.02058	0.282597	0.735893	0.560917	0.376797	0.989897	0.943222	1
Os01g0141300	1.02805	1	1	0.972157	1	0.967872	1	1	1	1	1	1	1	1	1	1	1.2221	1	1.92668	1.4063	0.868376	0.802942	0.826547	0.99073
Os01g0141450	1	1	1	1	1	1	1	1	1	1	1	1	1	1	1	1	1	1	0.934476	1	1.0672	1	1	1
Os01g0141600	0.995652	0.545206	0.736361	0.516845	0.967632	1.05976	0.958183	0.810224	0.859381	1.17459	1.00374	1.02062	0.843155	1.47082	1.05404	1.01889	1.01336	0.852657	1.16556	1.11042	1.19086	0.763284	0.778505	0.881539
Os01g0141700	1.17974	0.655373	0.841126	0.683474	1.03784	0.99014	1.04296	0.960578	1.17419	0.948258	0.956674	1.04115	1.07604	1.21411	0.937046	0.878865	1.07481	0.647686	0.961964	1.1289	0.679105	0.934786	1.20001	1.00486
Os01g0141900	0.816835	0.992104	0.875673	1.083	1.31747	0.899119	1.22457	1.06414	1.62666	0.717526	0.873974	1.2492	1.20761	0.827884	0.842204	1.38303	1.57949	0.707699	1.45198	1.28594	1.01563	1.06408	0.99225	1.08459
Os01g0142100	0.963023	0.687456	0.778263	0.711309	0.883186	1.01824	0.962341	0.82674	0.976874	1.06447	1.10889	1.01301	0.835455	1.34325	1.05546	1.25292	1.10118	0.995777	0.927448	0.640862	0.800191	0.523558	0.42864	0.354071
Os01g0142200	0.994179	0.875998	0.774007	0.971016	1.00218	0.690417	1.02489	0.898355	0.934298	1.051	0.878078	0.800756	0.557712	0.924542	0.918087	0.861025	0.878873	1.00285	1.02851	1.10338	0.959124	0.731084	0.687198	0.732689
Os01g0142300	0.981469	1.21925	1.11608	0.963209	0.940861	1.18852	1.62013	1.16955	1.08523	0.979424	0.990042	0.882213	0.964854	1.11399	1.09483	0.669193	0.560238	0.624068	1.14859	0.663468	0.584875	0.336	0.31581	0.268397
Os01g0142500	1.07967	0.740621	0.792605	0.92083	1.11441	0.825732	0.838122	1.00415	0.907699	1.02265	1.04188	1.07492	1.06388	0.828445	0.773087	1.18571	1.58909	1.19009	0.81829	0.933271	0.998917	0.757713	0.843287	0.810249
Os01g0142600	1.05183	0.984654	0.93953	0.847761	0.962855	0.968241	0.96647	0.994636	0.980877	0.922932	1.00564	1.16365	1.0593	1.06842	1.03244	1.14053	1.38723	0.830318	0.75154	0.829159	0.79892	0.948076	1.06515	0.962705
Os01g0142800	1.08319	0.990581	1.08297	1.10808	1.25048	0.980048	1.00733	1.00939	1.34902	0.799781	0.923218	1.24135	1.69573	0.897579	1.10362	1.15545	1.12017	0.740108	0.596352	0.797811	1.49345	0.600926	0.603771	0.538487
Os01g0142875	1	1	1	1	1	1	1	1	1	1	1	1	1	1	1	1	1	1	1	1	1	1.06258	0.906229	0.964931
Os01g0142950	0.923644	0.926735	0.963248	0.952386	1.09287	1.10339	1.0603	0.951737	1.05263	1.03905	0.938729	1.0894	1.07476	0.977823	1.06184	1.44333	1.51785	0.323302	1.27753	1.48383	1.44187	1.27317	1.30488	1.04475
Os01g0143100	0.973309	0.581538	0.740732	0.668984	0.863991	0.83596	0.805985	0.815477	0.818186	1.1451	0.91718	0.878199	0.642995	1.24255	0.735489	0.843465	0.849499	1.26182	1.10229	1.06839	0.90642	0.790544	0.732728	0.683605
Os01g0143300	1.06015	0.771738	0.550099	0.746639	1.09625	0.718833	0.82695	0.888308	0.687947	1.15014	1.00814	0.872811	0.655184	0.757563	0.63717	0.925885	1.24537	1.46315	1.48912	1.2623	0.928635	0.540693	0.497833	0.432215
Os01g0143350	1	1	1	1	1	1	1	0.886054	1	1	1	1	1	1	1	1	1	1	1	1	1	1	0.911322	1
Os01g0143400	1	1	1	1	1	1	1	1	1	1	1	1	1	1	1	1	1	1	1	1	1	1	1	1
Os01g0143700	1.12494	1	0.88815	0.804751	0.818086	0.650544	0.798864	1.02267	1	1.14534	1.3997	0.699262	0.947125	1	1	1	1	1	1	1.10654	1.1663	1	1	1
Os01g0143750	1	0.83755	1	1	1	1.06129	1.08541	1	0.964693	1	0.840064	1.30774	1	0.862139	0.942504	1	0.81536	1	1.8139	1	1.18001	1	1	1
Os01g0143800	1.09107	0.602262	0.685072	0.630769	0.835715	0.778593	1.03741	0.828031	0.82394	1.03143	0.851436	1.02121	0.540526	1.24392	0.607671	0.824257	0.893891	1.7139	1.07828	0.893928	0.894489	1.0975	1.23536	1.30589
Os01g0143900	1.11564	1.88087	1.46304	1.57674	1.20628	0.980916	1.19276	0.859672	1.73645	0.765747	0.564223	0.705868	0.806257	0.60537	1.13039	0.948003	2.91251	2.34009	1.13377	1.44941	1.45589	1.22314	1.49238	1.31766
Os01g0144000	0.827543	1.16068	0.917688	1.43126	1.24781	0.859898	1.04946	1.14368	1.0786	0.85472	1.10778	0.905212	0.734015	0.59009	0.760211	0.986123	1.34073	0.944264	1.27891	0.990548	0.85393	1.26478	0.919508	1.09798
Os01g0144100	0.963434	0.983973	1.13866	0.823469	0.885215	1.02943	1.03363	0.803104	1.12321	1.0235	0.897994	1.33883	0.788003	1.15968	1.29842	0.910522	0.803338	1.21112	1.11594	0.86425	1.11565	0.682059	0.773749	0.858956
Os01g0144200	0.849487	0.931516	0.888713	0.795728	0.732902	0.776257	0.818089	1.12374	0.925041	1.13572	1.07264	1.09204	1.15461	0.723842	0.95911	1.20094	1.55127	1.22809	1.45382	1.22374	0.812282	1.14448	1.20013	0.768928
Os01g0144300	0.970931	0.999622	0.972496	1.02168	0.98285	1	1.0046	0.989972	1.00469	1.0219	1.02036	0.99698	1.05281	0.903499	1.03209	1.15351	0.900343	0.909764	1.52241	1.16664	1.04689	1.07826	0.958667	1
Os01g0144340	0.972559	0.753661	0.942373	0.882125	1.14387	0.963074	1.13481	0.91052	1.31798	0.878617	0.786467	1.12971	1.03754	0.933181	1.03015	1.13971	1.1128	0.883772	1.18862	1.00915	0.939369	0.900704	1.12548	1.04216
Os01g0144380	0.918061	0.927088	0.949822	1.00781	0.982004	1.06655	1.01852	0.929411	1.13132	0.995922	0.892516	0.947756	0.9734	0.938121	1.11067	1.0421	1.1632	0.93724	0.935587	0.990747	0.78623	1	1	1
Os01g0144500	1.25026	0.939618	0.996162	0.971026	1.1862	0.895919	1.06513	1.01035	0.593974	0.9453	1.07777	0.912202	1.06419	0.747047	0.90323	1.12352	1	1.26404	0.822803	0.919386	0.816715	1.28758	0.795138	1.17791
Os01g0144600	1.15624	0.746185	0.870621	0.751847	0.99565	0.83596	0.887418	0.919559	0.772499	1.03832	0.93238	0.833389	0.802082	1.05744	0.805978	0.843369	1.28329	1.41883	0.862139	1.07124	1.12167	1.36303	0.918259	1.13714
Os01g0144700	1.20057	0.572372	0.654266	0.778823	1.10271	0.63177	0.712539	1.11796	0.737972	1.08194	1.04328	0.908146	0.685194	0.68277	0.589417	1.34804	1.6701	1.8255	1.21144	1.24675	1.20139	0.786836	1.02557	0.79218
Os01g0144800	1.02881	0.771009	0.863248	1.17739	1.27506	1.04002	0.867992	1.53158	1.37388	1.44909	1.18812	1.07021	1.49224	0.412307	0.725914	0.717424	0.758143	1.40392	1.03208	1.01069	1.59764	1.28885	1.483	0.720182
Os01g0144900	0.963031	0.895201	0.918166	1.05631	1.11436	1.02496	1.00875	1.12914	1.15798	1.10241	0.992477	1.1262	1.06705	0.795578	0.8433	1.52466	1.47747	1.23057	1.4147	1.39093	1.00113	1.30421	1.03068	0.904052
Os01g0145000	0.760358	1.27619	0.563098	0.968373	0.74488	0.731141	1.36567	0.708629	0.616722	0.808573	0.589024	0.515771	1.54698	2.66127	0.733251	5.03561	1.08382	1.38254	1.1256	0.832899	1.12654	2.21183	0.791669	0.639499
Os01g0145200	0.907411	0.918636	0.765413	0.868274	1.2783	0.824944	0.969375	0.989191	0.799498	1.18381	0.870176	0.810715	0.860456	0.993018	0.772349	0.863228	1.3004	1.3217	1.1522	1.19935	1.11735	1.00339	0.849935	0.964195
Os01g0145600	1.17407	0.753218	0.81386	1.05772	0.99049	0.956057	0.89261	1.30682	0.80109	1.08962	1.21787	0.994637	1.07074	0.93742	0.638705	0.981611	1.32447	0.919462	1.04108	1.22933	1.55747	1.05155	1.13772	0.548147
Os01g0146101	0.972695	1.15909	1.05615	1.05181	1.19972	1.05469	0.801284	0.981303	0.973923	1.08249	0.992286	1.23682	0.964433	0.911375	0.89074	1.13088	1.33125	1.3186	1.31444	1.30034	1.13971	1	1	1
Os01g0146200	0.955504	1.45957	1.20293	1.17119	1.02593	1.03117	1.01123	1.01912	0.885201	0.834822	0.918758	1.03611	1.0644	1.09742	0.927936	0.876936	1.16798	1.24969	0.999857	0.935694	0.960285	1.18307	1.07007	1.55093
Os01g0146600	1	1	1	1	0.894947	1	1	1	0.921706	1	1	0.996512	1	1	1	1.23052	1	1	0.786386	1.02854	0.920627	1	1	1
Os01g0146801	1	1	1	1	1	1	1	1	1	1	1	1	1	1	1	1	1	1	1	1	1	1	1	1
Os01g0147001	1	1	1	1	1	1	1	1	1	1	1	1	1	1	1	1	1	1	1	1	1	0.85302	1.39605	1.53053
Os01g0147200	1.00139	0.73904	0.916051	0.833722	0.961707	0.905755	1.18166	1.16404	1.53721	0.999908	0.957486	1.13456	1.0647	1.00766	0.924824	1.20066	1.53939	0.790307	1.15284	1.01603	0.688927	1.14868	1.22839	1.30598
Os01g0147250	0.99196	1.0682	0.961067	1.15046	1.13773	0.936581	1.03559	0.969219	1.13854	0.860674	0.934521	0.90856	1.33593	0.90508	1.00702	1.17867	1.33959	0.730431	1.19004	1.07856	1.18264	1.06114	1.18236	1.06949
Os01g0147300	0.84554	1.38883	1.19504	1.50578	1.40834	0.898956	1.18172	1.11648	1.21324	0.809296	0.998209	0.986793	1.29603	0.810969	1.09843	1.19883	2.10974	0.971593	1.90707	1.36116	0.681623	1.02998	0.936754	1.06345
Os01g0147400	0.816947	1.13972	1	1	1.07047	0.999621	1.00387	0.994743	1.06507	0.936634	0.879	0.93559	1.09948	0.920205	1	1.12233	1	1	0.693653	1	1.17058	1.10459	0.810318	1.38339
Os01g0147600	0.986777	0.817674	1.11725	0.927916	0.900973	0.872692	0.795394	0.896793	1.26379	1.08837	1.24556	0.877734	0.93259	1.19455	0.738398	0.903892	1.45691	0.751111	1.10974	1.06359	0.66076	1.09236	1.07705	1.08458
Os01g0147650	0.861704	1.40725	0.551307	0.74662	1.18148	1.12976	1.14172	1.14786	0.702398	2.25398	1.31713	1.11885	1.12014	1.11177	0.775759	0.418479	2.37114	3.90004	1.4454	1.39486	0.907181	1	1.34521	1.30809
Os01g0147700	1.06053	0.805308	0.881912	0.900046	1.11452	0.904151	1.25618	1.1918	1.86602	1.05022	0.943028	1.40671	1.23994	0.979808	0.675221	1.21794	1.62228	0.748904	1.30432	1.19546	0.777923	1.09011	1.10852	1.16926
Os01g0147800	0.926812	0.956231	0.897921	1.31157	1.1152	1.14931	1.34589	1.28018	1.01221	0.783867	0.608105	0.898923	0.892545	1.04434	0.941992	0.942936	0.960696	0.983942	1.09795	1.12621	0.967838	1.03836	0.911208	1.04503
Os01g0147850	1	1	1	1	1	1.7938	3.28026	1	0.410799	1	3.10386	1	0.457614	1.10075	0.8128	1	1	1	1	1	1	1	1	3.04428
Os01g0147900	1.03043	0.722961	0.892979	0.891376	0.986924	0.859525	0.79606	0.908256	0.833649	1.06626	1.00376	1.02773	1.01811	0.977517	0.968394	1.04011	1.02861	1.01968	1.20027	1.01418	0.731776	0.892912	0.955781	0.93625
Os01g0147950	0.912533	0.824782	0.840523	0.776075	0.900926	0.881618	0.935708	0.837261	0.814005	1.11778	1.09787	0.808266	0.846677	0.496608	1.27235	0.920038	1.06206	0.422504	1.11067	0.645775	0.671231	1	0.994087	1
Os01g0148000	0.626257	0.605979	0.891437	0.434707	1.79927	2.1556	0.784382	0.526023	2.52737	0.601762	0.367034	2.05628	2.24382	0.906379	1.10227	1.6409	1.9224	0.0482955	1.0546	1.05596	0.625069	0.994793	1.41228	1.49739
Os01g0148050	0.925379	0.699852	0.797176	0.716047	1.09613	1.05518	1.07445	0.881434	1.35141	1.03555	0.935828	1.10121	1.11165	1.10517	0.914641	1.55736	1.70944	0.678497	1.2722	1.20887	0.871272	1.32522	1.43555	1.67309
Os01g0148100	0.975858	0.854266	0.942901	0.914977	1.06039	1.08361	1.11008	0.875876	0.87718	0.99715	0.895428	0.988431	0.925698	1.07515	1.05782	1.20039	1.63555	0.555797	0.872211	0.934267	1.10483	0.867858	1.00634	1.06825
Os01g0148200	1	1	1	1	1	1	1	1	1	1	1	1	1	1	1	1	1	1	1	1	1	1	1	1
Os01g0148400	0.893627	0.812711	0.865594	0.815081	0.952253	1.1198	1.01622	0.994864	1.04442	0.917515	1.01086	1.14589	1.07387	1.14151	0.999628	1.35692	1.5864	0.923121	1.31728	1.10842	0.840619	0.895736	0.781768	1.08392
Os01g0148500	1	1	1	1.02334	0.97767	1	1	1	1	1	1	1	1	1.13848	1	0.893655	0.898945	0.872688	1.27448	0.768127	0.786306	1.38645	1.34361	1.66045
Os01g0148700	1.17233	0.569434	0.653894	0.736297	1.13305	0.864367	0.785288	0.95588	0.698331	1.05301	1.06114	1.04263	0.89288	0.995138	0.621404	1.33073	0.992174	0.891098	0.937208	1.03721	1.01252	1.10435	1.20624	0.955947
Os01g0149200	1.23851	0.998909	0.779136	1.05648	0.893245	1.08156	0.806077	1.29515	0.958376	1.15944	1.5381	1.07249	1.36307	0.624674	0.763208	1.3829	0.817156	1.51815	1.77334	1.90878	2.37456	1.84453	1.61608	1.57716
Os01g0149350	1	0.982801	1.00703	0.988109	0.978049	1.00191	1.04185	0.980666	1.01243	1.07993	1.03951	1.03113	0.993028	1.00333	0.983638	1.08919	1.18515	0.972091	1.03057	1.12805	0.869479	1.01454	0.90662	1.06874
Os01g0149400	1.14244	1.41395	1.00352	0.87234	1.32671	0.941535	1.06341	1.50599	0.926357	1.16462	1.08006	0.94606	0.989796	1.03172	0.821375	0.302328	1	1	1	1.21449	0.675559	0.594513	1.83756	0.260506
Os01g0149500	1.0304	0.944356	0.93423	0.948716	0.966824	0.948815	0.965396	0.995555	1.08037	0.930238	0.961642	1.16335	0.992524	0.993568	0.956811	1.83609	1.98722	0.905993	1.01085	0.993973	0.900809	0.872656	0.793561	0.762316
Os01g0149600	1.05702	1.49522	0.954423	1.19132	1.11539	0.813489	1.47914	0.981746	0.695641	1.14188	1.18534	1.0752	0.88457	1.05474	0.665567	1.61536	1.77946	1.23048	0.696786	0.728825	0.996242	0.859804	0.799585	0.664747
Os01g0149700	0.999582	0.725326	0.663132	0.775125	1.03211	1.02093	0.860142	0.995302	1.08653	1.11256	1.39163	1.01921	0.896037	0.901136	0.929935	1.29806	1.53623	0.821312	1.53283	1.26296	1.35608	1.35716	1.6095	1.57208
Os01g0149750	1	1.11347	1.17755	1.19149	1	1	1	1	1	1	0.734923	1	1	1	1	1	1	1	1	1	1	1.06671	0.94711	1.04697
Os01g0149800	1.03757	1.10672	0.799808	1.29453	0.82712	1.12458	0.624859	1.34846	0.912834	1.16377	1.76874	0.970837	1.4751	0.440801	0.59081	1.23413	0.779317	1.37616	2.79102	1.72057	3.89907	2.75209	3.49903	3.34976
Os01g0149900	0.852364	0.879789	0.873275	0.696015	1.19841	1.00816	0.949255	0.90508	1.21808	0.916513	0.887426	1.12093	0.879919	1.15883	0.94097	1.78347	1.15088	0.761458	0.908056	0.906033	0.57787	1.06324	1.41971	1.18513
Os01g0150000	0.877084	1.64885	1.2313	1.33272	1.5581	1.14894	1.78527	1.22176	1.46961	0.695911	0.807877	0.98327	0.91276	0.818016	1.4006	0.889211	0.952638	1.07795	1.18054	1.04957	0.772968	1.12211	1.15182	1.37371
Os01g0150100	1.00986	0.955351	1.00351	0.887101	1.0326	1.1175	1.12076	1.16648	1.21519	0.902961	1.03898	0.964332	0.840625	1.15053	1.15177	1.2553	1.49012	0.920531	1.24978	1.03239	0.928443	0.929775	0.794392	0.892752
Os01g0150200	0.962095	1.57949	1.35325	1.62572	1.45504	0.869376	1.78666	1.21875	1.256	0.665273	0.86057	0.836596	0.837148	0.696336	1.32866	0.457009	0.855515	1.04649	1.42418	1.05977	0.852661	0.978872	1.02569	1.07477
Os01g0150400	0.928932	0.944673	0.782842	1.04564	1.64165	1.03129	1.10576	1.16444	1.03838	0.914456	1.50637	1.05584	1.14807	0.887764	1.14528	0.741194	1.17807	0.996249	0.497746	1.01194	0.866374	1.21446	0.876851	1.03912
Os01g0150500	0.981636	1.33509	1.15765	0.830524	1.04019	1.00405	1.46715	1.23054	1.52549	0.745932	0.71423	1.14216	0.976491	1.2385	1.42238	1	1.18679	0.878884	0.523796	0.525809	0.206288	0.883186	1.24624	0.779028
Os01g0150700	1	1	1.02544	0.971822	1	0.975697	1	1	1	1.02495	1	1	1	1	1	1	1	0.83502	1	1	1	1.03623	0.926112	1
Os01g0150800	0.849482	1.85972	1.35872	1.317	1.52829	1.43869	2.34696	1.42373	2.65947	0.694165	0.710614	1.09459	1.22425	0.899087	1.09323	1.1702	1.54505	1.15824	1.14319	1.23013	0.761092	0.885022	0.866897	0.681859
Os01g0150900	0.69244	1.63062	1.49491	1.0949	1.05995	0.854717	1.50883	0.987486	2.48504	0.505699	0.87016	1.31201	1.1144	0.878502	1.04015	1.36267	0.440016	1.38515	1	1.04899	1	1	1	1
Os01g0150950	0.834908	1.18984	1.2551	0.921919	1.14293	1.06833	1.01153	1.0497	1.28876	0.956257	1.01382	1	1.14895	1.01074	1.02259	1.05353	0.973193	1.18631	0.96864	1.24617	1.56011	0.958873	1.08636	0.930044
Os01g0151100	0.977338	0.775964	0.824199	0.775477	1.06548	0.987589	0.970636	0.940026	0.88712	0.99662	0.958553	1.01594	0.892549	0.921079	0.877841	1.36631	1.45056	0.772011	1.03391	0.844304	0.74028	1.19038	1.36296	1.54044
Os01g0151200	0.959448	0.731347	0.83805	0.657994	0.826867	1.03241	1.02687	0.836439	1.18386	1.09845	0.937554	1.17588	1.05258	1.51077	1.36339	0.994468	0.891749	0.97398	1.01094	0.694855	0.863542	0.961822	1.14595	1.05637
Os01g0151400	1.02365	1.60375	1.02423	1.34581	1.19987	1.39896	1.16237	1.03802	1.49365	0.980699	0.797104	1.2493	1.66883	0.865109	1.15836	1.09047	0.882545	0.626301	0.679996	0.810726	1.1368	0.913191	0.872522	0.800297
Os01g0151500	0.870797	2.46419	1.5835	1.41388	1.52038	1.55881	1.21633	1.30764	1.6593	0.803352	0.949651	1.13239	1.57606	0.759979	1.28455	1.05234	1.01069	1.09983	0.720037	0.903059	1.09255	0.391929	0.318679	0.353291
Os01g0151600	0.964334	0.890644	0.843392	0.985166	1.1979	1.10264	1.1974	1.13808	1.16452	0.92193	0.836335	0.91163	1.95102	1.16933	1.83291	1.55426	1.65238	0.880234	1.44003	1.31089	0.956135	1.06512	1.10673	1.18863
Os01g0151700	0.777162	1.28926	1.17828	1.82977	1.78958	1.15058	4.52139	2.76548	1.29045	0.330639	0.297614	0.40637	1.60271	1.10718	2.97956	0.916512	0.953124	1.00883	0.799398	0.865026	0.625787	0.540327	0.543279	0.864065
Os01g0151750	1.29377	0.686451	0.506656	0.696485	0.357104	1.0647	2.50214	1.49127	3.46251	0.250432	2.72696	1	2.33217	1.58816	4.28892	2.42743	2.17276	1.5102	1	1	1	1	1	1
Os01g0151900	1.06689	0.784177	0.693946	0.829316	0.945567	0.910087	0.947936	0.862172	0.926814	0.885746	0.78035	1.07407	0.945703	1.04857	0.741381	1.23916	0.904258	0.797663	1.315	1.00288	0.639959	0.866844	0.79531	0.688032
Os01g0152000	0.937439	0.985096	0.969408	0.971294	0.934954	1.03587	0.961265	1.05217	0.96124	1.1084	1.00204	1.03429	0.97456	0.91897	0.978312	1.02785	2.29264	1.20714	1.29577	1.3044	0.95411	2.05971	2.91012	2.35177
Os01g0152050	1.0354	1	1	1.04803	1.02376	1	1	1	1	1	1	1	1	1	1	1	1.63473	1	0.817434	0.859434	0.704096	1	1	1
Os01g0152100	1	1	1	1	1	1	1	1	1	1	1	1	1	1	1	1	1	1	1	1	1	0.957891	1	1
Os01g0152200	1	1	0.967642	1	1	1	1	1	1	1	1	1	1	1	1	1	1	0.940861	1	1	1	1	1	1
Os01g0152300	1.02773	1.60129	0.948803	1.41454	1.16769	0.828696	2.67012	1.10288	0.838189	1.02429	1.11048	1.05614	0.883825	0.820959	0.622793	0.921382	1.36912	1.33904	0.818698	0.850311	1.23441	0.807051	0.625002	0.526659
Os01g0152500	1	1	0.983943	1	1	1	1	1	1.0014	1	1	1	0.985767	1	1	1	1	1	1	1	1	1	1	1
Os01g0152600	0.892769	0.716774	0.804608	1.06002	1.17423	0.887509	0.897961	0.938644	1.05771	1.00737	1.02842	1.1242	0.922051	0.959891	0.811139	1.09059	1.4223	0.789662	1.43893	0.998226	0.936243	1.61252	1.70205	1.71799
Os01g0152675	0.471023	0.947951	1	1	1.50426	1.13411	1.21123	0.830926	0.632695	1	0.742741	0.713978	0.798164	0.955569	1	1.73016	2.11722	0.482552	1.49494	0.686287	2.47483	0.577705	1	0.901296
Os01g0152687	1.1228	0.874898	0.764118	1.12724	0.859162	0.903492	1.01308	1.05113	1.01699	0.94891	1.0917	1.25552	0.94998	1	1	1.03837	0.828701	1.18453	1.25636	1.06171	0.858086	1.22826	1.50257	1.04936
Os01g0152700	0.978519	1.05588	0.932555	1.10041	1.22683	0.986134	1.21049	1.03256	0.855006	1.07991	1.04888	0.914046	0.688362	1.03155	0.721583	1.30711	1.2196	2.69223	0.98011	1.1767	1.10983	0.892197	0.830834	0.839231
Os01g0152800	1.08368	0.64184	0.957897	0.881835	1.19107	1.08676	1.03013	0.931558	0.908433	0.954466	1.20386	1.06134	1.41775	0.995388	1.05914	2.50692	1.70977	1.19043	0.853722	1.11803	1.03832	0.937178	1.13733	0.865759
Os01g0152850	1.19865	1.15726	0.947198	0.876563	0.952493	1	0.8762	1.10582	1	1	1	1	1	1	1	0.606367	1	0.843671	1	1	1	1.00012	0.948225	1.08546
Os01g0152900	1.09585	1.22475	0.912526	1.09082	1.18761	0.804017	1.5389	1.00969	0.799173	1.04085	1.12629	1.06591	0.835163	1.13604	0.751537	1.0995	1.5726	1.19288	0.872502	0.855729	0.918818	0.71659	0.670563	0.516105
Os01g0152950	1.06171	0.870965	0.998735	0.91304	1.03618	0.784732	0.917589	0.964711	0.994778	0.862506	0.865072	1.19361	1.01277	0.974251	0.775091	1.13398	1.5	0.815478	1.04145	1.006	1.15988	1.38697	1.3308	1.22152
Os01g0152951	1.21539	0.571051	0.472323	0.628936	0.795037	0.570471	0.932601	1.01244	0.672916	1.05364	1.32352	1.12472	0.868893	0.903365	1.24814	1.9197	1.22884	1.04549	1.59733	0.758259	0.917457	1	1	1
Os01g0153000	1.06654	0.655078	0.908237	0.734943	1.10862	0.993276	0.869168	0.944622	0.876285	1.10691	1.10994	0.948228	1.16724	0.932478	0.837994	1.96409	1.75314	0.86469	1.36361	1.33068	1.03377	1.18163	1.41179	1.50149
Os01g0153050	1	1	1	1	1	1	1	1	1	1	1	1	1	1	1	1	1	1	1	1	1	1.25999	1.35253	1.0868
Os01g0153100	1.02961	1.23709	0.944251	1.08019	1.14834	0.895186	1.44421	1.02212	0.734669	1.15186	1.06328	1.027	0.732605	1.12959	0.712458	1.00322	1.41088	1.55247	0.871885	0.807927	1.11738	0.814012	0.716366	0.619729
Os01g0153150	0.951078	0.9461	0.896097	1.04173	1.0811	0.957095	0.991231	1.06866	1.10062	1.09146	1.13837	0.967805	0.977179	0.984943	0.963777	1.14496	1.3337	1.21363	1.33025	1.18999	1.00838	0.976866	0.92929	0.925106
Os01g0153200	1.99672	0.68683	0.31355	1.04446	0.812052	0.475793	1.42528	0.951251	1.55205	2.10558	1.77062	1.64427	0.483789	0.659557	1.52733	2.99008	2.05768	1.31671	0.30871	0.623039	0.903544	1.02544	1.3988	1.12887
Os01g0153250	1.11165	0.844825	0.993974	0.872966	1.14263	1.19032	1.09927	0.925424	1.22727	1.0351	0.932527	1.31587	1.14029	0.899609	0.960848	1.12565	1.15698	1.12774	1.42305	1.02453	0.885283	0.995532	0.845332	0.914565
Os01g0153275	0.801475	0.965217	0.824906	0.747204	0.883058	1	0.939736	1	1.16839	0.707042	1.08394	1.39843	1	1	1	1.45906	1.69311	0.369049	0.988783	1.00724	1.10809	0.941808	0.980139	1.01686
Os01g0153300	1.19123	1.08703	0.80868	0.943718	0.978981	0.814786	1.57036	0.894838	0.670886	1.18942	1.13541	1.16618	0.607486	1.43485	0.708471	0.928016	1.31532	1.34539	0.794341	0.799449	1.01995	0.785956	0.728486	0.583978
Os01g0153400	1.14898	0.584787	0.716661	0.585535	0.938915	0.963144	0.994905	0.845149	1.01211	1.13403	0.943513	1.07729	0.865438	1.22618	0.892458	1.24722	1.11832	1.09188	1.54337	1.16907	0.879119	1.00718	1.22379	1.13449
Os01g0153500	1	1	1	1	0.945885	1	1	1	1	1	1	1	1	1	1	1	1	1	1	1	1.07009	1	1	1
Os01g0153550	1	1	1	0.917086	1	1	1	1	1	1	1	1	1	1	1	1	0.865881	1	1	1	1	1	1	1
Os01g0153600	0.839909	1.08857	0.881658	1.62268	1.04924	1.09289	0.837396	1.05863	1.2188	0.953633	0.94753	1.17691	0.843935	0.647139	0.782866	1	0.935938	1	1	0.88839	1	0.58641	0.864162	0.751389
Os01g0153625	1	1	1	1	1	1	1	1	1	1.20489	1	1	1	1.077	1	1	1	1	1	1	0.936023	1.21362	1	1.0979
Os01g0153700	1	1	1	1	1	1	1	1	1	1	1	1	1	1	1	0.963792	1.81227	0.847273	1.14424	1.07688	0.724056	1	1	1
Os01g0153800	1.03877	0.99986	1.07568	1	1	0.965305	1.00426	1.10131	0.864358	0.962869	1.02459	0.870929	1	1.08367	1	0.895782	0.936316	0.822906	1.74008	1.16894	1.28927	0.99377	0.635469	0.823792
Os01g0153900	1	1	1	1	1	1	1	1	1	1	1	1	1	1	1	1	1	1	1	1	1	1	1	1
Os01g0153950	1	1	1	1	1	1	1	1	1	1	1	1	1	1	1	1	0.821324	1.43861	0.836402	1	1	1.19183	1	1
Os01g0154000	0.9486	1	1.04956	1	1	1	1	1	0.960616	1	1.04642	0.952433	1.02563	1.0548	1.05808	1.6506	1.90217	1.31938	0.942662	1.09219	0.982018	1.14736	1	1
Os01g0154100	1	1	1	1.04969	1	1	1	1	1	1	1	1	1	1	1	1	1	1	1	1	1	1	1	1
Os01g0154200	1	1.06211	1.06074	1.04651	0.90028	1	0.947441	0.894123	1.07596	1.11913	0.995939	1.17805	0.947313	1	1	1	1	1.06885	0.910609	1	1	1	1	1
Os01g0154250	1	1	1	1	1	0.925328	1	1	1.12363	1	1	0.923302	1	1	1	1.1476	1	1	1	1	1	1	1	1
Os01g0154300	1	1	1	1	1	1	1	1	1	1	1	1	1.96642	1	1	1	1	1	1	1	1	1	1	1
Os01g0154500	1.04586	0.85878	0.929345	0.833375	1.06419	0.923838	0.979756	1.05823	0.895349	1.13367	0.869045	0.728372	0.876416	0.995424	0.880838	0.957124	0.864206	0.969286	1	1.10183	0.953223	1	1	1
Os01g0154550	1	0.947368	1.05569	1	1.07831	1.13039	0.917118	0.89138	0.830864	1.06005	0.932543	1	0.966262	1	0.964405	1	1	1	0.946283	1	1	1	1	1
Os01g0154600	0.917022	1.85503	0.949534	1.50229	1.14675	1.8415	1.40898	1.38212	1.92316	0.888392	0.637525	1.08667	1.18758	1.00938	1.70025	0.655043	0.834069	0.715854	1.27701	1.01072	0.573161	0.625049	0.700546	0.866371
Os01g0154950	0.982194	1.01581	0.98319	1.0139	1	0.970617	1	1.01314	0.984691	0.952008	1.00676	1	1	1	0.984476	1.13989	1.04873	1.18815	1.0333	1.02704	1	1.0191	0.976823	0.994805
Os01g0155000	1.51627	0.427491	0.389424	0.688917	0.650686	0.477457	0.376247	0.408744	0.468172	1.5492	0.812791	0.664925	0.344764	0.65103	0.360905	1.07025	1.76655	0.722206	1.03644	1.35259	1.89979	1.58731	1.95194	2.17553
Os01g0155200	0.978614	1.02537	1.07498	0.929673	1.18622	1.17862	0.930159	1.03128	1.03113	0.971807	0.933819	0.985385	1.06777	1.00371	1.01083	1.0281	0.997405	1.11921	1	1	0.99222	0.958819	1.03913	1.01787
Os01g0155300	1	1	1	1	1	1	1	1	1	1	1	1	1	1	1	0.940339	1.16694	1	1.16337	0.961175	2.90178	1.21326	0.663459	0.69108
Os01g0155400	0.978641	0.691923	0.781971	0.703947	0.969251	0.928499	0.897522	0.979529	1.05817	1.0766	1.05164	1.02346	1.08946	1.01555	0.843145	1.49794	1.92258	1.04335	1.47482	1.15894	0.900925	1.13459	1.15248	1.23824
Os01g0155500	0.973986	0.804275	0.815832	1.05363	1.11628	1.12298	0.701821	0.924484	1.17356	0.951142	0.95128	1.16997	1.06458	0.687583	0.499096	1.47441	1.32921	1.28696	0.740583	1.09802	2.11739	1.86068	2.85527	1.7837
Os01g0155600	1.07529	0.75416	0.909182	0.882112	1.08385	0.781785	1.0104	0.886206	0.779335	1.00595	0.853133	0.926136	0.933689	1.11761	0.805836	1.02776	1.03324	1.08092	0.981976	0.989405	0.961669	1.07849	0.919055	0.876808
Os01g0155800	2.30242	0.191282	0.602387	5.71379	0.138836	0.651822	0.0979036	0.851645	1.97857	0.936968	3.09045	2.09249	4.59387	0.03038	0.351621	42.2315	24.0876	37.5974	5.32348	3.54078	5.37855	35.2038	33.9262	42.9399
Os01g0156000	1	1	1	1	1	1	1	1	1.03182	1.03404	1	1	1	1	1	1.1243	1	1	1	1	1	1.15074	1.1012	1.18361
Os01g0156300	0.976398	1.19268	1.16398	1.28041	1.1668	0.829607	0.980679	1.05384	1.26673	1.06703	1.29188	1.12754	1.00924	0.596167	1.42828	0.701784	0.892466	1.44293	1.25151	1.19239	0.904774	0.858126	0.644224	1.18746
Os01g0157200	1	1	0.974609	1	1	1	1	0.976001	1	1	1	1.02465	1	1	0.976153	1.04517	1	1	1	1	1	1.14362	0.926732	1
Os01g0157400	1	1	1	1.1476	1	0.928046	1	0.866249	1	1.07767	1	0.926087	1	1	1.09281	0.891455	1	1	1	1	1.26542	1	1	1
Os01g0157500	0.844361	0.824409	1.00846	1.14575	0.899245	1.04697	1.08952	0.767854	1.20097	1.1345	0.860673	1.07768	1.40319	0.840679	1.0098	0.736029	1.14543	1.18653	1	1.24032	1	1.21667	1.22721	1.09931
Os01g0157600	1.25799	0.885565	0.925366	0.821957	0.84849	0.829591	0.803772	0.782247	0.950445	0.828622	1.11749	1.11105	0.811612	0.926857	0.768185	1	1	1	1.19887	1.07333	1.09376	0.936268	1	1
Os01g0157700	1	1	0.930815	1	1	0.934184	1	1	0.94381	1.06321	1	1	1	1	1	1	1.29113	1.11545	1.01504	0.699634	0.415059	0.997619	0.993021	0.869589
Os01g0157800	1.26144	0.567804	0.744252	0.604436	0.862696	0.655039	0.597247	0.960675	0.782408	1.12035	1.0254	1.02115	0.610941	1.06918	0.747581	1.15681	1.3893	1.12978	1.14989	1.17796	1.22344	1.24505	1.20099	1.79229
Os01g0157900	1.16326	0.662065	0.747098	0.894613	1.13726	0.679503	0.745199	1.06417	0.630955	0.943508	1.10179	0.825286	0.666433	1.01504	0.586525	1.22129	1.54135	1.79795	1.42149	1.27298	1.49603	1.75435	1.89971	1.77712
Os01g0158000	1.06477	0.61408	0.794419	0.725616	1.01281	0.870174	0.834298	0.858598	0.778387	0.961488	0.858846	0.916988	0.99383	1.09768	0.816291	1.15887	1.53315	0.890289	1.16719	1.12623	0.940125	1.3107	1.18095	1.10572
Os01g0158100	1.33656	0.705066	0.850119	0.795489	0.964903	0.757	0.832442	0.965949	0.821114	1.12861	1.01208	0.967532	0.865684	1.14083	0.886754	1.57055	1.00491	1.70289	1.25778	1.44976	2.11137	1.02159	1.42157	1.04951
Os01g0158200	1.04136	1.15783	0.998849	1.11508	1.17028	1.38044	1.03402	0.943173	1.23348	0.999304	0.950592	0.743233	1.80044	1.16719	1.59125	1.26149	1.31676	0.895124	1.23846	1.12892	0.841153	1.73463	1.8128	1.69355
Os01g0158400	0.980361	0.885255	0.907019	1.30834	0.849547	0.997111	0.501831	1.30957	1.15917	1.43585	2.767	1.68202	1.5413	0.652866	1.0754	1.27111	1.52835	1.56725	2.28347	2.51869	2.19814	4.22831	3.72394	3.03017
Os01g0158500	1	1	1	1	1	1	1	1	1	1	1	1	1	1	1	1.12721	1.25808	0.668002	1.41134	1.27428	0.996764	1	1	1
Os01g0158533	1	1	1	0.977694	1	1	1	1	1	1	1	1	1	1	1	0.917693	0.874058	0.801352	0.937504	1.35536	0.943387	1	1	1
Os01g0158566	1	1	1	1	1	1	1	1	1	1	1	1	1	1	1	0.976651	0.852192	1.2738	0.958618	1.26888	1.77138	1	1	1
Os01g0158600	1	1	1	1	1	1	1	1	1	1	1	1	1	1	1	0.789992	0.973596	1.1621	1.24292	1.14696	1.05802	1	1	1
Os01g0158800	1	1	1	1	1	1	1	1.06111	1	1	0.935476	0.998039	0.941011	1	1	1	1	1	1	1	1	1.08315	1.10703	1.09607
Os01g0158900	0.84837	0.923151	0.745175	1.04859	1.12505	0.933826	1.19886	1.28602	1.51333	1.02688	1.24479	1.18961	1.56276	0.9336	0.972613	1.56945	1.5086	1.15652	1.41818	1.39895	0.88629	1.20722	1.00273	1.29825
Os01g0159000	1.88435	0.73737	1.18833	1.54649	1.14675	0.713306	0.575773	0.806127	1.17602	0.967631	0.936983	0.797253	3.02748	1.34903	1.24788	1.28531	1.32228	1.10224	0.520294	1.08809	1.42152	3.90118	1.26373	2.36878
Os01g0159200	0.676246	3.42274	1.91253	2.22841	2.04765	1.57554	2.08738	1.49438	3.20218	0.578673	2.33579	0.8385	0.998531	0.279539	0.700962	0.652463	0.745842	0.826831	0.906701	1.88954	2.04978	0.734605	0.385277	0.564234
Os01g0159250	0.641719	5.07979	2.50862	3.22584	1.10108	1.41362	2.8645	0.79591	2.60308	0.803475	1.41263	0.831663	1.8441	0.277446	1.66313	0.668946	1.12716	0.832663	0.911988	1.31708	3.01123	1	1	1
Os01g0159300	1.05703	0.603823	0.851628	0.791675	1.10401	0.963141	0.903606	0.876469	0.894487	0.847576	0.763368	0.991045	1.04747	1.05478	1.06551	1.36157	1.4323	0.687518	0.844133	0.955186	0.948872	1.65333	1.73677	2.02347
Os01g0159400	1.14762	0.554727	0.940468	0.842771	1.18258	0.756364	0.838692	0.762931	1.03463	1.08106	0.718659	0.891138	1.20712	1.23226	0.865638	1.24336	1.64125	0.980923	1.24168	1.32587	0.93549	0.936259	1.03574	1.3283
Os01g0159500	1.15929	1.12794	0.954939	0.750633	1.21202	1.30139	1.15619	0.99853	1.11911	0.966196	1.03759	1.03393	0.846989	1.05905	1.19813	0.844134	1.27779	0.755123	1	1.25602	1	0.990495	1	0.943669
Os01g0159600	1	1	0.947392	0.815895	0.961218	0.863629	1	1	1	0.948798	0.948614	0.948603	1	1	0.90568	1	1	1	1	1	1.06006	1	1	1
Os01g0159800	1.00311	0.357453	0.413785	0.504408	0.821592	0.743765	0.533481	0.932262	0.572533	0.817174	1.23503	0.958588	1.84878	1.24677	0.716971	1.83192	3.41909	2.33508	1.39914	2.6579	2.00044	3.93989	3.61209	4.22651
Os01g0160100	1.3634	0.30917	0.50182	0.565501	1.11402	0.634909	0.567217	0.918281	0.683233	0.832765	1.0215	1.08217	0.887526	0.817744	0.552291	2.89427	3.69261	1.55548	1.53229	1.48161	1.41349	2.68778	3.69935	4.01543
Os01g0160150	0.993965	0.949017	1	1.04074	1.04786	0.961556	0.962416	1	1.00992	0.952938	1.03564	1.04447	0.966873	1	0.967059	1	1	1	1	0.923463	1	1.02738	1	1.07497
Os01g0160200	1	1	1	1	1	1	1	1	1	1	1	1	1	1	1	0.956742	1.01698	1.3959	1	1	1.02437	1	1.09058	1
Os01g0160700	0.983601	0.902617	0.887324	0.867187	1.03499	1.0281	0.878208	0.905018	0.962733	1.03493	1.12806	1.24577	1.00357	1.0124	0.921375	1.33621	1.18089	1.03226	1.14434	1.41293	0.90027	1.97459	2.1178	2.0622
Os01g0160800	1	1	1	1	1	1	1	1	1	1	1	1	1	1	1	9.4364	2.63314	1.77785	1.13604	1.1288	1.52192	4.12797	4.65653	5.0816
Os01g0161000	0.960441	0.999864	0.98112	0.945279	1.00217	0.982517	1.00109	1	0.986833	0.963345	1.01563	0.981803	0.983439	1.00149	1	0.405718	0.403485	0.954145	0.943889	0.953827	1	1	1	1
Os01g0161200	0.836781	1.088	0.848514	1.07209	1.33119	1.24805	1.11639	0.949812	1.23051	0.941947	0.94776	0.939665	1.13342	0.981971	0.978598	1.31775	1.39816	0.488915	1.2223	1.07977	0.996413	1.01574	0.966675	0.982119
Os01g0161300	1.0417	1.35146	0.932126	1.06789	1.28495	1.45072	1.16684	0.902331	1.57206	1.03387	0.963885	1.35415	1.82717	0.926819	1.16589	1.43529	1.38334	0.811259	0.997387	1.00795	1.0552	1	1	1
Os01g0162001	0.995709	0.942537	0.997946	1.18741	0.903477	0.890002	1.30407	0.891445	0.840937	1.82861	1.70212	1.20457	0.890652	0.981249	0.754923	0.942846	0.877849	1.36745	2.20485	1.41033	1.43697	1.23124	1.08816	1.20994
Os01g0162101	1	1	1	1	1	1	1	1	1	1	1	1	1	1	1	1	1	1	1	1	1	1	1	1
Os01g0162200	1	1.0315	1	1	1.03178	1	1.0018	1	1.02824	0.998866	1.02885	0.969885	1	1	0.971031	2.04679	1.78088	0.115198	0.999894	0.523381	1.17968	1.2608	1.98434	1.53328
Os01g0162300	0.956087	0.756618	0.929858	0.781046	0.945998	0.744684	0.790874	1.12173	0.88614	0.892565	1.03076	0.848159	1.1298	1.03083	0.838361	1.60572	1.16434	0.576588	1.38374	0.685601	1.0172	5.31801	4.44354	5.87761
Os01g0162400	0.949856	0.84592	0.925571	0.651112	1.03323	1.16515	1.02663	0.840486	0.758151	0.82152	0.944586	1.28949	0.998461	0.986406	1.01732	1	1	1	1	0.765987	1	1	1	1
Os01g0162500	0.941708	0.735083	0.751796	0.71946	0.977446	0.721029	0.857374	1.04243	0.979417	0.798103	1.06333	1.25121	1.47554	1.01701	0.940602	1.06482	1.05446	0.983757	1.1008	1.06134	0.98657	1	1	1
Os01g0162701	1	1	1	1	1	1	1	1	1	1	1	1	1	1	1	1.08682	1.49717	1	1.44028	1.48851	1.20012	1	1	1
Os01g0162800	1	1	1	1	1	1	1	1	1	1	1	1	1	1	1	2.09328	1.7155	0.832161	1.00094	1.02226	0.991919	1	1	1
Os01g0162900	1	0.939896	0.91384	1.11187	1	1	1	1	1	1	1.04375	1	1	1.04016	1	1.0604	0.824226	0.756499	1.26969	0.89966	0.774955	0.972451	0.762432	1.03524
Os01g0163000	0.98455	0.914412	0.883277	0.89846	0.991403	1.06201	0.898454	1.06719	0.992997	0.983901	0.908852	1.09367	1.01496	1.02803	0.924995	1.65376	1.71745	0.886512	1.562	1.35754	1.01608	1.40933	1.28047	1.30766
Os01g0163450	1.01652	1.01638	1.01598	1	1	1	1	1	1	0.983787	1	1	1	1	1	1	1.03261	1.02725	0.804528	0.741123	0.747272	1	1	1
Os01g0163616	1	1	1	1	1	1	1	1	1	1	1	1	1	1	1	1	1	1	1	1	1	1	1	1
Os01g0164075	1	1	1	1	1	1	1	1	1	1	1	1	1	1	1	1	1.22773	1	1.29836	0.564932	0.313639	0.265508	0.124814	0.217826
Os01g0164300	1	1	1	1	1	1	1	1	1	1	1	1	1	1	1	1	1	1	0.142394	0.12181	0.0846437	0.31307	0.141474	0.198074
Os01g0164400	1.1168	0.743592	0.782106	0.816731	0.971441	0.848248	1.30355	1.13678	1.473	1.03752	1.19725	1.3529	0.90863	1.11932	0.714898	1.4846	1.64896	1.02646	1.1842	1.00091	1.11193	1.30059	1.28471	1.09226
Os01g0164500	1.28668	0.583379	0.684279	0.743403	1.04994	0.784566	0.748836	0.919653	0.697476	0.950989	0.742275	0.929966	0.94687	0.993651	0.828496	0.981944	1.02615	0.982022	1.19265	1.33836	0.95033	0.963441	1.03197	1.07578
Os01g0164600	0.920117	1.03669	1.09331	0.820484	0.918891	1.28696	1.12777	0.834664	1.33495	0.959707	0.790812	1.1252	1.14494	1.54154	1.55057	0.846517	0.780546	0.671103	0.988797	1.05828	1.53594	0.814457	0.849439	0.788289
Os01g0164650	1.01651	0.801749	1.29581	0.660364	1.09553	1.32956	1.27416	0.581851	0.992364	1.33548	0.752998	0.919978	0.63476	1.05664	1.20511	1.10737	0.97016	0.555079	1.56083	0.638686	1.27914	1	1.28843	1.12903
Os01g0164700	0.959236	0.856369	0.986803	0.872701	1.13876	0.896023	1.01253	0.981394	0.9632	0.96193	0.847856	0.962632	0.928549	1.00105	0.883801	1.15748	1.41156	0.697402	1.21757	1.29684	0.815963	0.998441	1.11958	1.12571
Os01g0164800	0.857871	0.964177	0.969798	1.26926	0.975802	0.938351	1.4394	0.938088	1.17186	0.932614	1.15058	1.05594	0.925964	1.10679	1.00211	0.885997	1.35392	1.13539	1.21261	1.05273	0.787838	0.87458	0.641885	0.679117
Os01g0164900	0.888103	0.921727	1.03942	1.02529	1.08374	1.09349	1.02461	1.02	0.986966	0.911392	0.929064	1.04554	1.03682	1.02796	1.03394	1.04269	1.11157	0.693595	1.09004	1.04494	0.524613	0.614108	0.774103	0.60671
Os01g0165000	1.1098	0.770423	0.704683	1.00837	1.05288	0.75503	0.913021	1.01846	0.81585	0.81592	0.876429	1.02975	1.56718	0.881166	0.786603	1.70529	1.43395	0.662015	1.03712	1.1441	1.01645	1.46957	1.27104	1.29591
Os01g0165100	1	1	1	1.05972	1	1	1	1	1	1	1	1	0.961568	1	1	1.78672	1.14079	1	1.78931	1.68287	1.63025	7.13816	4.68456	7.51684
Os01g0165200	0.976345	0.895469	0.801772	1.12092	1.19852	0.855455	0.98805	0.911266	1.04862	1.18406	0.933959	0.893163	0.983101	0.869148	0.769864	1.03302	0.978446	0.775054	1.10044	1.17643	0.79687	1.18702	0.8219	1.12766
Os01g0165600	1.07602	1.2672	1.2613	1.08116	1	1.0716	1.25437	1.07775	1.30521	1.07542	1.08157	0.740146	0.909278	0.967889	0.879499	1.31215	0.955678	0.848151	1.21414	1.31032	2.99409	0.5959	0.509638	0.374331
Os01g0165800	0.998512	0.742524	0.70714	0.794883	1.11206	0.90428	0.869049	0.881683	0.974588	0.938575	1.01254	0.984183	1.12162	0.79142	0.768846	1.24801	1.38799	0.857336	1.19444	1.40494	1.01725	1.07899	1.02998	1.06577
Os01g0166100	1.08451	1.00776	0.901948	1.0735	1.12145	0.894121	1.15285	1.09199	1.13926	0.828093	0.977046	0.989114	1.67942	0.850668	1.17929	1.53956	1.43833	0.993902	1.05098	1.15235	1.10811	1.90667	2.08456	2.07783
Os01g0166200	1.17887	1.20028	1.12079	1.08958	1.11438	0.918569	1.43815	1.19741	1.01983	0.874569	1.14439	1.14405	1.16367	0.66337	0.878928	1.04845	1.57106	0.655196	0.927646	0.941839	1.72549	1	1.08252	1
Os01g0166300	1.12502	0.846699	1.15651	0.991453	1.28759	0.942373	1.73204	0.919072	0.827033	0.929532	0.942191	0.808625	1.0503	0.983474	0.846892	0.923747	1.41781	1.07646	1.26859	1.30853	0.922134	0.999629	0.891708	1.0205
Os01g0166400	0.91123	0.860234	0.951444	0.955264	1.14144	0.884919	0.856633	1.04984	0.618273	1.30092	1.05185	0.847808	0.585715	0.97629	0.671232	0.86396	1.23869	0.92729	1.48088	1.069	0.722837	0.766886	0.753283	0.625786
Os01g0166500	0.9382	1.81269	1.32851	3.19714	2.37052	1.13714	3.49908	1.79651	1.42196	0.377786	0.336431	0.471504	1.02951	0.275112	3.11437	0.789202	0.872629	0.788917	0.522813	0.672986	0.616953	1.32077	0.845523	0.605454
Os01g0166700	0.928383	0.697765	0.765862	0.698117	1.11285	0.948055	0.930917	0.950464	1.07539	1.04441	0.922528	0.941487	0.999362	1.07832	0.9178	1.06062	1.29222	0.896362	1.45848	1.07285	0.633701	0.60739	0.608869	0.618388
Os01g0166800	0.637553	1.81186	1.23054	1.97679	1.35898	0.831575	1.90616	1.18567	0.99435	1.22025	1.04325	0.983845	0.844682	0.950518	0.955901	1.45825	1.83472	1.35715	0.891571	0.737009	0.578276	0.677849	0.573953	0.511499
Os01g0167100	0.880093	0.682024	0.90807	0.766242	1.055	1.11106	1.11757	0.901396	1.18679	0.845657	1.11917	1.15797	1.27823	1.60719	1.16563	1.04769	1.50667	1.59825	0.829359	1.09303	0.855595	0.694518	0.744436	1.25547
Os01g0167400	1.49155	0.531271	0.826003	0.819541	1.16053	0.736233	1.05087	0.873237	0.794003	0.857943	0.990289	0.930204	1.08799	1.02447	0.944284	1.73421	1.08832	1.82338	0.593516	0.740102	1.287	1.20344	1.0475	0.960769
Os01g0167500	0.842405	1.14077	0.950062	1.04149	1.12522	1.10641	0.990189	0.997945	1.14414	0.786064	0.920658	0.943948	1.18959	0.916984	0.934902	1.02678	1.28002	0.792323	1.08433	0.988964	0.740623	1.03822	0.968933	1.09422
Os01g0167600	1.03768	1.09384	1.10734	1.06132	1.03225	1.0539	1.20479	1.04939	1.08543	0.763812	1.17146	1.14727	1.14537	0.787466	1.02469	0.836175	0.840565	1.19732	0.956478	0.755857	1.52132	0.889976	0.690155	0.717877
Os01g0167700	0.972252	1.18439	0.947361	1.04776	1.08789	0.938224	1.03484	1.00795	1.19427	0.952329	1.00931	1.03524	0.942086	0.853638	0.904209	1.13096	1.26682	0.914748	1.53424	1.11906	0.70881	0.876819	1.18914	0.874731
Os01g0167750	1.08005	0.673581	0.954933	0.850709	1.12379	0.80771	0.982319	0.995918	1.00259	0.980313	1.00655	1.09593	0.964592	1.02373	0.80546	1.14622	0.874694	1.58263	1.02816	0.87192	1.24204	1.30701	0.915059	0.69212
Os01g0167800	0.913654	0.801467	1.01452	0.807226	1.02829	0.913334	1.07173	0.930953	0.819747	0.949536	0.82524	1.03685	1.18383	0.968393	1.01933	1.28105	1.61434	0.891048	1.08896	1.18973	0.992926	1.16661	1.28764	1.2087
Os01g0167900	0.87272	1.49964	1.04166	1.8734	1.65018	1.1431	1.51653	1.30197	1.58812	0.56687	0.827484	0.855453	1.19513	0.476209	1.29567	1.18824	2.19029	1.33292	1.39687	1.12729	0.517209	0.906209	0.841993	0.755992
Os01g0168000	1	1	1	1	1	1	1	1	1	1	1	1	1	1	1	1	1	1	1	1	1	1	1	1
Os01g0168100	1.0058	0.988838	1.00449	1.04248	1.19765	1.37338	1.08701	1.11897	1.30236	0.704855	0.703748	0.968105	1.03042	0.96721	0.851144	0.989347	1.13229	1.00114	1.84465	1.45414	0.826892	0.720865	0.611274	0.835639
Os01g0168200	1.08994	0.499433	0.744898	0.576973	0.959162	0.808564	0.797776	0.990015	0.579857	1.2271	1.05889	0.931747	1.02521	1.52711	0.922554	0.975241	1.42452	1.19277	1.26843	1.10844	0.900377	1.40692	1.32908	1.58241
Os01g0168300	0.876668	1.10303	0.899301	1.14045	1.22365	0.979434	1.03008	1.03592	1.17036	0.8283	0.987146	1.00744	1.11984	0.814479	0.823156	1.05778	1.11756	1.43968	1.28421	0.94471	0.933487	1.08836	1.02516	0.868586
Os01g0168350	1.1068	0.771818	1.13917	1.08078	1	1	1	1	1.09339	1	1.10675	1.26986	1	1	1	0.709687	0.467368	1	0.616238	0.597545	0.816612	1.25947	0.774439	1
Os01g0168400	0.997799	0.846119	0.700355	0.958946	1.17516	0.834476	0.90087	0.960104	1.03516	1.06841	0.956414	1.04388	0.784478	0.826133	0.454327	1.26087	1.51249	1.14707	1.03424	1.22703	1.33093	1.3521	1.24729	1.53536
Os01g0168450	1.14385	0.913375	1.10222	1	0.914977	0.93168	0.935877	0.836506	0.923549	1.30848	1.25246	1.21717	1	1	1	0.757744	1.59541	1.27707	1	0.69446	1.23122	0.996929	0.88072	0.991201
Os01g0168500	0.97808	0.99514	0.992658	1.05498	1.28129	1.10221	0.996939	0.970667	1.23033	0.953104	0.911465	1.01761	1.13596	0.868298	0.908684	1.2623	1.47	0.652882	1.12953	0.981479	0.850293	1.17009	1.19987	1.18579
Os01g0168600	0.890152	1.1081	0.879394	0.968404	1.25122	0.904002	1.08042	0.899523	1.20457	0.750974	0.7498	0.845286	0.771646	0.658375	0.644014	0.791709	1.30594	0.838251	1.05172	0.848022	0.651129	0.63839	0.635763	0.687397
Os01g0168800	0.871955	2.19917	1.37308	1.80956	1.56078	1.03372	1.52246	1.53018	1.7544	0.846752	1.15168	0.787331	1.15436	0.382109	0.849062	0.83673	1.46922	1.09951	0.864682	0.74761	1.11874	0.55521	0.498183	0.560393
Os01g0168850	1.33052	1.26863	1.37795	1.52077	0.70526	1.04193	1.1105	0.704266	1.17377	0.583336	0.872839	0.903134	1.26032	0.822538	1.1297	0.967795	1.20836	0.788901	0.610019	0.918811	2.71198	0.910914	1.08952	0.828741
Os01g0169000	1	1	1	1	1	1	1	1	1	1	1	1	1	1	1	0.700152	0.666342	1	0.785407	1.37747	1.08957	1	1	1
Os01g0169400	0.968154	1.20262	1.05741	1.15965	1.09311	1.02928	1.02929	1.05372	0.934543	1.14753	1.02254	1.0537	0.92366	1	1.00594	0.934791	1.78102	0.990419	1.55208	1.75556	2.6253	1.68493	1.50137	1.3618
Os01g0169500	0.958068	0.686988	0.775632	0.738388	1.18992	1.10739	0.973943	0.911448	1.18125	0.971043	0.882851	1.07488	1.1227	0.925572	0.824298	1.74454	1.9468	0.605269	1.52371	1.33913	0.854549	0.944587	1.02632	1.10019
Os01g0169800	0.915086	1.45957	1.26823	1.47763	1.16198	0.767079	0.996311	1.06316	1.32356	0.975127	1.29359	0.891227	0.682915	0.479305	0.811674	1.04167	1.12317	1.0779	1.29368	1.36402	2.05897	1.51665	1.19303	1.19333
Os01g0169900	0.91798	0.875316	0.969808	0.928535	1.18796	1.05002	1.30391	1.1671	1.59057	0.94513	1.09367	1.41598	1.16084	0.99938	0.81116	1.60821	1.39966	0.638659	1.0396	0.982268	0.876249	1.09727	1.12434	1.0928
Os01g0170000	1.24896	0.943391	1.18126	1.13092	1.055	0.854072	1.10243	1.15897	0.797475	1.16178	0.692226	0.726238	0.454597	0.806483	0.632709	0.622286	0.699074	1.77721	0.523447	0.990281	1.44271	0.354829	0.425191	0.507396
Os01g0170051	1.32646	0.794723	1.11971	0.761798	1.46023	0.822008	0.986259	0.925081	0.681022	0.827398	0.466615	0.964524	0.886186	0.843484	0.66405	0.9579	0.62144	0.573168	0.410516	1.0181	1.34102	0.91528	0.975964	0.963533
Os01g0170100	1.09453	0.910802	0.967299	0.872987	0.949912	1.13004	1.04828	0.956718	1.02478	0.851246	0.955918	1.05625	1.28392	1.0758	0.89198	1.38131	1.84984	1.08876	1.22931	1.32549	0.850538	0.93015	0.941723	1.53181
Os01g0170300	0.962473	1.3222	1.20832	1.75073	1.59736	1.30528	1.65453	1.5167	1.48124	0.57722	0.840907	0.849355	1.62106	0.725885	1.53813	1.0872	2.59614	0.822304	1.07735	1.07934	1.13164	1.13626	0.747269	0.6842
Os01g0170500	0.797116	1.56641	1.40377	2.8278	3.08479	1.04677	3.03776	1.56146	1.83036	0.340553	0.483484	0.56985	0.994656	0.28343	4.28128	0.404838	1.15509	0.863693	0.867312	0.924831	0.970583	0.804768	0.598251	0.652026
Os01g0170600	1.02865	0.802933	0.723659	1.08959	1.05177	0.868035	0.593774	1.12305	0.874846	1.50431	1.73931	1.10206	1.35936	0.839845	0.809384	2.05363	3.74819	2.46821	1.07405	1.21688	1.38638	0.991633	1.20334	1.17332
Os01g0170700	1.21335	0.987731	0.968582	0.913536	0.8635	1.03706	1.08065	0.939873	0.879039	1.41093	1.09467	1.02828	1.25788	1.01285	1.02838	1.0185	1.06969	0.927886	0.774784	1.11412	0.780932	0.968226	0.935165	1.10841
Os01g0170800	0.944698	0.828298	0.763841	0.69577	1.06696	0.924843	0.870838	0.946351	0.885921	1.02928	0.911302	1.19483	1.03902	1.05281	0.657301	1.41479	1.20038	0.811293	1.09898	1.01133	1.32003	0.974969	1.70099	1.0066
Os01g0170900	1.16921	1.25678	1.1753	1.14337	1.13223	1.19946	0.660374	0.931962	0.864016	1.04184	1.02362	1.26192	0.623222	0.89057	1.23575	1.50093	1.62177	1.23884	0.836595	1.49977	1.31905	0.871212	0.925508	0.921858
Os01g0171000	0.810596	1.4235	1.20829	1.54819	1.37834	1.53208	1.33155	0.984159	1.56723	0.791873	0.817091	1.08742	1.47319	0.771148	1.1426	1.20309	1.37206	0.819507	1.08616	1.33257	1.00522	0.687203	0.681264	0.724867
Os01g0171100	0.899493	0.620013	0.67271	0.441049	0.802769	0.636301	0.691437	0.720364	0.674338	1.37574	0.896457	0.650111	0.641211	0.834604	0.62482	1.05712	1.16163	1	1.06303	1.04725	1.03735	1.08301	1.04621	1.0171
Os01g0171200	0.965104	1.09153	0.987492	0.997433	1	0.999871	1.00132	1.01998	1.02206	0.956398	1	1.04373	1.02133	1	1	1.06462	1	1	1.02591	1.06307	1.02688	1.01673	1	1.04577
Os01g0171800	1.0844	1.0497	1.05302	0.7512	1.02921	1.11922	1.12541	0.931747	1.14274	0.828791	0.839312	0.87148	1.74787	1.31891	1.69207	0.997025	1.15452	0.513914	0.886686	1.0813	0.804601	1.13299	1.14225	1.48389
Os01g0172000	0.946918	0.903476	0.917699	1.12888	1.19695	0.952131	0.982214	0.863148	1.12422	0.83627	0.825114	0.820109	1.15782	0.911116	0.901738	1.13344	1.3833	0.65037	1.16165	1.14045	1.00705	1.08482	0.974164	1.08652
Os01g0172100	0.940117	0.943783	1.37119	1.24402	0.967953	0.982746	1.0627	1.06219	1.21272	1.06712	1.13744	1.59729	1.33908	1.20526	1.23452	0.772804	0.646719	0.964319	0.262332	0.422679	0.711138	0.95352	1.09806	0.839022
Os01g0172200	0.846722	0.903669	0.897205	1.15285	1.19081	1.07961	1.15658	0.944679	1.26666	0.844487	0.826057	1.09923	1.01016	0.844498	0.891314	1.19151	1.62372	0.68594	1.25249	1.22196	0.889005	0.931391	0.955072	1.06933
Os01g0172300	1.0792	0.773945	0.775938	0.829951	0.983593	0.810543	0.981263	0.879922	0.787952	0.998935	0.842399	0.80916	0.944967	0.953728	0.848184	0.85075	1.3527	0.97047	0.949458	0.963134	0.983341	1.13178	1.09403	1.22928
Os01g0172400	0.999484	0.802361	0.918266	0.975048	1.1526	0.993949	1.02019	1.0787	1.03248	0.934737	0.973831	0.948608	1.03051	1.16606	0.888504	1.13325	1.53426	1.22071	1.06675	0.835205	0.791101	1.11858	0.924817	0.943456
Os01g0172600	0.936227	0.757874	1.19771	0.92195	0.931505	0.831159	1.08861	0.878031	1.10136	1.15606	0.834631	1.03762	0.824925	1.22826	0.652516	0.313488	0.393619	0.473447	0.465091	0.839711	1.8416	0.164525	0.143443	0.173587
Os01g0172701	0.930084	0.676388	0.753355	0.696223	0.966521	0.766953	0.800745	1.01492	0.860895	0.969882	1.05228	0.798588	0.852233	0.941199	0.744775	0.962597	0.907369	0.735409	1.00041	0.541987	1.69102	1.16169	1.79212	1.1313
Os01g0172800	1.10301	1.16533	1.54007	1.68258	1.32143	1.35397	1.08119	1.14881	1.42149	0.710897	0.691459	1.10964	2.11623	0.87807	1.60254	1.38901	1.16905	1.1872	0.640232	0.870765	1.35688	0.880343	0.56226	0.481487
Os01g0172900	0.932427	0.789642	0.814949	0.594806	0.828907	0.943454	0.956902	1	1.05645	0.853898	1.10538	1.25975	1.07799	1.05526	1.00949	1.17397	0.958614	0.791898	1.82811	0.950837	0.773353	1	1	1
Os01g0173000	1.11988	0.841174	0.93315	0.769311	1.16087	1.29856	1.00205	0.963065	0.729956	1.23667	0.967198	1.03611	1.30633	1.45243	1.63716	0.940279	0.923841	0.865576	1.10443	1.59395	1.25159	1.16842	1.17297	1.1551
Os01g0173100	1.1057	0.965114	0.821875	0.964407	1.07524	0.83154	1.01662	1.12259	0.75452	1.07947	1.0556	0.937161	0.796803	1.1109	0.794179	0.713028	1.17808	1.41581	1.11865	1.03424	0.999656	0.810895	0.804806	0.831604
Os01g0173600	1	1	1	1	1	1	0.96304	0.960652	0.966407	1.30073	0.922226	1.11694	1	1	1	1	1.16998	1	0.668759	0.654249	0.962384	0.540678	0.160865	0.213823
Os01g0173900	1.52299	0.223134	0.34474	0.365752	1.10544	0.430192	0.473933	0.583854	0.494272	1.0754	0.693983	0.889834	0.188004	0.601285	0.165294	1.10511	1.31856	0.513811	1.12882	1.24705	0.986485	2.25281	2.58016	2.58429
Os01g0173950	2.13817	0.462451	0.494003	2.18983	0.843144	0.393067	0.559163	0.949141	0.434119	1.37374	1.64265	0.172346	0.133417	0.739269	0.196141	2.41313	1.8304	6.6266	0.394262	0.816695	2.95215	1	1.12579	0.873439
Os01g0174000	1.16596	0.948138	0.844354	0.785025	1.02176	0.978487	1.26507	1.23558	1.2687	0.991271	0.878969	1.23299	1.37822	1.26993	1.06528	0.735646	1.52768	1.3353	0.742812	0.976223	1.48645	0.846837	0.869837	0.843611
Os01g0174100	1.55936	0.497684	0.583787	0.745984	0.962394	0.820316	0.917081	1.00544	0.786564	1.16455	1.00346	0.853724	0.712169	1.28879	0.912761	1.11972	1.57193	1.16674	1.69459	2.80706	1.35394	0.480189	0.328599	0.502889
Os01g0174200	0.754371	1.21193	1.10642	0.924879	1.23042	1.07245	1.07248	1.05627	1.07058	0.93169	1.06973	1	0.936175	1	1.0955	1.92105	1.35433	0.946215	1.17067	0.909323	0.819253	1.02545	1.56874	0.541455
Os01g0174300	0.870336	1.07903	0.910099	1.28151	1.3111	0.855357	0.897161	1.1558	0.820268	1.00291	1.14396	0.985441	0.991188	0.754322	0.878677	1.22147	1.87212	1.59385	1.55578	1.18011	0.726248	0.783639	0.753367	0.684331
Os01g0174400	1.10952	1.09272	1.07544	0.971432	0.983196	0.926262	1.02966	1.02605	1.07077	1.08153	1.00447	0.963295	1.06442	0.992152	0.980158	1.1283	1.20495	0.904467	1.12816	1.04937	1.00441	1.01417	1.03178	1.00648
Os01g0174500	0.667479	0.679406	0.662674	1.07837	1.06352	1.31673	0.955903	1.27107	0.954686	0.781816	1.2068	0.720565	0.634264	0.630312	0.844666	1.16446	1.68333	1.30762	1.32609	1.00324	0.868389	0.952836	0.71266	1.06702
Os01g0174600	1	1	1	1	1	1	1	1	1	1	0.997695	1	1	1	1	1	1	1	1	1.0587	1.03752	1	1	1
Os01g0174700	1.06385	1.13564	1.31022	1.21472	1.36159	0.769898	1.21076	0.868887	1.03735	0.627221	1.0305	1.20888	1.05833	0.652494	1.32488	1.70334	2.01397	1.74607	1.53476	1.39709	2.23592	1.42989	0.794281	1.09121
Os01g0174900	1.05053	0.68848	0.829815	0.821654	1.0651	0.967029	0.815653	0.854741	0.689718	0.875454	1.10266	0.985457	0.934162	1.0041	0.906799	1.54575	1.21912	1.52567	1.2901	1.0844	1.03492	1.19835	1.38593	1.34811
Os01g0175000	0.928582	0.995776	0.946043	0.973839	1.03636	0.848827	1.01914	1.09027	0.858134	1.11926	1.07178	1.02106	0.752455	1.07682	0.740399	0.801574	0.886325	0.93628	0.886151	0.903973	0.949405	0.816142	0.809933	0.835856
Os01g0175100	1.35773	0.924701	1.08391	0.974914	0.785286	0.765715	1.0222	0.991296	1.15593	0.720206	0.655756	0.649461	1.48818	1.26221	0.9777	0.690464	0.70722	1.20673	0.362134	0.667236	2.16554	0.343386	0.309877	0.587449
Os01g0175400	0.942965	0.596115	1.00075	0.659607	0.913009	0.796637	0.959066	0.88202	1.05178	0.840025	0.767015	1.10744	0.920009	0.781987	0.794597	0.950259	1.48738	1.18599	1.03974	0.907587	1.10488	0.910366	1.2909	1.29756
Os01g0175500	1.10736	0.941734	0.834768	0.986542	1.03803	0.855307	1.03422	1.12	0.97408	0.958718	0.999946	0.897113	1.28194	0.920378	0.901407	1.0271	1.01223	0.777444	0.970243	1.04379	1.17756	0.804523	1.08403	1.0699
Os01g0175600	0.733274	0.910772	1.24191	0.602987	1.02112	0.708528	0.964801	0.850428	0.99911	0.984562	0.88622	0.930293	0.802517	1.11848	0.97511	0.717174	1.06762	0.850589	1	1.20766	0.991418	1	0.976722	1.05945
Os01g0175633	1	1.06499	1	1.03905	1	1	1.05764	1	1	1	1	1	1	1	1	1	1	1	1.03967	1	1	1.02591	1	1
Os01g0175700	0.888021	0.787771	1.1368	0.475309	1.10293	0.909296	0.760037	0.85936	0.792363	0.99969	0.818323	0.887597	0.757659	1.6403	1.20305	0.673602	0.865312	0.470778	0.808946	0.585278	1	1.1541	1	1.07029
Os01g0175733	1.04414	0.975883	1.04648	0.894236	1.05954	0.94478	0.970402	1	1	1	1	1	1.08766	1.06177	1	1.11374	0.987911	0.642553	1	1	1	1	1	1
Os01g0175850	1.15497	0.757719	0.76636	0.927576	0.836964	0.853199	0.817945	1.02647	0.804279	0.550307	0.580479	0.674398	0.781205	0.742328	0.581033	1.23247	1.26016	1.46359	1.18247	1.18363	1.37507	1.72687	1.35869	1.6435
Os01g0176000	1.21868	0.604688	0.501951	0.773262	1.21776	0.842782	0.57798	0.807613	0.859319	0.941684	1.04778	0.917423	0.672592	0.96644	0.472756	1.41416	2.6388	2.81659	0.806671	1.05526	1.19712	1.13985	0.975278	0.970406
Os01g0176050	1	1	1.16127	1	0.717106	1	1	1.6632	1	1	1.09055	1	1	1	1	1.56151	2.57697	1.32056	0.977415	0.802894	0.644743	0.996175	0.954423	1.09466
Os01g0176100	1.13862	0.869745	0.751993	1.08131	1.06411	1.24389	0.957354	0.943106	1.05318	1.18939	1.09699	1.33314	1.03435	0.719575	1.00551	1.3222	1.56704	1.50768	1.42977	1.34576	1.32072	1.14515	0.89197	1.20411
Os01g0176150	0.61899	1	1	1	1	1	0.565144	1	1.43432	0.366402	1	1	1.54939	1	1	1	1	1	1	1	1	1.30538	0.422608	1.28025
Os01g0176200	1.00078	0.578407	0.621369	0.904229	1.08663	0.769446	0.735214	0.99827	0.991072	1.08959	1.07699	1.30356	1.01646	0.950574	0.539787	1.6493	1.44353	1.18861	1.15139	1.06784	0.587853	1.41298	1.36604	1.4912
Os01g0176300	1.06539	0.975251	0.959774	0.855043	0.990669	1.01058	0.948525	0.982171	0.987266	0.979728	0.892649	1.23274	1.03688	0.92798	0.908373	1.37399	1.36567	0.619144	1.31416	1.08076	1.03511	0.821509	0.955693	0.991518
Os01g0176400	1.14155	1.37564	1.46492	4.6053	2.01004	1.05014	12.555	5.25752	0.968118	0.316321	0.166015	0.242767	1.47427	0.293941	10.2908	0.919411	0.957972	1.88593	0.962527	1.59736	2.6511	0.501134	0.232423	0.457399
Os01g0176500	0.331155	4.07392	2.41006	3.09093	1.17041	1.00521	2.81375	1.1006	1.7985	0.680017	0.877337	1.03704	1.22576	0.660479	1.43144	0.875114	1.86281	0.93756	1.26785	0.896639	0.824433	0.682449	0.382443	0.55772
Os01g0176700	1.02892	1.09094	1.08149	1.40334	0.994702	0.888636	1.11286	0.84281	1.32457	1.01771	0.744319	1.09632	0.851254	0.743691	0.774994	1.22525	1.11076	1.43964	1.32969	1.04338	1.464	1.77369	1.22641	1.34003
Os01g0176751	1.15291	1.92058	1.44339	1.29961	1.49216	0.934745	1.18809	0.703447	1.51706	1.22748	0.78116	0.817874	0.844505	0.871701	0.968858	1.24077	0.587348	1.12767	0.675949	1.22288	2.74718	1	1	1
Os01g0176800	1	1	1	1	1	1	1	1	1	1	0.989356	1	1.00522	1	1	0.992948	1.91494	1.07269	1.26327	1.20158	1.80436	0.877755	0.54804	0.443569
Os01g0176900	1	1	1	1	1	1	1	1	1	1	1	1	1	1	1	1	1	1	1	1	1	1	0.925787	1
Os01g0177100	0.776012	1.39532	1.05838	1.17708	1.26682	1.0496	1.152	1.06006	1.19631	0.870469	1.08934	1.03121	0.968924	0.800477	0.988509	0.988027	0.923951	0.974264	1.0224	1.07867	0.794909	1.12055	0.931216	1.10116
Os01g0177150	1.01796	0.999337	1	1.0552	1	0.962701	0.987084	0.943954	1.02795	1.01616	1.06244	0.968331	0.985995	0.96253	1	1.03689	1.03722	1	1.08728	1.01102	0.904931	1	1	1
Os01g0177200	0.910815	0.660829	0.839889	0.7058	1.07962	0.878937	0.859411	0.809857	1.16716	0.898093	0.805942	0.998955	0.964964	0.952309	0.863111	1.27982	1.73182	0.67681	1.19172	1.0497	0.747238	1.0395	1.19962	1.17795
Os01g0177400	0.879129	1.03972	1.77435	1.61974	1.42899	0.806996	1.29982	1.09057	1.20097	0.664914	0.714505	0.991088	1.11632	1.07278	0.762238	0.527167	0.69108	0.757345	1.21869	1.34501	2.15395	0.6022	0.546018	0.498318
Os01g0177500	1	1	1	1	1	1	0.874276	1	0.632399	1.28821	1	1	1	1	1	1	1.08956	1.02609	0.370859	1	1	1.08184	1	1
Os01g0177900	0.660303	1.11078	1.33447	4.25197	5.01235	0.977464	4.89762	2.44892	1.68856	0.259964	0.443168	0.51257	1.06336	0.22574	4.94759	0.495052	0.826656	1.00846	1.62761	1.4658	0.630608	1.02437	1.03277	1.1119
Os01g0178000	1.10513	0.564464	0.810876	0.784531	1.03024	0.866066	1.06953	0.895895	1.32865	1.08834	0.944619	1.06979	1.3558	1.23693	1.04178	1.37692	1.69394	0.80621	1.22755	1.14944	0.770208	1.23541	1.29984	1.50174
Os01g0178100	1.06701	1.04898	0.949099	0.795786	0.950169	1.08084	1.08875	1.03942	1.06311	1.03122	1.09724	0.983433	1.34927	1.05539	1.15148	1.42599	1.75023	1.24365	1.09075	1.19422	0.89875	1.09499	1.12584	1.09313
Os01g0178200	0.88312	1.22063	0.826874	1.17988	1.23784	1.04913	0.999682	1.00176	1.00443	0.899958	1.12999	0.997193	1.35105	0.740802	0.762225	0.958173	2.27752	1.09421	1.1249	1.38889	1.40751	1.26937	1.09059	1.27639
Os01g0178300	0.959004	0.803633	0.779577	0.868612	1.19298	0.888826	0.889061	1.19354	0.786572	1.30987	1.17402	1.15915	0.876826	1.08811	0.73839	1.21024	1.17078	0.826195	3.11735	2.57853	1.11521	0.845868	0.740197	0.863629
Os01g0178400	1.13858	0.879255	0.898129	0.830718	0.932343	0.944865	1.63178	1.12893	1.14025	0.73031	1.05927	0.858987	0.568143	0.998237	0.923037	0.85878	0.765434	1.18509	1.00877	0.874087	0.97667	0.683535	0.622514	0.582126
Os01g0178500	1.22183	0.861725	1.15169	0.956779	1.04914	0.792606	1.02503	0.946183	0.957969	1.17614	0.943628	0.97854	0.829148	1.03484	0.547827	1.27457	1.04507	1.04975	0.823777	1.00011	1.01994	1.21835	1.09196	1.07356
Os01g0178600	1	1	1	1	1	1	1	1	1	1	1	1.52707	1	1	1	1	1.04856	1	1	1	1	1.57561	1.58945	1
Os01g0178700	0.978608	0.752866	0.755754	1.07974	1.10484	1.01919	0.931718	0.939603	1.10961	1.0281	0.900078	1.0183	0.909018	0.875924	0.812425	0.953201	1.57066	0.752271	0.810765	0.937926	0.764463	0.989069	1.30444	1.66371
Os01g0178775	1	1	1	1	1	1	1	1	1	1	1	1	1	1	0.826572	0.814855	1	0.795811	0.824791	0.552528	0.920884	1	1	1
Os01g0178850	0.952202	1.16282	1.6248	2.414	2.00096	1.19194	1.04212	2.73238	0.725261	0.281591	1	1	2.39535	1	1	2.73745	1	1	1	1	1	1	1	1
Os01g0178900	0.820183	0.614013	0.613359	0.998727	1.17895	0.995202	1.17334	0.84684	1.07515	1.08594	0.794644	1.01578	1.12914	1.14679	0.714658	1.55735	1.84965	1.25909	1.66622	1.64196	1.08456	1.67444	1.92498	1.80468
Os01g0179000	1.01154	1.58504	1.33137	1.43007	1.21481	1.13565	1.1557	1.2174	1.26115	0.646381	0.543548	0.824326	1.02787	0.634731	1.22253	0.70906	0.772846	0.703581	0.471965	0.671877	1.36973	1.43585	0.889785	1.22815
Os01g0179200	0.897764	1.03329	0.947015	1.16119	1.1578	0.999899	0.984568	1.07248	1.1713	0.879917	1.02453	1.01283	0.902688	0.769299	0.835269	1.25241	1.38077	1.19508	1.36827	1.00456	0.812637	0.822594	0.902443	0.78391
Os01g0179300	1.17088	0.770754	0.873959	1.2419	0.847681	0.650973	1.18011	1.28385	1.18679	1.15291	1.62356	1.09028	0.589908	1.05587	0.8331	1.12785	1.08435	1.0643	1.01079	1.07061	1.03584	1.07105	1.06883	1.27848
Os01g0179400	0.908421	0.673899	0.832481	0.651445	1.20175	1.22275	0.991423	0.778029	1.39129	0.874657	0.74003	1.3008	1.20589	1.1002	1.00584	1.40511	1.45607	0.370185	1.17193	1.14408	0.923438	1.11514	1.0519	1.16019
Os01g0179500	0.839287	0.893776	0.845144	0.791488	1.10606	1.09322	1.09263	1.03175	1.4301	0.924796	0.79069	1.42169	1.33894	1.02273	0.907061	1.63559	1.53502	0.579766	1.33287	1.10809	0.822654	1.10902	1.3247	1.19628
Os01g0179600	1.3871	0.91277	1.37537	1.10937	1.23946	0.750606	1.21979	1.0213	0.894138	0.851729	0.420401	0.670214	0.886304	1.78695	0.99926	0.868568	0.326388	0.812542	0.908492	0.563322	0.910262	0.741709	0.737501	1.00884
Os01g0179700	0.819356	1.3457	1.02914	1.28325	1.16624	0.840744	1.07825	1.10615	1.25099	0.848562	0.956438	0.901806	0.960378	0.710031	0.867053	1.05915	1.37218	1.04061	1.15641	0.994971	0.796171	0.769365	0.771114	0.782301
Os01g0179750	1.20124	1	1	1.18081	1	1.01586	1	1	1	1.21814	1	1.1674	1	1	1	1	1	1.32899	0.797983	0.915504	1.40703	1	1.11786	0.97323
Os01g0179800	1.08563	0.979276	1.369	0.630607	0.900706	1.40584	1.56401	0.824027	1.15803	0.962451	1.11057	1.57502	0.972117	1.73648	1.72235	0.698734	0.545136	0.654937	0.370243	0.359882	0.627413	0.3631	0.378672	0.418291
Os01g0179901	0.86871	0.953266	0.995742	1.03156	0.732669	0.999462	0.927835	0.839892	1.20854	0.914242	0.843114	0.837736	0.879193	0.932914	1.17743	1.17409	1.40469	1.08511	0.891507	1.12705	1.07691	1.22327	0.801085	0.85166
Os01g0180000	0.919002	1.05062	0.905067	2.0886	2.43309	1.09696	1.38178	0.998875	1.7197	0.635874	0.800719	0.989428	1.6533	0.498165	1.54053	1.61422	2.06468	0.849603	0.929175	1.11006	1.69871	1.46453	1.07245	1.08253
Os01g0180050	1	1	1	1	1	1	1	1	1	1	1	1	1	1	1	1	1.71211	1	0.158797	1	1	1.07583	1	1
Os01g0180300	0.806941	1.46074	0.917464	0.853645	0.928158	1.06808	1.44804	0.90142	1.71283	0.980949	0.809834	1.06841	0.664675	1.00673	1.26338	1.15687	1.08284	0.785382	1.52173	1.0582	0.813711	0.930521	0.662352	1.14346
Os01g0180400	0.879399	1.27134	0.909685	2.30041	1.32738	1.21802	1.63013	1.32544	0.746885	0.817731	1.13424	1.14038	1.45359	0.845927	1.48116	1.18562	1.28224	1.30635	1.28297	1.11912	0.866506	0.989902	0.824211	0.768482
Os01g0180500	1	1	1	1	1	1	1	1	5.8617	1	0.157662	1	1	1	1	1	1	1	1	1	1	1	1	1
Os01g0180600	1.06378	1.12096	1.13127	1.07586	1.1246	1.14724	1.10087	0.984535	1.34362	0.894603	0.769394	1.26039	0.982054	0.920964	0.929933	1.39541	1.34146	0.629152	1.10035	1.01129	0.638206	0.896913	0.669211	0.812122
Os01g0180700	1.06975	1.2937	1.02016	1.01651	0.894118	0.96667	1.26642	0.972249	1.16694	0.89879	1.03605	1.01957	1.01912	1.13167	0.786811	0.992842	1.59563	0.868141	0.980741	1.08282	0.813405	1.00872	0.654337	0.779228
Os01g0180800	0.859888	0.934816	0.753234	1.11116	1.05473	0.808596	1.02842	1.09411	1.29913	0.878456	1.15257	1.06129	0.910611	0.953993	0.799862	1.87224	1.21469	1.03988	1.34833	1.0203	0.756954	0.740362	0.708828	0.72532
Os01g0180850	0.903103	1	1.05774	1	1.00623	0.996106	1.002	0.99144	0.959178	1	1.0311	1	1.10511	1	1.09754	1.36389	0.865652	1.06823	0.621043	0.92483	1.35085	1.05902	0.920249	0.99078
Os01g0180900	0.972255	1	1	1	1	1	1	0.975188	1	1	1.02445	1	1.03801	1	0.975344	1	1	1	1	1	1	1	1	1.03397
Os01g0181000	1.08409	0.690507	0.788603	0.785748	0.891453	0.765837	1.06197	1.00708	1.33694	1.00828	0.979592	1.51331	0.898899	1.22413	0.830312	1.27641	1.50203	0.923609	1.33351	1.16689	0.80425	1.13357	1.12117	1.06685
Os01g0181033	0.985335	1	0.992911	0.631096	1.02661	1	1	1.17758	1.25539	0.63795	1.26089	0.814757	1	1	0.787535	0.538642	1	0.649023	0.680626	0.708047	1.62236	1	1.1303	0.927331
Os01g0181166	0.825232	1.61864	1.1011	1.17065	1.25691	0.737638	0.911128	0.812788	0.431475	0.875964	1.03943	1.23007	1.19818	1.60826	2.15985	0.860718	0.725108	1.17641	1.15424	1.21293	1.32631	0.805066	0.942423	0.877522
Os01g0181300	0.924254	1.01732	0.966681	1.00349	0.987372	0.907509	0.971652	0.814006	0.833521	1.04935	1.0059	0.904349	1.29766	0.870168	0.917056	1.13414	1.11079	1.26055	0.890493	0.942661	1.06996	1.03463	0.867091	0.78896
Os01g0182100	0.90129	0.982164	0.842646	0.907641	1.0113	0.964557	0.740219	1.0094	0.92402	0.796994	1.05906	0.949468	1.03712	0.810364	0.764712	1.30521	1.23149	0.805687	0.968274	1.30365	1.68664	1.04328	1.4756	1.0535
Os01g0182200	0.904823	1.13031	1.08195	1.15475	1.23196	1.05398	1.15927	1.02612	1.41265	1.01403	0.874115	0.923552	1.00461	0.905518	0.932077	1.172	1.07941	1.01215	1.00032	1.08596	1.88359	0.967009	0.854827	0.826509
Os01g0182300	1.04658	1.29074	1.23902	1.20328	1.42823	1.07184	1.84148	1.75327	1.50325	0.573757	0.610684	0.797291	0.870762	0.544685	0.900624	0.569257	1.30603	1.42862	1.14408	0.90064	1.57555	0.910207	0.421295	0.478058
Os01g0182400	1.33231	0.732199	0.773422	0.77935	1.06357	0.79865	0.961855	0.843975	0.862973	0.806095	0.874619	1.28763	1.17189	1.23605	1.10883	1.57398	1.81155	1.04161	1.64052	1.18416	0.873608	1.551	1.62792	1.78691
Os01g0182500	1.13364	0.880367	0.803612	1.06155	1.08439	0.812863	0.99143	1.08985	0.836522	0.743833	0.8071	0.786025	1.12051	1.03684	0.711804	1.31701	1.57594	0.943023	0.890969	1.00174	1.11217	1.18644	1.04564	1.21132
Os01g0182600	0.836943	0.925932	0.945711	0.683885	1.11496	1.44231	1.17614	0.840623	1.34799	0.95151	0.76251	1.28416	2.01617	1.36321	1.34708	1.35118	1.36972	0.567088	0.956667	0.879348	0.792359	0.747497	0.851683	0.85864
Os01g0182700	1.01833	1.02208	1.03351	1.12144	0.987771	0.898511	1.17718	0.931665	1.26288	0.757313	0.987922	1.19541	1.19554	0.737565	1.04969	0.970152	0.922973	0.93401	0.99333	0.86227	1.41018	1.08553	0.861728	0.967351
Os01g0182832	0.645083	0.543409	0.753868	0.447237	1.96664	2.08314	0.782016	0.515986	1.95739	0.590409	0.518404	2.14077	1.22196	0.893049	0.984998	2.06737	2.18328	0.15182	1.15532	1.22103	0.577237	0.906777	0.916666	1.13672
Os01g0182900	1.01429	0.653394	0.713112	0.655235	1.00332	0.846848	1.02609	0.9371	1.11825	1.25092	1.31325	0.908379	0.980016	1.24787	0.825112	1.3282	1.41326	1.2849	1.23958	1.33519	0.907228	1.24105	1.1009	1.26089
Os01g0183000	0.930691	1.03007	1.01712	1.41867	1.29699	0.897595	1.1649	1.20284	1.03716	0.835148	1.00446	1.00615	1.16555	0.994967	1.09914	1.37514	1.97666	2.21282	1.15054	0.953724	1.03307	1.41528	1.4468	1.31564
Os01g0183100	1.04597	0.608677	0.656493	0.679054	0.942236	0.771942	0.994872	0.824162	1.01684	0.886964	0.783014	1.0218	0.872739	1.04558	0.708842	0.877933	0.786681	0.818128	1.1203	1.05715	0.629858	0.808349	0.70349	0.618519
Os01g0183300	1.17269	1.06836	0.905094	1.11845	1.13091	0.996951	1.12175	1.08871	1.07062	0.708637	0.865536	0.960944	1.32158	1.00682	1.12735	1.3382	1.7156	1.59323	1.30278	1.67805	1.59813	1.65611	1.85083	1.39504
Os01g0183400	0.936037	2.01919	1.2178	1.17472	1.00708	0.852236	0.897529	1.22318	1.00532	1.05016	1	1.12214	0.897295	0.926497	0.89201	1.22383	1	1	0.728049	0.765642	1.05932	0.857764	0.563905	0.357815
Os01g0183500	0.773734	1.45076	1.153	1	1.06712	1.05686	1.05734	1.09416	1.35148	1.0854	1.08245	1.10615	1.10406	1.06461	1.07605	1.10463	1.0119	0.898121	1.1825	1.59257	1.26921	0.84867	1.23264	0.765541
Os01g0183600	1.0095	0.878927	1.03654	1.09115	1.09813	0.682827	0.877562	0.842498	1.08759	1.10256	0.84483	1.2548	1.0394	0.814886	1.05748	0.830039	1.37954	0.876919	2.05488	3.12024	2.32649	2.85582	2.94178	3.43559
Os01g0183633	0.999396	1.0745	0.959337	1.13246	1.11459	0.986269	0.836251	0.961293	0.894996	1.01026	1.0439	1.00481	1.15944	0.952656	1.14335	1.15644	1.55741	1.07428	1.37287	1.37539	0.960503	1.24094	1.12395	1.12234
Os01g0183800	1.01764	0.681146	0.805675	0.751974	1.05432	0.821815	0.77452	0.948542	0.663671	1.01393	0.997797	1.05566	0.863457	0.897339	0.601687	1.69562	1.95161	1.21054	1.34001	1.51799	1.02517	1.28972	1.18752	1.32571
Os01g0183850	0.883268	0.904666	0.736853	1.47985	0.837779	0.920823	0.497874	0.714541	0.56922	0.810175	0.643999	0.671238	0.667141	1.33371	0.400612	0.515844	0.789745	1.21753	0.563594	1.04106	2.59683	1.89837	3.47788	1.72733
Os01g0183950	1.14147	0.748434	0.798196	1.52162	1.05269	0.503094	0.530624	0.68408	0.80996	1.94094	1.23628	0.607031	0.358009	0.916084	0.588841	0.499119	0.546742	2.57086	1.47199	1.42777	1.89697	1	1	1
Os01g0184000	1.30493	0.542322	0.659075	0.616363	1.02866	0.700094	0.733171	0.845669	0.722642	0.933499	0.787489	0.833894	0.679656	0.942685	0.501859	0.940383	1.04077	1.19785	1.22544	1.56677	0.857628	0.932937	0.996777	1.26851
Os01g0184050	2.00973	0.645968	0.631957	0.900959	0.944924	0.616663	0.966623	1.60326	0.571775	0.604929	1.28215	1.34664	1.89848	0.456997	1.01614	4.3113	2.09025	2.12657	1.54348	0.403646	3.53681	1.19659	1	1.03175
Os01g0184100	1.65022	0.761479	0.861734	0.709645	0.716755	0.7447	1.12994	0.855264	1.01522	0.643595	0.932751	1	1.10088	0.601046	1	5.76254	1.02009	3.74502	1.71488	2.57473	2.55016	2.14811	2.79633	2.91035
Os01g0184200	0.9504	1.01464	1.03313	1.14785	1.07174	0.991956	1.10606	0.957392	1.17574	0.93218	0.981474	0.953969	1.23021	1.10184	1.2433	1.38606	1.39916	0.513796	1.0136	1.34427	1.11745	1.1643	1.01965	0.899311
Os01g0184500	0.930807	0.532833	0.594478	0.580605	0.963839	0.827272	1.03499	0.76327	1.25082	0.950209	0.805801	1.26485	0.741	1.44176	0.617019	1.1507	1.1334	0.940585	1.02073	1.07118	0.833591	1.05119	0.925506	0.878055
Os01g0184700	0.889436	0.723671	1.02098	1.18278	1.19645	0.844724	0.73675	0.951711	1.00984	0.931737	0.902362	0.886713	0.670879	0.991034	0.727667	1.1864	1.30032	1.38351	1.19069	1.49557	1.76383	1.58675	1.48625	1.10882
Os01g0184800	1.15845	0.768247	0.873979	0.874447	1.01408	0.842322	0.813823	1.21793	0.659321	0.862181	0.990536	0.962981	1.0597	0.870789	0.808441	1.22046	1.45439	1.20438	1.16343	1.03244	0.934685	1.24602	1.09925	1.27254
Os01g0184900	1.01301	0.587881	0.756585	0.672135	1.02671	0.860436	0.954439	0.938175	1.13445	0.946888	0.854245	1.04291	0.927631	1.06618	0.789373	1.36331	1.50622	0.81859	1.23411	1.17945	0.741779	1.1417	1.22889	1.29091
Os01g0185000	1	1	1	1	1	1	1	1	1	1	1	1	1	1	1	1	1	1	1	1	1	1	1	1
Os01g0185100	1.18259	0.891315	0.844565	0.935746	1.1787	1.0882	0.928928	1.057	0.835093	1.03964	0.713861	0.950127	0.819168	1.09725	0.732496	1	0.903527	1.19058	0.912408	1.02377	1.09002	0.90926	0.859422	1.08219
Os01g0185200	0.966188	0.605815	0.878854	0.588544	1.06615	1.20696	1.10985	0.875188	1.3022	0.894229	0.755947	1.14447	1.01008	1.18435	0.900689	1.14962	1.61484	0.531151	0.808839	0.918062	0.669082	0.960146	1.24567	1.24767
Os01g0185250	0.460446	1.73628	0.959789	1.72304	1.09154	1.14378	0.826306	1.30846	1.17831	0.419944	0.880836	0.99407	0.892877	0.722733	0.607214	0.439757	1.09256	0.64105	0.639703	0.950684	1.18649	0.948495	0.76417	0.968743
Os01g0185300	0.992648	1.49314	1.16501	1.90311	1.33437	1.00003	1.23149	1.13823	1.41641	0.61219	0.963132	0.868503	0.864686	0.502201	0.669693	1.17232	0.942785	0.843305	0.770231	0.976696	1.12847	1.09132	0.798108	0.897376
Os01g0185350	1.20222	0.706619	0.994549	1.43021	0.947826	1.10216	0.621929	1.13921	1.27222	0.42196	0.582921	0.52957	1.31197	0.421203	0.643495	1.39309	1.66225	0.753205	0.519784	0.91477	2.0577	1.08482	1.31528	1.05531
Os01g0185400	1.02393	0.65261	0.840385	0.722751	1.13867	0.846591	0.935459	0.98122	0.753664	0.852637	0.834645	0.905617	0.854988	1.02048	0.699382	2.20433	1.70493	0.904721	1.12826	1.20532	1.00649	0.713879	0.762467	0.891044
Os01g0185500	1.11959	0.779538	0.858597	1.61462	0.879466	0.976231	0.521249	0.626744	0.976268	0.836669	1.12511	0.658835	0.681647	0.466235	0.728488	1.12683	1.73038	0.982491	2.11178	2.07928	1.58819	0.579057	0.316331	0.400175
Os01g0185900	1.0109	0.980688	0.92402	0.904111	0.959725	1.05299	1.00555	0.958203	0.910301	0.945638	0.893404	0.759299	0.942413	0.94944	0.921378	0.798193	3.98618	1.04553	0.811785	1.01569	1.45729	1.23827	1.27575	1.06524
Os01g0186000	1.41869	0.568266	0.839454	0.832087	0.791093	0.753814	0.93777	0.990658	0.634057	1.20758	0.803846	0.847873	0.863926	0.91803	0.794648	1.23248	1.19602	0.985932	1.1386	2.17879	3.59306	2.05956	1.30775	2.01089
Os01g0186200	1.0852	0.641609	0.985494	0.866917	0.81768	0.927506	0.892844	0.919665	0.884633	0.888935	0.901904	0.880463	0.911776	0.901972	0.938754	1.13244	1.00833	1.25172	0.863126	1.45083	1.77632	0.859934	0.8221	0.944562
Os01g0186400	0.994779	0.99355	1.01386	0.976633	1.00001	1.00749	0.985558	0.996924	0.983798	0.990709	1.02574	1.03181	0.987736	0.998884	0.988658	0.9452	1.00395	0.997743	1.04576	0.98158	1.01165	0.979542	0.97954	1.01741
Os01g0186600	0.90912	1.04824	0.953543	0.909927	1.2387	1.04151	1.34194	0.989792	1.28866	1.23131	1.11492	0.955271	0.958594	1.09114	0.916277	0.277053	0.599902	0.729986	1.21234	1.2633	1.48839	1.22891	1.28108	1.21367
Os01g0186700	0.943301	0.808425	0.922096	0.866477	1.13941	0.886419	1.1136	1.06211	1.35254	0.972239	0.877064	1.07226	1.10689	1.0813	0.897272	1.19721	1.87515	0.83224	1.27412	0.98883	0.615659	0.877326	0.942335	0.912253
Os01g0186900	1.1444	0.318885	1.2291	1.03705	0.58232	0.845628	0.910642	0.537402	0.724891	0.243142	0.114564	0.296832	0.398765	0.433634	0.834065	0.248807	0.655233	0.413878	0.407492	0.429166	1.73946	2.34097	2.60988	1.39807
Os01g0186950	1	2.1923	0.303674	1	3.0663	0.794944	1	1.93448	1	0.410649	4.39567	0.489563	2.04638	1	1	1	0.469754	2.89131	0.447458	2.40129	132.059	1	1	1
Os01g0187000	1.08554	0.560361	0.659133	0.851061	1.10573	0.620486	0.724494	1.06584	0.662738	1.1138	1.14938	0.857035	0.796438	0.930023	0.579648	1.29351	0.984489	0.782435	1.22677	1.23759	1.44646	1.46329	1.18554	0.817218
Os01g0187200	0.96253	0.944079	0.912815	0.773852	0.883482	1.04793	1.06151	0.846377	1.23629	1.10123	1.11208	1.19576	0.908428	1.04223	0.891354	0.999575	1.90537	0.930221	1.32477	1.95982	1.07843	2.05334	1.10404	1.38476
Os01g0187300	0.872981	0.890321	0.841265	0.810439	1.09293	0.919322	1.18532	1.04785	1.20158	0.973638	0.865229	0.971506	1.25798	0.894576	0.91417	1.33308	1.0157	1.01169	1.71272	1.82974	1.14492	2.8173	2.3434	3.41366
Os01g0187350	0.773145	0.904262	1.45222	1	1.20339	1.41281	1.04828	1	1.19071	1.05353	1.12517	0.95656	1	0.945378	1	0.429453	1.38074	0.514722	0.548941	0.769929	1.95183	1	1	1.04953
Os01g0187400	0.95541	0.679396	0.863944	0.626349	1.07707	1.02136	0.96643	0.850042	1.09653	0.925108	0.809448	1.12424	1.19973	0.968372	0.760122	1.33997	1.60539	0.401745	1.00547	1.12845	0.856759	0.970179	1.04465	1.09012
Os01g0187500	1.02108	0.706334	0.995411	0.799817	0.855963	1.03864	1.04846	0.999407	0.970683	0.883682	0.868559	1.10181	1.16647	1.05327	1.00758	1.43995	1.2639	0.905472	1.44225	1.43463	1.2914	0.994953	1.03985	1.24402
Os01g0187600	1	1	1	1.05832	1	1	1.08123	0.98007	1	1.02046	1	0.999374	1.09113	1	0.942854	1.01446	1.16573	1.02541	0.837056	0.753442	1.21077	0.666239	0.569075	0.376375
Os01g0187900	1.10916	0.376605	0.451124	0.552973	0.879786	0.636534	0.603	0.834033	0.731203	1.13085	1.12361	1.02264	0.488066	0.833198	0.431519	1.54538	1.42501	0.796899	2.51399	2.05391	1.88671	2.60725	2.69845	2.59188
Os01g0188100	1.06548	0.509841	0.689434	0.677855	0.994377	0.784673	0.549889	0.891965	0.843359	1.01158	1.10372	1.07767	1.0712	1.16335	0.94489	1.38167	1.32679	0.793068	1.45327	1.3102	1.05632	1.27336	1.76462	1.57439
Os01g0188200	0.973834	0.812358	0.960949	0.605735	1.17171	1.68933	0.979288	0.740649	1.30748	0.799803	0.648368	0.949241	1.56657	1.25815	1.28654	1.22473	1.37395	0.239993	1.30326	1.35431	0.960293	1.0145	1.00308	1.09015
Os01g0188400	1.04542	0.985471	1.0788	1.12512	1.09	1.23285	1.34348	1.23515	0.977449	0.646345	1.00452	0.961784	1.37555	1.29422	1.33032	1.39872	1.49726	1.02832	1.90552	1.77941	1.12569	1.30617	1.26691	1.42484
Os01g0188525	1.23321	1.0933	1.04156	0.943454	0.916446	0.893826	1.03894	1.01526	1.0035	0.997989	0.961816	1.0942	1.08481	0.994384	1.00799	0.81204	1.655	0.810426	1.09862	1.09431	1.50786	1	1.03492	1.03179
Os01g0188900	1.21353	0.756198	0.746953	0.799067	1.26858	0.876661	0.855048	0.987429	0.75435	0.969139	0.682258	0.977953	0.880834	1.19338	0.695963	0.902189	1.35262	0.913463	1.08965	1.47335	1.43038	0.940648	0.8393	0.896285
Os01g0189100	1.01191	0.987814	0.975413	0.961384	0.936364	0.923355	0.98067	0.998037	0.945243	0.920408	0.999428	1.03049	1.00636	0.984811	0.968064	1.26834	1.64789	0.691647	1.23875	1.03913	1.06411	0.941904	0.908234	1.32918
Os01g0189700	0.997682	1.09254	1.07011	0.93005	1.03451	0.905677	1.00748	1.0532	0.945189	1.12585	1.10538	1.09396	0.912169	0.947614	1	1.25608	1.35215	0.90169	1.13881	1.32903	1.4039	1.21398	1.10628	1.04042
Os01g0189800	1.06341	0.874833	1.00114	0.884113	1.0375	0.929365	0.991116	0.974899	1.01662	1.13205	1.04767	1.07611	1.0598	1.08865	0.91069	1.38887	1.21469	0.967144	1.06524	1.06691	1.24605	1.34802	1.42444	1.33712
Os01g0190000	0.971552	0.896166	1.2956	1.1111	0.985	0.953188	1.06045	1.08558	0.858173	1.08188	1.05362	1.17197	1.2938	1.04594	1.21449	1.74957	1.27741	1.44176	1.27338	1.51112	1.77507	1.35451	0.712949	0.715665
Os01g0190300	1.05656	1.19369	1.18305	1.12371	1.00262	1.27742	1.11034	0.972592	0.932822	0.731218	0.646245	0.804895	0.93078	0.949096	1.10066	2.09964	1.91276	1.40877	1.13425	1.19297	1.94929	2.84031	1.32592	1.96043
Os01g0190400	1.20648	0.706089	0.638036	0.710578	1.12935	0.918319	0.835639	0.894293	0.872146	0.997243	1.30034	1.21971	0.899177	1.11009	0.620581	1.27008	1.86533	1.12145	1.76759	1.58483	1.23108	1.00497	1.06688	1.12612
Os01g0190500	0.802941	1.69997	1.36637	1.29318	1.02502	1.0252	1.68379	1.03644	1.17851	0.960073	1	0.979845	1.00516	0.974744	1.09568	0.940942	1.16515	1	1.08029	0.961323	1.19373	0.765445	0.487002	0.538947
Os01g0191000	0.896017	0.571537	0.714489	0.969347	0.894474	0.649592	0.924788	0.972734	0.896062	1.14488	1.35408	0.695502	0.929143	0.715979	0.866042	1.51151	2.28105	1.35217	1.37703	1.72846	1.38005	0.895243	1.25807	1.11737
Os01g0191100	0.940275	0.934183	0.681207	0.964965	0.885114	0.625499	0.887662	1.0126	0.578099	1.00924	1.00388	0.765528	0.590857	0.805776	0.641953	0.664042	1.16255	1.92371	1.41765	1.07128	0.695378	0.606785	0.529073	0.524005
Os01g0191150	1	1	1	1	1	1.82644	1.41341	1	1	1	1	1	1	1	1	1.7604	1	1	0.593004	1	1	1	1	1
Os01g0191200	1.41167	0.738756	1.58876	1.53797	1.60774	1.49337	1.61774	1.17652	1.40087	0.820361	0.64748	1.07182	2.49459	1.25526	2.4735	1.72008	1.49224	1.90255	0.0239933	0.264651	0.623426	11.7858	11.3404	12.8725
Os01g0191300	1.06944	1.27247	1.07608	1.27773	1.42991	1.24329	1.15236	1.13631	1.55758	0.855593	0.883961	1.27312	1.60423	0.558816	0.877642	1.25798	1.43452	0.599342	1.77286	2.07408	1.84734	1.70179	1.51788	1.65703
Os01g0191400	0.973424	0.987714	0.999599	0.983145	1.00267	1.00554	0.950693	0.95272	1.00291	1.03133	1.07023	1.04411	1	0.969277	0.964993	0.969186	1.15093	0.975968	1.18503	1.03543	1.15038	0.969702	1.00854	0.879222
Os01g0191500	0.832412	1.01173	0.939531	1.08556	1.13062	0.926937	0.943099	0.900674	1.15103	0.847846	0.905446	0.888329	0.937427	0.780339	1.03848	1.11821	1.40676	0.862489	1.32099	1.01719	0.669488	0.75466	0.741118	0.765242
Os01g0191700	1.05456	0.758662	0.763677	0.740868	1.0648	1.13362	0.759214	0.95988	0.940458	0.911034	0.904011	1.04628	1.56988	1.21322	1.13231	1.08022	0.990102	0.867344	0.796008	0.943507	0.825468	0.570329	0.995108	0.793152
Os01g0191800	0.348887	4.66571	3.47873	4.45698	1.16548	1.08191	5.22835	1.11667	1.54353	0.661324	0.991807	0.886431	1.00281	0.663487	1.47017	1.02157	2.7919	0.885002	1.04768	1.00052	0.62085	0.494659	0.344753	0.41068
Os01g0191900	1.48859	0.485164	0.757215	0.66478	1.0567	0.699933	0.784782	0.743062	0.839152	0.952929	0.832905	1.02607	1.05623	1.09536	0.625367	0.922994	1.25704	1.63301	0.876928	1.59945	2.93494	1.27715	1.20329	1.06663
Os01g0192000	1.28367	0.550027	0.573042	0.778564	0.870245	0.998903	0.723917	0.911473	0.667503	0.970001	1.16809	1.22068	1.47563	1.28741	1.02718	1.58772	2.03173	0.853899	0.675428	0.876401	0.973341	0.634924	0.434808	0.552648
Os01g0192101	1.07619	0.455844	0.789808	0.568647	0.944415	1.02189	0.717018	0.844934	0.853867	0.917791	0.657688	1.43754	6.58879	0.756806	2.54006	2.337	0.832845	0.574286	0.392867	0.334894	0.747179	0.965515	1	1
Os01g0192300	1.13934	1.14409	0.762724	0.825728	1.06275	1.13464	0.923288	0.974809	0.919791	0.812299	1.01668	1.30582	3.5508	2.13483	3.09654	2.56052	2.46807	1.55949	1.26212	2.15995	1.38019	2.03694	2.35164	2.01007
Os01g0192401	1.08671	1	1	1	1	1	1	1	1	1	1	1	1	1	1	1	1	1	1	1	1	0.903177	1	0.898343
Os01g0192500	0.972746	1.16814	1.45512	1.0114	1.02384	1.28512	0.978093	1.26532	1.5461	0.751521	1.04868	1.26126	2.09362	1.49449	1.04367	1.66395	1.42108	2.03731	0.794163	1.6951	1.28946	0.805228	0.616322	0.958309
Os01g0192550	1.23918	0.625582	0.895539	1.18461	0.750941	0.841292	0.704911	1.12226	0.728863	0.863258	1.13011	0.889307	1.02695	0.963489	1.07438	1.26867	1.12679	1.00356	1.40016	2.69477	1.00207	0.874303	0.960129	1.29282
Os01g0192600	0.87161	1.56406	1.15548	1.5649	1.50299	1.24552	1.89383	1.40015	1.87063	0.707059	0.926946	1.08931	1.55746	0.535458	1.36628	0.749239	1.13744	0.698118	0.833419	0.792077	0.735043	0.717404	0.722455	0.614397
Os01g0192700	0.9265	1.17226	0.903014	1.06	1.22964	1.14959	1.05977	0.94105	0.992453	0.853522	1.05771	1.13935	1.16061	1	1.01742	1	1.36232	1.12303	1.14984	0.725954	1.38567	1	1	1
Os01g0192900	0.970358	1.06417	0.854122	1.46391	0.988423	1.02075	0.558655	0.945259	1.10659	0.743042	1.05561	1.6068	1.48377	0.585682	1.48629	0.144024	0.172774	0.273525	0.458073	0.646096	0.786189	0.260782	0.331342	0.172191
Os01g0193250	0.883269	1	1.12874	1	1.01382	1.25054	1.12533	1.11492	1.25285	0.884063	1	1.25158	1.18752	1	1.02328	1	1	1	1	1	1	1	1	1
Os01g0193400	1.00325	1.00787	0.819059	0.929478	0.977912	1.08824	1.01258	1.04687	0.818966	1.03109	0.99092	0.955777	1.16731	1.03467	0.886655	0.8773	1.67873	0.898496	1.0363	1.21682	1.04017	1	0.967659	1.02774
Os01g0193500	1	1	1	1	1	1	1	1	1	1	1	1	1	1	1	3.18013	0.427504	1	1	1	1	1.38082	1.26148	1.20275
Os01g0193600	0.993478	0.611969	0.742502	0.630232	0.804229	0.825864	0.964937	0.840086	1.02256	1.07666	0.911173	0.984285	0.772105	1.21996	0.809555	1.25492	1.13114	1.10471	1.38883	1.08506	0.852666	1.02973	1.0573	0.955306
Os01g0193700	1	1	1.16998	1	1	1.0534	1	0.996279	1	0.934704	1.04173	1	1	1	1	1	0.909165	0.793463	1	1.07301	1	1	1	1
Os01g0193900	0.975828	0.643685	0.748055	0.685677	1.09723	0.805949	1.17705	1.03583	1.26515	0.947151	0.830611	1.21636	0.901565	1.15241	0.858431	1.08119	1.44831	0.769699	1.30379	1.29009	1.06982	1.09731	1.35139	1.25176
Os01g0194000	1.0312	1.98723	1.30645	1.56201	1.17993	1.41362	1.3803	1.07967	1.59474	0.831609	0.781905	1.00299	1.43306	0.527283	1.06515	0.880951	1.10512	0.890393	0.439953	0.504889	1.35177	1.13473	1.0997	1.30046
Os01g0194200	1.01524	1.54488	1.27781	1.32505	1.15025	0.693248	1.48291	0.918303	0.934422	0.799593	0.782373	0.779182	0.903581	0.992285	1.08406	1.08074	1.4344	1.02454	0.921411	0.652474	0.817179	0.781139	0.560765	0.704177
Os01g0194300	1.3693	0.568344	0.591444	0.650608	0.857197	0.810063	0.712804	0.841532	0.56825	1.13918	0.834317	0.625917	0.483855	0.933836	0.494439	0.726255	1.1107	0.949141	0.803414	0.723145	0.708931	1.03043	0.961028	1.08669
Os01g0194600	0.831335	0.790237	0.970609	1.32974	0.914938	0.72009	0.709095	0.845056	0.462832	1.65079	0.806	0.767264	0.612444	0.539451	0.373871	0.790269	1.10371	1.57283	1.0017	1.84301	2.92661	1.05283	1.13553	1.09687
Os01g0195000	0.80078	0.830174	1.01926	1.26608	0.98262	0.865379	0.788408	0.90863	1.21427	0.833398	1.08428	1.25662	1.16891	0.782517	0.871827	1.08045	0.979592	0.743695	1.09407	1.47024	1.78874	1.30348	1.27429	1.27884
Os01g0195066	0.952033	0.247983	0.246831	3.75309	4.0478	1	9.62856	6.27487	1	6.79479	1	3.88685	9.6045	4.26667	7.92436	2.08954	1	0.148466	1.27491	3.37302	0.477212	1	0.92254	2.34856
Os01g0195100	1	1	1	1	1	1	1	0.993707	1	1	1	1	1.2413	1	1	1.14836	1	1	1.03927	1.29641	1.14362	1	1	1
Os01g0195200	0.649166	1.92588	1.25408	2.70715	2.41918	1.21756	6.31731	1.77936	2.57145	0.349393	0.72743	0.89797	0.833565	0.434329	2.11421	0.741863	1.89697	0.851952	1.35974	1.09269	0.929824	0.748464	0.621822	0.676865
Os01g0195300	1.82759	0.470954	0.398764	1.23023	0.985578	0.763112	0.820147	0.844313	0.82022	0.680122	0.639294	0.741774	0.757907	0.642965	0.484324	0.444511	0.692297	1.26194	0.980367	1.33226	3.45538	2.7577	2.03293	2.89502
Os01g0195400	0.753421	3.82062	1.55618	2.74091	1.90047	1.6084	5.11145	2.10179	3.50675	0.38678	0.990021	1.08982	1.18032	0.289641	1.25474	0.592359	0.745011	0.608862	0.797449	0.879059	0.861179	0.650709	0.718841	0.611509
Os01g0195500	1.03548	0.729167	0.843035	0.866947	1.01518	0.828734	0.807111	0.942013	0.896884	1.09592	1.16836	1.1507	1.01659	0.979202	0.750692	1.11002	1.10358	1.09699	1.13105	1.03094	0.957714	0.864464	0.769867	0.788361
Os01g0195700	1	1	1	1	1	1	1	1	1	1	1	1	1	1	1	1	1	1	7.5498	1	4.39752	1	1	1
Os01g0195801	1.18298	0.825093	0.953534	0.76775	1.00587	0.829919	1.23111	0.949986	1.22933	0.949586	0.86391	0.9501	0.991172	0.705894	0.94498	1	1	1	1	0.935812	1	1	1	1
Os01g0196133	0.916742	1.08494	1	1.07741	1	1	1	1	1	1	1	1	1	1	1	1	1	1	1	1	1	1	1	1
Os01g0196300	1.17128	0.894993	1.17674	0.90921	1.06426	0.87915	0.771815	0.885977	1.04448	0.959444	0.92191	0.744791	0.981749	1.57115	0.827905	1.45489	3.36368	2.37829	1.60037	2.57517	2.05096	3.27312	4.22581	3.40999
Os01g0196500	0.991139	1.07884	0.924037	1.29048	1.11469	0.948546	0.827992	1.05235	1.14145	1.00431	0.955103	0.913942	0.757946	0.818211	0.762818	1.19286	1.33883	1.48051	0.912157	1.11827	1.14221	0.725771	0.632737	0.560934
Os01g0196600	0.767334	1.19647	0.820281	1.15947	1.28196	1.01549	1.30318	1.0449	1.57298	0.855455	1.07083	1.11117	0.92764	0.691644	0.919783	1.77017	1.33988	0.944691	1.20593	1.11028	0.907194	0.95513	0.804649	0.824457
Os01g0196800	0.942095	0.892923	0.91868	1.02644	0.993644	0.944316	0.95559	0.974711	1.03724	0.922689	0.925759	0.956548	1.06607	1.06268	1.06362	1.1577	1.32062	0.820269	1.13901	1.05737	0.957672	1.27907	0.926039	1.09453
Os01g0197100	0.991386	0.707427	0.993895	0.74316	1.0195	1.29336	0.984386	0.927089	1.37321	0.800764	0.6636	1.13243	1.2324	1.22884	1.06306	0.685833	0.663091	0.588575	0.515096	0.94598	0.777378	0.961724	0.749966	0.612568
Os01g0197150	1	1	1	0.908098	1	0.96789	1	0.934821	1	1	1	1.25039	1	1	1	1	1	1	1	1	1	1	1	0.956838
Os01g0197200	1.05037	0.837015	0.840313	0.777796	1.01911	0.967178	0.940286	0.894046	0.771575	1.02034	0.810967	1.06357	0.927633	1.18623	0.877544	1.20132	1.21364	0.781492	1.20056	1.22388	0.83786	0.988137	1.02869	0.92281
Os01g0197350	1.13541	0.90221	1.18487	0.866914	0.956618	0.721241	0.727597	0.599641	1.07041	0.943065	0.555545	0.887181	1.74688	0.908304	1.08721	0.761999	1.41373	0.909861	0.727486	1.05252	0.903507	0.61758	1.28565	0.653637
Os01g0197400	1.1155	0.664652	0.987568	0.837061	0.943559	0.777709	1.07741	0.878467	0.905126	1.10172	1.00116	1.04116	1.20117	1.29518	1.05414	1.35222	1.37102	2.11267	1.41005	0.793875	1.07054	1.34653	1.04512	1.21021
Os01g0197450	1.01494	0.965233	0.929998	0.906524	1.03231	0.827051	0.966256	0.87458	0.871424	0.901196	0.771771	0.898385	0.98253	0.909393	0.955647	0.88984	1.09063	0.967971	1.23132	1.36637	1.17246	1.14282	0.851731	0.879571
Os01g0197500	1.1992	1.14895	1.24328	1.04139	1.14565	1.151	1.05352	0.803607	0.740271	0.845557	0.627783	0.984851	0.82229	1.02067	1.01192	0.815301	0.724637	0.666275	1.20143	1.06542	0.841555	1.27779	1.43167	0.694163
Os01g0197700	1.00504	0.226366	0.569871	0.454478	1.38131	0.3309	0.582325	0.622617	0.199485	1.55817	0.831812	0.474344	0.533554	0.466238	0.340139	1.76562	1.86246	1.41712	1.03668	0.84793	0.853148	1	1.04777	1.0218
Os01g0197900	0.900901	0.762361	0.8798	0.751361	1.05218	0.959929	0.932445	1.15507	0.925908	1.07129	1.01933	0.877005	0.884051	0.822669	0.690249	1.44057	1.42504	1.18183	0.973679	1.14521	0.960258	1.32588	0.92087	1.23637
Os01g0198000	1.10381	1.18473	1.14123	1.09384	0.926683	1.19941	1.09098	1.056	1.09806	0.955312	1.09244	1.23355	1.32341	0.841226	1.104	1.35045	1.16505	1.19183	1.3564	1.71784	0.732863	1.65552	1.70347	2.39319
Os01g0198100	1.10086	1.0979	1.14847	1.22153	1.18686	1.11449	1.33001	1.09372	1.05851	0.796066	0.911107	1.11128	1.17176	1.02881	1.09994	1.36322	1.73532	0.609868	1.23973	1.47002	0.687729	1.06751	1.60965	1.87774
Os01g0198200	1.00756	0.670502	0.757009	0.807491	0.987878	0.95256	0.976854	1.02467	1.11004	1.09589	1.14105	1.02151	0.913382	1.00909	0.838229	1.29278	1.48528	0.971489	1.30268	1.1695	0.885763	1.10663	1.10449	1.35735
Os01g0198250	1	1	0.831917	1	1.04835	1.05568	1	1.04786	0.959471	1.14919	0.964944	0.949232	1	1	1	1	1.49085	1	1	1	0.688987	1	1	1
Os01g0198500	0.840029	1.195	2.04741	2.46025	1.56416	0.968953	1.42515	1.1519	1.40692	0.823265	1.04702	1.25799	1.00836	0.510539	1.78159	0.587555	1.74972	1.16525	1.02746	1.54716	2.04174	1.29552	0.767057	1.04637
Os01g0198702	0.910791	0.975088	0.876684	0.983617	1.2895	0.916868	1.02038	0.934905	0.964497	1.03694	0.961069	1.03719	1.02356	0.815392	0.747431	0.961837	1.18747	1.13764	0.945551	1.1715	1.39908	0.811507	0.880189	0.922226
Os01g0198900	1.27472	1.23601	1.3539	1.4583	1.0998	1.36379	0.88417	0.88074	0.881444	0.954508	0.843634	1.12354	1.50229	0.701068	1.17772	0.621267	0.808556	1.0539	0.924268	1.59973	1.72236	0.292041	0.362652	0.270109
Os01g0199300	1	1.05139	1.05025	1.04683	1	1.0489	1.04892	1	1	1	1	0.997206	1	0.940037	0.872592	1	1.20329	0.984566	0.913524	0.980991	1.01821	1.13063	0.987418	0.967483
Os01g0199400	1.06274	0.843579	0.859882	0.962417	1.13247	1.00954	1.23792	1.44907	1.52692	0.753733	1.13152	1.26623	1.7012	0.951512	0.993878	1.25358	1.76451	1.09319	1.32125	1.242	1.27492	1.52613	1.47265	2.1246
Os01g0199550	1.22118	0.918832	0.854677	1.02476	0.979195	1.25597	1.10314	1.07965	1.91181	0.978334	0.884892	1.13175	2.67271	1.67541	1.7173	1.85123	1.19584	2.10634	1.194	1.41582	1.92225	1.28369	1.43498	0.791062
Os01g0199700	1.63997	0.800796	1.21586	0.689143	1.16879	0.906817	0.952147	0.866771	0.825875	0.795835	0.758153	0.785209	1.48381	1.33822	0.708595	0.745517	0.813101	0.873693	1.18547	1.15532	1.66702	1	1	1
Os01g0199900	0.958516	0.629476	0.827338	0.661477	1.07962	1.05159	1.07165	0.939264	1.16012	0.981889	0.841755	1.16582	0.979088	1.29177	0.911887	1.22662	1.05102	0.711283	1.12131	1.09844	0.776135	0.676629	0.686059	0.567752
Os01g0199950	0.98962	0.945641	0.895346	1.07123	0.240057	1.35503	0.434169	0.691754	0.118453	0.411469	4.21665	0.658185	0.40007	1.2957	0.811033	4.13515	1.90723	1.83556	3.16255	2.03676	7.56989	1	1	1
Os01g0200000	0.922637	1.07328	0.960489	1.04739	1.12358	1.0134	0.995365	0.939588	1.16844	0.963262	0.982955	0.936341	1.24269	1.02367	1.03987	1.165	1.36747	1.08072	1.08435	0.949714	1.04581	0.988478	1.12314	1.1248
Os01g0200150	1	1	1.17968	0.898093	1.17009	1	0.817668	0.690643	0.90683	1	1.11353	0.762796	1	0.872033	1	0.807779	1.48228	0.50102	0.383425	0.457986	1	1	0.991103	1
Os01g0200200	0.807707	1.10752	0.993766	1.22059	1.0128	0.896159	0.929124	0.991289	0.926982	1.06618	1.32093	0.928493	1.05772	0.869383	1.14603	1.31471	1	0.967557	1.2549	1.20683	1.52889	1.5628	1.19289	1
Os01g0200300	0.871091	2.03203	1.47851	1.93929	1.22985	1.53048	1.77641	1.3767	1.60717	0.589806	0.991171	1.18291	3.75808	0.476526	2.92522	2.92657	2.27911	2.37241	1.22227	1.19177	1.7546	1.08329	0.973619	1.0579
Os01g0200350	0.81072	1.66057	0.989887	1.18087	1.31262	1.33384	1.15504	0.977706	1.31615	0.794367	0.792683	1.23295	3.02655	0.571816	1.93223	1.97248	3.19036	0.885011	0.948654	1.14308	1.80259	1	1	1.01844
Os01g0200400	0.646011	2.02136	0.988143	2.18612	1.37943	1.30381	1.3173	1.1547	1.52579	0.801142	1.1141	1.17451	1.00278	0.622062	0.945162	1.01983	1.76296	1.40729	1.05084	1.11912	0.850127	0.649886	0.572327	0.697354
Os01g0200500	1.19652	0.66151	0.8376	0.81676	0.99899	0.836959	0.841501	0.972787	0.988054	1.0878	1.03562	1.17963	1.01912	0.915588	0.71634	1.17489	1.19184	1.05934	1.10836	1.12276	1.12354	1.12098	0.926902	1.06811
Os01g0200600	1.05125	1.1023	0.950877	0.950135	1.00573	1	1	1.08931	1	1	1	1	1.38317	0.940299	1.06561	1.44784	1.60703	1.48147	1.12938	0.725932	1.48507	0.71927	0.533145	0.643228
Os01g0200700	1.02478	2.68471	1.07449	1.78872	1.04093	1.93233	1.32507	1.85882	2.01568	1.6983	2.17255	1.78787	2.07194	0.721713	1.23121	1.78649	1.12476	1.76176	0.838892	0.283082	1.99294	2.65427	3.94453	4.9367
Os01g0200950	0.969984	1.02147	0.950457	0.96559	1.12496	1.08707	1.38217	1.09812	1.11472	0.80084	0.776059	1.11706	0.964916	0.870227	1.08855	1.19365	1.31695	0.79194	1.22953	1.05609	0.813731	1	1	1
Os01g0201000	0.827749	0.89795	0.798494	0.955635	0.907103	1.02492	1.2914	1.39008	1.295	1.12983	1.22663	0.878736	0.841149	1.08233	0.865106	0.943118	1.5067	1.38777	1.35292	1.18398	0.869562	0.99374	0.778594	1.0289
Os01g0201100	1.22274	0.847339	0.820481	0.937516	1.32438	0.977838	1.01382	0.799448	0.712226	1.00616	0.672825	0.575234	0.61177	1.26791	0.537878	1.02563	1.6568	1.30752	0.472877	0.841649	1.54384	2.47425	2.67278	2.62181
Os01g0201200	1.07973	1.06734	1.10687	0.777632	0.98977	1.35446	1.24939	0.933172	1.14577	1.05168	0.888322	1.05269	1.14669	1.82332	1.10018	0.938319	1.2763	0.72722	1.22141	1.05718	0.784376	0.802289	1.10846	1.13872
Os01g0201250	0.86665	0.919518	0.976209	1.34424	1.16359	0.854577	0.915893	0.672619	1.00141	1.09434	1.24974	1.13595	0.804881	0.853572	0.841775	0.949816	2.05924	1.23558	1.26784	1.34073	1.74334	1.10593	1.21221	0.749354
Os01g0201275	0.843189	0.783981	1.07856	0.756722	1.07328	0.898771	1.01031	0.922014	0.928447	0.777425	0.699389	0.78933	1.15702	0.75514	1.02043	1.35692	0.808479	1	1.35432	1.23653	1.59426	1	1	1
Os01g0201300	1	0.914774	1.04193	1	1	1.17664	1	1.08103	0.963815	1.04451	1	0.918344	1	1	1.21273	1	1	1	1	1	1.0507	1.14242	1.14512	0.856046
Os01g0201400	1	1	1	1	1	1	1.00556	0.947199	1.18207	1.22869	1.16468	0.894205	1	1.05583	1	1	1	1	1	1	1	1	1	1
Os01g0201500	1	1	1	1	1	1	1	1	1	1	1	1	1	1	1	1	1	1	1	1	1	1	1	1
Os01g0201600	0.23802	4.51042	1.55475	10.5105	20.5749	0.122033	120.859	2.16741	1.48896	0.0437048	0.39656	0.4883	0.31231	0.188681	42.2926	1	1	1	1	1	1	1	1	1
Os01g0201700	1.18905	1.98586	1.35007	1.62397	1.06172	1.50859	1.06277	1.10885	1.20709	0.651347	0.753406	2.70648	0.985498	1.25443	0.912118	2.12959	1.79729	1.27149	0.89012	1.04013	1.17761	1.04985	1	1.06669
Os01g0201750	0.949051	0.976029	1.01108	0.948519	0.973774	0.937915	0.953853	0.967816	0.900983	1.04973	1.01901	0.923092	0.904798	1.04381	0.842231	1.05367	1.02021	1.01603	1.0104	0.995951	1.00387	1	1	1
Os01g0201800	0.737454	1.00449	0.879527	1.02601	1.28484	1.44766	1.06662	1.02405	2.23123	0.796273	0.766983	1.7026	1.5991	0.59672	0.709753	1.15228	1.44615	0.357875	1.32544	1.24493	1.38257	1.15201	1.17732	1.07048
Os01g0201850	0.987001	1.00827	1.05642	1.02787	1.02274	0.991444	0.991062	1.01022	1.03417	0.979202	0.975662	1.07431	1.03288	1.00429	0.983157	0.985154	1.03396	0.936952	1.02613	1.04959	1.10118	1	1	0.99278
Os01g0201900	0.870435	0.759605	0.871928	0.823922	1.5133	1.35207	1.28703	0.848034	1.73676	0.824647	0.783607	1.40066	1.4722	0.701309	0.802305	1.4599	1.48742	0.514092	1.36487	1.48649	1.06943	1.16178	1.18959	1.22932
Os01g0202500	0.81038	0.468272	0.642446	0.791803	0.795783	0.592621	0.848465	0.946479	0.923217	0.891944	0.931766	1.01412	0.424204	0.492636	0.186489	1.62531	0.934276	1.43633	0.770405	1.19386	1.30682	1.48687	1.1459	1.61288
Os01g0202601	1.19708	1	1	1	1	1	0.850577	1	1.17634	0.836169	1	1	0.850253	1	1	1	1	1	1	1	1.21486	1	1	1
Os01g0202700	1.20392	0.544746	0.659353	0.427013	1.60902	1.6394	0.699886	1.30823	0.704749	1.85101	0.945732	1.00625	0.813365	2.33825	0.305582	1	1.69777	1.55343	1	1	1	1.18216	0.709511	0.698458
Os01g0202800	1.02069	1.09628	1.04395	1.11686	1.29153	1.24828	1.03234	1.22343	1.19032	0.786958	1.16612	1.15402	1.09415	0.80186	0.812015	0.96546	1.14315	1.45561	1.05068	1.74891	1.87003	1.40602	1.43609	1.21237
Os01g0203000	0.802199	0.911293	0.748461	0.961938	1.17779	0.879476	1.14761	0.935196	0.939814	0.76593	0.851413	1.14091	1.16362	0.631135	0.691075	1.22357	1.28357	0.879103	0.767915	0.764319	1.15703	1.26043	1.22641	1.0519
Os01g0203300	1.33381	0.928425	0.757355	0.792723	1.04593	0.883895	0.831045	0.875393	0.862973	1.04994	0.946938	0.952492	1.02057	0.89969	0.855487	0.975143	1.39075	1.21289	1.42223	1.3184	1.05636	0.834469	0.830936	0.971179
Os01g0203400	0.97288	0.929319	1.14641	1.37908	1.23059	0.816653	1.08754	1.12718	0.784326	1.15659	0.523604	0.544094	0.906437	0.604273	1.20679	0.722111	0.723587	0.645702	1.08432	1.45005	0.767108	1.0836	1.33397	1.37643
Os01g0203800	1.12657	1.22705	0.985867	1.02076	1.1945	1.17879	1.09554	1.17455	1.33897	0.906294	0.753804	1.15012	1.30283	1.15346	1.15577	1.0364	0.955864	0.964229	0.69468	0.804914	1.08052	1.17685	1.06952	0.996765
Os01g0203900	1.11366	0.962299	1.23883	1.61028	1.02696	0.850336	1.07689	0.998843	0.988578	1.10905	1	1	1.217	1	1.08994	1.46485	0.442381	1.10341	1.01509	1.54631	3.87073	1.02791	1.02797	1
Os01g0204000	0.886437	1.26125	0.916683	0.852363	1.12068	1.14505	0.97744	0.967163	1.0541	1.11102	1.02708	1.24057	0.926194	1.20652	0.906351	1.49753	1.26197	1.07419	1.08119	0.729573	0.578393	0.697987	0.715853	0.700745
Os01g0205100	1.00834	0.636935	0.747551	0.85334	1.07789	0.858695	0.850454	0.877486	0.756375	0.968309	0.920391	0.909183	0.836627	0.825105	0.755292	1.35048	1.50013	0.77603	1.57508	1.41656	0.810674	1.31638	1.3668	1.38307
Os01g0205200	0.910525	1.29149	0.921113	0.731117	0.867128	0.990039	1.04083	0.687012	1.08208	1.07486	0.898574	1.1576	0.789815	1.10149	1.18036	1.22187	1.06867	1.00183	1.25902	1.23009	0.818599	0.927042	1.16244	0.917906
Os01g0205300	0.938828	1.22607	1.29174	0.892745	0.842267	1.3349	0.971562	0.924857	1.27015	0.969466	0.803173	1.02174	0.737208	1.43687	1.88098	0.887135	1.12181	1.02828	1.18508	0.791908	1	1	1	1.12314
Os01g0205500	1.03132	0.77845	0.741942	0.832865	0.995034	0.693716	0.856101	0.99545	0.577609	1.03002	0.984522	0.82395	0.820509	0.931865	0.767136	0.694727	0.995859	1.36143	1.19113	1.02814	0.774126	0.702416	0.731828	0.696074
Os01g0205550	0.51124	1	1.24136	0.714051	0.774482	0.513896	1.82046	1.453	0.715045	1.01639	0.735489	1.84147	0.811577	1	0.940175	0.678823	2.20505	0.603638	0.584779	1.71496	1.32248	1	1	1
Os01g0205600	1.36162	0.872959	0.757864	1.18762	0.753504	0.913327	0.744188	1.06404	0.724877	0.800883	0.87308	0.868171	1.18177	0.758224	0.825736	1.24986	1.25336	1.93553	0.908884	0.954642	2.08878	1.30429	0.905028	0.989234
Os01g0205700	0.899223	0.993102	0.931652	1.21787	1.18328	1.04337	1.09547	1.16985	1.42025	0.870636	1.07506	1.05504	1.00064	0.818521	0.933814	1.23475	1.704	1.27535	1.36458	0.917693	0.897463	0.834618	0.759228	0.835277
Os01g0205800	0.770331	0.917871	0.875599	1.07543	1.43393	1.29586	0.798648	0.868326	1.58646	0.627353	0.700159	1.30268	1.45387	0.660647	1.09837	1.05822	1.71508	0.526046	0.880439	0.95071	0.764397	1.06217	1.34693	0.922868
Os01g0205900	0.893842	2.49931	1.29087	4.88737	2.45766	0.960285	2.92503	1.3897	1.8685	0.459622	0.55799	1.44934	1.38057	0.351682	3.4678	0.42019	1.1155	1.14525	0.971063	1.13179	1.16143	0.368776	0.214338	0.283745
Os01g0206200	1.4876	0.654009	0.504736	0.68649	1.07689	0.710792	0.801468	1.02357	0.666132	1.13642	0.941658	0.96465	0.667891	0.91356	0.698256	1.46105	1.28214	0.925418	1.1265	1.4575	0.857593	1.15719	1.18951	1.40136
Os01g0206300	1.22384	1.07312	1.04621	1.01664	1.12964	1.06963	1.07338	1.02243	1.02477	0.951573	0.951809	1.0491	1.48749	1.0445	1.01429	1.09534	1.15021	0.94784	0.91361	0.68879	0.441334	3.19068	2.96612	3.92149
Os01g0206600	0.96061	0.948453	1.14535	0.830485	0.736533	0.888956	0.811425	1.20581	0.833831	0.92688	0.878277	0.896177	0.968467	0.590128	0.844972	0.771585	0.994188	2.16039	0.692408	1.34997	1.31394	0.977764	0.544385	0.710299
Os01g0206650	1.3813	1.85418	0.889292	1.60326	1.0108	1.54117	1.04251	0.8413	1.34233	0.862721	0.869681	0.969176	1.9598	0.942896	3.33739	1.69894	1.19013	1.24205	1.4122	0.991839	0.964307	0.987954	1.19929	1.19744
Os01g0206700	1.11091	2.87737	1.03267	1.17479	1.20532	2.56687	1.33268	1.19696	2.5472	0.687716	0.685599	0.757192	2.88127	2.07908	3.91069	1.91071	1.61541	1.43636	1.34539	1.18201	0.98641	0.796577	0.85489	0.709134
Os01g0206800	1.07617	1.12806	1.10544	1.05367	1.20359	1.51713	1.30121	0.994839	1.21455	0.780446	0.929051	1.01854	1.64721	0.886583	1.39899	1.36708	1.22732	1.05301	1.08622	0.944764	0.809604	0.999308	0.986651	1.01371
Os01g0207001	1	0.906576	1	1.08893	1	0.952317	0.950599	1.09626	1.05123	0.805382	1	0.958064	0.945799	1	1	1	1	1.06636	1	1	1.02463	1	1	1
Os01g0207200	0.995592	1.10459	1.11512	1.74253	1.27527	1.1458	1.07967	1.18293	1.23381	1.03896	0.789912	1.23702	1.23311	0.588265	0.865373	0.931566	1.28381	0.834777	1.25758	1.28624	0.896245	1.12452	1.04697	1.26098
Os01g0207300	0.871173	1	0.991254	0.872356	1	1.13438	1	1.1247	1	1	1	1	1.39499	1.14838	1.2323	2.22235	1.8503	1	0.808939	0.568243	0.811678	1	1	1
Os01g0207400	0.918145	1.71091	1.76943	2.34416	1.41079	1.14801	2.06978	1.05879	2.49932	0.66179	0.600552	0.85028	1.08698	0.421367	1.48374	0.786327	0.491881	1.09331	0.746829	0.958212	2.29607	0.547235	0.298722	0.363622
Os01g0207500	0.937324	1.02727	1.17761	1.62234	1.17834	1.13882	1.52715	1.25784	1.29686	0.601684	0.763831	0.917494	0.799562	0.784334	1.42308	0.600212	0.506717	0.527506	1.70148	1.24019	1.29348	1.04002	0.946287	0.940201
Os01g0207600	1	1.94867	1	0.854196	1	1	0.930845	0.926534	1	1.11966	1.03809	1	1	1	1	1.18207	1.20566	1.19574	0.791272	1	1	0.889296	0.913356	1.24652
Os01g0207700	1	1	1	1	1	1	1	1	1	0.941526	1	1	1	1	1	1.10917	1	1	1	1	1.06811	1	1	1
Os01g0207900	1.05215	1.01812	1.24221	1.33292	1.2722	1.09374	1.23012	1.23041	1.10201	1.09703	0.779071	0.807951	0.971323	0.901579	0.718182	0.902488	1.26269	0.528219	0.945385	1.01473	1.05621	1	1.04459	1.04737
Os01g0208000	1.69135	1.5366	1.3554	1.10517	0.659212	0.862192	1.56446	1.11834	0.977608	0.839676	0.686387	0.705834	0.99768	0.746381	0.671027	1.43775	1.31305	1.13602	1	1	1	1	1	1
Os01g0208400	0.986701	1.27118	1.21249	1.10676	1.42687	1.24656	1.6164	0.973894	1.67741	0.936878	0.742446	0.891675	1.0267	0.762495	1.56004	0.962299	1.63288	0.836577	0.80762	1.05559	1.34445	1.40206	1.06722	1.04082
Os01g0208600	0.781509	1.01399	1.01975	1.62057	1.03477	0.798386	1.72372	1.33509	2.29274	0.777334	1.19475	1.02878	0.857147	0.809841	0.826754	1.25065	1.49184	1.06412	1.45993	1.12862	0.898162	1.05263	0.688982	0.811142
Os01g0208700	0.939345	1.18582	1.41611	0.898062	0.936055	1.24131	0.971256	0.702582	1.42627	0.701931	0.756157	1.43657	1.20169	1.19547	1.51573	0.960656	0.681998	0.611604	0.726925	1.13015	1.31435	0.505904	0.688991	0.465806
Os01g0208800	1.24178	1.0561	1.34656	0.856901	0.942564	1.0734	1.31771	1.25816	0.99702	0.71577	0.629322	1.38048	0.787548	1.09388	1.42492	0.82371	1.20942	10.1504	0.226925	1.46477	3.34099	1	0.962065	1
Os01g0209000	0.935239	0.776515	0.880473	0.822696	1.02653	0.949925	1.00809	0.91184	0.973109	1.00138	1.00002	1.05958	1.00954	0.933845	0.830314	1.55715	1.50004	0.826457	1.29026	1.17432	0.787735	0.956922	1.039	0.910821
Os01g0209150	0.991258	0.941126	0.997749	0.928003	1.0083	1.07195	1.07198	0.931698	1.07012	0.869076	1.06925	0.997893	1.10767	1	1	1	1.01469	1	1	1	1	1	1	1.10455
Os01g0209200	0.948641	0.709284	0.732839	0.794777	0.939824	0.735365	0.951545	0.881787	0.697428	1.19238	0.868505	0.919683	0.888642	1.15609	0.769624	1.38634	1.3752	1.22602	0.901677	0.924024	0.753356	1.02757	0.946634	0.808846
Os01g0209300	1	1	1	1	1	1	1	0.895346	1	1.10852	1	1	1.16288	1	0.88817	1	1	1	1	1	1	1	1	1
Os01g0209400	0.985915	0.756058	1.03315	1.01369	1.11848	0.870828	0.8062	0.950479	0.886355	0.970549	0.975763	0.941716	0.923491	0.837289	0.857924	0.976463	1.42861	1.17387	0.999801	1.04225	1.05557	0.796322	0.757208	0.831517
Os01g0209500	0.987141	1	0.987844	1.0111	1	0.988654	1.01218	1.01064	0.997244	0.942786	0.996773	0.987499	1.01735	1	1	1.06582	1.21689	0.896336	0.767358	0.83587	0.829806	0.853758	0.876453	0.968813
Os01g0209566	1	1	1	1	1	1	1	1	1.04598	1.06771	1	1	1	1	0.967647	1	0.941569	1.11077	1	1	1	1	1.05031	1
Os01g0209700	1.47394	0.459716	0.314102	0.687626	0.864515	0.877666	0.356135	1.10363	0.502684	1.00393	1.45151	0.697137	0.974201	0.261433	0.21001	0.845842	1.16126	1.02621	0.838676	1.15598	0.98489	0.913583	0.913926	1.11721
Os01g0209750	1	1.00167	0.929628	0.93258	0.944415	1.06534	0.901564	1.05653	0.944152	0.756856	1.1494	0.935075	0.934356	0.924185	1.01296	1	1	1	1	0.885996	1	1	1	1
Os01g0209800	1.0792	2.00483	0.959944	1.62646	1.16405	1.43175	1.35641	1.32748	1.64469	1.26216	1.37799	1.59009	1.16297	1.20653	1.15208	0.890848	1.42008	1.34136	0.843063	1.16156	1.22052	1.9435	2.3431	2.35709
Os01g0209901	1	1	1	1	1	1	1	1	1	1	1	1	1	1	1	1	1	1	1	1	1	1	1	1
Os01g0210200	1	1	1	1	1	1	1	1	1	1	1	1	1	1	1	1	1	1.23154	0.683279	1	1	0.748507	1	1
Os01g0210300	0.516784	2.40931	1.93785	2.60448	1.79548	1.73811	3.20223	1.36247	4.04851	0.511087	0.667044	0.861157	0.956559	0.73054	1.60026	0.737598	0.963341	1.13696	0.840067	1.28905	1.99521	0.949588	0.879311	1.04921
Os01g0210400	0.945599	1.12532	0.973582	0.997046	1.03138	1.02438	1.00152	1.02044	1.0288	0.974052	0.998213	1.07578	1.13451	1	1.09379	0.902774	0.843261	0.965171	1.11115	1.28065	1.20907	0.790334	0.959137	0.91478
Os01g0210500	1.21822	0.553652	0.772311	0.902685	0.999586	0.810156	0.69313	0.942984	0.736166	1.16112	1.23946	1.10081	0.872568	0.752065	0.752608	1.18758	1.22187	1.60944	0.722371	1.12876	1.4567	1.11419	1.18232	0.95062
Os01g0210550	1.11219	0.627166	0.890251	0.775736	1.07705	0.87752	0.611215	0.856709	0.847185	0.951512	0.95705	1.21174	1.85818	0.805256	1.07635	1.06438	0.782919	0.601127	0.494434	0.559065	1.10681	0.786888	0.785852	1
Os01g0210600	1.02859	0.839529	1.00834	0.976851	1.11231	0.993268	1.02306	1.10595	0.729194	0.986287	0.842906	0.970328	1.16449	0.789306	0.694002	1.11845	0.996808	1.14039	0.150826	0.0959637	0.400199	0.671262	0.617307	0.607319
Os01g0210700	0.867894	0.97855	1.0356	0.923902	0.943407	1.01962	1.1043	0.875795	1.36653	0.971009	0.825715	1.20665	1.27906	1.21427	1.0152	1.80489	1.69936	0.832497	0.998669	0.920422	1.02682	1	1	1
Os01g0210750	1.00056	0.737418	1.04744	0.91045	0.997243	1.41014	0.95177	0.985415	1.01262	0.813588	0.971505	0.914936	0.947474	0.947506	1.06312	1.02797	1.61417	0.831411	1.13088	0.968022	1.0615	0.957567	1.03009	0.965031
Os01g0210800	0.72086	1.116	1.14445	1.40731	1.01599	0.980071	1.17635	1.19335	1.42183	0.75745	0.769256	1.02593	1.14146	0.714097	1.02246	0.853875	0.993425	0.664157	1.17988	1.0578	1.00759	0.950748	0.831469	1.0991
Os01g0210900	1.03048	1.09037	0.998934	1.13021	0.914328	1.10893	1.00987	1.04173	1.13141	1.0551	1.03944	0.949158	0.989297	1.25942	0.716277	0.855878	0.892981	0.80395	0.898779	1.0795	1.03974	0.994612	0.911951	0.77506
Os01g0211000	1.5595	0.352841	0.783892	1.59661	1.002	0.732708	1.04049	1.30121	1.54468	0.817136	1.02708	1.08037	0.680172	1.55061	0.246319	1	0.957817	1	1	1	1	1	1	0.961134
Os01g0211200	1.04094	1.10301	1.07887	1.00947	0.976127	0.921146	0.984048	1.0111	1.06059	0.94424	0.968985	1	0.905027	0.848856	1.11571	0.93242	1.00899	0.826796	0.989556	0.877588	1.09281	0.710619	0.566864	0.398593
Os01g0211400	1	1	1	1	1	1	1	1	1.13589	1	1	1	1	1	1	1	1.02634	0.776546	0.891889	0.957612	0.932735	1.70085	1.17311	0.950915
Os01g0211600	0.96319	2.13708	1.16687	1.45639	1.39049	1.20279	1.67877	1.02798	1.32836	0.735522	0.654458	0.94061	0.574313	0.619461	0.790702	0.999742	1.00626	1.00269	0.925804	0.873573	1.44394	0.411609	0.325624	0.304947
Os01g0211800	0.748482	1.9412	1.37067	5.97798	2.78743	0.999607	7.36821	1.97458	1.81328	0.210006	0.336402	0.578677	0.592533	0.34209	2.76727	1.0894	0.947252	1.04407	1.01447	1.01072	1.27816	0.536813	0.353859	0.398418
Os01g0212000	0.569271	2.13215	0.978721	2.20144	1.59796	1.21396	2.79491	1.47256	1.71374	0.434325	0.396536	0.51279	0.727571	0.384194	1.70041	0.883569	1.01672	0.857343	0.848158	0.919254	1.31747	1.22033	0.505322	0.510433
Os01g0212100	0.913158	0.622479	0.781174	0.758124	1.11892	1.08271	0.993992	0.81074	1.0026	0.992774	0.819768	0.951679	0.88234	0.984129	0.803233	1.10933	1.48169	0.548511	1.15326	1.28985	0.988375	0.915448	1.03488	1.06665
Os01g0212400	0.89619	1.42111	0.950434	2.18171	1.06696	1.64132	1.11125	1.04921	1.23027	0.931892	1.10419	1.124	0.967218	0.414834	0.867647	1.03046	1.53629	0.653203	1.23359	1.15108	1.02786	0.51442	0.346736	0.386076
Os01g0212500	1.11582	1.30343	1.0452	1.05025	1.00346	0.999668	1.05819	0.997632	1.10879	1.23702	1.0173	1.02265	0.880397	0.929949	1	1.00719	1.06332	1.0952	1.0291	1.01232	1	1.04257	1	0.870683
Os01g0212700	1.08265	0.881483	0.627632	1.54283	0.989656	0.866909	0.441519	0.722915	0.903192	0.961427	1.60041	0.984571	0.8895	0.23352	0.970018	0.888783	0.944172	0.770014	1.01353	1.04853	1.07255	0.988922	1.16378	1.18952
Os01g0212900	0.852356	0.97329	0.873303	1.43924	1.34712	1.06029	1.50197	1.16877	1.09434	0.666636	0.887224	0.813583	0.936136	0.744038	1.03205	0.943951	0.979183	1.33755	1.03431	0.902688	1.38125	0.814054	1.27844	0.756727
Os01g0213100	0.929588	1.54935	1.16013	1.0706	0.883485	1.19619	0.94734	0.936495	1.251	0.96578	0.966143	1.03181	1.0795	0.849905	1.08152	0.589909	0.611528	1.05794	0.91582	0.863207	0.904599	0.78262	0.749647	0.988049
Os01g0213300	1	1	1	1	1	1	1	1	1	1	1	1	1	1	1	1	1	1	1	1	1	1	1	1
Os01g0213350	0.972785	0.991573	1.0105	1.03429	0.989944	0.984693	0.960881	0.984042	1.05116	0.930959	0.94437	0.912074	0.983069	0.981452	0.98575	1.04524	1.0173	0.976028	0.999991	1.00144	1.03596	0.997871	0.997775	0.973796
Os01g0213400	0.942957	0.683887	0.637602	0.815388	1.0706	0.911841	0.79433	0.886068	0.63787	0.96054	0.728475	0.670725	0.358124	0.554279	0.427158	0.560259	1.20855	1.80512	0.492784	0.936856	1.68256	1.89167	2.62984	2.41214
Os01g0213800	0.561361	1.7175	1.31087	4.66546	1.79877	0.908729	5.80332	1.35114	1.33545	0.509633	0.69912	0.81283	1.2919	0.452551	4.2611	1.58605	1.44669	1.06821	0.545271	0.752016	1.28336	0.898079	0.668453	0.465039
Os01g0214001	1	0.946521	1.05809	1	1	1	1	1	1	1	0.898185	0.931589	1	1	1	1	1	1	1.10489	1	1.08314	1	1	1
Os01g0214200	0.968167	0.520389	0.592358	0.750729	1.16443	0.776904	0.71042	1.11589	0.618808	1.09441	1.09519	0.967477	0.914398	0.637643	0.634966	1.25183	1.775	1.04546	1.25823	1.44653	1.28773	0.70288	0.616591	0.659721
Os01g0214300	0.928106	1.01229	1.06269	0.931697	1.11146	0.987823	1.38729	0.976821	1.45109	0.909632	1.17483	1.19605	0.851348	0.908842	0.868826	1.26137	1.21955	1.10001	1.13063	1.05901	1.11948	0.963292	0.843612	0.857942
Os01g0214400	1.11461	0.648924	0.869048	0.752383	0.856074	1.00317	1.01765	0.868237	0.855461	1.03069	0.953208	1.16124	0.972546	1.47129	1.19735	1.04462	0.990257	0.907657	1.11529	1.11218	1.24547	1.59367	1.40111	1.61016
Os01g0214500	2.03596	0.713166	0.725299	1.47786	1.58236	0.670363	0.845002	1.05866	0.753549	0.58683	1.14011	1.09641	2.59885	1.09472	1.87956	3.22603	1.91671	2.2337	2.25227	2.777	2.86996	19.3042	13.9211	12.1972
Os01g0214600	0.896658	1.89272	1.98479	3.59151	2.03531	1.33635	1.06493	1.58887	1.70697	0.720353	0.855617	1.3625	3.28589	0.57142	2.51159	1.86507	1.82956	1.24001	1.69412	2.15643	0.824413	0.499684	0.48197	0.786049
Os01g0214800	1.12191	0.839877	0.868378	1.13397	1.19123	1.02576	0.731831	1.02687	1.24361	0.886155	0.951871	1.02882	1.44519	0.716074	0.8497	0.839243	1.24525	1.08141	0.697263	0.7849	0.960272	1.50821	1.55251	1.5001
Os01g0214901	1	0.928542	1	1.06919	1	1	0.944641	1	1.00589	1.06598	0.907213	1.07195	1	1.15828	0.842531	1	0.81986	0.801237	1.44036	0.816711	0.958523	1	0.937697	0.925309
Os01g0215000	0.977935	0.925273	0.856239	1.11391	0.857479	0.922711	0.945315	0.662985	0.917856	1.12122	1.11715	1.27619	0.829618	0.658979	0.512386	0.582915	1.10644	1.33124	1.06423	1.21432	1.14474	1.36102	2.68807	1.47701
Os01g0215100	1.62787	0.810173	0.977135	0.791977	0.515364	0.747294	1.13625	0.765454	1.14394	1.2705	1.01227	2.14435	0.821926	1.08817	1.01464	0.959185	0.629761	1.81956	0.34851	0.852071	1.44318	0.70461	1	1.34667
Os01g0215500	0.971318	1.86893	1.42347	1.5611	1.25391	1.05672	0.957934	1.22217	1.61002	0.75973	0.936152	0.966838	1.22697	0.891685	0.817726	0.645968	1.06438	1.19105	0.840335	1.13762	1.42528	0.601407	0.316101	0.461033
Os01g0215700	0.70738	2.08953	1.46304	4.9393	3.3142	1.14302	5.74418	2.48397	1.59794	0.299636	0.470407	0.539577	1.5755	0.412164	4.6786	0.620373	0.559898	0.801838	1.06561	0.933655	1.23522	0.875899	0.72351	0.812307
Os01g0215725	1.06889	0.923995	1.19334	1	1.36347	1.08174	1.06481	0.947257	1	1.00438	1	1	1.03733	1	1	1	1	1	1	1	1	1	1	1
Os01g0215750	1	1.02574	1	1	1	1	1	1.02247	1.01154	1	1	1	1	1	1	0.981014	1.05256	1.17327	1	1	1.23905	1	1	1
Os01g0216000	0.980309	0.886682	0.967024	0.971496	0.927554	0.741212	0.871972	1.17904	0.866826	1.03475	0.88303	0.882791	0.866695	0.945771	0.739601	0.205246	0.369198	0.413552	0.198396	0.127378	0.149269	0.0273102	0.0305215	0.0369159
Os01g0216150	1	1	1.05111	1	1	1.19494	1	1	1	1	1	1	1	1	1.09648	1	1	1	0.843473	0.886672	1.14296	1	1	0.87663
Os01g0216300	0.975691	0.955709	1.01172	0.93673	0.982389	0.978975	0.941836	1.03586	0.98777	1.02179	1.00272	0.959234	0.943475	0.993788	1	1	1	1	1.04746	1	1	1	1	1
Os01g0216350	1	1	1	1	1	1	1	1	1	1	1	1	1	1	1	1	1	1	1	1	1	1	1	1
Os01g0216400	0.997486	0.709071	0.962067	0.892178	1.39325	0.581881	0.821533	0.835218	0.64418	1.03708	0.721712	0.836099	1.23927	0.610311	0.710406	1.00158	1.06236	0.868444	0.993403	0.92202	0.589191	0.737097	0.651929	0.605771
Os01g0216500	1.05523	0.60205	0.780779	1.03017	1.25113	1.12591	1.15164	1.12055	0.860798	1.15241	0.906218	1.1571	1.02541	0.843907	0.827366	1	1.95805	1	1.18323	1.5325	0.948408	1.42211	1.00488	1.06391
Os01g0216600	1	1	1	1	1	1	1	1	1	1	1	1	1	1.06544	1	0.916602	1	1	1.84163	0.892126	0.719952	1	1	1
Os01g0216900	0.958842	1	0.959956	1	1	0.964847	1	1.03352	0.99948	0.997954	1	1	0.966288	1	0.998269	1	1	0.940693	0.494735	0.382062	0.602343	1.01124	0.752844	0.688044
Os01g0216951	1	1	1	1	1	1	1	1	1	1	1	1	1	1	0.951629	1	1	1	0.641943	0.761586	1.16762	1	1	1
Os01g0217000	0.877767	2.13498	1.28754	2.36901	2.00082	1.36815	1.93827	1.1602	1.84305	0.445563	0.489233	0.785327	1.21247	0.32605	1.90998	0.653596	1.15694	0.566817	0.981415	1.85325	1.89	0.761013	0.469669	0.655943
Os01g0217050	0.814585	1.1504	1.21889	1.05918	0.910101	1.07624	1.13876	1.05127	1	0.773613	1	0.931348	0.996712	1	1.18287	0.597981	0.649916	1	0.646901	0.99444	1.60161	1.12244	0.994376	0.985536
Os01g0217100	1.02383	1.09809	1	1.11758	0.977089	1.07091	1.00572	1.06092	0.95688	1.11104	0.983748	1.11518	1.15451	0.99347	1.00923	0.91062	1.02312	0.97215	1.05744	1.51437	1.16251	0.741284	0.797566	0.963126
Os01g0217400	1	1.0323	1	1	1	1	0.97196	1	1	0.968827	1	1	1	1	1	1	1	1	1	1	1	1	1	1
Os01g0217500	1.03048	0.492394	0.913054	1.78357	1.35043	0.887962	0.789949	1.13934	0.553494	0.735773	0.454611	0.56846	0.745882	0.49717	0.933128	0.9106	1.60036	1.26911	0.838036	1.29317	0.606278	1.07611	0.903988	0.865614
Os01g0217800	1.02433	0.620989	0.872296	0.845978	1.08398	0.909598	0.907073	0.954394	0.788239	1.15028	0.877024	1.08451	1.18666	0.842756	0.766286	1.18691	1.00843	0.644178	0.857057	1.12468	1.25024	1.23634	1.33662	1.41327
Os01g0218032	0.760433	0.734066	0.888891	0.812294	1.37762	1.23399	1.27872	0.855326	2.78035	0.828388	0.733069	1.44124	1.0964	0.885261	0.971538	1.33389	1.49465	0.361924	1.22164	0.993207	0.636867	0.885323	0.947004	1.03681
Os01g0218100	1.45792	0.407125	0.532725	0.590215	0.946939	0.546394	0.561441	0.876346	0.483638	1.03106	0.865777	0.864534	0.416447	1.26687	0.432444	1.46733	4.51925	2.34967	0.839294	0.998929	0.9487	0.739147	0.83361	0.852952
Os01g0218200	0.798002	1.50878	0.869812	1.62403	1.33851	1.09474	1.30312	0.957472	1.46837	0.794318	0.788748	0.922217	0.828935	0.832526	0.990661	1.20806	1.34683	0.669752	1.3417	1.21654	0.942965	0.564265	0.387429	0.499697
Os01g0218350	1.0037	1	1	1	1.04122	1	1	1	1	0.953784	1.04941	1	1	1	1	1	1	1	0.90314	0.92137	1	1	1	1
Os01g0218500	0.886219	0.867638	0.9558	0.770977	1.01811	1.00028	1.06401	1.02763	0.870913	1.09143	0.822558	1.07586	1.32733	1.01674	1.16183	1.05862	1.02317	1.0189	1.07952	1.07828	1.41567	1.47698	1.34404	1.22274
Os01g0218700	1.0434	0.751877	0.844182	0.706896	0.834922	0.939583	0.989807	0.993396	0.897562	1.14104	1.18312	0.919923	0.951523	1.54238	1.22149	1.33136	1.27513	1.51363	1.15779	1.17817	1.18166	1.72741	1.95528	1.28251
Os01g0218800	0.969643	0.847168	1.01254	0.881598	1.03001	1.00281	1.29071	0.798038	1.62518	0.97745	0.850447	1.23632	0.867345	1.14098	0.922059	1.08809	1.21735	0.56181	0.975609	0.857488	0.77381	1.01169	0.871856	0.847135
Os01g0218900	0.96172	0.829216	0.831136	0.983359	1.03562	0.968032	1.08223	1.0114	1.03552	0.978621	0.836384	1.09102	1.77342	1.08994	1.41409	1.32898	1.50885	0.729625	1.09584	1.19969	1.24296	1.32706	1.13455	1.17585
Os01g0219000	1.01327	0.600082	0.734996	1.16011	0.89164	0.706276	0.827203	0.9976	1.12554	0.765649	0.643411	0.782703	0.984443	0.719966	0.600426	0.988086	1.16392	1.29217	0.757083	1.24642	1.31219	1.07044	0.76183	0.666031
Os01g0219100	0.885835	1.02472	0.956817	1.35058	1.07187	0.886292	1.10856	1.13913	0.922919	0.898897	0.943107	0.962115	0.760558	0.86889	1.02738	1.36692	1.55211	1.50445	1.12023	1.04977	0.96525	1.17557	0.891598	1.08503
Os01g0219200	1.13129	1.00078	1.06086	0.981302	0.89821	1.11112	1.17422	0.961245	1.04644	0.887667	0.827443	0.951967	1.01344	0.809014	0.838784	1.08102	0.964151	0.81616	0.913995	1.17484	1.53658	1.27359	1.56532	1.55562
Os01g0219300	1.11053	0.609244	0.671136	1.09836	1.18467	0.820241	0.718236	1.20734	0.839105	1.50328	1.00353	0.963713	1.47564	0.956824	0.569701	1.73846	2.66847	2.21258	1.12204	1.16314	0.769877	1.13491	0.940438	0.722082
Os01g0219500	1	1	0.980923	1	1	1	1	1	0.984661	1	1	1	1	0.99699	1	1	1	1	1	1	1	1	1	1
Os01g0219600	1.03958	1	1	1	1	1	1	1	1	1	1	1	1	1	1	1	1	1	1.04192	1	1	1	1	1
Os01g0220100	1	1	1	1	1	1	1	1	1	1	1	1	1	1	1	1	1.53727	1	0.593253	0.650623	0.346609	1.16116	1.34069	0.89571
Os01g0220150	1	1	1	1	1	1	1	1.0231	1	1	1	1	1	1	1	1	1	1	1	1	1	1	1	1
Os01g0220200	0.962279	0.522177	0.853164	0.497296	0.921597	1.1096	0.843965	0.647037	0.823491	1.03674	0.725098	0.976057	0.971595	1.45674	0.817552	1.38127	1.00812	0.371055	1.73243	2.27858	1.40588	0.696401	1.09042	0.898165
Os01g0220300	1.25213	0.491848	0.637073	0.774479	1.08669	0.659538	0.781614	1.02851	0.519753	1.06999	1.02107	0.90705	0.691788	0.950433	0.531723	0.835426	1.14639	1.62047	1.12195	1.12961	1.06593	0.949686	0.789354	0.659759
Os01g0220400	1.27775	0.518011	0.591598	0.89576	1.05699	0.696083	0.635304	0.983196	0.641347	1.10188	1.42818	0.911859	0.583518	0.728475	0.357326	1.68343	3.44738	3.22535	1.56292	2.46106	3.52547	2.94634	2.69332	2.58946
Os01g0220500	1	1	1	1	1	1	1	1	1	1	1	1	1	1	1	1	2.8611	1	4.64704	3.96083	2.37062	13.0366	8.80006	12.9134
Os01g0220700	1.06841	1.20481	1	1	0.942618	1	1.06499	1	1	1	1	1	0.977683	1	1.07824	0.921037	1.09821	0.637852	0.659528	0.773203	0.467575	0.0988424	0.190742	0.187642
Os01g0220801	1	1	1	1	1	1	1	1	1	1	1	1	1	1	1	1	1	1	1	0.873006	1	1	1	1
Os01g0220900	1.00648	0.854043	0.901945	1.07686	0.964503	1.11402	0.886929	1.09075	1.15612	1.03725	1.00798	1.05644	0.966271	0.981958	0.938875	1.02633	1.1425	0.85298	1.12324	1.18523	0.926331	0.955061	1.05458	1.07615
Os01g0221000	1.65631	0.841973	1.03304	0.99293	1.13185	1.09521	1.40565	0.894714	0.927175	0.813078	0.42295	0.847109	0.733286	1.46085	0.581495	0.92836	0.961251	1.33894	0.592765	1.13478	2.41235	1	1	1.60672
Os01g0221100	1.21733	0.744348	1.249	0.896884	1.28674	1.11065	1.14311	0.676546	1.16471	0.803767	0.449577	0.799351	1.0593	1.02044	0.739522	1.20088	1.13208	0.527754	0.573931	1.02777	2.09019	0.932898	1.01532	0.812879
Os01g0221300	1.04259	0.634688	0.928185	0.993013	1.09236	0.995275	1.04561	1.02066	1.2149	1.04085	0.865636	1.18071	1.16215	0.984004	0.918759	1.22675	1.37183	0.867238	1.14363	1.10926	1.02652	1.25749	1.17311	1.04655
Os01g0221400	1.22642	1.09962	0.904941	2.42819	0.778838	1.40517	0.892124	0.76691	0.812227	1.14495	1.68816	1.31403	0.912437	0.268404	0.497234	0.48205	0.347181	0.330684	1.60745	0.709515	3.05988	0.245175	0.622963	0.26898
Os01g0221500	1.18374	0.695301	0.668602	0.609849	0.844241	0.95743	0.90447	0.96871	0.729733	1.11812	1.0864	0.952345	1.05979	1.43434	0.920438	1.0022	1.17517	0.980308	1.06037	1.03092	1.00128	1.13196	1.37236	1.42559
Os01g0221600	1.20569	1.40449	0.819999	0.840898	0.752814	1.69805	0.871393	0.933416	1.34685	1.32704	1.40491	1.13355	0.938667	1.17234	1.80698	3.65665	5.06588	4.34751	0.936167	0.842009	0.874828	1.106	1.09092	0.983718
Os01g0221700	1.059	0.755071	0.846431	0.597191	0.786659	1.11263	1.05331	0.729056	1.13262	0.91907	0.753136	1.13047	0.931308	1.46699	1.56084	0.977971	0.765026	0.519689	0.918208	0.585826	1.20757	0.717139	0.795282	0.532177
Os01g0221800	1.04083	0.627767	0.793227	0.81159	0.583394	1.02172	1.15528	0.87579	0.999061	1.1224	1.18102	0.88892	0.626131	1.35939	1.15066	0.998727	0.922157	1.22829	0.656932	0.558062	0.319086	1	0.228866	0.972555
Os01g0221900	1.31406	0.536093	0.768952	0.630756	0.838998	0.857428	0.857546	0.789222	0.744524	0.94825	0.83041	0.942634	0.717692	1.28581	0.801442	1.21271	1.04166	1.45815	1.01595	0.885112	1.31016	0.838546	0.795394	0.863771
Os01g0222001	0.946219	1.05121	0.928096	0.861745	0.953688	0.892613	1.00815	0.909354	1.11692	0.890739	1.03461	1.03369	1.00746	0.909563	0.99645	1.01208	1.24894	0.991734	1.24086	1.07109	1.01357	0.892642	1.06143	1.0351
Os01g0222300	0.968768	1.34476	1.0185	1.23097	0.953304	0.951107	1.49164	1.02398	1.07732	0.972579	0.970423	0.997031	1.09947	0.967029	1.01979	0.92371	1.10942	0.991395	1.36124	0.887173	0.837239	1.0023	0.65166	0.826246
Os01g0222500	0.836438	1.54073	1.19163	1.68066	1.42251	0.85501	1.57265	0.98097	1.127	0.891166	0.967513	0.889368	0.822072	0.979377	0.813866	0.779508	2.06328	1.00713	1.66655	1.4304	0.883511	0.593075	0.528993	0.556091
Os01g0222600	1.453	0.741753	0.902029	0.880327	0.997576	0.673517	1.03627	0.770748	0.804139	0.866849	0.550289	0.610631	0.587543	1.1748	0.749803	1.07189	1.6906	2.31265	1.02788	1.60529	1.51533	0.652921	0.444145	0.464522
Os01g0222700	1.05017	0.755954	0.960147	0.891107	1.35158	1.09128	1.06462	0.856054	1.05327	0.976183	0.953922	1.0666	1.13067	1.02488	0.884515	1.23079	1.29078	0.468279	1.4968	1.24018	0.780416	1.04988	1.07147	1.17111
Os01g0222800	0.764992	0.776151	1	0.87342	0.796049	0.999271	0.795777	1.12542	0.71393	0.706033	1.91338	0.990942	0.886018	1.46602	0.880231	1.48123	1.05397	2.54289	2.50352	2.08679	1.91026	1.14088	2.24129	4.98793
Os01g0222900	1	1	0.941284	1	1	1.05877	0.94772	0.944399	0.959492	1.04017	0.94193	1.29508	1	1	1	0.94308	2.02583	0.434536	1.13497	1.95997	0.690855	2.06389	3.71252	1.5097
Os01g0223000	1.043	0.871241	0.898983	1.06742	1.3098	0.988765	0.84323	1.19339	1.45895	1.00224	0.970732	1.01035	1.01473	0.787966	0.620995	0.989618	1.2822	0.940756	1.30623	1.15202	1.42633	0.892878	0.760991	0.734488
Os01g0223200	0.92889	1.20202	1.24097	1.13695	1.38154	1.11512	0.990243	1.15731	1.37928	1.31838	0.990574	1.09118	1.10993	0.722921	0.716601	0.920621	0.75813	0.847337	0.985304	1.17573	1.39095	0.608403	0.772704	0.88903
Os01g0223300	1.13366	0.85998	1.02762	1.02467	1.08766	0.828032	1.1452	1.07678	0.863516	0.859146	1.02274	0.960663	0.739247	0.94324	0.974584	1	0.971473	1	1.00855	0.978953	1.073	0.929974	1	0.949633
Os01g0223500	1.54541	0.375082	0.734145	0.533944	1.06065	0.719222	0.684855	0.829609	0.775554	0.717762	0.637745	0.899924	0.850928	0.851439	0.538268	0.7385	1.90856	1.05883	0.999434	1.96444	2.75543	1.95643	1.61698	1.92593
Os01g0223600	0.789031	1.51398	1.16676	1.85077	1.48819	1.05607	1.83473	1.08298	1.36517	0.724419	0.704103	0.914546	0.988344	0.810237	1.26473	0.874786	1.44871	0.885621	1.12056	1.00429	0.944739	0.699219	0.599174	0.531755
Os01g0223700	0.932752	0.825804	0.982988	0.836528	1.23669	1.17769	1.08568	1.01974	1.11995	0.972509	0.913257	1.02871	1.16821	0.731641	0.972894	1.2904	1.22306	0.702612	1.26915	1.23464	1.27655	0.900171	0.770878	1.15901
Os01g0223800	1.2198	0.881033	1.11369	1.07609	0.912999	0.928863	1.33839	1.07859	1.30739	1.06534	0.84109	0.992484	0.973075	0.911431	1.10728	1.31883	1.82572	1.07447	1.00725	1.19848	1.00871	1.45984	1.41679	1.35938
Os01g0223900	0.891404	1.14634	1.266	1.69437	1.48863	1.18873	1.66518	1.16869	1.14613	0.701325	0.833478	1.3432	1.266	0.739288	1.03594	1.21214	1.40389	0.98041	0.914883	1.26182	1.18765	1.38837	1.29728	1.65482
Os01g0224000	0.935727	0.911784	0.890351	1.45971	1.06767	0.960866	1.05296	1.20367	0.959144	0.73955	0.958482	1.24602	1.14794	1.01638	1.07458	1.57778	1.4669	1.27152	1.45657	1.26873	1.22385	1.4708	1.08816	1.10436
Os01g0224100	1.16687	0.797205	0.663715	0.857476	1.17787	0.769771	0.697737	0.862945	0.711046	1.11819	1.25399	1.15486	0.691575	0.575513	0.657685	0.764401	1.27679	1.03822	0.915097	0.69857	1.02655	1.11339	0.835796	0.829303
Os01g0224166	1.39541	0.946934	0.807902	1.09568	0.639173	0.767449	0.898717	0.869051	1.09128	0.852431	1.30982	1.19377	0.519908	1.19161	0.944561	0.688909	1.12258	1.23597	1.36168	0.896442	0.889578	1.37894	1.0168	0.937598
Os01g0224200	0.936471	1.67366	1.31853	1.60386	0.80728	0.723662	3.35918	1.09017	1.18038	0.804626	1.26597	1.17824	0.809898	0.744988	1.33523	1.21395	1.25235	1.10007	1.30898	1.24231	1.01616	0.966381	0.87908	1.00605
Os01g0224300	1.10394	0.799613	1.03408	1.08639	0.915447	0.827322	0.883497	1.25603	0.896032	1.18496	1.16567	0.833416	1.05583	0.735404	0.797787	1.00539	1.41947	1.39649	1.21845	1.22098	0.993463	1.01686	0.881388	0.727094
Os01g0224400	1.05558	0.654337	0.816326	1.02931	0.962165	0.828533	0.834024	1.03722	0.954477	0.934428	1.16565	1.11693	1.50719	1.04897	1.10666	1.53075	1.36336	1.50191	0.884765	1.15903	0.962326	1.77593	2.17273	1.89306
Os01g0224500	1.03566	0.630882	0.723207	0.707516	0.929206	0.848869	0.973312	0.827008	0.949579	0.968254	0.896987	0.892317	0.854695	1.23502	0.856617	1.07906	1.1907	1.19389	1.30639	1.12498	0.863294	0.908266	0.854081	0.962432
Os01g0224700	1.15794	1.02035	0.964857	1.14428	1.24552	1.33612	1.00227	0.749678	1.3432	1.0865	1.21355	1.25316	1.33632	0.936949	1.3654	1.23281	1.84151	0.910829	0.975374	1.05988	1.32026	1.51865	0.985996	1.42983
Os01g0225000	1.39806	1.02602	0.929683	1.21998	0.916912	0.563414	0.916184	1.27762	0.746538	0.593222	1.45728	1.54043	2.63434	1.13888	1.42101	4.75817	2.29618	1.77715	1.26903	0.901222	1.32573	1.23776	1.31537	1.5135
Os01g0225100	0.982813	0.837236	0.921202	0.774091	0.953696	1.0013	1.17539	0.890405	1.06638	1.01904	0.883461	1.05173	1.01402	1.08144	0.874573	1.28057	1.31032	0.831667	1.12189	1.12727	1.03171	1.13245	1.08945	1.23096
Os01g0225200	1.10153	0.579199	0.680326	0.660298	0.974562	0.831795	0.907663	0.831448	0.988599	1.05918	0.843441	1.10962	0.957381	1.09059	0.769848	1.45592	1.50362	0.692512	1.15229	1.07807	0.923102	1.09486	0.95088	1.15843
Os01g0225300	1.10808	0.803655	0.787556	0.702149	0.903532	0.995723	1.09461	0.973232	1.05783	1.1389	0.990998	0.964377	0.910152	1.10077	0.936246	1.35004	1.56229	0.932671	1.37092	1.08414	0.863606	0.918735	1.03797	1.28231
Os01g0225400	1.07412	0.543768	0.601824	0.793012	0.848153	0.739574	0.785088	0.947035	0.68141	1.14387	0.894347	0.803332	0.533024	0.973513	0.525791	0.566932	0.527233	1.46551	0.638372	1.45711	0.840659	0.39322	0.38183	0.388089
Os01g0225500	1	0.951366	0.949956	0.949201	0.977274	0.95244	0.957891	0.952634	0.887636	1.02501	1	1.04984	1	0.968643	0.975895	0.927283	0.916012	0.991809	0.960413	0.858587	0.641689	0.833644	0.757616	0.969084
Os01g0225550	1.27405	1.03088	0.805428	1.07774	0.841008	1.1281	1.04307	1.13818	1.20417	0.851042	1.06483	1.00032	1.10837	0.946072	0.812383	1.4759	1.12119	1.28335	1.61415	1.18238	1.00034	1.04431	0.812204	1.12266
Os01g0225600	1.59171	1.79021	1.48107	1.08777	1.09969	0.417107	1.5571	1.5575	0.805534	0.701033	1.43093	1.28191	2.6883	2.11409	1.51484	7.70402	3.72697	8.47665	0.718382	0.764613	2.2414	4.04765	1.91901	2.2949
Os01g0225700	0.857047	1.40558	0.689154	1.2026	0.492888	0.844664	0.676069	0.815125	0.573596	1.01937	0.882389	0.885387	0.646915	0.712593	1.20225	0.787588	0.881121	1.26999	0.657212	0.402527	1.55227	1	1.26986	1
Os01g0226200	1.19925	2.55636	1.24076	2.34407	1.82995	1.15487	2.19697	1.11913	1.33994	0.511841	0.552616	1.05381	1.24325	0.623859	1.507	0.505023	0.753434	0.709141	0.693522	0.882725	0.889209	0.906984	0.985956	0.903263
Os01g0226250	0.841187	2.72544	1.64444	2.85973	2.32265	1.037	2.12805	1.65001	1.09678	0.656534	0.671659	1.12453	1.39309	0.476334	1.16894	0.724144	2.12747	0.316152	0.924189	0.965867	0.523191	1	1	1
Os01g0226300	0.683095	3.2533	1.06214	2.93451	1.50462	1.25462	2.53251	1.20502	1.24897	0.681782	0.891654	0.794814	0.915328	0.402187	0.886875	0.960475	2.20924	1.03215	1.20597	0.939287	0.492917	0.423496	0.346986	0.4058
Os01g0226400	0.972327	0.96833	1.00559	0.935586	0.906963	0.890893	1.08135	0.992718	0.964557	0.954265	1.10763	1.0211	1.14141	1.02595	0.86743	1.32746	1.25371	1.29527	0.930654	0.830719	0.69162	1.01966	0.933171	1.42261
Os01g0226450	1	1	1	1	1	1	1	1	1	1	1	1	1	1	1.0774	1	1.07355	1	1	1	1	1	1	1
Os01g0226500	1.12989	0.780386	0.868677	0.906079	1.17042	0.801596	0.997493	1.01063	0.938124	0.901675	0.798612	0.969166	1.07477	0.846079	0.893478	1.61177	1.49252	0.899642	1.29947	1.4615	0.916591	1.02032	1.08034	0.922532
Os01g0226600	1.14104	0.920491	0.995861	0.936886	1.21628	1.03888	0.944998	0.893435	1.05769	0.982522	0.944136	1.14659	1.45576	0.89414	1.063	0.547768	0.527054	0.817142	0.579863	0.938514	1.33414	0.856993	0.829206	0.87686
Os01g0226666	0.984468	0.529075	1.5734	2.72711	2.35744	0.794285	1.60571	3.17098	0.527885	0.290838	0.682703	0.673139	2.59763	0.561612	2.85941	1.11435	1.19375	0.889701	0.666197	1.0729	1.96663	1	1	1
Os01g0226700	0.692864	0.852628	1.15216	3.01174	2.69593	0.627866	1.79968	4.12586	0.372511	0.366061	0.774332	0.646583	2.01386	0.639984	3.07088	1	0.863035	1.07082	1.52052	1.98936	1.70517	1.73954	1.12152	1.19624
Os01g0227100	1.1348	1.0672	0.934912	0.73304	1.34306	0.913775	1.5121	1.1775	0.884686	0.985616	1.11063	1.48681	2.85143	1.9047	1.55158	1.96419	1.11226	0.785182	3.21387	2.38163	2.19076	1.03042	1.39569	1.4426
Os01g0227200	1.05167	0.864977	0.824551	1.06644	1.28721	1.24818	0.774541	1.11028	1.29972	0.744792	0.800286	1.23004	2.04642	0.831075	1.02975	1.49563	1.42608	0.643817	0.953067	1.16252	1.46191	1.79502	1.73708	2.07921
Os01g0227250	0.592784	1.5316	0.708518	0.809804	0.419647	0.351695	0.894702	1.77782	0.618184	4.96088	3.29666	0.443174	0.894499	0.933104	1.04669	1	1	8.14233	1.50646	0.821309	1.11524	0.898205	0.946272	1
Os01g0227300	1.00784	0.992926	0.904607	0.967733	1.006	1.08966	0.958176	1.01943	1.10264	0.984285	0.947674	0.937596	0.93183	0.941141	1.00328	1.15273	1.27626	0.738363	1.08325	0.835465	0.580297	0.812723	0.991271	0.795157
Os01g0227350	1.47436	0.699827	0.822064	0.573117	1.15275	0.972261	0.706189	0.831682	0.611025	0.835798	0.628672	1.01994	1.03642	1.3652	0.868366	1.69903	1.28399	1.51572	0.901087	1.04302	1.25871	0.951759	0.907812	1.04201
Os01g0227400	1.267	0.636036	0.709581	0.714522	0.968627	0.876092	0.754106	1.01681	0.671037	1.12459	1.34138	1.01121	0.681595	1.38023	0.615404	1.26386	1.5759	2.18895	1.07413	1.00407	1.43583	1.16015	0.875279	1.63406
Os01g0227500	1.31694	0.649256	0.795312	0.911653	1.14766	0.905311	0.777101	1.09424	0.751862	0.94158	0.939898	1.08422	0.867274	0.93414	0.475216	1.84851	1.36984	1.47135	1.13527	1.20928	1.45496	0.89172	1.17351	1.09107
Os01g0227700	1.1956	0.812123	1.03295	0.776971	1.07227	1.13193	1.18873	0.904221	0.949567	0.814798	0.93554	0.883644	1.46585	1.13797	1.08878	0.799826	1.15933	1.13186	1	1	1	1	1	1
Os01g0227800	1.41256	0.457305	0.767778	0.441009	0.971231	0.665548	1.02492	0.725412	0.57047	0.986362	0.851112	0.826626	1.04229	1.70298	0.990617	1.83386	1.1966	1.32123	0.897032	0.862386	0.978541	1.02851	1	1.07804
Os01g0228300	1.08685	0.901086	0.984965	0.94166	1.24017	0.789692	0.776179	1.14483	0.854451	1.09012	1.27723	0.920074	1.11163	1.05253	1.03172	1.08536	1.47574	1.46817	1.21987	1.30275	1.03455	1.49277	1.24376	1.30685
Os01g0228400	1.08091	1.08114	1.15962	0.914756	1.00477	0.831657	0.798041	1.00703	0.755368	0.934346	0.885963	1.10311	1.23848	1.1273	1.19358	1.2393	0.790269	0.793506	0.659389	0.471639	1.15143	0.42994	0.582411	0.540446
Os01g0228450	1.39844	0.856319	3.08572	1	1	1	1	1	1	1	1.29713	1	1	1	1	1.36071	1	23.3256	1	1.61118	1	1.08275	0.994899	1.02516
Os01g0228500	1.12059	0.666259	0.75723	0.552041	1.27283	0.662651	1.01745	0.871142	0.82391	0.706471	0.911587	1.07526	1.09128	0.845241	1.18911	5.34413	1.40107	1.63938	1.10375	1.0235	1.28541	1.13959	1.42301	1.76128
Os01g0228600	1.07985	1.24486	1.41174	1.13696	0.970172	0.93056	1.12819	0.945157	1.2287	0.921482	0.796754	0.919646	0.8901	0.978236	1.27836	0.804133	0.550808	0.870559	0.659605	0.85215	1.55682	1.18357	0.965012	1.03965
Os01g0228800	0.936225	0.4136	1.00365	1.16605	1.41145	1.00462	1.28828	1.14395	1.58613	0.8617	0.655835	0.893075	1.35995	0.620632	1.27109	1.03438	1.38118	0.641795	0.883959	0.803237	0.661459	0.868269	1.02118	0.975445
Os01g0228901	0.616277	1.81854	1.3483	1.59578	1.2547	1.01186	1.45325	1.14181	1.59959	0.769745	0.871788	1.17557	1.18065	1.05083	1.11284	0.998324	1.36857	0.764324	1.12976	1.06503	0.580395	0.993432	1.00987	1.1016
Os01g0229000	0.819332	1.38615	1.36255	1.75413	1.03628	0.858395	1.95718	0.924577	1.67744	0.931039	1.48497	0.895902	1.41671	0.771511	1.48285	0.828332	1	1.21224	1	1	2.20909	0.723306	0.487574	0.575354
Os01g0229100	1.01667	0.583966	0.696865	0.71462	0.985836	0.774183	0.8182	0.932709	0.731783	0.890132	0.828715	0.920913	0.845575	0.918935	0.810685	1.09931	1.26028	0.943922	1.04211	1.15142	0.955606	0.929253	0.913457	0.87226
Os01g0229200	0.918406	0.842438	0.962106	1.04397	1.17243	0.995462	1.10622	0.930286	1.44276	0.869171	1.09824	1.18347	1.12154	0.855988	0.773837	1.67304	1.65393	1.1902	1.21828	1.13642	1.03414	0.975455	0.845086	0.969238
Os01g0229250	1	0.891372	1	1	1.11014	0.922643	0.91693	1	1	1	0.908482	1	1	1	0.934087	1	1	1	1	1	1	1	1	1.03876
Os01g0229300	0.852654	0.880045	0.919063	0.794516	1.07002	1.10897	0.970655	1.0061	1.33936	0.994908	0.832836	1.10759	0.865663	0.94778	0.84643	1.44073	1.50229	0.730588	1.35942	1.00115	0.919332	1.16114	1.28748	1.0495
Os01g0229400	0.731579	1.04243	0.939762	1.33968	1.06723	1.13184	1.16148	1.03914	1.24144	0.721831	1.13661	0.897696	1.39646	0.659818	1.3324	1.02994	1.28976	1.2617	1.43344	1.26074	0.930647	0.920982	0.731853	0.69356
Os01g0229500	1.06812	1.078	0.946923	1.02573	1.1129	0.825765	1.09267	1.31115	1.25591	0.869598	0.745689	1.01267	1.00739	0.901386	1.14532	0.913114	1.78909	1.67708	1.2113	1.50704	2.03018	1.05556	0.783252	0.772151
Os01g0229600	0.964475	1.31742	1.10638	1.14387	1.00919	1.4658	1.15118	0.937509	1.2749	0.910947	1.20362	1.3404	2.64579	1.19384	1.70618	2.14457	1.69309	2.00081	1.38142	2.28763	3.79449	1.61386	1.05927	1.40756
Os01g0229700	0.996436	0.903264	0.999123	1.03826	0.943201	1.12335	0.975498	0.949114	0.988418	0.998022	1.02316	1.05147	1.13169	0.960254	1.06445	1.07261	1.24314	1.04215	1.33989	1.99823	1.86335	0.958546	1	0.916293
Os01g0229800	1	1	1	1	1	1	1	1	1	1	1	1	1	1	1	1	1.60798	1	1.26767	2.7876	1.19541	0.486514	0.556678	0.337139
Os01g0229900	1.01667	1.04054	0.792464	0.850717	1.11646	0.878504	0.764896	1.03562	1.12748	0.898175	0.914181	1.03635	0.813054	0.866591	0.787706	1.49782	1.50017	0.528928	1.07599	1.14711	1.02656	0.848392	0.737349	0.934033
Os01g0230200	0.982595	0.676773	0.678212	0.838042	1.03124	0.874302	0.816526	1.01644	0.966303	0.983299	1.02802	1.18359	1.23457	1.19609	0.917251	1.09645	1.2245	0.568942	0.951978	1.24789	1.12983	1.61051	1.33434	1.70151
Os01g0230700	1.01597	0.967915	1.0165	1.00562	0.992638	0.997664	0.996612	0.984391	1.01769	0.99377	0.998933	0.985841	0.992608	0.989781	1	1.1021	0.984942	1.02353	1.00432	1.03225	1.02212	0.986121	1	1.01024
Os01g0230800	0.996004	1.02498	1.07569	1.02636	1.2428	1.0662	1.06625	0.941283	0.900112	0.934996	0.933611	1.01856	1.07578	0.89429	0.875942	1.08998	1.11087	1.06715	1.34027	1.17489	1.40033	1.15911	0.868944	0.91496
Os01g0231000	0.892826	1.10736	1.16472	1.18458	1.26293	1.02032	1.15068	1.13774	1.15886	1.04701	0.863689	0.933643	0.91518	0.901161	0.759352	0.906452	1.06491	0.874839	1.10362	0.979579	0.995029	0.84501	0.772737	0.859143
Os01g0231500	1.05715	0.792944	0.9791	0.667356	1.07027	1.25144	0.969072	0.887034	1.28961	0.896134	0.809353	1.12586	1.27452	1.02086	1.15471	0.995643	1.13267	0.456088	1.12564	1.0674	1.06924	1.05752	1.21543	1.36642
Os01g0231600	0.713152	1.49584	0.140192	2.25995	1.25295	1.58778	1.95557	1.18849	1.2141	1.61863	0.943697	0.975706	0.528668	0.486618	1.00708	1.09939	5.00368	5.76327	0.914515	1.09373	1.26772	1.27964	2.71849	0.382887
Os01g0231700	1.06229	0.946384	0.736072	0.988887	0.918254	0.734086	0.88465	0.989376	0.661739	0.951899	0.909371	0.776617	0.744502	0.818893	0.671537	1.06622	1.12954	1.9713	1.116	1.339	1.17331	0.737459	0.616069	0.603285
Os01g0231800	0.849649	0.780731	0.919372	1.31852	1.09029	0.760684	0.693617	1.03485	1.15718	1.34038	1.44732	1.01944	0.987231	0.625229	0.886763	1.21724	1.86663	1.1737	1.02174	0.890668	0.715784	1.53021	1.7463	1.95685
Os01g0231900	1.03849	0.581319	0.756501	0.621922	0.964741	0.862346	0.918757	0.835955	0.986707	0.977442	0.984658	1.08771	0.90025	0.986099	0.87762	1.07079	1.23273	0.808077	0.986568	0.888682	0.809259	0.892343	0.917108	1.04189
Os01g0231950	1	1	1	1	1	1	1	1	1	1	1	1	1	1	1	1	1	1	1	1	1	1	1	1
Os01g0232000	1.52543	0.61982	1.18547	0.610526	0.880908	1.08359	1.6226	0.825147	0.698389	0.833268	0.720973	0.993065	0.993388	1.0888	1.36616	1.49239	1.61683	1.91168	0.707794	0.597959	0.490748	0.519789	0.479428	0.537145
Os01g0232100	0.920764	0.971354	1.10257	1.82077	1.65731	1.36614	1.05961	1.67153	1.18997	0.741275	0.917561	1.24824	2.31137	0.757459	1.75384	0.999494	0.685988	1.04392	1.11445	1.14934	0.959984	1.08261	1.08451	1.13638
Os01g0232200	0.99985	1.48128	0.875373	1.37307	1.35141	1.08563	1.73431	1.13033	1.25955	0.834522	0.953262	0.976067	1.14035	0.843659	1.22811	1	1	1.1171	1	1	1.02718	1	1	1
Os01g0232300	0.97824	0.670593	0.775191	0.615453	0.990224	1.00703	0.993806	0.846554	1.17983	0.992053	0.797416	1.16801	0.983313	0.986031	0.806147	1.38408	1.51416	0.651578	1.03449	1.06113	0.662497	0.850378	0.953615	0.795573
Os01g0232400	0.811976	0.848703	0.886839	0.969988	1.25213	0.942147	0.873734	0.981397	1.14423	0.857144	0.821181	0.975485	1.00127	0.890065	0.815732	1.2098	1.61376	0.665034	1.15799	0.998599	0.73659	0.807183	0.805861	0.870991
Os01g0232450	1	0.997541	1.05953	1	1	1	0.953495	1	0.917562	1.04662	0.945205	1	1	1	1	0.902376	1.1445	1	1.13745	1.03694	0.957659	1	1	1
Os01g0232500	1.05214	0.660667	0.793421	0.800825	1.04705	0.899739	0.855794	1.06444	0.810142	1.00509	0.952742	1.02232	0.856372	0.998535	0.643245	1.67335	1.91785	1.32811	1.52186	1.51184	1.38043	1.32651	1.34915	1.51357
Os01g0232550	1.58616	1.22229	1	1	1.14032	1	0.694042	1.16324	1	0.854118	1.35543	1.46463	1.93731	1	1	1	1	1	1.4351	1.51316	1.96614	1	1	1
Os01g0232700	0.984666	0.723589	0.885819	0.904644	0.983311	0.850299	0.901648	0.918983	0.773748	0.96896	0.970885	0.899685	0.83422	0.894793	0.863565	1.23064	1.06132	1.68325	1.50467	1.21462	1.01089	1.12108	0.995226	1.11714
Os01g0232800	0.916886	0.984678	0.877712	1.20421	1.33856	0.933966	0.966698	1.03255	1.31797	0.812272	0.955546	0.974447	1.06785	0.756525	0.770537	1.54957	1.97379	0.980705	1.5887	1.31982	0.869084	1.18174	1.06659	1.35917
Os01g0233000	0.986585	1.4235	0.898065	0.911484	1.24178	1.09895	1.00311	0.969094	1.01789	0.938072	0.747219	0.978022	1.41119	0.940015	1.37735	0.930918	1.58142	0.700701	1.21501	0.891649	0.682559	0.680846	0.926149	0.819125
Os01g0233100	0.903734	1.69865	1.37799	1.06777	1.00082	1.02139	1.50082	0.975481	1.01298	0.87969	0.964746	1.05476	1.03229	0.985053	1.17058	0.827708	1.22958	0.736656	0.816277	0.944944	0.893393	0.533739	0.305857	0.523683
Os01g0233400	1	1.14911	1	1	1	1.05661	0.929647	0.93967	0.954597	1.10976	1	1	1.08048	1	1	1	1	1	1	1	1	1	1	1
Os01g0233500	0.839881	1.08911	0.776397	1.09332	1.05518	0.872933	1.10786	1.01024	1.25458	0.959143	0.833814	1.05902	1.11106	1.19602	0.835673	0.931306	1.30301	1.37988	0.920885	0.933106	0.739925	0.665712	0.4674	0.497575
Os01g0233800	1.03102	1.03636	1.05042	0.981074	0.978177	0.950285	0.974261	0.971124	1.03351	1.04028	0.994953	0.944217	1.03041	0.936477	0.935447	0.999729	0.982277	1.08573	1.23478	0.871048	0.997717	1.12656	0.861931	0.945097
Os01g0233850	1	0.928956	1	1	1	1	1	0.900177	0.919084	1.06462	0.888175	1	1	1	1.12149	1	1	0.760934	1	1.28302	1.17932	1	1	1
Os01g0233900	1.00224	1.00676	0.956544	0.933291	1.12312	0.978866	0.853572	1.08253	0.98078	0.977343	1.17844	1.11452	1.19493	0.660657	0.825675	2.27165	2.13318	1.07976	1.67147	1.52637	1.31515	2.02199	2.88611	3.14884
Os01g0234001	0.879612	1.39466	1.47124	0.923639	1.21087	1.1316	0.583444	1.85864	2.27775	0.962529	0.961166	1.03704	0.657389	1.09628	0.960926	0.759905	1.02424	0.730127	1.25857	1.26308	0.569831	0.960113	1.05201	1
Os01g0234100	0.886566	0.867117	1.0283	1.02204	1.28988	1.10727	1.12201	1.56042	1.175	1.26479	1.21392	0.962388	1.10964	0.913947	0.876512	1.43035	1.56044	1.24628	1.26481	1.22719	0.809575	1.3311	1.70738	1.07926
Os01g0234200	1	1	1	0.993001	0.971818	1.05984	0.873179	1.02501	0.95001	1.05632	0.863728	0.969036	1	0.891973	0.970118	1	1	1	0.951111	1.05558	1	0.90831	0.908165	1
Os01g0234300	1.18776	1.06363	0.816383	0.983208	0.801508	1.02175	0.814434	0.843685	1.05361	1.17431	0.693383	1.01004	1.027	0.595282	0.940636	0.779641	1.04206	0.751365	1.2868	1.47185	2.18351	1.16297	1.00087	0.978683
Os01g0234433	0.955565	0.612107	1.41824	0.843439	0.651596	1.21567	0.692561	0.79253	1.1209	1.87	0.927189	1.15349	1.56098	0.580897	0.995057	0.844478	1.16909	0.969323	0.987946	0.874418	1.75996	1.11972	1.20653	1.12439
Os01g0234499	1.48592	1.75951	0.7222	2.10764	1.51063	0.469427	1.14872	0.837919	0.859705	0.622826	1.24298	0.876627	0.455972	1.68236	1.02813	1.19393	0.462873	2.19642	1	1	2.02344	1.30307	1.0643	1.0309
Os01g0234700	1.41951	0.892859	1.20394	1.4918	1.05376	1.0624	1.10167	1.20967	1.37154	0.772661	0.987691	0.93908	1.19884	0.880038	1.1084	1.33243	1.15436	1.6692	1.0274	0.782781	1.68579	1.31147	1.04651	1.26024
Os01g0234800	0.915195	0.842928	0.906942	0.93195	1.17549	0.945664	0.97661	1.1226	1.05735	1.04904	1.11218	0.87234	0.874898	0.96574	0.79248	1.38662	1.65549	1.09625	1.29376	1.17429	1.14619	1.27813	0.902913	0.978299
Os01g0234850	1	1	1	1	1	1	1	1	1	1	1	1	1	1	1	1	1.00299	1	1	0.965454	1.01519	1.03792	1	0.995442
Os01g0234900	0.901022	0.918403	0.998461	1.05356	1.00889	0.818077	1.0446	0.982532	0.980484	0.741666	0.777827	0.755714	0.971569	0.911198	0.764572	0.885834	1.15207	1.05886	1.03973	1.07527	1.31522	1.20167	1.08839	1.18801
Os01g0235100	0.92899	1.21171	1.14334	0.914227	0.981308	1.26226	1.07315	1.01867	0.987878	1.08475	0.877357	0.866987	1.2056	1.45846	1.74198	0.732799	0.728534	0.757215	0.742941	0.466976	1.01703	0.327828	0.402433	0.562781
Os01g0235200	0.93529	1.17861	0.998984	1.07807	1.26389	0.872861	1.19139	1.16843	1.1781	0.804086	0.697271	0.85481	1.017	0.944447	1.15513	0.844435	1.14607	0.747051	0.884678	0.837855	0.542171	0.906343	0.891065	0.791618
Os01g0235300	1.00556	0.77975	0.986108	1.13428	1.2997	0.781368	0.896072	1.09712	0.873505	1.2366	1.12058	0.989056	1.20496	0.802266	0.717204	1.00536	1.56911	1.99658	1.39561	1.33457	1.55605	1.02125	0.93095	1.01651
Os01g0235325	0.228117	9.17626	1	1	1	1	0.277456	0.833332	1	0.336672	1	1	0.31514	0.367266	9.34216	3.23505	5.22102	0.0362428	0.866203	1.3982	1.93131	1	0.176956	1
Os01g0235350	0.906851	1.21432	0.818842	0.860536	1.06828	1.09335	0.797861	0.895485	1.2685	0.927115	0.980007	1.07641	1.15011	1.21742	1.58362	1.84285	1.15361	0.431391	1.4964	1.5801	0.9812	0.747655	0.733216	0.891084
Os01g0235400	1.02245	0.735519	0.726966	0.872041	1.17525	0.869648	0.918765	0.978168	0.923822	0.990547	0.886475	1.13744	0.899835	0.847523	0.631883	1.40303	1.38869	0.574573	1.11282	0.962614	0.677727	0.831967	0.850757	0.715617
Os01g0235500	1	1	0.94432	1	1	1	1	1	1	1	1	1	1.08313	1	1	1	1	1	1	1	1	1	1	1
Os01g0235632	0.576412	0.763783	0.868257	0.894658	1.05909	1.22153	0.807987	1.21799	0.971306	0.865521	0.658475	0.980435	0.71786	0.846863	0.826828	0.617902	1.047	0.859861	0.778392	0.528168	0.871228	1	1.03847	1
Os01g0235700	1.22058	0.838315	1.20572	0.946624	1.07346	0.932817	1.10769	0.687896	1.91743	0.780598	0.630449	1.32629	1.09615	1.10353	0.982712	1.40297	1.40884	0.654635	0.996271	1.00953	0.923935	1.24227	1.15962	1.14814
Os01g0235800	0.86862	0.831745	0.825509	0.690822	1.09117	0.952646	1.04265	0.968778	0.944276	0.990626	0.848549	1.01273	0.832794	1.02332	0.792266	1.3291	1.53731	0.941247	1.25435	1.18713	0.874847	1.16882	1.30089	1.23693
Os01g0235850	0.515938	1.32394	1.17833	0.4945	1.44952	1.19623	0.549922	0.923393	0.693493	0.455607	0.881838	0.674676	3.2405	1.00848	1.70504	0.484282	4.41808	0.819125	1	1	1.47944	1	1.05738	1
Os01g0235900	1.32916	0.782695	1.00155	0.688861	0.931428	0.892572	0.879196	0.884171	0.785695	0.830104	0.631309	1.07831	1.10535	1.43149	1.07568	1.2889	0.872691	0.995997	0.575127	0.561642	0.820187	0.527382	0.394244	0.577631
Os01g0236000	0.852304	1.30484	1.08411	1.33273	1.28513	0.75591	1.1381	0.976653	1.1355	0.793446	1.00145	0.871814	0.808872	0.906419	1.0063	0.999008	0.839932	0.690351	1.13912	0.680699	0.878582	0.658506	0.385321	0.574325
Os01g0236300	1.02826	0.798532	1.0996	0.984184	1.18088	1.37577	1.22565	0.99487	1.29716	0.858727	0.697641	1.11569	1.21268	0.843104	0.944892	0.91208	1.50572	0.486639	1.1889	1.19358	1.06595	0.98464	0.830578	0.983208
Os01g0236400	0.851252	0.953792	0.887084	1.76107	1.78361	0.937865	1.48845	1.19259	1.35847	0.659588	0.666286	0.963563	0.887984	0.656934	1.6908	0.725212	1.21375	1.20168	1.28956	1.16103	0.939842	1.10208	0.968117	1.03181
Os01g0236700	1.08006	0.891946	0.973764	0.888052	0.908311	1.07275	1.06997	0.969651	1.15977	1.25469	1.07534	0.941952	0.867037	1.36394	1.10519	1.08241	1.04752	1.39104	1.37334	1.23016	1.26731	1.2767	1.21855	1.22769
Os01g0236800	1.00854	0.778852	0.891123	0.705597	0.938077	1.006	0.927497	0.975774	0.97558	1.00736	1.05092	1.10695	1.05602	1.31799	1.04911	1.36487	1.11074	1.2383	1.26499	0.958495	1.00312	1.05765	1.26039	1.06733
Os01g0236900	1.19348	1.07316	0.794078	0.695908	0.880458	1.00887	0.891807	0.870184	1.18825	1.03487	1.01442	1.01769	1.31606	1.17849	1.12295	1	1.14848	1	1.16316	0.908034	1	1	0.892513	1
Os01g0237000	0.882358	0.999845	1.0393	0.848917	0.847198	1.14611	1.42619	0.841452	1.08444	0.958756	1.03105	1.1577	1.06175	1.14066	1.02303	0.836411	2.35621	0.858629	0.856595	1.24738	1.36797	0.357632	0.833659	0.446174
Os01g0237100	1.15274	0.567311	0.930064	0.731243	0.823059	1.10647	1.16797	0.82309	1.0195	1.21714	0.957194	1.12473	0.70779	1.17466	0.966113	1.26999	1.39225	1.16765	1.24711	1.31536	0.825187	0.875989	0.8479	1.02923
Os01g0237200	0.985139	1.44822	2.13382	1.52826	1.49168	1.14778	1.33942	0.599516	0.760552	0.977974	0.626077	1.18515	1.41275	0.946049	0.645563	0.919634	0.517866	0.938369	1.5231	1.21338	0.303257	0.937907	1.81476	1.72698
Os01g0237366	0.882757	1	1	1	1	0.893717	1	1	1	1	1.11377	1	1	1.13431	1	1	1	1	1	1	1	1	1	1
Os01g0237400	1	1	1	1	1	1	1	1	1	1	1	1	1	1	1	1.23299	0.710292	1.37082	0.645475	1.13102	0.824664	1	1	1
Os01g0237500	0.900855	1	1.10067	0.825602	1.02038	1	1.00555	0.772573	1	0.906994	1	0.9079	1	0.985393	1	0.450209	7.57999	2.81803	3.00018	9.96183	2.31822	6.59357	7.81603	4.7584
Os01g0237750	1	0.636195	1	1	0.797451	1	1	0.78645	1	1	1	1	1	0.738779	1	0.809767	10.6524	2.45749	2.30702	19.93	3.09333	3.83882	14.166	2.92578
Os01g0238200	1.0262	1.61731	1.13471	1.50063	1.0622	1.13221	1.34389	1.2591	1.10182	0.912744	1.13335	1.09037	0.789011	0.690007	0.738049	1.28449	1.14893	2.01211	0.692609	0.920655	1.02583	0.518669	0.296027	0.338949
Os01g0238287	1	1	1	1	1	1	1	1	1	1	1	1	1	1	1	1	1	1	1	1	1	1.45252	1	0.31716
Os01g0238375	1	1	1	1	1	1	1	1	1	1	1	1	1	1	1	0.81407	0.944957	1.05752	1	1	1	1	1	1
Os01g0238500	0.997025	1.40591	1.46574	1.25825	1.07594	1.0655	0.984158	0.930232	1.38236	0.753017	1.00343	1.66933	1.87322	1.44563	2.21938	1.34557	0.884359	0.805871	0.904468	1.24168	1.56223	1.13738	1.17219	1.33946
Os01g0238600	1.05889	0.95033	0.945325	1.04131	1.2086	0.866929	0.879434	1.07727	0.798578	0.98738	1.08183	0.964097	0.785608	0.797564	0.737899	1.19972	1.3931	1.73227	1.29318	1.13503	1.76087	1.09966	1.17433	1.00994
Os01g0238700	0.998948	1.04701	0.984156	0.983908	1	0.999909	1.01517	0.998739	1.00138	0.95453	1.02766	0.99953	1	1.03447	0.956672	1	0.922459	1	1.03357	1.05448	0.950114	1.09217	1.03196	1.27854
Os01g0238800	1.06397	0.870025	0.869108	1.41381	0.91619	0.750514	0.996205	1.06908	0.988826	1.1192	0.937858	0.733793	0.783401	0.998734	0.795461	0.849678	1.74626	1.85052	1.42368	1.14921	1.68017	1.06918	0.77356	0.843673
Os01g0238850	1.53224	1.01566	1.17971	0.751859	1.59079	1.02161	1.24072	1.0301	0.926675	1.04445	0.785552	0.798252	0.734474	1.08914	1.23042	0.93453	0.825626	1.49343	1.01375	1.37465	1.70201	1	0.888196	1
Os01g0238900	1.05434	0.574272	0.7105	0.757972	1.10313	0.854907	0.871227	0.900534	0.799757	1.00964	0.988187	1.01927	0.95486	1.05583	0.803801	1.27604	1.47362	0.873607	1.29986	1.26838	0.899184	1.03981	1.05151	1.03809
Os01g0239000	1.08887	0.904505	1.03344	0.8274	1.02035	1.06934	1.0912	0.950654	0.958431	1.01556	0.897936	1.07725	1.52974	1.56029	1.15192	1.13135	0.925754	0.669924	0.623091	0.512833	0.963082	0.971818	0.842815	1.00344
Os01g0239100	1.006	0.655034	0.742254	0.764362	0.938493	0.858298	0.874493	0.97843	0.873591	0.954255	0.919367	0.945398	0.938992	0.931273	0.925301	1.19633	1.55735	1.0813	1.21781	1.22252	0.790943	0.679539	0.786777	0.76237
Os01g0239150	0.924579	1.15251	1	1	1	1	1	1.176	1	1	1	1	1	1	1	6.22648	1	1	1.69329	0.809119	4.50743	1	1	1
Os01g0239200	0.912781	1.21964	1.22629	0.977988	0.979534	1.22245	1.27767	0.857277	1.33891	0.918629	0.78433	1.06477	0.84392	0.997498	1.37087	1.03979	0.939642	0.86503	1.011	0.808123	0.881375	0.633659	0.678295	0.6047
Os01g0239300	0.964824	0.968728	1.16674	0.959006	1.0344	0.913201	0.970949	0.890109	0.880312	0.944497	0.772256	1.31076	1.01749	1.03687	0.982921	1.03998	1.22706	1.17675	1.31012	1.00559	1.12939	1.28135	0.721457	0.950894
Os01g0239700	0.95572	0.913179	1.00028	1.04645	1.08759	0.884374	1.23697	1.04976	1.14371	1.05347	0.946432	1.04371	1.15735	0.694699	0.881814	0.781965	1.10499	0.929957	1.15957	1.07643	0.947309	1.61791	1.4727	1.6409
Os01g0240600	0.986735	1	1	0.987263	1	1	1	1	0.98993	1	1.01152	1	0.988866	1	1	1	1	1.01972	1	1	1	1	1	1
Os01g0240700	1	1	1	1	1	1	1	1	1	1	1	1	1	1	1	1	1	1	1	1	1	1	1	1
Os01g0240725	1	1	1	1	1	1	1	1	1	1	1	1	1	1	1	1	1	1	1	1	1	1	1	1
Os01g0241000	1.1599	1.25135	0.94037	1.07017	1.2026	1.14498	1.30358	1.31205	1.22004	0.72789	0.688518	0.991668	2.07363	0.987917	1.69777	1.82486	1.29443	1.08704	0.849157	1.40317	2.16925	0.683157	0.492272	0.453062
Os01g0241100	1.03047	0.672577	0.829262	0.744924	1.06658	0.871958	1.0975	0.819918	0.769245	1.07136	0.859266	0.905267	0.678242	0.946899	0.876286	0.985074	1.10264	0.761261	1.37099	1.43845	0.635978	1.0509	1.25596	0.986835
Os01g0241400	0.982035	0.944529	0.994129	0.994606	0.94724	0.728993	0.641432	0.728156	0.820885	0.99741	0.930892	0.827259	0.731306	0.941254	0.802184	1.25252	0.7915	0.712275	1	1	1	0.9981	1.31051	1.85288
Os01g0242200	0.876855	1.06571	1.05768	1.06011	0.944552	0.959949	1.04171	1.01897	0.98459	1.04041	1.01991	1	0.985152	1.0236	1.02494	1.16061	1.2382	0.993294	1.15541	1.17809	1.1508	1.0192	0.856772	1.02033
Os01g0242300	0.739048	1.78178	1.08031	1.26548	1.12088	1.11704	1.17572	1.09877	1.59053	0.974228	0.949673	0.750539	0.70015	0.743969	1.12635	0.713089	0.816385	1.37339	1.12188	0.763204	0.686459	0.693491	0.765494	0.669835
Os01g0242333	0.99835	1	1	1	0.939659	0.938993	1	1	1	0.931042	1	1	0.938796	1	1	1	1	1	1.04427	0.766248	0.961203	1	1	1
Os01g0242400	0.933321	0.967552	0.936779	1.12178	1.06926	1.03062	1.09542	1.0498	1.02995	0.967632	0.966941	0.968125	1.04758	0.960179	1.07658	1	1	1	1	1.05709	1.0365	0.906001	1.04068	1.0175
Os01g0242450	1.0712	1.07106	1	1	1	1	1	1	0.945638	1	1	1	1	1	0.881366	1	1	1	1	1	1	1	1	1
Os01g0242500	0.962501	0.851204	0.995347	0.976234	0.919168	0.945682	0.770025	1.07853	1.02607	1.02272	1.04214	0.895005	0.749175	0.992286	0.80124	0.930899	1.30257	1.20853	1.286	1.54846	0.871354	1.02122	0.813505	0.960031
Os01g0242600	0.953952	0.960147	0.998486	1.0373	1.28255	1.05861	0.895983	1.18508	1.22271	0.896413	0.734464	1.03251	2.21423	0.928189	1.22076	1.59393	2.09099	1.05762	1.59674	1.28717	0.996809	0.749463	0.920487	0.933532
Os01g0242800	0.888395	1.97864	0.923023	1.63677	1.14853	0.633766	0.956532	1.47331	1.13251	1.34322	0.721215	1.30413	1.398	1.33775	1.33337	1.23343	3.24266	1.58793	1.51353	1.72369	1.67403	0.783171	1	1
Os01g0242900	0.903451	1.41615	1.29156	1.74687	1.38287	1.12746	1.34218	1.26408	1.35168	0.938829	0.96808	0.940368	1.20338	0.755758	1.03468	0.967324	0.983808	1.04219	1.06019	1.04057	1.70867	1.07072	0.806535	1.00995
Os01g0243000	0.965038	0.878272	0.917123	0.82578	1.05647	0.854943	0.989346	0.83809	0.890382	0.614917	0.673248	0.682167	1.17267	0.903631	0.905868	1.00485	0.79815	1.26167	0.716179	0.741186	1.3804	0.802377	1.28545	1.08248
Os01g0243100	0.664289	1.14279	1.07165	0.996962	0.839372	0.849991	1.31054	0.923587	1.27475	0.971516	1.05699	1.10904	0.977262	1.17783	0.998097	0.762517	1.21581	0.717565	1.46869	1.20551	0.736583	0.788409	0.832344	0.896793
Os01g0243200	0.856116	0.748589	0.773917	1.11585	1.09238	0.9513	0.863049	0.969671	0.830766	1.06498	1.08815	0.913144	1.29048	0.963608	1.03796	2.10323	1.63208	1.15228	1.36779	1.27952	0.878519	1.71683	1.81045	1.76213
Os01g0243300	0.811596	1.14231	0.7308	0.862036	1.4258	1.03144	0.76627	1.19181	1.1854	1.0492	0.696116	1.71166	0.777315	1.1623	0.996286	1.14699	0.753394	0.614884	1.27639	1.07295	0.652576	1.07851	1	1
Os01g0243400	1.00934	1.66956	0.904117	1.40354	1.26587	1.37366	1.37696	1.02583	1.15017	0.510671	0.851439	0.853056	1.14678	0.954801	0.919596	1.38286	1.48663	1.17328	1.24831	1.32448	1.14915	0.935802	0.640949	0.87709
Os01g0243450	1.01528	1.41334	1.0811	1.43019	1.39807	1.10466	1.28881	1.28921	1.19273	0.600767	0.538516	0.777773	1.45521	0.622157	1.19092	0.882474	0.853639	1.07904	1.18104	1.26366	1.45706	1	1	1
Os01g0243600	1.11029	0.510766	1.06055	1.35422	1.19443	0.712267	0.738812	1.35732	0.720752	0.820143	0.608521	0.73214	0.919493	0.786251	0.926272	0.729893	1.01412	1.45373	1.49658	1.34804	1.47739	1.6249	0.971302	1.27814
Os01g0243700	1.04084	1.38806	0.997416	2.35785	2.48491	0.937646	1.59628	1.62647	1.06929	0.540223	0.853321	0.656284	1.07696	0.839258	2.74922	0.610897	5.21698	1.20419	1.39082	0.963508	0.99659	0.415169	0.370212	0.374206
Os01g0243800	1.16861	0.53658	0.898571	0.690691	1.10657	0.703556	0.711493	1.00161	0.784977	0.917198	1.17764	0.934321	0.840204	1.20005	1.0657	1.25682	1.1577	0.753059	1.3541	0.975332	1.08676	0.801609	1.27712	0.964768
Os01g0243901	0.949483	1	1	1	1	1	1	1	1	1.04772	1	1	1	1	1	1	1	1	1	1	1	1	1	1
Os01g0244000	1	1	1	1	1	1	1.02747	1	1	1	1	1	1	1	1	1	1	1	1	1	0.954627	1	1	1
Os01g0244150	1	1	1	1	1	1	1	1	1	1	1	1	1	1	1	1	1	1	1	1	1	1	1	1
Os01g0244400	1	1	1	1	1	1	1	1	1	1	1	1	1	1	1	1	1	1	1	1	1	1	1.06654	1
Os01g0244966	1	1	1	1	1	1	1	1	1	1	1	1	1	1	1	1.19548	0.835958	1	0.614213	0.824301	1.71907	0.83824	1.17755	1
Os01g0245000	1	1	1	1	1	1	1	1	1	1	1	1	1	1	1	1	1	1	1	1	1	1	1	1
Os01g0245532	1	1	1	1	1	1	1	1	1	1	1	1	1	1	1	1	1	1	1	1	1	1	1	1
Os01g0245600	0.944828	1	1	1	1	1	1	1	1	1	1	1	1	1	1	1	1	1	1	1	1	0.918514	1	1
Os01g0245700	1	1	1	1	1	1	1	1	1	1	1	1	1	1	1	1	1	1	1	1	1	1	1	1
Os01g0245901	1	1	1	1	1	1	1	1	1	1	1	1	1	1	1	1	1	1	1	1	1	1	1	1
Os01g0246100	0.855081	0.708346	0.881589	0.680796	1.15546	1.14418	1.01914	0.846685	1.43037	0.885529	0.756573	1.17777	1.0618	0.826538	0.926892	1.23816	1.4517	0.393145	1.16929	1.04111	0.75613	0.989333	1.14608	1.12039
Os01g0246200	0.999164	0.953492	0.907365	0.901852	1	0.954779	1	1	1.05655	1.04938	1	0.952115	0.957181	1	1.12015	1	1	1.0776	1	1	1	1	1	1
Os01g0246400	1.58094	0.391858	0.597772	0.528418	1.09263	0.873923	0.738683	1.35165	0.569905	0.991452	0.961671	0.749671	1.3302	1.45921	1.11085	0.555502	0.552245	0.909729	0.330811	0.694897	1.09932	0.691324	1.123	0.752056
Os01g0246500	1.00721	0.884582	1.0828	0.946654	0.986667	1.02702	1.17297	0.98499	0.83896	0.802364	0.858699	0.929661	1.15131	1.22854	0.992396	0.979002	0.867047	1.1466	1.18694	1.0886	1.12217	0.808293	1.01	0.980303
Os01g0246601	0.926038	0.929457	1	0.928003	1.0083	1	1	1.06601	1.0722	0.997389	0.987136	0.870299	1.03743	1.16351	0.874717	1.1324	0.882677	0.978204	0.970528	0.812817	1.33041	0.88892	1.30017	0.787294
Os01g0246700	1.50706	0.359203	0.454902	0.713961	1.01729	0.652878	0.575776	0.759141	0.747383	0.615109	0.542581	0.675092	0.694881	0.599122	0.450526	1.32298	0.99743	0.754773	0.48745	0.866497	1.33397	1.48156	1.80119	1.7508
Os01g0247500	1.04964	1.27157	1.07786	0.991032	1.3616	1.13098	1.0022	1.0991	1.4184	0.678793	0.945244	0.963739	1.68676	1.0245	1.39949	1.22066	1.30182	0.86916	1.16765	1.12029	0.980943	1.82108	2.42581	2.12996
Os01g0247550	1	1	1.14582	1	1	1	1	1	1	1.1102	1	1	0.889898	1	1	1	1	1	1	1	1	1	1	1
Os01g0247600	1	1	1	1	1	1	1	1	1	1	1	1	1	1	1	1	1	1	1	1	1	0.637272	0.510522	0.651492
Os01g0247700	0.986098	1.01319	0.973982	1.03215	1.01601	1.02509	1.00152	0.940577	1	1.01265	1.02415	1.04835	1.03196	0.966787	0.882814	1.05489	2.56877	1.12962	0.80806	2.01363	2.0995	0.295703	0.231265	0.271034
Os01g0247900	0.737125	2.68184	1.86344	1.57162	1.55161	1.15689	1.80149	0.72875	2.30388	0.632839	0.941846	0.799542	0.663141	0.170834	1.14977	0.615245	0.85858	0.780739	0.855476	1.27965	1.41393	0.594869	0.494182	0.732316
Os01g0248000	1	1.05155	1.05041	1.04697	1	0.952971	1	1.045	1.0487	1	1	1	1	1	1.05907	1	1.40785	0.91086	1.88612	1.45122	1.02738	1.02915	0.863136	0.753225
Os01g0248300	1.04741	1.40857	1.29422	1.48925	1.05829	0.722269	1.12741	1.01448	1.01713	0.888284	0.67971	0.705901	0.834424	0.694509	1.25516	0.518448	1.50916	1.97855	2.18822	3.33307	2.73041	1.70412	1.01292	1.40388
Os01g0248350	1	1	1	1	1	1.31956	1	0.848291	1	0.69335	1	1	1	0.880145	0.916292	0.866143	1.62336	0.517232	2.25538	1.58775	1.54486	1	1	1
Os01g0248400	0.981731	0.701784	0.9332	0.979782	1.10254	0.954982	0.798705	0.967001	1.11292	0.977019	0.912968	0.866695	1.11883	0.975024	0.95439	1.0268	1.25335	0.68967	1.42867	1.21879	0.856942	0.937116	1.21288	1.15114
Os01g0248450	1.1393	0.827371	0.857698	1.21462	1.09636	1.11672	0.88511	0.920647	1.02328	1.18869	0.719356	0.66747	0.889152	0.840602	1.2033	1.01707	0.953891	0.766107	1.40561	1.23605	0.796921	1	1.17895	1.108
Os01g0248500	0.915264	0.676873	1.04968	0.877666	0.885557	0.694406	0.902593	0.798162	0.785314	1.21523	0.862059	0.85764	0.802785	1.31116	0.720221	1.41318	4.06653	1.77541	1.09039	1.38576	0.625003	3.13633	2.68253	3.45864
Os01g0248600	0.968325	0.585259	0.715553	0.799941	0.956438	0.845276	0.855923	0.958718	0.918799	0.920585	0.995067	0.947039	0.745963	0.984983	0.522852	1.00406	1.42647	0.944647	1.20876	1.1351	0.946928	0.88289	0.635416	0.834834
Os01g0248701	0.954106	1.07925	1.21421	1.61181	1.23682	1.23137	1.08734	1.02895	0.970454	0.794134	0.914357	0.922702	1.16028	0.981953	1.10946	0.812025	0.61817	0.745584	0.942706	0.932105	0.984823	0.987737	1.16706	1.34931
Os01g0248800	1.27032	1.27656	1.78065	1.53616	1.2864	1.54324	1.28981	1.68679	1.15319	1.16397	1.50742	1.06546	0.768563	0.628627	0.731844	1.12194	0.280426	0.636254	1.98172	2.29178	1.23665	0.657164	0.984232	0.793076
Os01g0248850	1.01642	0.915717	1.7095	1.25537	1.41426	1.13484	0.804599	1.2056	1.61305	0.800188	1.08068	1.21901	0.693221	0.734645	0.860291	0.665843	0.768512	1.26474	1.22448	1.25689	1.23777	1	1	1
Os01g0248900	1	0.906484	1	1	1	1	1	1	1	1	1	1	1	1.14897	1.05889	1	1.60987	1.08062	0.386575	0.57956	1.10324	1.27701	0.911978	0.732729
Os01g0249050	0.96592	2.3368	2.07825	1.96613	1.01291	0.908407	0.924267	1.27319	1.0448	1.3117	1.08285	1.41408	0.727674	0.712537	1.12415	0.801682	1.64286	0.700642	0.552841	0.973261	1.27251	1	1	1
Os01g0249100	0.696347	2.60568	1.42839	0.964843	1.09844	1.15097	1.07767	1.07909	0.984306	1	1.07473	1	0.846831	1	0.81181	0.737486	0.582378	0.802425	0.55051	0.79833	1.52393	0.051219	0.0862461	0.0459663
Os01g0249200	0.870655	2.47239	1.80799	2.53268	1.68186	1.37933	2.50812	1.72811	2.42007	0.601905	0.841612	1.05811	1.27685	0.317104	1.11584	0.948104	1.22564	0.712499	1.25802	1.66425	2.00472	0.895259	1.06514	1.1422
Os01g0249300	0.940708	1.0124	0.991939	0.995665	1.06257	1.03845	1.09592	1.02764	1.04097	1.00709	1.00819	0.987501	1.10971	0.997117	0.895023	0.899769	1.18729	1.19951	1.15598	1.00591	0.938542	1.14814	1.27776	1.11624
Os01g0249700	1	1	1	1	1	1	1.13329	1	1	1	1	1	1	1	1	1	1.55388	1	1.32726	0.962774	0.964114	2.11312	1.27702	1.01311
Os01g0249800	1.09414	1.23751	1.22753	1.17206	1.09524	1.08189	1.08988	1.24725	1.02018	0.779947	1	0.914882	0.797694	0.739884	1.32457	0.701353	3.41462	1	0.788823	0.76568	1.13733	3.02409	1.31716	1.3716
Os01g0249900	1.05211	1.20673	0.937981	1.21979	1.00392	1.03155	1	1.06016	1.03299	1.13217	1.02821	1.0289	0.988095	0.886283	1.03948	1	1	1.14156	0.957093	1.08748	1.24947	0.871193	1.06495	1.018
Os01g0250200	1	1	1	1	1	1	1	1	1	1	1	1	1	1	1	1	1	1	1	1	1	1	1	1
Os01g0250600	1.29081	0.574243	0.688295	0.751302	0.91256	0.696979	0.927448	1.01936	0.695439	0.987438	0.855044	0.922996	0.751775	0.934921	0.688297	0.937094	1.15503	1.44759	1.22589	1.14707	1.10681	1.04196	1.10734	0.978766
Os01g0250900	0.877877	0.826986	0.918761	0.75037	1.01654	1.1151	1.14803	0.859886	1.49628	0.881324	0.749761	1.23716	1.05156	0.961462	0.98524	1.23244	1.07401	0.552635	1.17865	1.11787	0.857889	1.00396	1.04824	1.12879
Os01g0251000	0.933559	0.777547	0.866459	0.821201	1.0237	0.845613	0.90284	0.914139	0.761891	0.968241	0.955037	0.946628	0.796099	0.908397	0.805709	1.89966	1.54727	0.834505	1.25045	1.20499	0.934422	1.2161	1.14724	1.35563
Os01g0251100	1.02447	0.606812	0.600196	0.874983	0.921438	0.689144	0.667808	0.938662	0.729173	0.995318	0.925919	0.922223	0.893719	0.78915	0.584561	0.956399	1.43913	1.14858	1.34465	1.27271	0.714195	0.867708	0.786138	0.798097
Os01g0251200	0.872545	0.79897	0.945639	0.854544	1.12701	1.13353	1.05832	0.943929	1.30181	0.93008	0.986754	1.16024	1.07123	1.06172	1.07531	1.44787	1.41045	0.736867	1.05036	1.08514	0.964046	0.973838	1.1005	0.972137
Os01g0251400	0.548355	2.33031	1.54191	40.3826	8.06286	0.714263	61.4828	3.19943	1.38035	0.0370011	0.209967	0.391291	0.654461	0.0319765	81.8093	1	0.773722	1.11075	1	1	1	1	1	1
Os01g0252100	0.966144	1.0694	0.942736	1.02952	1.1648	1.14874	1.11903	1.04796	1.36517	0.937574	0.875953	1.18761	1.13635	0.947544	0.835311	0.970987	1.12281	0.676036	1.03952	0.924333	0.697869	0.944521	0.995029	0.860076
Os01g0252150	1.07277	1.09148	1	1.0854	1	0.936305	0.927764	0.87741	1	0.911795	0.933525	0.904692	1	1.15817	1	1	0.89689	1.08154	1.31108	0.663178	0.929525	0.809653	1	1
Os01g0252200	1.0864	0.963443	0.933955	1.04672	0.926081	0.969844	0.86082	0.961756	0.975224	1.10542	0.848457	0.986112	0.924877	0.80731	0.685092	1.30418	1.12686	1.38222	1.14414	1.16198	1.30352	1.22946	1.02301	1.08071
Os01g0252300	0.535328	1.59183	1.85388	1.56627	2.02999	0.768565	2.19187	4.04376	1.47876	0.236917	0.407299	0.619857	0.466261	0.196859	1.64393	0.142612	0.278569	0.185353	2.23934	2.44167	1.87797	2.23011	1.97089	2.55026
Os01g0252400	0.838657	1.04626	1.18967	0.867768	1.64524	0.68861	1.51218	1.05411	0.832135	0.424643	0.931251	0.811927	1.24374	0.61401	1.34594	1	1.22852	1	0.564921	0.674012	0.475194	1	1.36791	1.3286
Os01g0252600	0.955688	0.693947	1.00139	0.787764	0.784511	1.04252	0.929809	0.913221	0.766202	1.00229	1.17153	1.09021	1.33105	1.21482	1.03894	1.17327	0.762033	1.85023	1.01812	0.828884	1.03984	1	1	1
Os01g0252900	0.869531	0.78055	0.9016	0.84206	1.09466	0.893422	1.1183	0.84149	1.44505	0.911175	0.723945	0.899393	1.06724	1.11817	1.15437	1.22421	1.2821	0.691214	1.54701	1.14381	0.661506	0.776553	1.0378	0.820253
Os01g0253000	0.974424	0.99991	0.992888	0.98799	0.957109	0.977038	0.884622	0.964568	0.961797	1.0156	1.06909	1.02346	1	0.970171	1.02813	0.900314	0.958631	1.20733	1	1	1.03773	1.02961	1.17089	1.1556
Os01g0253050	1.04712	1	0.929127	1	1.06876	1.01857	1	1	1.02853	1	1.03657	0.931487	1.02232	1.02758	1	1.43739	1.21182	0.954539	0.975825	1.05357	1.0444	1	1	1
Os01g0253100	0.884694	1.06456	0.977797	1.05938	1.15049	1.07355	1.19446	1.03164	1.48559	0.917476	0.749524	1.07225	1.13376	0.817428	0.934125	1.21715	1.43825	0.737646	1.31337	1.156	0.879406	1.18344	1.20952	1.18833
Os01g0253200	1	1	1	1	1	1	1	1	1.0061	1	1	1	1	1	1	1	1	1	1.15533	1.12604	1.16115	1.88781	2.25418	2.42101
Os01g0253300	0.946475	0.617835	0.682512	0.679758	1.06712	0.856959	0.846036	0.935167	0.764522	0.951949	0.903084	1.00118	0.892275	0.923556	0.618827	1.59134	1.63934	0.93721	1.1239	1.07689	0.744515	0.911285	0.875374	0.882198
Os01g0253400	0.723363	1.72708	1.28939	1.72726	1.27187	1.54534	1.33994	1.07665	2.3228	0.711525	1.02832	0.751734	0.939996	0.360095	0.781995	0.844919	0.582544	0.996645	0.702812	0.910136	1.73377	0.608801	0.625286	0.654876
Os01g0253500	0.762739	0.97812	1.06464	1.32235	0.783936	1.19781	0.774045	1.00428	0.917972	0.767076	0.705032	0.818034	0.846068	0.931516	0.75746	1.57223	1.09019	1.0486	0.71918	1.10983	0.989736	0.934892	0.689671	0.955672
Os01g0253600	1.0805	0.926328	0.757548	0.918976	1.14807	0.844722	0.974985	1.077	0.804005	1.27058	1.11856	0.901556	0.705503	0.958535	0.580497	0.733688	1.45744	1.7377	1.12544	0.943608	0.895122	1.09959	0.994164	0.838887
Os01g0253800	1.13675	1.07306	0.75412	1.06514	1.12191	0.998882	0.627124	0.84702	0.80614	0.651294	0.807533	0.986312	0.964047	0.649433	0.951186	1.37813	1.60504	1.1523	3.34861	1.11114	0.792068	1.10133	1.06236	0.996919
Os01g0253900	1.58357	0.568232	0.805269	0.714377	1.22835	0.707006	0.995593	0.863023	0.908362	0.729329	0.704715	0.828269	1.52499	1.60994	1.04505	1.57011	1.23289	0.804329	0.666579	0.959388	1.02146	1.32703	1.51963	1.66007
Os01g0254000	1.01518	0.989108	1.02115	1.13329	1.19741	0.887533	0.902481	1.13333	0.876115	0.964925	1.05924	1.10208	1.32765	1.0019	1.04643	1.16517	1.43436	1.26746	1.03209	1.11652	1.2631	0.898693	0.975493	0.931719
Os01g0254100	0.871787	0.686879	0.857066	0.792094	1.20513	1.14037	0.991311	0.815482	1.42646	0.829102	0.683705	1.13581	0.918171	0.958936	0.855907	1.11667	1.55967	0.386987	1.03251	0.969558	0.65688	0.969492	1.12264	1.14795
Os01g0254200	0.834738	1.12275	0.890119	1.37333	0.993235	0.96894	1.0248	1.16166	1.01715	0.815678	1.01862	0.81507	0.997759	0.783138	0.80302	0.794052	1.6212	1.01006	1.3143	0.975433	0.736389	0.867426	0.80863	0.8457
Os01g0254300	0.784834	1.20538	1.56049	1.48223	1.15383	1.02582	1.42824	1.10389	1.40861	0.832975	0.882335	0.876383	1.25288	0.839395	1.27853	0.795256	1.00841	0.868915	0.814303	1.37175	2.60678	0.823556	1.06208	0.916099
Os01g0254350	0.94557	1.35194	1	1.90412	1.3264	1	1	1.15894	2.01358	1	1	1.08331	1.55579	0.779533	1	1.16851	0.911927	0.795114	0.708759	0.427293	1.01899	1	1	1
Os01g0254400	1	1	0.872148	1	1	1	1.07299	0.808164	1	1	0.929759	1	1.10917	0.913071	1	1	1.15975	1	1.05419	1.87865	1.84607	2.05585	2.59448	1.28879
Os01g0254800	1.01729	0.806583	1.09569	0.71307	1.17749	1.08651	1.10928	0.870933	1.22658	0.863969	0.818413	1.16067	1.09547	1.2152	0.828137	1.68817	1.09913	0.685102	1.16858	1.8273	1.74587	1.21354	1.45954	1.25106
Os01g0254850	0.989449	0.693372	0.899085	1.12598	0.991466	0.715159	0.717615	0.795058	1.0652	0.811769	0.905567	0.298037	0.780157	0.832258	0.789688	0.392965	0.650162	0.318999	0.767655	1.2763	1.65657	11.0972	10.2557	16.0633
Os01g0254900	1.05764	0.888554	0.934066	0.959231	1.0037	0.908849	0.98469	1.06017	0.929896	1.00721	1.00419	0.870609	0.958014	1.04063	0.919014	1.21977	1.32158	1.19866	1.15243	1.14316	0.974127	1.28348	1.45327	1.38848
Os01g0254950	0.943555	1.03628	0.979126	0.824015	0.984978	0.891136	0.813908	0.891281	1.20279	0.722132	0.510059	1.09327	1.91908	1.07422	0.724763	1.13037	1.29418	0.498479	0.954189	0.8635	1.07744	1	1.06449	1
Os01g0255000	1.02119	0.97483	0.831744	1.0474	1.109	1.1285	0.968573	1.11095	0.896985	1.07601	0.972376	1.01276	1.03268	1.03977	0.920123	1.1911	1.15039	1.48949	1.5065	1.42137	1.20702	1.52569	1.60621	1.69306
Os01g0255100	0.96942	1.05733	1.05551	1.0269	1.02978	0.973027	1.03223	1.07973	0.888249	1.11663	1.11839	1.06189	0.949622	0.961303	0.984766	1.10451	1.17674	1.07876	1.24591	1.01206	1.06073	1.07508	0.951169	1.06217
Os01g0255700	0.925424	1	1	1	1	1	1	1	1	1	0.980469	0.943933	0.929017	0.846259	0.880006	1.57143	0.898742	1.12526	0.732187	1.01104	1.32761	1.16721	0.908181	0.647979
Os01g0256300	0.927192	1	1.09646	1.01916	1.02717	0.976937	1.00142	0.994453	1.02847	0.893635	0.993762	0.955005	1	1.04281	0.934524	1.29734	0.875291	0.992235	1.02211	1.27909	1.79171	1.46455	1.46005	1.3897
Os01g0256400	1.14758	0.991155	1.08179	1.16823	0.994498	0.817429	1.05504	1.10904	0.868067	0.918292	1.03179	1.00002	0.985301	0.9338	0.786426	1.16227	1.19488	1.56936	1.12535	0.883661	1.09515	0.492997	0.56941	0.456367
Os01g0256500	1.51162	0.604013	0.939538	1.49337	1.29918	0.59419	0.593566	1.22785	0.925111	0.742175	0.489773	0.592443	1.51966	0.689229	1.01131	4.09706	3.96948	4.69054	2.44252	4.55839	8.46597	1.63767	1.03974	1.14677
Os01g0256600	1.14656	0.828877	0.776168	1.39755	1.09905	0.626438	0.882186	1.20057	0.599613	0.969045	0.778354	1.02262	0.864532	1.24023	0.769186	0.903371	1.25105	1.97263	1.28762	1.51803	1.09767	0.811874	0.587517	0.713592
Os01g0256800	1.03392	0.452465	0.699777	0.528737	1.00285	0.590732	0.875708	0.91778	0.762184	1.13576	0.732227	0.769254	0.516472	0.913141	0.528886	1.11174	1.29847	0.84313	1.12684	1.13361	0.625232	1.12103	1.23933	1.29175
Os01g0256900	0.950352	0.898423	0.914231	0.919793	1.18083	0.806013	1.15783	1.00589	1.02891	0.959253	0.883241	1.04352	1.07803	1.08884	0.92156	1.03533	1.37886	1.1371	0.919702	0.972086	0.804497	1.00257	0.903647	0.925419
Os01g0257100	0.76835	2.98331	1.39681	2.86409	1.7841	1.32931	1.11396	1.41072	1.60159	0.600645	1.27681	0.829109	1.1675	0.355926	0.816373	0.701385	0.736516	1.11538	0.665045	0.900826	1.40761	0.487338	0.496617	0.446806
Os01g0257300	1.2171	0.548074	0.535945	0.413367	1.18258	0.378107	0.694773	1.48325	0.54625	1.69285	1.46316	0.926741	0.934854	1.33554	0.352755	1.35074	3.03365	0.690152	0.969732	1.7108	2.12099	5.587	4.44755	3.64114
Os01g0257400	0.923523	0.86876	1.00866	1.10965	1.00728	0.822512	1.14585	0.975831	1.47457	0.818237	0.894742	1.08504	1.12404	0.923708	1.09907	1.24899	1.39677	0.656588	0.976188	0.916143	0.85314	1.25904	1.1134	1.12767
Os01g0257900	0.956203	0.76509	0.817678	0.910852	1.01321	1.24725	0.996278	1.00923	1.40957	1.13568	1.13824	1.23945	1.22884	0.830577	0.826353	1.08045	1.15633	0.9668	1.27847	0.988512	0.998131	1.40016	0.886329	0.85279
Os01g0258000	1.12576	0.698574	1.08296	1.0358	1.77533	0.953821	0.953472	1.11032	1.07735	0.78958	0.891838	1.24481	1.05028	1.00753	0.7297	1.10028	1.20369	1.20595	0.713562	1.28829	2.04067	0.970523	1.56661	0.62062
Os01g0258100	1	0.959062	0.973975	1.00155	1.03652	0.997953	1	1	1	0.986107	0.975131	0.978054	1	1	1	1.88239	1.21174	1.02526	1.17026	1.6658	0.92114	0.812452	0.724366	0.942311
Os01g0258600	1.14749	0.756206	0.839483	0.810797	1.26214	0.754519	0.733471	1.17356	0.583126	0.895496	1.35321	0.660229	0.715376	0.990828	0.888782	0.763401	1.27294	2.0461	1.40699	1.00162	0.801965	1.14197	0.830124	0.728581
Os01g0258700	0.913286	0.9068	0.88856	1.0675	1.22664	0.968391	1.02502	1.03362	1.42172	0.86344	1.03051	1.05326	1.01535	0.757182	0.731448	1.38872	1.50339	0.723801	1.41502	1.33863	1.182	1.47348	1.43794	1.59234
Os01g0259200	1.09113	0.581064	0.68849	0.699776	0.989544	1.00086	0.800725	0.745167	0.88629	1.05102	0.998617	1.13991	1.06159	1.0597	0.724552	1.46913	1.91405	0.847532	1.33208	1.51396	1.10205	1.69582	1.78407	1.75642
Os01g0259300	0.778731	0.911353	1.00539	0.936244	0.945869	0.879638	0.615602	0.875452	0.733785	1.06789	0.543262	0.595361	0.313476	0.761711	0.444546	0.648717	1.18221	1.60296	1.36286	1.33666	0.849796	0.675027	1.20382	0.97555
Os01g0259400	0.664343	1.53044	1.11365	1.30011	0.985876	1.05048	1.43771	0.948968	1.53607	1.04668	1.0189	1.28566	1.04142	0.937215	0.9834	1.12187	1.38777	0.850735	1.20378	0.971474	0.582604	0.716335	0.592994	0.537661
Os01g0259600	1.01082	0.712653	0.94266	0.657476	0.833467	0.978075	0.956574	0.824451	0.990959	0.990032	0.799472	0.997338	0.969158	1.27706	1.16125	1.30483	1.15177	0.634657	1.23646	1.17692	0.856514	1.10671	1.31865	1.40597
Os01g0259900	1.13832	0.610901	0.608084	0.792488	0.941101	0.609584	0.710961	0.922711	0.615832	1.07327	1.16716	0.862192	0.616182	0.778789	0.544171	1.56456	1.24734	1.45359	1.07053	1.17513	0.597556	0.970594	1.15141	1.04243
Os01g0259933	1.19905	0.385069	0.531751	0.480957	0.675759	0.567709	0.594087	0.795614	0.868446	1.16077	0.643197	0.696493	0.798784	0.63762	0.287142	0.802753	1.26375	0.440823	2.12929	1.74645	0.862152	0.883879	1.46483	1.34807
Os01g0259966	1.20251	0.562714	0.511027	0.657395	1.27659	0.62996	0.816571	1.02091	0.749253	1.50398	1.05216	0.733357	0.315389	1.25031	0.444349	0.924465	0.753768	1.33988	1.05422	1.2389	1.16708	0.834784	0.671847	0.708785
Os01g0260000	1.01084	0.737455	0.771059	0.81102	0.874464	1.04758	0.623178	0.999583	0.957564	1.22047	0.709747	1.05027	0.940101	0.84682	0.824844	0.853657	1.7546	0.826193	1.36094	1.27588	1.12955	1.0717	1.04353	1.031
Os01g0260100	0.711262	1.50682	0.889364	1.1845	1.3167	1.34044	1.12837	1.11905	1.7255	0.874369	0.808752	1.07275	1.00395	0.817013	1.03658	0.98912	2.68173	0.804315	2.4848	1.65057	0.883737	0.505465	0.433707	0.560497
Os01g0260500	0.93387	0.870241	0.892381	0.767471	1.11567	1.3192	1.00798	0.855585	1.19772	0.820894	0.795111	1.28358	1.106	0.988798	1.00863	1.11498	1.22882	0.529704	1.14153	1.08135	1.08355	0.83481	0.894195	0.90001
Os01g0260700	0.91319	0.844662	0.840692	0.981792	1.04238	0.901896	1.09471	0.946799	0.837003	0.985362	1.01183	1.00635	0.894813	1.02527	0.86691	0.999096	1.34056	1.12671	1.09132	1.03082	0.908332	0.961044	0.986763	0.900077
Os01g0260800	0.790071	0.890465	1.16769	1.13529	1.11557	0.837866	0.861845	0.988802	1.17226	1.46404	1.58695	1.23126	0.96785	1.06618	0.995261	0.987736	2.10862	0.947489	1.54282	1.15165	1.27105	1.98026	1.65726	2.11966
Os01g0260950	1	1	1	1	1	1	1	1	1	1	1	1	1	1	1	1	1	1	1.06213	0.963419	1	1	1	1
Os01g0261000	0.997659	0.725823	1.06867	0.635775	1.06687	1.23342	0.648626	0.761227	1.86085	0.902243	0.378201	1.71408	2.8163	0.286941	2.04547	0.49755	0.704532	0.120953	0.418124	0.199525	1.36693	1	1	1.27453
Os01g0261100	0.935466	0.790873	0.839426	0.760869	0.996563	1.04534	1.005	0.936889	1.0219	0.931335	0.899936	1.0455	1.06833	0.933756	0.860673	1.38984	1.59174	0.568874	1.0294	1.08956	0.786419	1.34371	1.40783	1.72589
Os01g0261200	1.3473	0.327645	0.464369	0.541928	0.892715	0.554013	0.58229	0.811567	0.474885	1.03793	0.805216	0.670496	0.413848	0.938829	0.497111	1.27762	1.35686	1.12972	1.02859	1.1323	1.22151	1.45782	1.80141	2.14951
Os01g0261500	1.21928	0.782868	0.695022	1.19102	0.715388	0.813347	1.19449	0.924253	0.864513	1.06673	0.909833	0.755135	0.970671	1.16396	0.938435	0.872581	1.29505	1.53886	1.57337	1.0825	1.15022	1.19355	1.04426	0.911133
Os01g0261700	1.20483	0.92887	1	0.818747	0.964189	0.988121	1.29473	1	0.794125	0.806356	1.60762	1.24138	0.981215	1.435	0.86334	1.14734	1.55424	1.31008	1	1	1	1	1	1
Os01g0262000	1	1.0274	1	1	1	1	1	1	0.978316	1	1	1	1	1	1	1	1	1	1.17311	1.32775	1.59862	1.22947	1.03838	1.06983
Os01g0262401	1	1	1	1	1	1	1	1	1	1	1	1	1	1	1	1.20373	1	1.18253	1.11497	0.900861	1.7376	1	1	1
Os01g0262500	1.10834	3.39725	1.50945	1.722	2.19584	1.7111	4.69047	1.62432	3.05035	0.326413	0.554749	0.730286	1.00982	0.426288	2.46079	0.333324	0.926478	1.23663	2.19142	0.796847	0.851092	0.64997	0.440249	0.552033
Os01g0262600	1.04241	0.910461	0.960818	0.928537	0.986692	0.867469	0.973319	0.946762	0.882135	0.906381	0.984414	0.952562	1.1101	0.944789	0.832639	1.29565	1.17627	0.99235	1.20308	1.30715	1.07693	0.964496	0.956143	0.952024
Os01g0262700	0.905736	0.664105	0.844588	0.70498	1.01304	0.907901	1.01313	0.818908	0.974401	1.05524	0.868313	0.987368	0.789238	1.22252	0.833493	1.20463	1.33058	0.855354	1.23641	1.21432	0.86729	0.912621	0.703973	0.779451
Os01g0263000	1	1	1	1	1	1.0383	1	1	1	1	1	1	1	1	1	0.942943	3.62703	1	1.08848	0.781712	0.643608	0.388302	0.248099	0.382867
Os01g0263300	0.588331	3.35778	1.72599	2.49593	3.8793	1.31389	4.48043	2.34466	2.82038	0.518933	0.561375	0.906258	1.65531	0.24648	6.61348	0.235105	2.38468	0.445085	1.18296	0.978603	0.753598	0.789836	0.519486	0.716652
Os01g0263400	1.19438	0.78462	0.769098	0.746313	1.03515	0.929463	0.780845	0.83571	1.18417	0.870921	0.740833	1.28841	1.04376	0.887918	0.901321	0.999145	1.23511	0.677833	1.08552	1.29816	0.810996	1.0334	1.03079	0.851139
Os01g0263500	0.88578	0.872192	1.04668	0.755926	0.795115	0.926481	1.14048	1.08917	0.96943	0.895382	0.846414	0.88191	0.807015	1.08559	1.07081	1.1605	1.55424	1.27175	1.31338	1.00103	0.85229	0.868235	0.948966	0.935239
Os01g0263600	0.979866	0.619321	0.784595	0.674535	0.911246	0.903563	0.994155	0.975594	1.15927	0.930225	1.00059	1.26985	1.08591	1.33891	0.961416	1.58205	1.48521	0.829544	1.17596	1.24	1.2567	1.20162	0.990889	1.15501
Os01g0263900	0.862246	0.847247	0.631503	0.582013	0.809787	0.787123	1.03215	1.19532	0.719496	1.12435	0.767276	0.958218	1.24212	1.79062	0.945901	1.37575	0.487621	0.895248	1.29069	0.964393	1.76981	0.94383	0.860181	1.31985
Os01g0264000	1.14386	0.502972	0.781907	0.72347	0.968922	0.822132	0.949242	0.787377	0.937804	0.673887	0.630262	0.953962	1.18614	1.23366	0.995425	1.25342	1.32014	0.587056	0.844159	0.884496	1.05366	0.772902	0.98493	0.864583
Os01g0264100	1.01948	1.05133	0.842566	0.947108	0.95505	0.976198	0.957418	1.04608	0.939803	1.08237	0.976479	1.14249	1	0.938504	0.958378	1	0.955663	1	0.873418	1.22886	1.0136	0.996475	0.996533	1.03357
Os01g0264125	1	1	0.928321	1	1.07788	0.871294	1	1	0.941215	1	1.10027	1.27628	1.03817	1	1	1	1	1	1	1	1	1	1	1
Os01g0264400	1.07589	1.32325	0.811576	2.07541	1.58491	0.87027	1.01032	0.948934	1.26654	0.572687	1.0301	0.638476	0.49264	0.475112	0.558309	0.455823	2.06017	0.798756	0.876688	0.889616	1.2091	0.657246	0.586395	0.56743
Os01g0264500	1.10108	0.727925	0.674981	0.679811	0.978992	0.864939	0.853476	1.01935	0.697622	1.24568	1.34331	1.17444	0.742174	1.39389	0.857058	0.777395	0.781986	0.900794	1.79199	1.36858	1.2076	1.22598	1.15301	1.17968
Os01g0264600	0.995361	1.09009	0.974858	0.994569	1.02959	0.934669	1.19832	1.00482	0.928348	1.2475	0.780607	0.974738	1.03696	0.866441	0.976994	1.01661	1.10051	0.985023	0.926116	1.43722	2.1264	0.613963	0.636775	0.737575
Os01g0264700	0.947361	0.71425	0.895658	0.980991	1.09979	0.840968	0.898874	1.01382	0.953757	0.951292	0.985376	0.953587	1.21336	1.03468	0.976159	1.48887	1.90401	1.383	1.42985	1.11713	0.826924	1.29248	1.49068	1.53486
Os01g0264900	1.26581	0.837154	0.875193	0.938695	0.8836	0.892472	1.073	0.977089	0.878819	1.33903	1.09173	0.84252	0.683331	0.96239	0.638504	1.7827	1.72404	1.95568	1.49428	1.43812	1.11584	0.910922	0.802084	0.939986
Os01g0265000	1.20575	0.815893	1.0453	1.23115	1.06527	0.626599	1.07473	1.20465	1.0827	1.02123	1.0008	0.954672	0.880333	0.826482	0.940347	1.14177	1.46024	1.41657	1.28587	1.13739	1.40634	0.915249	0.624224	0.689133
Os01g0265100	0.721721	2.91048	1.07088	3.43243	2.89945	1.63667	3.92254	2.30601	2.24531	0.29339	1.43719	0.697016	1.13916	0.298926	1.26643	0.766403	2.18769	0.843477	1.41436	1.12314	0.706839	0.665064	0.574983	0.65435
Os01g0265200	0.921009	0.732715	0.718629	0.61646	0.915007	0.756246	1.03566	0.887598	0.717518	1.08259	0.984532	0.912315	0.659791	1.25451	0.82851	1.01206	1.19775	0.902862	0.886937	0.948204	0.944309	0.603227	0.636839	0.740159
Os01g0265400	0.921186	0.967277	1.10731	0.968979	1.02029	1.13754	1.02249	0.9187	1.28598	0.855928	0.871938	1.06333	0.904268	1.09872	0.940834	1.12571	0.983472	0.635291	1.2116	1.39688	0.962739	0.592407	0.597169	0.721831
Os01g0265700	1.08173	0.804637	0.749584	0.956356	1.07755	0.785802	0.978509	1.05176	0.882154	1.0331	1.02039	0.967281	1.16641	0.908348	0.888643	1.57432	1.5611	1.466	1.47286	1.43738	1.02714	1.20811	1.05059	1.4353
Os01g0265800	0.962203	0.858731	0.94297	0.890591	0.981879	0.916196	1.0524	0.987486	1.09654	0.925825	0.896434	1.01909	0.951274	1.00247	0.909213	1.26767	1.26915	0.889967	1.12533	1.00757	1.00433	1.09375	1.17237	1.1149
Os01g0265900	1.0658	0.763041	0.734819	1.05984	0.998133	0.84942	0.89859	1.10862	0.690139	1.21885	0.900335	0.898525	0.768032	1.13125	0.725553	1.48645	1.31995	1.31342	1.07185	1.11662	0.729336	0.849656	1.07551	1.01784
Os01g0266000	0.915665	0.541446	0.674276	0.634198	1.08601	0.857188	1.11012	0.879012	1.67386	0.956733	0.760721	1.18821	0.838639	0.999492	0.74655	1.20438	1.32314	0.636106	1.26352	1.20909	0.729	0.913347	1.09105	0.966848
Os01g0266100	1.05187	1.62234	1.26929	1.76935	1.37274	1.06277	1.31048	1.1561	1.67966	0.661419	0.786081	1.16882	1.17193	0.674051	1.0764	1.22899	0.683814	1.60776	1.05311	1.77454	2.40982	1.19539	1.01394	0.864117
Os01g0266200	0.750685	0.843394	0.933679	0.732642	1.08732	1.5153	1.29381	0.830831	2.53403	0.899424	0.80413	1.79481	1.33482	0.954864	1.33855	1.35343	1.29499	0.254809	1.17688	1.22484	0.823492	0.830971	0.83673	0.843251
Os01g0266400	0.757834	1.26535	1.41626	1.98574	1.46196	0.686346	1.18738	1.18792	1.10242	0.309606	0.709345	0.467738	0.384843	0.218649	0.670172	0.668286	0.926114	1.22142	1.50595	1.48271	2.1296	1.26072	0.650088	1.27125
Os01g0266500	1.07317	1.30121	2.5045	2.77899	1.49942	1.03445	1.45323	1.18188	1.96927	0.677124	0.852153	1.12002	1.65156	0.808984	2.37004	1.08663	1.08886	1.03878	1.60362	2.22401	2.14038	2.05373	1.70955	1.75697
Os01g0266600	1.10889	0.767342	0.817475	0.865087	0.956366	0.813193	0.909937	0.999138	0.664183	1.09621	1.1023	0.965173	0.850325	1.0843	0.871456	0.983903	0.825807	1.65208	0.92864	0.96989	1.14752	0.861477	1.08642	1.16996
Os01g0266800	1.34033	0.562758	0.978198	0.833309	1.42481	0.859393	0.967718	1.05502	1.29462	0.879177	0.938862	1.00985	2.41258	1.24822	1.76309	1.27794	0.912616	0.533139	2.59886	2.00057	0.97983	0.726678	0.976834	0.992965
Os01g0267050	1	1	1	1	1	1	1	1	1	1	1	1	1	1	1	1.25777	0.699441	1.71895	1.32503	1.92087	3.69931	1.75723	0.764108	1.20486
Os01g0267100	0.902216	0.695454	0.908717	0.712739	1.18034	0.980308	1.03816	0.834027	1.201	0.850791	0.71171	1.1425	1.16207	0.961116	0.912262	1.7808	1.68336	0.695833	1.51344	1.53091	0.857098	0.786365	0.723109	0.825777
Os01g0267200	0.98317	0.790988	0.87265	1.05437	1.16894	0.84505	0.905954	0.985081	0.906726	0.92267	1.00964	0.900361	0.940709	0.929365	0.78205	1.20823	1.50832	1.09786	1.09209	0.961169	0.799327	1.04972	1.05397	1.07003
Os01g0267300	1.36799	0.793074	0.865892	0.905112	1.08699	0.793029	0.723075	0.914064	0.865682	1.00649	0.89444	0.828854	0.674988	1.04403	0.558005	0.930489	0.934953	1.0294	1.48545	1.61249	1.45747	1.90211	2.67725	2.50471
Os01g0267400	0.913237	0.732415	0.889999	0.977995	0.947013	0.894047	0.913502	0.929051	0.807291	0.844194	0.883563	0.781495	0.788414	0.871487	0.79621	1.2451	1.11478	1.54682	1.088	0.950131	1.00302	0.953348	0.885154	0.830178
Os01g0267600	1.01367	1.1831	0.970563	1.44546	1.09986	1.01421	1.13471	0.949011	1.13228	1.00527	0.917985	0.793148	0.954225	0.596039	0.75356	1.03864	1.50025	1.34806	1.24479	1.02978	1.2184	0.83981	0.836482	0.822078
Os01g0267800	0.935832	1.08265	0.920917	0.999821	0.998122	0.886523	0.937551	0.87637	0.994777	1.20778	1.19085	1.16564	0.994226	0.862436	0.957046	0.873257	0.873462	1.05954	1.17294	1.02286	1.86323	1.10975	1.04285	1.18794
Os01g0267900	0.831115	1.12285	0.913627	1.14043	1.14716	0.806962	1.20539	1.05447	0.719541	1.11064	0.994856	0.866444	0.706844	0.884333	0.689961	0.933478	1.83836	2.08297	1.23946	0.889947	0.76485	1.23705	0.971391	1.09005
Os01g0268000	0.915851	1.04678	0.968489	0.957774	0.942283	0.961762	1.08522	1.03262	0.945572	0.957147	0.888828	1.03816	1.12238	0.903609	1.03381	1.18261	0.953841	0.753937	1.09049	1.08576	1.22822	0.97951	1.24897	0.90116
Os01g0268100	1.07713	0.544017	0.720767	0.69581	1.22991	0.807207	0.771818	0.896568	0.928028	1.24549	0.816099	1.03356	0.850792	1.13332	0.509629	0.716471	1.12332	0.477877	1.31812	1.85504	1.03603	1.60596	1.94817	2.2632
Os01g0268201	1.03817	0.932544	1	0.994993	1.00487	1.04314	0.961809	1.04015	1.04028	0.998516	0.863392	1.04321	1.06485	0.839479	0.931391	1	0.932274	1	1.20517	1	1	1	1	1
Os01g0268300	0.945253	0.614487	0.752009	0.559027	0.812128	0.895062	1.0303	0.791162	0.919678	1.08506	0.905286	0.94729	0.679488	1.66377	1.00259	0.760319	0.650419	0.741916	1.33603	1.13672	0.725576	0.780432	0.816511	0.878617
Os01g0268600	1.33245	0.838742	1.02121	0.936852	1.3699	0.957243	1.05472	0.972464	0.822511	1.11728	0.818405	0.77789	1.01728	1.00805	0.869028	1.17541	0.922926	1.14045	1.023	0.985701	1.14477	1.92101	1.88141	1.92318
Os01g0268700	1	1	1	1	1.03169	1	1	1	0.97522	1	1	1	1	1	1	1	1	1	1	1	1	1	1	1
Os01g0268733	1	1.04654	1	1	1	0.957346	1	1	1	0.955693	1	1	1	0.945386	1	1	1	1	1	1	1	1	1	1
Os01g0268800	1.06408	0.782049	0.849258	0.940434	1.08799	0.808947	0.947109	0.927063	1.04904	1.01237	1.10023	0.953261	0.949196	1.10986	0.839863	1.3253	1.7121	1.0693	1.19832	1.1241	1.03543	1.33319	1.32689	1.44436
Os01g0268900	1.279	0.578386	0.84768	0.701227	0.876581	0.943387	1.09898	0.830974	0.786229	0.993256	0.857285	1.03515	0.663037	1.17311	0.825452	1.26422	0.818789	1.22024	0.952023	1.34491	1.03201	1.08707	0.671137	0.77981
Os01g0269000	1.02001	0.753795	0.908021	1.11331	1.13643	0.90307	0.903926	0.986066	0.809927	1.04737	1.02092	1.01775	1.72023	0.821835	1.0435	1.41109	1.34464	0.968585	1.0622	0.943657	1.15471	1.05989	1.14207	1.23402
Os01g0269100	1.02408	0.710348	0.835471	0.811591	1.097	0.880787	0.958172	0.993072	1.01339	0.810545	0.989242	1.08301	1.05448	0.963683	0.752298	1.8274	1.77852	0.700486	1.26288	1.24269	1.07397	1.11832	1.04329	1.193
Os01g0269500	1.02942	0.925252	0.883588	0.993553	1.30094	1.15616	0.893565	1.03906	1.12409	0.964347	1.11007	1.29029	1.6044	0.984272	1.05272	1.10125	1.25955	0.726475	1.21359	1.35681	0.90822	1.25458	1.03293	1.27978
Os01g0269550	0.978702	0.999962	0.999677	1.00802	1.0308	1.02871	1.00969	0.989683	1.00993	0.999626	1.03728	1.00972	1	1	0.990454	1.10692	1.06369	1.02428	1.1753	1.24087	1.12104	0.916885	0.954148	1.1152
Os01g0269800	0.954831	1.08238	1.03758	0.957695	1.02378	1.04002	0.962971	0.998307	1.04094	1.02064	0.939773	1.04114	0.951288	1	1	0.885383	1.16438	0.986881	1.64586	1.33547	0.91092	1.76231	1.46719	1.72221
Os01g0269900	1.12274	0.821867	0.802747	0.896047	1.02137	0.731483	0.902457	0.896687	0.859573	1.04567	0.896163	0.900515	0.94771	1.08999	1.01971	1.04629	1.09457	0.656275	1.04572	0.997708	0.7616	1.05915	0.937717	1.0921
Os01g0269950	1	0.819268	1	1.09821	1.05805	1	1	1.13427	1	0.86091	0.926707	1.16067	1	1	1	1.25037	1	1	1	2.05609	1.93368	1	1	1
Os01g0270100	1.05328	0.794371	0.884319	0.901594	1.14577	0.742954	0.85922	0.966696	0.81658	1.1475	1.05748	1.03421	1.284	1.22323	1.01903	1.64523	1.79881	2.16135	1.18727	1.21437	1.56151	1.21646	1.15859	1.32081
Os01g0270300	0.707882	1.86072	0.874941	2.42153	1.4745	1.08757	1.42355	1.25075	1.16669	0.574912	1.33964	0.921616	0.700597	0.245559	0.93065	1.63638	1.31569	1.09363	0.860187	0.951565	0.990089	0.570987	0.345094	0.419168
Os01g0270501	1	2.67506	1	1	1	1	1	1.46657	1	3.08383	1	1	1	1	1	1	1.13907	0.142715	0.551694	1.76166	5.56959	1	0.815746	1
Os01g0270700	1	1	1	1	1	1	1	1	1	1	1	1	1	1	1	1	1	1	1	1	1	1	1	0.967271
Os01g0271000	1.00795	0.675829	0.843347	0.917841	1.10113	0.875016	0.872541	1.0458	0.837374	1.01632	0.963625	0.934982	0.933808	0.804907	0.812115	1.05002	1.60762	1.61247	1.39934	1.15372	0.970179	1.03056	1.17588	1.01524
Os01g0271200	0.94371	0.782107	0.855642	0.771552	1.02003	0.84952	1.01815	1.131	1.23901	0.91522	0.922601	1.00989	1.09991	0.999388	0.907078	1.1564	1.34432	0.753204	1.23556	1.12578	0.673975	0.862059	1.06353	0.947353
Os01g0271400	1.03412	0.84908	0.806439	0.714341	0.88665	0.91952	0.990731	0.889072	0.86679	1.02321	0.947859	1.02568	0.810337	1.354	0.890555	1.25575	0.933902	1.25046	1.25492	0.970026	0.97227	0.947077	0.935203	0.948415
Os01g0271500	0.969139	0.693806	0.792826	0.806933	1.00678	0.846509	0.81912	0.976611	0.859895	0.946911	0.971983	0.995514	0.948196	0.981088	0.827741	1.24297	1.41089	1.29102	1.40428	1.17066	0.776227	1.1291	1.09105	1.35382
Os01g0271700	1.00235	0.649758	0.826541	0.85481	0.95945	0.782563	0.858156	0.963317	0.823103	1.0041	1.17807	0.986944	0.89279	1.04493	0.774639	0.84247	0.838567	1.35289	1.15723	1.15788	1.22756	1.34722	1.18062	1.32139
Os01g0272600	1.24159	0.800862	0.922362	1.05987	1.31477	0.956056	1.00703	1.08547	1.18228	1.10451	0.872993	0.912188	0.937416	0.696351	0.777624	1.0846	1.91485	1.02627	1.2352	1.05227	0.930986	1.539	1.73878	1.82884
Os01g0272650	1	1	1.05757	1	1	1	1.04651	1	1.09938	1	1.07119	0.921313	1	1	1	1	1	0.481307	0.693484	0.677824	1.01742	1	1	1
Os01g0272700	1.15581	1.07775	0.92998	0.991735	1.15687	1	1.07402	0.931001	1.06971	1	1	1.07429	0.877779	1	0.931414	1	1	1	1.16374	1.26572	1.16987	1	0.883572	0.878332
Os01g0272800	1.32553	0.34684	0.419905	0.4539	1.08452	0.39745	0.906775	1.04197	0.771572	1.17751	1.16142	1.05499	0.694296	1.17645	0.447635	1.00114	1.022	2.23376	1.37301	1.07678	1.21108	1.57908	2.05916	2.75962
Os01g0272850	1.36547	0.318935	0.456524	0.4781	0.954458	0.620588	0.854236	0.765763	0.875844	0.917628	0.72785	1.22149	0.982662	1.17459	0.723924	0.962061	0.833696	0.644912	0.648378	0.99296	1.65899	1	1	1
Os01g0272901	1	1	1	1	1	1	1	1	1	1	1	1	1	1	1	1	1	1	1	1	1	1	1	1
Os01g0273000	0.990849	1.03369	0.989587	1.17895	1.12011	0.931573	0.902093	1.09508	0.786082	1.03021	1.1634	0.881082	0.840154	0.8675	0.779904	1.02385	1.33215	1.71268	0.917381	0.985452	1.0957	0.885565	0.774471	0.821169
Os01g0273100	0.206761	5.75715	3.80683	5.5443	1.28932	0.90866	6.57867	1.15273	2.13127	0.453433	1.10808	1.04349	1.20951	0.369608	1.92259	0.662998	2.07731	0.821213	0.780123	0.889402	1.0662	0.721684	0.364978	0.440954
Os01g0273150	0.978145	1.23869	0.991238	0.874965	1.37649	1.2151	1.40417	1.63312	1.00678	1.12895	0.870776	1.41068	1.22971	0.83838	1.45225	0.768889	1.4883	1.15492	1.71181	1.92527	1.22312	1.2953	1.22627	1.22962
Os01g0273200	0.97131	1.06162	0.832401	0.784737	0.967024	1.0887	0.836457	0.927079	1.2388	1.13392	1.07415	1.23147	1.07561	0.920558	0.902238	1.31617	1.10819	0.672771	1.0353	0.964884	0.91537	1.14495	1.22035	0.855024
Os01g0273300	0.903481	0.924015	0.838087	0.949888	0.956781	0.833328	1.33676	1.21629	1.85675	1.04138	0.95477	1.19172	0.970312	0.864652	0.856607	0.968997	1.61733	1.01308	1.42685	1.29892	1.05208	1.05628	1.02571	1.19683
Os01g0273500	1.19571	0.809454	0.982511	0.823746	1.07226	0.940234	1.13587	0.969291	1.56195	1.05867	1.04334	0.966515	1.09177	1.18669	0.932823	1.07794	1.37359	1.33542	1.30333	1.12132	0.996245	0.847797	0.79046	0.995974
Os01g0273800	0.911811	3.55291	1.30596	2.74553	1.41083	2.33813	2.21798	1.38939	2.44968	0.57793	0.578144	0.671844	1.78499	0.696388	1.24384	1.17097	0.889003	0.721357	0.631544	0.886642	1.42657	0.673815	0.518658	0.527152
Os01g0273850	1	1	1	1	1	1	1	0.343751	1	1	0.671243	1	1	1	1	0.274612	1	1	0.245738	3.70155	0.285478	1	0.740516	1
Os01g0273900	1	1	1	1	1	1	1	1	1	1	1	1	1	1	1	0.928125	1	1	1	0.967917	1	1	0.962033	1
Os01g0274100	0.943008	1.29838	1.34781	1.36156	1.42629	1.34738	1.28363	1.31588	1.22683	0.916991	0.859898	0.847334	1.08138	1.07026	1.2711	0.971356	0.55334	0.578746	0.853106	1	0.892772	1	1	1.04318
Os01g0274201	1	1	1	1	1	1.13713	1	1	1	1	1	1	1	0.439794	2.36098	1	0.249504	1	1	1	1	1	1	1
Os01g0274300	1	1	1	1	1	1	1	0.992164	1.0965	1.08962	1.08237	1.30854	1	1	1	1	1	1	1	1.03988	1.23516	1	1	0.96308
Os01g0274500	1	1	1	1	1	1	1	1	1	1	1	1	1	1	1	1	2.53969	1	1.18173	1.31313	1.56906	1.0814	0.707905	0.57493
Os01g0274601	0.925145	0.952821	0.934436	0.918724	0.940297	0.987364	0.983546	0.966687	1.09808	1.09711	0.995472	0.936119	1.00136	0.996536	0.995928	1.09616	1.32296	0.918102	1.14226	1.14559	0.85289	1.00503	1.09121	1.00475
Os01g0274800	1.08113	0.956226	0.949986	1.13709	1.16238	1.10599	0.902376	1.11267	0.977893	1.26532	1.4021	1.30384	1.16079	0.787621	1.13329	2.06144	1.11696	0.917683	1.5287	2.59353	1.6857	4.25859	4.14321	4.22585
Os01g0274901	0.983908	0.987062	0.969513	0.971919	0.991019	0.972961	0.982833	0.99278	1.05977	0.93563	0.90093	0.968873	1.0143	1.01653	0.997432	1.12159	1.09079	0.941044	1.044	1.088	0.95152	1.04726	1.00863	0.976794
Os01g0275200	1	1	0.980824	0.980525	1	0.981805	0.966577	1	1	1.01856	0.980335	1	1.02757	1	1	1	1	1	1	1.03308	1.02115	1.07994	1.04925	1.19448
Os01g0275300	1.08829	0.671667	0.787471	0.749862	0.848456	0.80844	0.900242	0.864584	0.754543	1.04269	1.01199	0.895228	0.577379	1.22474	0.759033	1.96811	1.55164	2.03571	1.32441	1.53488	2.05314	1.23411	1.18909	1.19893
Os01g0275500	1	0.973332	1	0.996952	1.01377	1	0.976199	0.987157	1.00118	0.973528	1	0.986504	1	1	0.987238	1.05015	1	1	1	1.00566	1.01491	1.03589	1.34394	1.1527
Os01g0275600	0.994049	0.833685	0.835525	0.908224	1.15009	0.918279	1.1095	1.13119	1.09259	1.03552	0.961513	0.958908	1.16229	1.10948	0.903176	1.38104	1.55335	1.3422	0.972072	0.864092	0.627079	1.0122	0.903548	0.876659
Os01g0275700	1	1	1	1	1	1	1	1	1	1	1	1	1	1	1	1	1	1	1	1	1	1	1	1
Os01g0275800	0.951089	0.851354	0.915898	0.835729	1.02528	1.49742	0.845219	0.945519	1.14357	1.24649	1.20783	1.03089	1.08949	0.740461	0.847662	1.45552	1.71065	0.354763	1.22666	1.15798	0.910197	1.01969	1.02859	0.788267
Os01g0275900	1.12646	0.959252	0.696763	0.72898	1.0143	1.08663	0.829969	0.988768	1.38069	1.21664	0.830457	1.20511	0.896577	0.689733	0.551058	1.55803	1.49625	1.12172	1.30907	1.71828	1.4403	1.62711	1.75061	2.19238
Os01g0275950	0.681763	0.736141	0.712237	0.676447	1.30005	1.58169	0.80533	0.602331	1.95908	0.775569	0.652948	1.68332	1.11141	0.715648	0.712937	1.64241	1.83536	0.183445	1.47278	1.59695	0.774018	1.4195	2.23669	2.25735
Os01g0276000	0.977068	0.799151	0.792985	0.954767	1.02097	0.649662	0.919351	1.02473	0.577884	0.980971	1.0083	0.809579	0.700606	0.915993	0.652692	0.793727	1.31296	1.81337	1.21704	0.985086	0.86492	0.816233	0.674884	0.710135
Os01g0276033	2.37841	1	0.26269	2.22986	0.197168	1	1	2.15829	1	1	1	1	1	2.37556	1	2.00067	1	1	0.340552	0.585195	1	1	1	1
Os01g0276066	1.61131	0.744552	0.97726	0.894693	0.731911	0.692231	0.675586	1.0409	0.632679	1.09901	0.693647	0.985832	0.814008	0.782018	0.789027	1.01954	1.85691	1.01201	1.28237	1.25	0.786472	0.626856	0.847157	0.877378
Os01g0276100	0.947431	0.873419	1.07852	1.11689	1.21719	0.771493	0.932131	0.862561	1.02168	0.93512	0.837787	0.940408	0.945227	0.755707	0.918033	1.14195	1.24618	1.05208	0.918058	0.777485	0.652992	0.780559	0.837478	0.757542
Os01g0276200	1.26042	0.803897	0.616567	0.92509	0.918436	0.622904	0.694489	0.882183	0.623991	0.92192	0.917819	0.773962	0.649701	0.574016	0.522319	0.871478	1.7509	1.36612	1.1723	1.20807	0.752229	0.664425	0.734122	0.68078
Os01g0276300	1.21322	0.758556	0.891325	1.06829	1.0685	0.587318	1.08766	1.1522	0.877165	0.70739	1.27535	1.06368	0.964762	0.750109	0.600557	1.41153	1.46485	1.44243	0.930849	1.32128	0.928149	0.928309	1.13747	1.04153
Os01g0276400	0.90338	0.715706	0.946264	0.841309	1.03878	0.849992	0.990073	0.837619	1.14886	0.752912	0.740473	0.794931	0.690135	0.67063	0.680568	1.25649	1.23398	0.90605	0.923704	0.951162	1.33323	1.09681	1.2499	0.93746
Os01g0276500	0.953676	0.972493	0.968086	1.03053	1.10165	0.74596	0.879703	0.990731	0.860181	0.949832	0.859976	0.987873	0.789693	0.66706	0.923205	0.962464	1.134	1.24561	1.32003	1.24177	1.02349	0.915773	0.72449	0.914978
Os01g0276600	0.994534	1.06096	1.38606	1.5617	1.45899	0.8967	1.03591	1.13316	0.910655	0.770209	0.737273	0.897665	0.832098	0.50965	0.591524	0.86542	1.45804	1.57381	1.0928	1.45294	2.89642	0.935604	0.770489	0.551348
Os01g0276650	1	1	1	1	1	1	1	1	1	1	1	1	1	1	1	1	1	1	1	1	1	1	1	1
Os01g0276700	1.22221	0.957685	0.823561	1.02683	1.09921	0.848028	0.79384	0.993819	0.91219	0.897512	1.07799	0.790096	0.692997	0.67248	0.591768	1.41014	1.45871	1.02248	1.13818	1.00493	0.708419	0.777374	0.872133	0.799429
Os01g0276800	0.779423	0.919458	0.808806	1.14108	1.1096	0.864495	1.39846	1.19404	1.5628	0.863919	1.33353	1.01758	0.8497	0.929868	0.761748	1.28116	1.4804	1.29643	1.32584	0.993831	0.832442	1.02924	0.90114	1.0934
Os01g0276900	1.138	0.658086	0.836309	0.76434	0.886157	0.674627	0.74453	0.833716	0.56111	1.82377	1.19121	0.812346	0.716645	0.675796	0.557242	0.460669	0.460464	0.877978	1.03559	0.534593	1.8925	0.99252	0.815414	0.745452
Os01g0277100	1	1.11126	0.898984	1.25634	1.03741	1.10587	1.29498	1.09712	0.974248	0.927966	0.643401	0.716145	0.967859	0.792119	1.01051	1.29552	0.722691	1.42214	0.797601	0.874748	1.60273	0.944026	0.721051	1
Os01g0277500	0.767529	1.2707	1.05088	1.66578	1.12649	1.10447	1.42011	1.02361	1.19077	0.89248	0.789717	0.91877	1.00867	0.754008	1.03284	1.01747	1.7593	0.75898	0.979687	0.897806	0.726287	0.607147	0.467873	0.644449
Os01g0277600	0.896539	0.710901	0.81633	0.700451	1.03861	1.0171	0.948012	0.93641	1.17431	0.963797	0.846815	1.09539	1.09079	0.933048	0.810332	1.51553	1.74421	0.450917	1.07232	1.29715	0.937409	0.98449	1.50938	1.49977
Os01g0277700	0.812762	0.964166	0.872727	1.15936	1.1615	0.937016	0.903627	0.966173	0.952765	1.034	1.0367	0.974586	0.861441	0.703469	0.533563	1.1804	1.1394	1.06878	1.00968	1.01709	1.13557	1.00947	0.97959	0.868115
Os01g0278000	1.12355	0.39777	0.572604	0.641934	0.648727	0.611632	0.713454	0.879012	1.07899	0.494838	0.562844	0.733447	0.385138	0.606936	0.522565	0.641675	0.584249	0.740033	0.853889	0.7906	3.09503	0.675123	0.434369	0.612574
Os01g0278050	1.13724	0.594179	0.791813	1.00491	0.815623	1.04075	0.889877	1.1202	1.05721	0.959586	0.845729	0.852206	1.06442	0.904506	1.33555	1	1	1	1	1	1	1	1	1
Os01g0278100	0.961779	1	1	0.963264	1.0375	1	1	1	1	1.03565	0.964673	1.03552	0.967789	1.04019	1	0.958015	0.70501	1.29155	1.09238	0.930046	1.03562	1.19629	0.860987	0.961107
Os01g0278200	1.02632	0.835645	0.742571	1.03344	0.943412	0.907278	0.973388	0.979718	0.96483	1.31413	1.16795	1.05801	0.858174	0.997597	0.908483	1.18901	0.984026	1.0362	0.928075	1.4368	1.70613	1.16473	1.06306	1.09556
Os01g0278600	0.924326	0.891301	0.961731	0.905433	1.18253	1.00347	0.821372	0.977036	1.2449	0.892587	0.980927	1.13902	0.970481	0.96822	0.846051	1.05613	1.64136	0.781718	0.953339	1.15211	0.889304	1.10239	0.958604	1.68422
Os01g0278900	1.02951	1.071	1.02821	0.958002	0.943345	0.992428	1.18103	0.939286	1.06264	1.02201	1.077	1.12402	0.81311	1.22722	0.983905	0.828091	0.79211	1.21364	1.27976	0.651055	0.995521	0.296957	0.331946	0.202824
Os01g0278950	0.820699	2.10058	1.23649	2.13047	1.49196	1.24109	1.75515	1.16228	2.12516	0.631407	1.02814	1.18876	1.75406	0.533533	1.94628	1.58806	2.37306	1.00737	0.951772	1.35428	3.31246	1.68234	1.46554	1.34182
Os01g0278975	0.915894	1.19716	1	1.07537	1.00131	0.961858	1	1	1	0.95481	1.02879	1.01807	1	0.955369	0.980938	1	1.08377	1	0.78134	1.77078	1.51881	0.918716	0.971328	1
Os01g0279000	0.958916	1.02087	1.1077	1.01583	0.989258	0.920542	1.02932	1.00655	1.05971	1.01001	1.00929	1.04326	1.11489	0.944621	1.10178	1.15064	1.7019	1.0907	0.843399	0.97686	1.05927	1.05443	1.06887	1.15205
Os01g0279100	0.959357	1.26851	1.13621	1.06259	0.942912	1.13709	1.08988	0.934944	0.880155	1.32646	1.39911	1.04767	0.904978	1.34763	1.39778	0.958437	0.669442	1.02348	1.34107	0.782731	0.971375	0.0889806	0.0974266	0.121072
Os01g0279200	0.864024	0.676538	0.9138	0.734734	1.00145	0.861884	0.922079	1.0367	0.929437	0.946494	0.93174	1.06282	0.960051	0.984566	0.784258	1.1545	1.45588	1.27159	1.41935	0.957933	0.627913	0.903044	1.19909	1.13939
Os01g0279300	0.94769	0.920328	0.914714	1.13333	1.21978	0.800485	1.05003	1.05402	0.774982	1.03173	0.980004	0.848833	0.828905	0.815617	0.780976	1.47239	2.24679	1.64939	1.19997	0.943797	0.691352	0.879938	0.857497	0.911845
Os01g0279400	0.858571	0.422715	0.955449	0.620322	0.85628	0.630532	0.836234	1.00477	0.865624	0.925004	0.917208	1.12947	0.637373	0.957809	0.405019	0.455774	0.44808	0.366821	1.14651	0.886285	0.570894	0.639238	0.422129	0.469883
Os01g0279500	0.978336	1.00456	0.965447	1.03307	0.986952	1.0004	1.01009	0.996416	1.02028	0.950861	1.00706	1.10203	0.973971	1.01007	0.992954	0.982181	1.00829	0.953982	1.01361	1.02122	1.03085	0.985746	1	1.0241
Os01g0279700	0.94909	0.995267	0.970348	0.999462	0.875582	0.957288	0.940471	1.04974	0.971854	1.35329	1.5105	0.875389	0.912339	1.54362	1.14952	1.38045	1.05369	1.31895	1.08932	0.862102	0.860169	2.19511	2.39254	1.67598
Os01g0279800	1.00477	0.719507	0.843775	0.894949	1.11565	0.869393	0.96851	0.97357	0.76566	1.12808	1.11149	0.965133	0.775878	0.854799	0.76635	1.09277	1.54064	1.2407	1.47887	1.37825	1.12906	0.896692	0.842255	0.856309
Os01g0279900	0.955844	0.757261	0.952718	0.917041	1.01536	1.1282	1.04717	0.991901	1.23185	0.998431	0.879261	1.05781	0.85619	0.99655	0.889606	1.44506	1.46381	1.15183	1.15777	1.07401	1.00237	0.883028	0.992889	1.02238
Os01g0280000	1.02184	0.615088	0.821034	0.852337	1.0665	0.815854	0.860845	1.09231	0.843043	1.01703	0.957475	0.996521	0.799857	0.955194	0.7164	1.33843	1.37767	1.10304	1.45306	1.26379	0.907177	1.23965	1.3744	1.44604
Os01g0280200	0.971258	1	1	1	1	1	0.975878	1	1	1	1	1	1	1	1	0.88016	1.02068	1.05068	0.781759	0.985602	1.45828	1.00274	0.699426	0.957905
Os01g0280400	0.972312	1.0674	0.878412	0.863276	1.27572	0.977175	1.01982	0.866976	0.640624	1.18239	0.896525	0.978501	1.06179	0.587787	0.855341	0.990102	1.25045	0.800237	1.23486	1.02621	0.4268	0.614738	0.656779	0.443279
Os01g0280500	1.76728	0.184654	0.191507	0.576024	0.657711	0.323512	0.310616	0.71467	0.225213	1.18948	0.925155	0.608836	0.0629317	0.436398	0.0824641	0.897893	1.08402	1.17069	1.47113	1.76557	1.79901	2.62784	4.2941	3.07717
Os01g0280600	1	1	1	1	1	1	1	1	1	1	1	1	1.04377	1	1	1	1	1	1	1	1	1	1.08674	1
Os01g0281000	0.99723	1.18729	1.17885	0.922039	0.891941	1.24075	0.986575	0.861087	1.19377	0.721986	0.698135	0.976791	1.21434	1.24214	1.34249	0.916157	1.08278	0.731159	1.51597	1.82136	1.54518	0.73111	0.714059	0.857297
Os01g0281050	1	1	1	1	1	1	1	1	1	1	1	1	1	1	1	1	1	1	1	1	1	1	1	1
Os01g0281100	0.97081	0.833549	1.04271	0.71657	0.912247	0.899151	0.93194	0.880275	0.816823	0.910709	0.763803	0.911888	0.988843	1.37752	1.0553	0.866633	1.03869	0.933777	0.786542	1.20573	0.791037	0.594843	0.630294	0.572576
Os01g0281200	0.94734	1.59575	1.24417	1.11664	0.92424	0.927551	0.985135	1.05568	0.990579	1.0202	0.978405	1.06422	0.923767	1.00889	1.07978	1.07849	1.04423	0.993095	0.974487	1.3749	1.01101	1.05506	0.945258	1.03094
Os01g0281250	1	1	1	1	1	1	1	1	1	1	1	1	1	1	1	1	1	1	1	1	1	1	1	1
Os01g0281301	0.992137	1.06689	1.19624	1	1	1.06369	1.06368	1	1.00553	1	1	1	1	1	1	0.832551	1	1.20987	1.42977	1.25999	1.50864	0.85249	0.453293	0.751649
Os01g0281400	0.814762	0.968815	0.91265	1.12825	1.28215	1.07567	1.0933	1.05691	1.54154	0.751544	0.868938	1.07734	1.02432	0.733475	0.720779	1.6586	1.6482	0.666368	1.2047	1.07462	0.806598	0.947512	1.00515	0.892986
Os01g0281600	0.911675	2.24215	1.09952	1.78209	1.25698	1.3003	1.73974	1.33815	2.35831	0.64283	1.02285	1.1035	0.786339	0.23723	0.794619	1.1231	1.65385	0.914484	2.21438	2.41949	2.16952	0.597774	0.614485	0.57363
Os01g0282251	0.913311	0.916714	1.04276	1.01635	1.11255	1.00018	1.0515	1.04029	1.06435	0.925952	0.902087	1.01792	0.91737	0.969747	1.03515	1.16913	1.31534	0.960532	1.1661	1.46298	1.12296	1.34919	1.34064	1.22091
Os01g0282800	0.574844	2.74537	1.12809	3.32791	2.1804	1.17969	2.92199	1.61925	1.71619	0.537795	1.92882	0.879525	0.804218	0.328845	0.693361	0.657636	1.78872	0.726277	0.915363	0.701171	0.650723	0.431119	0.380313	0.36413
Os01g0282866	1	1	1	0.988473	1	1	1	1	1	1	1	1	1	1	1	1	1	1	0.755892	1.50636	1.52749	0.95502	1	0.870123
Os01g0283000	0.880149	1.09502	0.935247	1.22073	1.33649	1.09774	1.09786	1.03198	1.10319	0.934045	0.745637	1.10685	1.17016	0.846176	0.950067	1.18732	1.09492	0.753348	1.36798	1.07555	0.857262	0.711188	0.705779	0.832202
Os01g0283100	0.849935	1.1556	0.994861	1.11773	1.2044	0.912563	1.05045	1.01654	1.05412	0.896425	0.954716	0.966982	0.991473	0.860034	0.976736	0.95374	1.26958	0.982116	1.28456	0.991054	0.711006	0.705608	0.736331	0.74674
Os01g0283300	1.10647	0.758529	1.00596	1.09865	1.19227	0.640894	1.23298	1.03595	0.827267	1.03761	0.890598	1.39422	0.732196	0.589472	0.559361	1.88624	1.58164	0.998551	2.06013	3.52275	3.0214	3.80201	3.16894	3.86241
Os01g0283400	0.993806	1.1023	1.10004	1	0.845712	0.999462	0.845493	0.842755	1.00827	1.08559	0.988186	0.908418	1.0914	1	1.01855	1.33247	0.84758	0.831513	1.50603	1.80013	2.16896	1.65479	2.08801	1.29088
Os01g0283500	1.12758	0.586411	0.795469	0.699459	0.815842	0.803361	0.803216	1.05607	0.841577	1.0893	1.03153	0.866983	0.806843	1.05716	1.06685	1.27679	1.00454	0.831728	1.50655	0.831337	0.998971	0.88455	1.31054	1.35656
Os01g0283600	1.13235	1.17354	1.52475	1.30545	2.28771	1.26917	1.11958	1.16008	0.9498	1.15395	0.741702	1.15345	1.3623	1.05473	2.23853	0.80546	0.666025	0.635511	1.87104	2.13094	1.76211	0.822274	0.743571	0.691431
Os01g0283700	1.36338	1.51119	1.42574	1.86263	1.36369	1.34759	1.1183	1.16637	0.9329	0.662486	0.7556	1.3162	2.4843	0.791103	4.62828	1.29611	0.612319	0.990714	1	0.955567	1	1	1	1
Os01g0284300	0.961821	1.03713	1	1.03383	0.967956	0.965677	1	1	1.06657	0.964334	1	1	0.967825	1	1	0.947133	1	1	1.09228	1	1.08112	0.853988	1.14571	0.732986
Os01g0284500	0.946764	1.0118	1.70579	4.06276	3.48692	1.06594	3.50785	1.82386	1.43259	0.297372	0.380318	0.52423	1.14145	0.442145	1.28341	1.48918	16.8153	1.38252	0.390262	0.442735	1.1552	0.568457	0.223385	0.249827
Os01g0284700	0.914382	1.0005	0.822505	0.910236	0.861077	0.859567	1.03693	0.872786	0.768372	1.08421	1.05091	0.982763	0.658478	0.990331	0.892889	1.14698	1.14036	1.92922	1.43888	1.15231	1.19284	0.799764	0.99035	0.842666
Os01g0284900	1.30756	1.00433	1.0647	1.65753	1.45185	0.995886	1.02351	1.1052	1.13386	1.02244	0.745023	0.992055	2.33735	0.725314	1.55405	1.7193	1.17257	1.26106	1.08347	2.00272	1.39153	3.65273	3.65366	3.02977
Os01g0285200	0.955244	1.1252	1.07874	1.11219	0.884543	1.04055	1.26838	1.16255	1.22973	1.00178	1.02485	0.963228	0.893204	0.92526	1.09535	1.00241	1.06087	1.07288	1.48656	1.10685	1.03491	0.943833	0.874518	0.952709
Os01g0285300	0.850299	1.95077	1.21827	1.35075	1.43357	1.4558	1.70539	1.34058	2.42777	0.898161	0.930216	1.52839	2.07472	0.44472	1.41333	1.17231	1.60603	0.765962	2.19157	1.30604	0.87223	0.509981	0.559394	0.575253
Os01g0286000	0.861248	0.792101	0.836992	0.848751	1.11835	0.879467	1.04588	0.955824	0.896107	0.910618	0.883422	0.891144	0.929327	0.944127	0.747841	1.00236	1.70059	1.05187	1.50019	1.36378	1.01275	0.942085	0.966366	0.969462
Os01g0286100	0.920941	0.757734	0.877677	0.637269	0.963415	1.01525	1.22695	0.938991	1.16665	0.793256	0.95599	1.04133	1.72116	1.76763	1.40196	1.68876	1.48967	0.955943	1.32602	1.32163	1.65139	1.18316	0.916342	1.18717
Os01g0286200	1.08063	0.737533	1.02147	0.678786	0.886886	1.12085	0.996111	0.864801	1.11926	0.815557	0.812427	0.901783	1.3694	1.09703	1.07723	1.05803	1.05989	0.970435	0.978822	1.45	1.48289	0.983647	0.940304	1.31109
Os01g0286500	0.95234	1.20813	1.08651	0.835908	1.06812	0.837119	1.12138	0.774581	0.924986	1.09014	1.02163	0.852296	1.42168	1.09895	1.05087	1.268	0.9125	1.2609	0.829065	0.888992	1.55609	1.25451	0.777835	1.23351
Os01g0286550	0.627794	1.01486	0.754725	0.639886	0.774045	0.885005	0.546235	1.1267	2.21371	0.640252	0.448264	2.16692	1.25869	1.58542	1.03153	2.28975	0.847228	0.941253	0.778921	1	1.19618	1	1	1
Os01g0286600	0.957943	1.05033	0.818878	0.91727	0.880854	1.05406	1.0849	0.801784	1.23017	0.942867	0.784908	1.13565	0.739146	1.09992	0.851473	0.983518	0.961992	0.792301	1.2766	1.12557	0.797288	0.588726	0.675987	0.559
Os01g0286900	1.06621	1.5113	1.03417	1.18825	0.748396	0.688609	0.834082	1.05416	1.22161	1.06827	0.874206	0.863109	0.941736	0.693353	0.625082	1.05204	1.76709	1.45975	1.78949	1.20164	1.80583	1.84137	1.96295	2.55129
Os01g0287400	0.913091	1.27112	0.782643	1.36278	1.0198	1.08594	1.09239	0.98657	1.02106	0.866399	1.15974	1.14005	0.841682	0.808109	0.834703	0.574661	0.872037	1.83405	1.41921	0.91389	1.16193	0.952395	1.7283	3.84798
Os01g0287600	1.01714	0.675111	1.29877	1.20445	0.666294	0.718548	0.707641	0.750712	0.655507	1.2723	0.900009	1.13112	1.19882	0.897814	0.426624	1.07249	0.773191	1.26589	0.702818	0.874724	1.53946	1.39384	1.09349	1.09419
Os01g0287700	1.05637	0.791343	1.01133	0.883645	1.1985	1.0674	1.15919	1.01921	1.53489	1.15035	1.21556	1.32169	1.50138	1.05703	1.06465	1.38392	1.49167	0.997631	1.30179	1.55701	1.60967	0.868843	0.834979	1.07595
Os01g0287900	1	1	1	1	1	1	1	1	1	1	1	1	1	1	1	1	1	1	0.833799	1	1	1	1	1
Os01g0288200	1.14891	1.30862	0.674265	1.51209	1.11338	0.699111	1.01101	1.08047	1.02887	1.07131	0.750636	0.818654	1.09891	1.04763	0.824476	0.755397	2.15086	1.55073	1.54953	0.969275	0.513824	0.370717	0.241992	0.323267
Os01g0288700	1	1	1	1	1	1	1	1	1	1	1	1	1	1	1	1	1	1	1	1	1	1	1	1
Os01g0288800	1	1	1	1	1	1	1	0.962524	0.968015	0.998542	1	1	1	1	1	1	1	1	1	1	1	1.05838	1.05001	1.21341
Os01g0289100	1	1	1	1	1	1	1	1	1	1	1	1	1	1.26563	1	1.2151	1.48593	1	1.27933	1.04474	1.11845	9.83752	5.73518	7.73786
Os01g0289600	1.55007	0.625437	0.625611	0.494155	0.911732	0.462419	0.686449	0.537616	0.652692	1.23735	0.437284	0.673972	0.52501	1.15435	0.228694	1.10627	2.07617	1.99148	1.33531	2.74991	4.01355	6.12794	6.11805	5.19356
Os01g0289732	0.899934	0.901379	1.0866	1	0.920237	0.905799	0.985297	1.12446	1	1	0.887182	1	0.911349	1.14019	1	0.923595	1.16451	2.17891	1	1.06648	1.56817	1.13166	1.02909	0.940846
Os01g0289750	1	1	1	4.81091	1	1	2.99065	0.334084	1	1	1	2.99803	0.210758	5.52182	0.335068	1	1	1	1	1	1	1	1	0.433242
Os01g0289900	0.73562	1	1	1.41028	1.06661	0.935993	0.729156	1.22576	1.29628	1	1.06054	1.44581	1.20186	1.18229	0.755215	0.713068	1.0841	0.906136	1.40812	1.1563	1.73541	0.72007	0.64806	0.834085
Os01g0289950	1.22348	0.840253	1.14268	0.681837	1.12293	0.916724	1.22264	0.820499	0.864802	1.10796	0.849017	0.857688	1.24708	1.16215	1.5188	1.09674	0.827498	1.03205	1.1679	1.56882	2.27446	0.655	0.859988	0.776295
Os01g0290000	1.07014	0.535959	0.68012	0.648315	1.03767	0.892255	0.937882	0.899642	0.708239	1.25758	1.06696	1.07081	0.739621	0.825399	0.597783	1.41265	1.56371	1.06739	1.4221	1.21991	0.878028	1.22245	1.12343	1.36156
Os01g0290100	0.979418	0.844976	0.914128	0.981371	1.10686	0.808387	0.953293	0.940474	1.04249	0.960787	0.865274	1.05316	1.09473	0.952718	0.886752	1.45445	1.2155	0.985951	1.02886	1.07237	1.16426	0.981185	1.00461	0.990035
Os01g0290600	1.19397	0.858714	1.12844	1.27853	1.24222	0.782247	0.83519	1.12279	1.38424	0.756086	1.05546	1.38167	1.55891	0.811338	0.895003	1.13234	1.79689	1.0637	0.921793	0.977804	1.96725	0.793329	0.615483	0.492388
Os01g0290650	0.632952	0.915458	0.722884	0.932499	0.714591	0.967596	0.915514	1.22632	1.04078	1.04486	1.26694	1.26991	1.3724	0.75947	0.597764	1.27313	2.50506	1.08189	1.05293	1.10419	1.05109	0.598243	0.713217	0.49839
Os01g0290700	1.11815	0.965259	0.938043	1.79524	1.33747	0.786573	1.0493	1.24217	1.9438	0.883695	1.29089	0.923567	0.603684	0.771538	0.684148	0.841641	1.35829	1.18924	1.22817	1.37853	1.31956	1.22996	0.90598	1.30175
Os01g0290800	0.872566	0.946272	0.969236	1.26421	1.76848	1.16765	1.01002	0.837744	1.95739	0.650974	0.58862	1.05373	1.01252	0.714676	0.679894	1.17563	1.82052	0.348186	1.33107	1.2543	0.888789	0.587239	0.675037	0.513849
Os01g0290901	0.768054	0.374426	0.229239	0.919537	0.740516	0.995748	1.02809	0.493902	0.825317	0.118182	1.09285	1.42322	0.309051	0.913122	0.470448	1	1	1	1	1	1	1	1	1
Os01g0291500	0.640575	2.97814	1.5237	2.60484	1.13304	1.2554	1.18858	1.08771	1.70429	0.681699	0.752633	0.940892	1.7119	0.535227	1.08035	0.935051	4.26047	1.2839	0.6181	0.610541	1.02476	1.13597	1.11241	0.968287
Os01g0291733	1	1	1	1	1	1	1	1	1	1	1	1	1	1	1	0.265515	0.341803	0.25998	0.162986	0.439163	2.54755	0.935975	1.30084	0.833562
Os01g0292200	1.09301	1.44174	1.12839	1.21965	0.92338	1.31402	1.53478	1.20669	1.23907	0.738574	0.969405	0.806109	1.51986	2.37342	2.16297	1.91621	1.69415	2.17149	1.15335	0.971568	1.10914	0.62485	0.738857	0.760435
Os01g0292250	0.739117	1.10242	0.974066	0.951559	0.818585	1.32259	0.808547	1.11214	1.61422	0.903157	0.932881	0.849853	2.20039	1.12266	2.13084	1.3832	1.02291	0.943832	1.14564	1.04738	1.01293	1	0.947619	1
Os01g0292700	1.02656	0.767016	0.877302	0.704093	0.911732	1.23204	0.872003	0.916658	1.00125	1.15524	1.04082	0.959758	0.921238	1.61165	1.24529	1.28636	1.65261	1.58034	1	0.775544	1	0.881211	1.05208	0.933572
Os01g0292900	1.07542	0.53431	0.712992	0.727169	1.21005	1.04263	0.852547	0.889965	0.933308	0.911316	0.848955	1.01612	1.02958	0.743364	0.615433	1.63159	1.97526	0.725857	1.6728	1.74976	1.10675	1.77034	2.02588	2.19116
Os01g0293000	0.956003	0.99647	0.936234	1.02662	1.07348	1.21066	0.760236	1.04363	1.13876	1.05675	1.29131	1.2828	1.48408	0.631049	1.28717	2.23736	3.63249	2.29013	0.770731	2.14154	0.750765	0.952133	1.0261	1.11867
Os01g0293100	1.04844	0.953721	0.999244	1	1.02439	0.935084	0.920507	1	1	1	1	1	0.978814	0.943388	0.956218	1	1	1.03792	0.929017	0.889334	0.916899	0.9004	0.964397	0.7215
Os01g0293200	0.98751	0.653163	0.828552	0.764526	0.951024	0.883395	0.979583	1.12407	0.990911	0.895165	0.917252	1.14697	0.954557	0.865293	0.822871	1.16518	1.45449	1.01748	1.19539	1.28609	0.950067	1.14158	1.03204	1.09621
Os01g0293501	1	1.21747	1	1	1	1	1	1	1	1	1	1.20772	1	1	1	1	1	1	0.832004	1.08338	0.553787	1	1	1
Os01g0293800	1	1	1	1	1	1	1	1	1	1	1	1	1	1	1	1	1	1	1	1	1	1	1	1
Os01g0293900	1	1	1	1	1	1	1	1	1	1	1	1	0.892233	1	1	1	1	1	1	1	1	1	1	1
Os01g0294500	1	1	0.960451	1	1	1	1	1	1	1	1	1	1	1	1	1.07673	1.75184	1.34351	0.223213	0.233279	0.14011	0.23545	0.117917	0.145028
Os01g0294700	0.783261	3.24857	2.02147	2.32857	1.28114	1.72089	2.51018	0.861847	4.96145	0.612002	0.382152	1.55994	1.44653	0.402378	1.59003	0.714675	1.08173	0.504861	0.853328	0.738464	0.766371	0.364131	0.213606	0.207745
Os01g0295600	0.996885	1	0.999237	1	1.04924	0.999731	0.958227	0.994506	1.02188	0.975952	1.0447	0.976515	1.01262	0.967756	1	1	1	1.03828	1	1	1	1.03389	1	1
Os01g0295700	1.15575	0.637761	0.779076	0.660875	1.06951	0.747813	0.837726	0.988667	0.776394	0.597073	0.681893	0.678199	1.14799	0.997636	0.923562	0.95756	1.35369	0.835329	0.71217	0.94311	1.8545	1.20382	1.31913	1.51712
Os01g0295900	1.05424	0.639071	0.911835	0.704122	1.00136	1.00184	1.04287	0.914926	0.989618	1.04908	1.06145	1.17742	0.798271	1.64513	1.31562	1.31584	1.20833	0.83894	1.37251	1.0616	1.05078	0.711105	0.804203	1.378
Os01g0296000	1.10759	0.780161	0.719372	0.890155	0.8984	0.801991	0.911824	0.716921	0.825517	1.11996	0.687106	0.915974	0.804266	0.708104	0.710551	0.699453	1.37196	1.08885	1.11137	1.46598	0.636008	1.30705	1.20644	1.60463
Os01g0296100	0.907955	0.777047	0.835374	0.786386	1.07398	0.947527	0.978719	0.901195	1.00224	0.841332	0.875835	0.914795	1.01827	0.899756	0.838916	1.73099	1.70513	0.702008	1.52363	1.26975	1.03886	1.05235	1.08479	1.07995
Os01g0296133	1	1	0.993871	0.986304	0.883753	1.3355	0.962644	0.927608	0.936606	0.867896	0.918236	1.10616	1	1	1	1.18121	1	1.28006	1.22442	1	0.848718	1	1	1
Os01g0296166	0.919537	0.821421	1.15383	1.06653	1.17188	0.88144	1.09857	0.883012	1.26881	0.981496	1.44386	0.801868	0.864738	0.757822	0.925009	0.803083	1.06643	0.880796	0.995993	1.20508	1.69156	1	0.933321	0.964045
Os01g0296200	0.932038	1.43	0.894503	0.952604	0.883859	0.803968	2.1034	2.12164	1.65238	2.18583	0.785571	1	1.66785	0.685183	1.24683	1.18703	0.961396	0.88383	0.604981	1.11891	2.60937	0.537071	0.425828	0.485701
Os01g0296450	0.629138	4.58731	1.71677	2.25892	2.00177	1.22592	2.30694	1.24887	2.23334	0.399692	0.533936	0.989666	0.682875	0.431813	1.32369	0.820684	1.14425	0.767204	0.730192	1.15442	0.922435	0.976759	1	1.0198
Os01g0296700	0.797646	4.29053	1.21041	3.50264	1.48587	1.42193	3.19904	1.30615	2.67862	0.35963	0.565158	0.968955	0.541735	0.343657	1.60374	0.850958	1.47395	1.72105	1.09981	0.857376	0.996095	0.365602	0.208938	0.295144
Os01g0296900	1	1	1	1	1	1	1	1	1	1	1	1	1	1	1	1	1	1	1	1	1	1	1	1
Os01g0297200	1.12476	0.691415	1.01373	0.94519	0.849924	0.627401	0.854853	0.797869	0.869678	1.18924	0.905326	0.811149	0.619786	1.08684	0.54169	0.73896	3.68691	2.36711	1.13691	1.7555	2.24375	1.8562	2.13503	1.68463
Os01g0297700	1	1	1.02446	1	1	0.954296	1	0.976711	1	1	1	1	1	1	1	1.219	1.14843	1	0.926362	1.51277	0.705987	0.519328	0.6747	0.504306
Os01g0297950	1	1	0.958303	1	1	1	1	1	1	1	1	1	1	1	1	0.93917	1	1	1	1.10531	1	1	1	1
Os01g0298301	0.873956	1.20862	0.985951	0.879332	1.02607	0.765569	1.18192	1.0339	1.24452	0.866725	1.04722	0.929743	0.821206	0.854611	1.29875	1.09377	0.614611	0.834797	1.06418	1.48712	0.933305	1.42328	1.65369	1.00419
Os01g0298400	1.03904	0.962358	0.962135	1	1.07862	1	0.966368	0.962513	0.940694	0.871717	0.766456	0.878927	0.905244	1.08426	0.931217	0.365177	0.941863	1.10453	0.522261	1.1707	5.55334	2.75101	2.48068	1.71231
Os01g0298500	1.10689	0.896715	1.0306	0.932085	1.17316	0.836108	1.45479	1.07769	1.47434	0.680634	0.904485	1.28612	1.34109	1.07043	0.8633	1.2842	1.03106	0.639366	0.693365	1.29786	1.3846	0.802157	0.867049	0.833816
Os01g0299100	0.995492	1.14461	1.06374	0.992274	0.939434	0.935261	0.939338	0.93552	0.850717	1	1.06622	1.11715	1.5194	0.847817	0.850022	1.50644	2.14411	1.1406	1.19828	1.17895	1.07237	1.47321	0.971302	1.43063
Os01g0299150	1.05958	0.858538	1.17117	0.849178	0.792701	0.780779	0.664188	1.0184	0.891404	0.689112	0.702021	1.06605	1	1.1057	0.915257	1.46885	0.707223	1.15337	1.39305	1.33167	0.757165	1.15645	1.15435	1.19216
Os01g0299200	0.956113	0.827745	0.839719	0.848781	0.925879	1.04223	0.785633	0.852479	0.910491	0.874312	0.883077	1.34608	1.0903	0.830207	0.950517	1.91981	1.32089	0.591289	1.24225	1.33498	0.890766	1.11283	0.932328	0.967814
Os01g0299300	1.14926	0.854765	1.05178	0.887188	1.16996	0.749395	0.875282	1.05002	0.889886	0.936139	0.938939	1.12963	0.928963	0.950424	0.63243	1.01044	0.9125	0.718232	1.73836	2.27978	1.34092	1.58185	2.23911	2.53599
Os01g0299400	1.19166	1.06199	1.0511	1.01902	0.922716	0.839931	0.940281	1.02428	0.851536	1.04386	0.907061	0.865328	0.834408	0.883945	0.87017	0.788621	1.10488	1.6145	1.32161	1.15917	0.872885	0.939297	0.652882	0.628287
Os01g0299500	0.865039	0.783048	0.998121	0.900818	1.02355	1.08907	1.00997	0.943714	1.10234	0.9355	0.969638	0.952301	0.98897	0.942142	0.754812	0.903675	1.48485	0.737662	0.951406	1.18412	1.19481	0.65355	0.569238	0.628061
Os01g0299700	1	1	1	1	1	1	1	1	1	1	0.952233	1	1	1	1	1	1	1.07987	1	1	1	1	0.92306	0.920263
Os01g0299801	1	1	1	1	1	1	1	1	1	1	1	1	1	1	1	1	1	1	0.887015	1	1	1	1	1
Os01g0300000	1	1	1	1	1.06072	1	1.0573	1	1.05396	1	1	1	1	1	1	1	1	1	1	1	1	1.08887	1	1.08137
Os01g0300200	0.774951	1.33683	1.02667	1.31338	1.44855	1.09756	1.37818	1.05052	1.58517	0.709297	0.881681	0.969076	0.918702	0.739176	0.760876	1.03671	1.19242	0.72795	1.48075	1.16346	0.655477	0.799964	0.822714	0.879584
Os01g0300400	0.9173	1.07469	0.958779	1.02485	0.97112	0.999529	0.98059	0.959462	1.1971	0.902966	0.903134	0.978085	1.00641	0.970564	0.984085	0.895622	1.0351	0.826203	1.62165	1.97577	0.959266	1.06154	0.928477	1.08301
Os01g0300600	0.83539	0.835208	0.768055	1.07743	1.11218	0.908444	0.997883	0.988701	1.21916	1.1137	1.10937	0.970502	0.773123	0.829322	0.676774	1.31852	1.97066	0.976081	1.47108	1.30067	0.68383	0.805833	0.715139	0.804289
Os01g0300900	0.780222	2.61177	1.18829	2.00595	1.51639	1.41462	1.73081	1.23835	1.28136	0.641477	0.751164	1.04683	0.896003	0.775665	1.33241	0.905673	1.14103	1.27912	0.826016	0.96162	0.705086	0.785721	0.70423	0.871519
Os01g0301000	1.10561	0.741659	0.741596	0.749566	0.910525	0.757612	0.768751	0.962704	0.73862	1.12369	0.953907	0.959115	0.882991	0.736498	0.526626	1.1185	1.51716	1.36272	0.940348	1.04926	0.570984	0.706071	0.84622	0.794002
Os01g0301100	1.19679	1	1	1	1	0.91407	1	1	1	0.953371	1	1.04692	0.957887	1	1	1.08597	1	1.10256	1.04467	1.0839	1.05364	1.07119	1	0.750172
Os01g0301300	1.16157	0.886343	0.920893	0.890911	1.03575	0.926659	0.964049	1.02173	1.0827	1.11606	1.13154	1.08192	1.16764	0.793659	1.00738	1.08075	1.06151	1.24467	0.914247	1.4139	1.28871	1.01143	1.20193	1.21591
Os01g0301500	1.01902	1	0.935575	0.97695	1.00264	0.999745	0.960545	1.0803	0.981738	0.97728	1.09448	0.998683	1.03275	1	0.968347	0.966582	1	1.03607	1.04843	1.00942	1	0.934593	0.934525	1
Os01g0301700	1.01599	0.912287	0.840657	0.815306	1.07214	0.780179	0.994043	0.963292	0.984559	1.14724	0.887732	1.15873	1.10157	0.910162	0.802738	1.24605	1.26518	1.18982	1.11236	0.907398	0.719334	0.880324	0.730436	0.79655
Os01g0301900	1.26179	2.88044	1.17681	0.941307	1.63765	1.35864	1.53688	1.4986	0.948517	1.34773	1.14378	0.912273	1.30408	0.560233	0.990107	0.686753	0.683976	0.707362	1	0.463527	1	1	1	1
Os01g0302000	0.985947	1.92685	1.0479	1.04943	0.999076	1.53984	1.37936	1.28736	0.897673	1.44222	1.10272	0.997093	1.12003	0.982	1.12964	0.729421	1.15896	1.44793	1	0.63049	1	1.24191	1	1.22218
Os01g0302100	0.975753	0.998451	0.976	0.946053	1.05454	1.14195	0.981797	0.864883	1.0066	1.00909	0.979284	0.936816	0.941486	0.864385	1.0351	1.86415	1.92877	1.91624	1.39515	2.08222	1.30813	1.24926	1.08548	1.00806
Os01g0302250	1.16964	0.706803	1.04944	0.819892	0.881787	0.970892	1.28467	1.02717	0.674669	0.883877	0.985058	1.242	0.657408	1.18781	0.73893	1.08414	0.747182	2.006	1.31715	1.66164	1.15858	0.960994	0.705203	0.640776
Os01g0302500	1	1	1	1	1	1	1	1	1	1	1	1	1	1	1	1	1.35939	1	1.42054	2.14845	1.78157	1.67225	1.91552	1.9965
Os01g0302800	0.982994	1.03222	0.919015	1.034	1.0468	0.758824	1.08784	1.04582	0.902873	0.984154	1.12264	1.08732	0.879	1.00618	0.899503	1.04088	1.15683	1.54834	1.11615	1.03175	1.37743	0.717261	0.681317	0.936258
Os01g0302900	0.929481	0.982637	1.01575	1.02994	1.00405	1.01551	1.00301	1.01074	1.06586	0.949575	1.0292	1.03088	0.879451	0.93501	1.02666	1.18585	1.13986	1.07557	0.855223	0.98609	0.954788	0.924721	1.01869	1.002
Os01g0303000	1.22356	0.949833	0.901282	1.0271	0.96696	1.03161	1.0562	1.03857	0.799609	1.11052	1.04018	1.04313	1.22688	1.31462	1.15464	0.920389	0.755871	1.25056	0.860238	0.26335	0.671912	0.469804	0.653969	0.534909
Os01g0303100	1.15945	0.880603	0.936123	0.934514	1.03691	0.9419	1.05973	0.850616	0.911309	0.840259	1.0336	0.914619	1.04818	0.985735	1.08208	0.976586	1.40262	1.08785	0.882724	0.958579	0.947515	1.07666	1.12047	1.13387
Os01g0303200	0.842535	1.15182	0.95978	1.28869	1.3853	1.18931	1.16483	1.08576	1.48192	0.73701	0.807014	1.06147	1.01157	0.796722	1.0318	1.20096	1.73927	0.670584	1.27455	0.958051	0.702952	0.846696	0.86453	0.937131
Os01g0303300	1.33893	0.969492	0.806986	0.831821	0.909007	0.514231	1.45695	1.46169	0.885069	0.890242	0.936436	0.957899	1.56092	1.23838	1.08779	1.75388	1.30256	0.983904	1.11334	1.27589	1.05879	0.992066	1	1
Os01g0303401	1	0.893132	1	1.09293	1	1	0.840189	1	1	0.880234	1.10875	1	0.908754	0.887633	1	1	1	1	1	1	0.856189	1	1	1
Os01g0303600	0.948831	1.22554	1.13203	1.36849	1.49923	0.902697	2.58168	1.13301	2.52075	0.524444	0.937044	1.11432	1.28183	0.729171	1.24178	0.933944	1.00386	0.776819	0.647217	0.62568	0.779671	0.497964	0.31975	0.48095
Os01g0303800	1.22545	0.375644	1.00401	1.16324	1.04907	0.607241	0.560894	0.887077	0.604575	0.971294	0.881954	0.699477	0.954062	1.04984	0.467765	0.632418	1.90444	1.10326	1.58344	1.84722	2.2069	0.471361	0.27331	0.312128
Os01g0304000	1.12013	0.605674	0.610849	0.830357	0.89379	0.653764	0.755238	1.04723	0.615441	1.06959	0.994848	0.78626	0.658629	0.855271	0.59653	0.65005	1.07244	1.25312	1.21742	1.00227	0.655863	0.873049	0.799343	0.78874
Os01g0304050	1.00787	1.16634	0.900113	1.1921	1.04838	1.26467	1.03019	1.04808	1.03904	0.980665	1.21316	1.19367	1.19384	0.838108	1.02096	1.07037	1.18547	1.10361	1.74241	1.48731	1.01757	1	1	1
Os01g0304100	0.826711	1.0578	1.12819	0.822817	1	0.901186	1.0521	1	1.15915	0.960027	1.04886	0.909494	0.949856	1	1	1.27792	1.33907	1	0.945649	1	0.501634	0.985923	0.971013	0.925427
Os01g0304200	0.995775	0.970832	0.686247	0.847842	0.607955	0.836991	0.880062	0.976801	1.12896	1.06987	1.21006	1.24823	1.37454	0.898466	1.28704	1.51467	0.811376	1.19172	1	1.18278	1.39064	1.0911	0.894147	1.01095
Os01g0304300	0.872983	1.30279	1.15518	1.71416	1.25973	1.02366	1.24687	0.997475	1.8093	0.717383	1.10926	1.13437	0.967302	0.602825	0.860345	1.12866	1.33922	0.586149	1.22372	1.15594	0.85258	0.917029	0.845749	0.953242
Os01g0304400	0.879148	1.11345	1.06287	0.883454	1.06846	0.844144	1.17148	0.990807	1.06014	0.713915	0.774458	1.08065	1.00887	0.990472	1	0.380128	0.558813	0.810161	0.426685	0.513527	1.4654	0.935895	1.12138	0.642844
Os01g0304500	1.06624	1.07827	0.895965	1.14059	1.00715	0.86874	1.06833	0.789252	1.13363	1.05049	0.776134	0.988865	0.978278	0.810644	0.702787	1.15628	1	0.816668	1.03509	0.917771	1.12669	1.0947	0.825309	1.08674
Os01g0305200	1.27814	1.42216	1.53755	1.69553	1.07912	1.24866	1.36845	1.05825	1.45689	0.702249	0.681709	1.04239	1.1504	0.878053	0.872526	0.830972	1.28464	1.27057	0.572123	0.675314	0.934599	1.48533	1.57883	1.71612
Os01g0305300	0.956595	1.17214	1.40865	1.04485	1.13492	1.43272	1.55996	0.707205	2.23008	0.438246	0.340712	0.634552	1.29496	0.590929	0.563989	1.05643	1.57021	0.322484	0.369911	0.406811	0.457519	1.17615	1.23283	1.44409
Os01g0305900	0.993557	0.9419	1.1269	1.106	1.09832	1.23793	1.11378	1.20031	1.32247	0.823118	0.626505	1.09983	1.56113	0.682907	0.678166	0.706721	0.786068	0.646309	1.03016	1.02086	1.15567	0.911251	1.31227	0.943149
Os01g0306100	0.863418	1.55775	1.09038	1.22471	1	1	1.79816	0.996219	0.816252	0.910533	1	1	0.945028	1.05333	1	0.870857	1.09755	1.15474	0.857386	1.29173	1.38689	1.12501	1.15082	1.38525
Os01g0306200	1	1	1.05591	1	1	1	1	1	1	1	1	1	1	1	1	1	1	1	1	1.09769	1	1	1	1.07689
Os01g0306400	0.970496	0.886729	1.05377	0.942264	1.11188	0.975315	1.02803	0.9502	1.00677	0.925944	1.08398	0.998438	1.16701	0.961064	1.00112	1.79239	1.35811	1.33505	0.901262	1.32865	1.32989	1.31142	1.60902	1.00241
Os01g0306800	0.977305	0.610524	0.505179	0.499533	0.810483	0.723189	0.943937	0.775419	0.988922	1.09328	0.933683	1.15821	0.629536	1.29374	0.483577	1.12685	0.997534	1.05629	1.13237	0.974645	0.524971	0.726427	0.515025	0.722383
Os01g0306900	0.904325	0.994715	0.973449	0.880564	0.972629	1.07553	0.962964	0.964519	1.01531	1.11073	1.15572	0.929017	0.701529	0.925206	0.711804	0.90437	1.11393	0.656996	1.52561	1.69406	1.24694	0.828795	0.881833	0.73322
Os01g0307500	1.04711	0.756348	0.819344	0.734357	0.957814	0.826676	0.714563	0.790341	0.902225	1.10885	0.989366	1.025	0.97776	0.743187	0.703501	1.01893	1.69768	1.25583	0.989897	1.43974	2.16966	0.174099	0.242569	0.195307
Os01g0307562	0.976026	1.21002	1.03519	1.19805	1.0652	1.12861	1.44185	1.1838	1.15898	0.970769	0.963041	0.952551	1.08519	0.904073	1.0362	1.09627	0.873385	0.9504	0.716265	1.10367	1.4024	0.656595	0.667299	0.738506
Os01g0307624	0.900501	0.863685	1.14183	0.906531	0.941906	0.903994	1.28493	1.16473	1.43615	0.989248	0.85293	0.994339	1.03022	1.04755	0.844515	1.70277	1.83945	1.21713	1.10152	1.1841	0.758395	1.48068	1.54421	1.66105
Os01g0307686	2.03293	0.698355	0.690766	0.636991	1.01593	0.662534	1.10654	1.11176	0.541154	0.849586	0.989684	0.989709	1.46938	0.782662	0.197771	5.53233	3.73508	1.50141	0.823792	1.29803	2.64559	2.21271	2.11252	3.23199
Os01g0307750	1	1	1	1	1	1	1	1	1	1	1	1	1	1	1	1	1	1	1	1	0.379625	1	1	1
Os01g0308200	0.971976	0.956306	0.998351	1.21177	1.25775	0.998906	0.915939	0.815028	1.1179	0.946101	1.00391	1.09512	1.04084	0.983555	1.08078	1	1.29853	1	1.40126	1.27986	1.12518	1.06495	0.852882	1.26205
Os01g0308300	1	0.937458	0.81217	0.752728	0.838016	1	1.1443	1.14457	1	1	1	1	1	1	0.849074	1.11599	0.927964	1.12124	1	1	0.494164	0.683831	0.937606	0.896891
Os01g0308600	0.913322	0.928939	1.28016	1.81716	1.71074	0.857242	1.33953	1.57168	1.2633	0.604071	0.565222	0.57516	1.29681	0.59421	2.40334	0.638909	0.790937	0.920806	0.915915	1.04154	0.867335	1	0.995052	0.842625
Os01g0308700	1	1	1	0.980758	0.951337	1	1	1	1	1	1	1	1	1	1	1	1	0.732453	1	1	0.224044	1.75571	0.95161	2.46056
Os01g0309100	0.718301	1.59382	1.63555	5.78953	2.27245	1.20406	2.29264	1.25612	1.40417	0.337638	0.487089	0.707462	1.25526	0.278186	4.98347	1.34258	2.46924	1	1.16135	1.34569	1.75665	0.645082	0.405523	0.392236
Os01g0309451	1	1	1	1	1	1	1	1	1	1	1	1	1	1	1	1	1	1	0.814954	1	1.44323	1	1	1
Os01g0309800	1.05899	0.565369	0.762584	0.531356	0.684535	0.852342	0.914148	0.705674	0.684388	1.83678	1.27596	0.925652	0.345982	1.04248	0.344985	0.65822	0.975431	0.877103	1.27339	1.72661	1.51529	0.17392	0.20979	0.18511
Os01g0309900	1.00663	0.693916	0.837851	0.830465	0.974339	0.851447	1.09413	1.02481	1.31675	0.955835	0.857232	1.06005	1.25276	0.919088	0.818273	1.31719	1.46986	0.879645	1.24584	1.534	1.40982	0.887486	0.835446	1.26671
Os01g0309966	1	1	1	1	2.23733	3.38117	1	0.727836	1	1.34318	1	0.574735	0.829333	1	1	1.74997	2.69163	0.0589235	2.1851	1.55046	0.0587598	1.22581	1	1
Os01g0310032	0.885272	1.26783	1.27978	0.887321	1.47011	1.35176	1.33522	0.798431	1.21312	0.672399	1.60312	0.898221	0.80308	1.14757	0.656885	1.42186	0.564132	1.13348	1.08916	1.08482	1.18057	1	1	1
Os01g0310100	0.932177	0.952472	0.810901	0.831906	1.04059	1.32083	1.09534	0.978806	1.5359	0.951362	0.823905	1.2326	1.70341	1.11641	1.33461	1.4876	1.74399	0.675822	1.10993	0.999189	0.771354	0.689867	0.635569	0.687955
Os01g0310500	0.786258	0.79656	1.07111	0.955749	0.983711	1.23659	1.07445	0.80153	1.62307	0.835466	0.76814	1.14853	1.44166	1.0485	1.03108	0.981807	1.06085	0.483811	0.803912	0.98723	0.814954	0.88413	0.781903	0.82213
Os01g0310550	1.29685	1.07458	0.948008	1.1799	0.826074	0.473623	1.20943	1.3337	0.839763	1.08374	1.23541	0.738606	0.639783	0.8011	0.865269	1.79511	2.06172	2.45611	0.995874	1.41037	1.1969	1.28967	0.856216	0.951007
Os01g0310600	0.830419	1.191	1	1	1	1	1	1	1	0.840148	1	1	0.853949	1	1	1.04451	1.21812	1.56695	1.26887	1.75332	2.98398	0.90994	0.298484	0.336446
Os01g0310700	1	1	1.17952	1	1	1	1	1	1	1	1	1	1	1.19849	1	0.450816	3.06118	4.77504	1	1.06264	1.40108	0.312246	0.517261	0.216035
Os01g0310800	0.807285	0.772841	0.82742	0.985694	1.12846	1.14714	0.937758	0.989063	1.56359	0.882082	0.884536	1.21482	1.11899	0.914384	0.905493	1.53332	1.54709	0.786179	1.57682	1.39495	0.936673	1.45624	1.89314	1.89431
Os01g0311100	0.956135	0.602677	0.544426	1.11315	1.0474	0.897457	0.639042	0.857104	0.778133	1.11275	0.85485	0.466843	0.457048	0.657699	0.457768	0.72934	0.748466	1.60493	0.752594	1.21168	1.31018	2.19281	1.47775	1.79332
Os01g0311300	0.978542	1.24874	1.06443	0.936564	0.885236	0.815944	0.987506	1.06115	0.835724	1.17005	0.8395	1.0589	0.654142	0.641824	0.734331	0.754641	1.30555	0.985752	1.15204	0.669866	0.887084	0.505361	0.900178	0.48139
Os01g0311400	1.5564	0.9761	0.907538	1.00488	0.885865	0.724202	0.451288	1.11224	0.70356	0.883612	0.813712	0.924311	0.823376	0.739882	0.834455	0.794511	1.05576	2.23003	1.2572	2.02721	1.55958	1.57105	1.49016	0.563783
Os01g0311500	0.990171	0.963162	0.847299	1.18464	1.216	1.06094	1.03876	1.19054	1.02819	0.997201	1.12346	0.989788	0.928404	0.741016	0.674488	1.90025	1.73643	1.79482	1.04395	0.755416	0.552081	0.982183	0.736816	0.95508
Os01g0311600	1.01252	1.09452	0.795472	1.02754	1.04433	1.0484	0.856373	1.13311	0.92329	1.01421	0.887956	0.842504	0.958747	0.901897	0.888528	1.1074	1.27493	0.937173	1.26664	1.26386	1.6355	0.609021	0.512011	0.524347
Os01g0311700	1	1	1	1.04625	1	0.95366	1	1	1.04551	1	1	0.952363	1	0.94073	1	1	1	1	1.10689	1	1.12754	1	1	1
Os01g0311800	0.973443	1.30562	1.00689	0.996794	1.11073	1.1327	1.02456	1.00088	1.08384	0.998704	0.933257	1.08199	1.05178	1.01805	1.01278	1.01236	1.02359	0.947053	0.304859	0.393897	0.65203	2.65265	2.92928	2.2178
Os01g0312500	0.684524	2.99029	1.25582	4.53462	3.80714	1.78887	8.23529	3.31627	2.72031	0.150777	0.222728	0.456619	1.09251	0.115393	8.5391	1.15937	1.14096	1.57231	1.46863	1.5186	1.12918	0.848221	0.701623	0.745036
Os01g0312600	0.688017	0.712854	1.18916	1	1	0.91018	1.15726	1	1.06893	1	0.889201	1.20749	1.23685	1.3066	1	0.251442	1	0.390988	0.490512	2.20855	2.2022	1	1	1
Os01g0312800	0.722839	1.05768	0.972507	1.6637	1.24329	0.868179	1.33661	1.32895	0.945674	0.626053	0.872776	0.997304	0.989495	0.663281	1.72184	0.971128	1.54066	0.963817	0.851113	0.811	1.15215	0.92585	0.773379	0.556647
Os01g0313050	1	1	1.05018	1	1.08891	1.03439	1	1	1	1.02944	1	1	1	0.647306	0.996699	1	1	1	0.59346	0.998729	0.98095	1.03447	1	1.03614
Os01g0313300	0.840643	0.189957	0.438024	0.762169	0.53172	0.404892	0.340311	0.59625	0.894592	0.568723	0.556267	0.566782	0.257353	0.291906	0.134592	0.529127	0.536055	0.889009	1.24026	1.88119	5.26598	1.26301	1.11153	0.802598
Os01g0313600	1	1	1	1	1	1	1	1	1	1	1	1	1	1	1	1.20347	1.36169	1.41205	0.793547	0.985211	1.32137	1.1828	1.03181	1.03337
Os01g0314000	1.07056	0.960385	0.928734	0.961094	1.11296	0.93474	1.22649	1.06526	0.876369	0.907339	0.989034	1.00072	1.12924	0.866091	1.03926	1.98032	1.40097	0.885761	0.999275	1.15019	1.20668	2.45365	1.56245	2.19449
Os01g0314100	1.02721	0.894189	1.02373	1.10002	1.23092	0.848637	0.991932	1.02826	1.25448	0.937022	0.87743	1.00017	2.10517	1.16162	1.46922	2.29132	1.66875	1.03393	1.09302	0.997945	0.905086	0.880214	1.03652	1.24961
Os01g0314300	1.03163	0.83875	0.838087	0.949902	0.982837	0.888885	0.806053	1.04173	0.889906	1.0064	1.1191	0.915964	0.84758	1.0045	0.862025	0.986777	1.4261	1.19682	1.3337	1.18069	0.738794	0.804801	0.827763	0.882281
Os01g0314600	1	1	1	1	1	1	1	1	1	1	1	1	1	1	1	1	1	1	1	1	1	1	1	1
Os01g0314800	1.0316	0.831851	0.981196	1.00953	0.985529	0.675116	0.550665	1.00339	0.484491	1.0984	1.00123	0.601596	0.633444	1.13309	0.791444	0.584703	0.384062	0.947985	0.637143	0.559815	1.46528	3.895	5.16896	4.94007
Os01g0315600	0.673567	1.57759	1.20636	2.09276	1.89903	1.08948	1.92877	1.48738	1.16367	0.482415	0.838267	0.912835	1.78104	0.648067	1.84149	0.359826	0.631237	0.728754	1.04027	1.37233	1.07501	1.57933	1.64532	1.72973
Os01g0315700	0.609426	1.89452	1.4872	3.49327	3.02833	1.3271	5.86736	1.5963	1.48154	0.364002	0.501313	0.552116	1.57637	0.523251	5.52339	0.505813	0.563649	1.21772	0.937957	1.21433	1.69408	2.53904	1.23828	2.05225
Os01g0315800	1.01749	0.880487	0.871327	1.07499	1.29174	0.934519	0.978491	1.02989	1.18078	0.976156	1.06508	0.918726	1.21452	0.945813	0.906644	1.59183	2.04808	1.38163	1.53476	1.59807	1.09662	1.3879	1.30685	1.37117
Os01g0315850	1.35228	1	1.25202	1	1	1.08225	0.930921	0.836671	1.10715	0.872412	1.09458	1.16832	1.69462	0.908427	0.790217	0.482426	0.753434	1	1	2.13924	1	1.13446	1.04503	1.06703
Os01g0316001	1	0.990266	1	1	1	1	0.982807	1.00855	0.992139	1	1.01794	1	1	1	1	1.02137	1.00212	1	1.066	1.00806	0.950779	1	1	1
Os01g0316100	0.880726	0.934642	1.31253	1.06047	1.11258	0.958128	0.958294	0.906178	1.05403	0.879743	0.996386	1.02473	1.08842	0.953481	1.36529	1	1.10857	1	1.85084	1.71764	2.83934	1.79923	1.81617	1.8049
Os01g0316500	1.01711	0.773644	0.989411	1.03013	0.973778	0.878992	0.979648	1.04806	0.889936	1.04043	1.08748	1.02669	1.20241	0.878002	0.984773	1.42114	1.12815	1.31319	1.10714	1.06088	1.12211	0.85475	1.10485	0.868162
Os01g0316600	0.977756	0.801141	0.858055	0.896118	1.04014	1.14877	0.807178	1.02078	0.975483	0.817495	1.39379	1.32296	2.04527	1.12026	1.58468	1.97919	1.64381	0.69869	2.70185	2.64512	2.42686	1.65438	1.80344	1.82882
Os01g0316800	0.954856	1.07864	1.02994	1.10461	1.02824	0.915921	1.08081	1.19813	0.903027	0.844896	0.988785	0.949797	1.02478	0.929041	0.898552	0.906975	1.46823	1.47538	0.952182	1.02275	1.06567	1.07953	1.03476	1.14893
Os01g0316900	0.974878	0.796635	0.944167	0.809446	0.923075	0.965153	1.06327	1.0443	1.18204	0.924511	0.993941	1.138	1.12242	1.13159	0.973539	1.31928	1.43923	0.718951	1.11631	1.17622	0.980306	1.12025	1.08697	1.25325
Os01g0317125	0.943978	1.04449	0.992538	0.835719	1.15678	1.08456	0.950632	0.707378	1.21654	0.99696	0.832505	1.24855	1.18993	1.29852	1.45854	2.30489	3.97913	0.985225	4.76062	1.59271	0.466275	1.04178	1.04191	1
Os01g0317500	1.09011	2.21648	1.52551	1.5563	2.03753	1.25848	1.61271	0.983844	1.99376	0.795652	0.510818	0.89174	1.12807	0.702839	1.97633	1	0.362075	0.377224	1	1	1	0.565698	1	0.469675
Os01g0317800	1.07187	1.63024	1.29732	1.4191	1.40627	0.887099	1.29402	1.09646	1.25502	1.00225	0.932801	1.04205	1.22488	0.498291	1.01636	1.22569	1.10016	1.67969	1.00346	1.02137	1.40516	1.60173	1.03718	1.3342
Os01g0318000	0.884104	0.999384	1.18402	1	1.23215	1	1	0.903799	1.37442	1	0.903455	1	0.765553	0.58584	1.24432	1	1	1	1	1	0.85182	1	1	1
Os01g0318201	1	1	1	1	1	1	1	1	1	1	1	1.11915	1	1	1	1	1	1	1	1	0.942632	1.19327	1	1.35503
Os01g0318202	1.17497	0.424142	0.701578	1.10638	0.700148	0.595096	0.523337	0.808367	1.07917	0.972906	0.780679	0.803411	0.587537	0.595829	0.348792	0.815448	0.865018	0.808515	0.95709	1.48018	2.22777	0.973355	1.02495	0.831637
Os01g0318400	1	1	0.559955	1	0.425055	1	0.925553	1.11481	0.785825	0.668933	1.19195	0.851949	0.404539	1.09598	0.204983	1	1	1	1	1	1	0.448573	0.248854	0.412767
Os01g0318600	1.07321	0.613682	0.916546	0.609984	0.992345	0.909138	0.777049	0.976842	0.81312	0.816045	0.722358	0.989392	1.42076	1.22033	1.13707	1.13962	0.968254	0.62985	1.00524	1.29224	0.94552	1	1	0.941172
Os01g0318700	1.03945	0.92909	0.837309	0.788907	0.936083	0.792352	1.09832	1.12204	0.68707	1.19848	1.44178	0.81794	0.671115	1.2002	0.949797	1.24929	1.23184	1.5804	1.17136	1.17239	0.799752	1.01149	1.0594	1.0443
Os01g0319000	0.995048	2.2665	1.65914	2.00454	1.95376	1.20795	2.35615	1.25427	2.35192	0.585	0.624307	0.717895	1.33718	0.551138	2.59067	0.86098	1.17167	1.1203	0.503295	0.836459	1.11569	0.503536	0.643986	0.601692
Os01g0319066	1	1	1	1	1	1	1	1	1	0.929024	1	1	1	1	1	0.913814	1	1	1	1	1	1	1	1
Os01g0319200	0.997992	1.05979	1.0604	1.11256	1	0.918533	0.973158	0.971404	1	1	1	1.02951	1.04398	0.963082	1	1	1.12216	1	1.65728	1.572	1.40603	0.840752	0.735368	0.659448
Os01g0319400	0.938046	0.929008	0.959261	0.977254	0.954373	1	1.03834	1	1.01873	0.931831	0.942102	1	1.04499	1	1	1.04001	0.878179	1.09785	0.981106	1.00506	1.02999	1	1	1
Os01g0320400	1	1	1	1	1	1	1	1	1	1	1	1	1	1	1	1	1.23342	1	0.541518	0.815628	0.780193	1	1	0.697689
Os01g0320700	1	1	1	1	1	1	1	1	1	1	1	1	1	1	1	1.3324	1.31562	1.07079	1.11281	0.572365	1.88552	0.571098	0.552672	0.339666
Os01g0321300	0.853366	0.661841	0.91766	0.583734	0.863112	1.10427	1.07598	0.765001	1.29825	0.891036	0.744386	1.26212	1.09447	1.45603	1.33726	1.29655	1.14038	0.469784	1.40607	1.05702	0.908019	0.755018	0.818882	1.1033
Os01g0321500	1	1	1	1	1	1	1	1	1	1	1	1	1	1	1	1	1	1	1	1	1	1	1	1
Os01g0321700	0.78914	1.17878	0.967816	1.27741	1.18848	0.971813	1.24631	1.07069	1.19478	1.00878	1.01811	1.08335	0.938604	0.895663	0.851048	1.17878	1.35298	1.20731	1.29212	1.08598	0.839336	0.869711	0.841408	0.842499
Os01g0321800	1.04697	0.898057	0.788348	0.805332	1.02497	0.839188	0.966808	0.950376	0.788411	1.11037	0.975183	0.869863	0.987131	1.14883	0.895672	0.887927	1.51714	1.45301	0.955948	1.08967	1.1674	1.12102	1.17856	1.14049
Os01g0321900	1.13975	1.29488	0.748622	1.51388	1.40557	1.21859	1.02009	1.41131	1.10924	1.1178	1.07686	0.991906	0.815933	0.982943	1.15383	0.781897	1	1.04191	0.261036	0.37464	0.646102	1.13868	0.700381	1.69945
Os01g0322300	0.987555	0.862208	1.14397	1.82103	0.708177	1.45546	1.43996	1.20172	1.41433	1	0.687131	0.594127	0.94004	1.24985	1.2648	1	1	1	1	1	1	1	1	1
Os01g0322700	0.539893	0.801204	1.1507	1.07906	1.09591	0.665542	0.879487	1.37497	1.72036	1.6054	1.21607	1.52358	1.30836	0.88771	0.728641	2.04326	2.35157	1.40295	0.82149	0.973152	0.80655	0.820063	0.694443	0.564317
Os01g0322800	0.916571	0.695454	0.730985	0.708117	0.983044	0.854811	0.867127	0.828139	0.837682	0.958838	0.86157	0.988838	0.792441	1.24175	0.854369	1.18668	1.23722	0.989561	1.31541	1.12408	0.815329	0.984038	1.20388	0.979542
Os01g0323000	0.745493	1.83843	1.20707	1.80516	1.79985	1.4406	2.33108	1.22905	1.88779	0.479164	1.04357	0.939069	1.1664	0.397478	1.48149	0.890278	1.83241	0.630711	1.46314	1.06733	0.728303	0.815882	0.587391	0.710223
Os01g0323100	0.809911	1.19736	1.00725	1.45551	1.40469	1.05573	1.81788	1.51509	1.05929	0.8271	0.807355	0.896443	1.28577	0.648245	1.61513	0.855488	1.35171	0.830855	1.09005	1.38263	0.946983	1.01493	0.873795	1.14807
Os01g0323300	0.915661	0.747818	0.929341	0.691734	0.921383	1.12035	1.00625	0.837469	1.59867	0.958053	0.901261	1.54213	1.14342	1.42737	1.51586	1.50845	1.18746	0.689188	1.03741	0.719918	0.813226	0.852524	0.802241	0.865337
Os01g0323500	0.969992	1.02893	1	1.02637	1	1.02753	1	1	1.05188	1	1	1	0.974745	1	1	1.41838	1.07858	0.857076	1.11844	0.676371	1.08052	1.29599	0.633867	0.934024
Os01g0323600	1.0855	0.674171	1.27505	1.13971	1.16896	0.98594	0.909757	1.22112	0.877542	0.662581	0.890226	0.983162	0.946183	0.805476	0.716201	1.20172	1.27089	0.850174	0.320926	0.454157	0.836086	1.37718	1.314	1.14207
Os01g0323775	1.51954	0.575773	0.875838	0.597315	0.649295	0.599389	1.04796	1	0.816658	1.22683	1	1.17088	1.92794	0.762179	0.608345	0.738382	1	0.708285	0.564441	0.720905	3.11741	1.07783	1.30444	1.11546
Os01g0323950	1.06467	0.755346	0.7542	1.35286	0.955172	0.763987	0.951721	0.891756	1	0.997748	1.11822	0.895516	0.852247	0.662158	0.942398	1	1	1	1	1	1	1	1	1
Os01g0324400	1.31519	0.410628	0.615592	0.403811	1.05346	0.838355	0.891967	1.16196	0.80597	0.392412	0.737406	0.612118	0.645165	1.00038	1.08605	0.869248	1.11134	0.863197	0.978462	1.1107	0.947996	0.741393	0.688619	0.939222
Os01g0326000	1.26597	0.301658	1.39802	0.724807	1.45515	0.638094	1.04113	1.09702	0.602251	1.14867	0.953278	0.956637	0.664606	0.498584	0.848464	1.66057	0.862202	1.05901	0.70987	0.752098	1.69529	0.986254	0.757068	0.769545
Os01g0326100	1.03925	0.803655	0.797879	0.613909	1.00413	1.07372	0.674679	1.06547	1.30737	0.93027	0.866535	1.01644	0.827839	0.546397	0.872662	0.398357	0.644147	0.619915	1	0.740646	0.818668	0.980608	1.13355	1
Os01g0326300	1.92424	0.52846	0.381725	0.678361	1.30047	0.549034	0.593136	1.05081	0.548738	1.88282	0.820022	1.07764	0.270357	0.279101	0.296977	0.179288	0.31742	0.465271	0.907399	1.71331	1.20157	0.731603	2.1415	1.66546
Os01g0327000	0.951406	1.20365	1.06222	1.04564	1.0432	1.06476	1.00452	1.03959	1.07791	0.902111	1.01011	0.96785	1.0352	0.979757	0.969246	1.0254	1.63241	0.868622	1.59128	1.71226	1.3057	1.49275	1.02936	1.35924
Os01g0327100	0.980804	0.982532	0.82966	1.18477	1.09575	1.0104	1.30088	1.23115	0.995372	0.985046	0.629341	0.831971	1.31731	1.33101	0.624733	1.92493	1.97364	1.9479	1.90244	2.78643	0.630372	21.9213	20.3521	17.8995
Os01g0327250	2.35206	2.2535	2.18237	1	1	1	1	1	1	1	1	1	1.4926	0.390408	1	3.5287	0.621233	0.513821	0.497129	1.39676	1.77059	1.20756	1.18827	0.925172
Os01g0327400	1.03793	1.7686	1.22584	1.99827	1.71303	1.12221	1.29948	1.25709	1.14754	0.67006	0.722442	1.00012	2.36598	0.50931	1.00072	1.40067	1.62585	1.70044	1.00531	0.94933	1.27024	0.924955	1.09677	0.81
Os01g0327500	1.43812	1.62688	1.24942	1.3791	0.990389	0.956079	1.06884	0.957992	0.840818	1.06196	0.930618	1.40232	0.898548	0.809423	0.82034	1	1	1	1.31417	1.02871	1.12982	0.515031	0.84156	0.937063
Os01g0327600	0.854061	0.788695	0.907057	0.752273	1.15316	1.23374	0.86748	0.838683	1.37672	0.894811	0.808676	1.21284	1.11734	0.96537	0.944035	1.4184	1.71759	0.522781	1.24239	1.14763	0.853886	0.981366	1.02219	1.08874
Os01g0327900	1.08937	0.905363	0.863768	1.02648	1.33792	1.18924	0.99706	1.03752	0.916441	1.42608	0.935759	1.10695	1.09763	0.936198	1.20273	1.8454	1.33195	0.956815	1.50233	1.52652	1.86386	1.04163	1.04009	1.03033
Os01g0328300	0.994755	0.918757	0.826048	0.932781	0.898659	0.964756	1.14431	1.06638	0.891676	1.04822	1.00622	1.12429	1.08998	0.849824	0.999508	1.47482	1.41271	0.682406	1.18256	1.22879	1.47621	1.00016	1.28537	1.57643
Os01g0328400	1.07709	0.760998	0.678547	0.867918	0.981559	0.657414	0.835867	1.01621	0.656335	0.971691	1.0078	0.859743	0.692553	0.925936	0.638107	0.743894	0.983495	1.29388	1.17023	1.02965	0.937913	0.890697	0.727911	0.726162
Os01g0328500	1.05965	0.89507	0.864768	1.13799	1.1234	0.816256	1.03125	1.04259	0.909441	0.946849	0.994297	0.954713	1.0036	1.03089	0.828798	1.16934	1.3217	0.941538	1.27727	1.10816	0.777658	1.03698	0.852937	0.990224
Os01g0328600	1.02212	0.853588	1.03578	0.835295	0.955106	1.00899	1.06579	1.03022	1.14437	0.989622	0.845355	0.903868	1.18364	1.17689	1.2412	0.960608	0.981503	0.912378	1.27498	1.27332	1.08826	0.983936	1.17335	1.28387
Os01g0328700	0.968324	0.836102	0.985983	0.791747	0.900074	0.989899	0.936511	0.83996	1.18036	0.891914	0.823243	1.3281	0.91564	1.14435	1.28908	0.872317	0.732847	0.665251	1.24676	0.85055	0.618023	0.887396	0.979765	0.909917
Os01g0328900	0.883864	1.01192	0.962003	1.07443	1.07242	1.0462	1.06317	1.14849	1.33009	0.866643	0.972831	1.09646	1.27912	0.950359	1.10571	1.02806	1.13601	0.8575	1.4311	1.19307	0.872092	0.965191	0.790094	0.97945
Os01g0329000	1.44517	2.03273	0.97115	1.13963	1.19895	1.318	1.79254	0.897827	2.17144	0.917189	0.738608	0.867335	2.87342	1.12387	1.50527	1.83761	1.33342	0.912118	1	1	1	1	0.917579	1
Os01g0329075	2.13554	1.18985	2.01928	1.07948	1.42263	1	1.09165	1.09524	1.08052	0.681031	0.937429	0.934031	2.06738	1	0.910635	1	1	0.400866	1	0.935274	1	1	1	1
Os01g0329150	1	1	1	1	1	1	1	1	1	1	1	1	1	1	1	1	1	1	1	6.06911	1	1	1	1
Os01g0329300	0.984203	0.999945	1.01468	0.98483	1.01514	1	1	1	1	1	1	0.999557	1	1	1	1	1.05939	1	1.77281	1.85709	2.62581	1.15664	1.07116	0.961556
Os01g0329350	1	1	1	1	1	1	1	1	1	0.970476	1.02797	1	1	1	1	1	1	1	1	0.914357	1.49974	1.08572	1	1
Os01g0329400	0.97657	0.819401	0.977671	0.920951	1.01547	0.863098	0.794186	1.02543	0.770394	0.969716	1.04377	0.888837	1.13459	1.15719	1.17082	1.46529	1.33221	0.917618	1.10773	1.08466	0.959988	1.71936	2.10578	2.03657
Os01g0329800	1.07256	0.641784	0.730431	0.79974	0.871266	0.71867	0.983751	1.11591	1.03408	1.26772	1.09823	0.933314	0.654137	0.912918	0.55822	1.84785	1.80148	0.962744	1.26795	1.1165	0.741097	1.14561	1.22449	1.08358
Os01g0329900	0.851577	2.94602	1.57371	1.88315	2.01867	1.73152	3.88557	1.80321	2.3862	0.406108	0.646565	1.11719	1.89462	0.28652	1.80486	0.875296	1.12604	0.759701	1.21874	1.75005	1.34427	0.467961	0.451114	0.340107
Os01g0330001	0.596043	10.5222	1	1	8.70124	5.48694	19.4175	1	18.8041	5.31849	1	1	1	1	1	13.426	0.0562831	0.0668925	0.0560561	30.5466	0.0702385	1	1	1
Os01g0330100	0.799993	1.9621	1.17484	1.93133	1.63661	1.12888	2.48419	1.342	1.91482	0.449078	0.636072	0.801145	0.914662	0.417588	1.8326	0.809301	1.38452	0.927125	1.1877	0.977966	0.769827	0.885044	0.512788	0.772816
Os01g0330200	1	1	1.02746	1	1.02832	1	0.973962	1	1	1	1.02571	1	0.975477	0.930084	1	1	3.5952	1	0.100358	0.278404	0.283551	0.524694	0.709532	0.430679
Os01g0330650	1	0.973163	0.983572	0.9566	0.998561	0.999715	0.975569	1	1.10517	1.00232	1.01659	1.01896	1.02	1.01516	0.982347	1.05733	1.03062	0.642881	1.31495	1.47221	0.909277	0.922679	0.888688	0.963393
Os01g0331100	0.730623	0.643658	0.752155	0.919596	0.961879	0.774915	0.731483	0.841514	0.973378	1.2241	1.48467	1.2273	0.684813	0.566948	0.515139	1.03023	1.04117	1.08594	1.06291	1.25473	1.06528	1.06905	0.840345	0.85928
Os01g0331500	17.8859	1	1	18.6532	1	1	1	1	1	1	1	1	1	1	1	1	1	1	1	1	1	1	1	1
Os01g0331900	0.968879	0.867051	0.922811	0.940516	1.19352	1.01247	0.893399	1.04456	0.939813	1.03354	0.949307	0.907131	0.878626	0.93598	0.945857	1.21395	1.5889	1.0612	1.11419	1.1363	0.865677	1.15043	1.19116	1.1261
Os01g0332002	0.503111	0.996749	4.34813	1.30977	0.181114	20.2168	1.05648	0.927145	7.03524	0.967555	7.1653	0.130996	0.810838	3.21876	2.22742	1	40.9442	1	1	1	1	1	1	1
Os01g0332100	1.21152	0.532478	0.793967	0.805614	1.01702	0.830746	0.87018	1.03879	0.934092	0.790045	0.69663	0.647591	0.930098	1.12977	1.02747	0.896297	1.25763	0.870457	0.754432	1.10624	1.13658	1.54852	1.4896	1.63175
Os01g0332150	0.711364	0.587072	0.918817	1.02071	0.867324	0.920928	0.635145	0.490104	1.22921	0.706919	0.386512	0.958343	1.08056	0.971435	1.10799	0.833856	1.45866	0.158161	1.45986	1.05406	0.52348	0.993195	1	1
Os01g0332200	0.859293	0.903047	0.875372	1.04511	0.986161	0.933753	0.820199	1.00541	0.693945	1.11638	1.14217	0.842881	1.01957	0.816391	0.988279	1.07236	0.766282	1.06007	0.710207	0.81788	1.04784	1.27238	0.943155	1.09955
Os01g0332500	0.760019	1.21598	0.960329	1.05118	1.12929	1.10351	1.1933	0.99671	1.0795	0.905061	0.976516	1.01834	1.05146	0.882807	1.07836	1.15115	1.26411	0.918193	1.48407	1.13611	0.886655	0.998414	0.968643	1.05308
Os01g0332700	1	1	1	0.862126	1	1	1	1	1	1	1	1	1	1	1	0.835109	1.18256	0.403309	2.36017	0.831169	1.18729	0.688031	1	0.917955
Os01g0332800	0.826148	0.842844	1.0458	0.757605	0.743642	1.14625	1.02717	0.751101	1.3543	1.21821	1.01885	1.6782	0.718459	1.17511	1.12834	0.706705	0.713854	0.518956	0.891298	0.510712	0.79584	1.36635	1.59857	2.0686
Os01g0332900	0.993539	0.846969	0.94464	0.824107	0.802602	0.997073	1.59547	1.14585	1.85476	1.11449	1.21946	1.38698	0.836263	1.18015	0.944811	1.01767	1.63966	1.59786	1.0225	0.85444	0.814018	0.832885	0.789567	0.788986
Os01g0333001	0.96995	0.956686	1.17783	0.704837	0.876543	1.10183	1.50905	1.09908	2.42371	0.891168	0.996537	1.22948	1.14705	1.08191	1.03798	0.417708	1.29348	1.00847	0.661517	0.676283	0.619911	1.40103	0.783888	0.972495
Os01g0333600	0.998866	1.01719	0.966438	0.964619	0.984901	1.01636	0.928698	0.998642	1.00149	1	1.01431	0.999495	1	0.976895	0.983978	1	1.03401	1	0.973547	1	1.01878	1.16505	1.40057	1.21507
Os01g0335600	1	1	1	1	1	1	1	1	1	1	1	1	1	1	1	0.952537	1	1	1	1.00631	1.03853	1.04673	1	1
Os01g0335700	0.925805	0.722444	1.0006	1.09271	1.05795	1.03313	0.890224	0.854524	0.924741	0.946876	0.69842	1.00968	0.828781	0.768852	0.858105	0.943579	1.63285	0.799554	1.0954	1.15436	0.854023	1.13773	1.29172	1.29597
Os01g0336300	1	1	1	1	1	1	1	1	1	1	1	1	1	1	1	1	1.14888	1	0.290766	1.47667	0.954864	0.808972	0.995046	0.842463
Os01g0337100	1	1	1	0.933248	1	0.978238	1	0.978329	1	1	1	1	0.979617	0.971965	1	1.04069	1.09192	0.992664	1	1	1	0.96583	1.06452	1.02939
Os01g0337160	1	1	1	1	1	1	1	0.963982	1	1	1	0.962809	1	1	1	0.815188	0.927827	1.64266	1.08142	1.24278	1.61394	1.33088	1.02618	0.978032
Os01g0337180	1	1	1	1	1	1	1	1	1	1	1	1	1	1	1	1	1	1	1	1	1	1.28611	1.20305	0.625269
Os01g0337500	1.03104	0.948377	0.974164	0.970735	1.0753	0.940209	1.06698	1.05676	0.988391	0.893846	0.970071	0.96072	1.0341	1.01274	0.886069	2.34568	4.02969	1.27309	1.21571	1.25231	0.921779	3.1622	5.47408	3.84493
Os01g0337600	0.909145	0.740331	0.82706	0.735939	1.16322	1.13819	0.993798	0.84248	1.46355	0.827492	0.764618	1.10406	1.08249	1.03644	1.12378	1.3336	1.55753	0.535979	1.24255	1.08861	0.778405	0.963292	1.09633	1.08322
Os01g0337700	0.809633	0.691251	1.12529	0.774834	1.0134	1.06817	1.00809	0.975744	1.06268	0.958634	0.708906	1.21788	0.967835	0.877142	0.817418	1.55491	1.867	0.791956	0.976975	1.66958	3.12263	1.0461	0.842566	0.905079
Os01g0337900	0.850637	0.687182	0.753958	0.768348	1.02495	0.807597	0.882751	0.831993	0.829297	1.04007	0.986464	1.06488	0.694691	0.872791	0.895229	1.22345	1.06735	0.971134	1.2951	0.986799	0.647421	0.626717	0.757623	0.597142
Os01g0338000	0.866714	1.48808	1.09946	1.45612	1.19974	0.986427	1.24721	1.05707	1.17028	0.895439	0.974056	0.937373	0.913503	0.739419	0.894234	1.04816	1.34472	1.44421	1.02837	0.935931	0.868694	0.761928	0.698225	0.748324
Os01g0338100	1.36478	0.887903	0.985064	0.933336	1.50628	1.00242	0.837544	1.0892	0.951414	1.43688	0.82798	0.919595	1.07315	0.887806	0.944359	1.16301	1.24795	1.71308	1.53891	1.44003	0.970017	0.84387	0.731675	0.757026
Os01g0338150	0.986747	0.891226	0.951568	1.08023	0.989423	0.892864	1.01063	1.10958	0.945987	0.901776	1.0017	0.987392	1.2727	0.944782	0.86986	1.31453	1.23487	1.27475	0.852002	1.16701	1.5026	0.998425	0.981837	0.992028
Os01g0338200	0.965272	0.835415	1.03354	0.9522	1.18621	1.0465	1.00633	0.918291	1.19515	0.969185	0.802203	0.97453	0.975032	0.945539	0.868335	1.07973	1.39922	0.773328	1.19807	1.20593	0.843791	1.02736	1.2019	1.14082
Os01g0338401	1	1.00615	1	1	1	1	1	1	1	1	1	1	1	1	1	1.02155	1.00134	0.988453	0.990369	1.02103	1.00672	1	1	1
Os01g0338600	1.03122	1.03857	1.01367	0.857124	0.907888	1.08623	1.11958	0.909472	1.02078	0.984828	0.745132	0.894092	0.770956	1.26819	1.34799	0.687953	0.710329	0.615813	0.994453	1.02583	0.996326	1.2426	1.38585	1.34398
Os01g0339001	1	1	1	1	1	1	1	1	1	0.660199	0.660906	0.464193	1	1	1	1	1	1	1	1	1	1	1	1
Os01g0339400	0.761824	0.773088	1	0.769212	1.26115	1	1	1.18127	0.8568	0.991589	1.19216	0.776296	1.41641	0.762583	0.783118	1	0.660492	0.938018	1	1	1	1.39887	1	1
Os01g0339500	1.09731	0.741211	1.00109	0.868728	1.01804	1.38776	1.17894	1.04379	1.17905	0.973193	0.973661	1.25244	1.44171	0.955687	1.16492	1.05805	0.970319	0.875024	1.34456	2.55228	4.03051	0.625219	0.680152	0.645037
Os01g0339600	1.03448	0.90419	1.07024	1.15351	1.00771	1.01747	0.992072	0.864337	1.13335	0.984403	0.979399	1.13068	1.21353	0.90897	0.960105	0.722953	1.14778	0.658673	1.21208	1.42917	1.72185	0.981915	0.931441	1.04891
Os01g0339851	1	1	1	1	1	1	1	1	1	1	1	1	1	1	1	1.9919	1.74694	1.27256	1	1	1.07747	1	1	0.596634
Os01g0339900	0.914748	0.86528	0.814109	1.05821	1.20506	0.795164	0.916945	1.0563	0.789256	1.05599	1.05075	0.977097	0.78109	0.706563	0.792793	1.29963	1.92315	1.256	1.40282	1.1394	0.799377	1.09708	1.02351	1.10775
Os01g0339950	0.918686	0.899515	1.03156	1.10121	1.1048	0.973077	0.93112	1.09991	1.01053	0.997733	1.20096	0.92158	0.850558	0.95237	0.94595	0.982386	1.14167	0.968873	1.12587	0.99565	0.931901	1	1.01528	1
Os01g0340100	0.997942	1.03168	1	1	1	0.970564	1	1	1.0284	1	0.997869	1	1	1	1	0.954535	1	1	1	1	1.03461	1	1	0.989403
Os01g0340400	1	1	1	1	1	1	1	1	1	1	1	1	1	1	1	1	1	1	1	1	1	1	1	1
Os01g0340600	1	0.947285	1	1	1.05593	1	1	1.0484	1	1	1	1.05298	1	1	0.950111	1.09708	1	1	1.24828	1.37555	1.21285	1.19311	1.05637	0.82578
Os01g0340801	0.970423	0.977245	1.02038	0.986308	0.9397	1.01964	0.988788	1.00491	1.0585	0.939567	0.916895	0.970062	0.983454	0.992608	1.07649	0.989572	1.03478	0.973022	0.985914	1.048	1.07774	1.0766	0.950284	1.0234
Os01g0341000	0.874489	1.49228	1.36385	1.38387	1.62715	1.17767	0.969903	1.03165	1.27887	0.894676	1.01873	1.29207	1.4429	0.569447	1.31696	0.917002	1.34026	0.805403	0.954691	1.24792	1.78763	2.71219	2.3642	2.12853
Os01g0341200	0.98587	0.953451	1.01524	1.1364	1.42957	0.950796	0.925301	1.00083	1.18473	1.37304	1.1477	1.47061	1.45701	0.825372	0.99255	1.2867	1.11319	1.10876	0.967265	1.00225	1.39967	2.96625	2.08675	1.62715
Os01g0341300	0.949157	1.21423	1.29136	1.37643	0.957132	1.03137	1.15229	1.10308	1.45366	0.797126	0.98779	0.927467	0.944753	0.825476	1.05122	0.77637	0.922562	0.809269	1.82179	0.796382	2.04618	1.02378	1	0.821623
Os01g0341750	1.03756	0.981802	0.99941	0.928571	1.03935	1.03567	0.974967	1.01125	1.08507	1.0853	0.979171	0.90556	1	0.977264	1	0.869606	1.07577	1.03639	1.62774	1.92641	1.44997	1.02577	1.02577	1
Os01g0342500	1.07591	1.87241	0.868524	1.02883	1.77504	1.42002	1.22919	2.45702	0.955169	1.87116	2.06938	0.894512	1.75466	0.219761	1.1025	1.54288	1.6517	2.00635	0.855823	1.35989	1.24687	2.17544	0.969368	1.12628
Os01g0342750	1.03565	0.650159	0.683328	0.6134	0.933763	1.13757	0.880145	0.911615	1.00166	1.02462	1.05424	1.07168	0.926461	1.16828	0.825379	2.96166	4.62842	1.23364	1.25154	1.5722	1.18114	11.0045	10.4734	13.8894
Os01g0342800	1.35145	1.08247	0.844473	1.38098	1.02303	0.795403	0.806352	0.895754	0.673013	1.13941	1.44689	0.946728	0.530819	0.756	0.671756	1.00958	0.589153	1.44104	0.807991	1.32425	1.32302	1.3924	1.15399	0.676052
Os01g0342900	1	1	1	1.03358	1.05643	1	1	0.918408	1	1	1	1	0.952345	1	1.02146	1.19463	0.866174	0.875139	1.65324	1.15637	1.88488	1.09988	0.811412	0.98289
Os01g0343001	0.91859	0.891236	1.18495	0.944052	0.951665	0.919577	1.07891	1.04847	1.02494	0.947786	0.972285	0.999816	1.03962	0.841705	0.883619	0.883533	1	1.17069	1	1	1	1	1	1.03522
Os01g0343100	1.05993	1.16733	1.22051	1.16739	1.0178	0.940759	1.13756	0.972835	1.2779	0.997944	0.932661	0.997212	0.89338	0.96826	1.12119	1	1.08691	0.972946	2.3877	1.71382	1.25994	11.3448	11.6222	10.1841
Os01g0343200	1.06747	0.980596	1.07651	1.17308	1.00985	1.19038	1.05844	0.960756	1.10765	0.990807	0.940678	1.10954	1.01487	0.96737	1.2851	1.30401	1.22251	1.07361	0.952412	0.915021	1.25291	1.13191	0.96664	1.16234
Os01g0343300	0.842467	1.46067	1.42295	1.52176	1.09165	1.10539	1.35921	0.952828	1.70801	0.801796	0.777339	0.89458	0.777553	0.589956	1.3965	0.774103	0.88973	0.786175	0.661051	0.653955	1.05722	0.842125	0.67126	0.87609
Os01g0343350	0.661708	0.673933	1.82959	1.35882	0.67301	0.538149	0.25118	0.923391	2.07713	1.57943	0.961271	0.856117	1.29334	0.288397	2.94052	2.49519	0.0873851	0.101968	0.162857	1.93293	0.709071	1	1	1
Os01g0343400	0.952021	1.04714	0.954556	1	1.04755	0.956822	1.04487	1	1.04226	1	1.03813	1.04504	1	1	0.957264	0.862554	0.78645	1.22803	0.770417	1.17063	1.07131	1	1	1
Os01g0343500	1.03983	0.996859	0.899956	1.01277	1.00813	0.975713	1.00738	0.82025	1.09715	1.1259	0.77801	0.880941	0.974435	1.39928	1.16681	0.904461	0.840406	0.938033	1.05029	0.797167	0.973998	0.784784	0.684524	0.711653
Os01g0343780	1	1	1	1	1	1	1	1	1	1	1	1	1	1	1	1	1	1	1	1	1	1	1	1
Os01g0344620	1.01131	1.00564	1	1	1	1	0.994986	1	1	1	1	1.00539	1	1	0.994685	1.05132	0.995283	1	1.02816	1.03622	1.00557	1.01194	0.989814	1.05324
Os01g0346250	1.06643	0.695233	0.748049	0.745092	0.874412	0.735325	0.768417	0.964908	0.826943	1.21559	0.729737	0.934655	0.969479	0.784474	0.64142	1.3018	1.56755	1.3768	0.693109	1.33059	2.03906	1.90896	1.72062	1.5618
Os01g0346400	1.02848	0.802598	0.820598	0.763713	0.938992	0.924933	1.12767	1.05871	0.823229	1.15689	0.958946	1.00279	1.25652	1.08773	0.851079	1.353	1.35151	1.02247	1.22313	1.21237	1.8788	0.722895	0.876371	0.988666
Os01g0346600	1.16175	0.654666	0.752979	0.924514	0.949143	1.00955	0.846335	0.802027	0.724753	1.01851	1.22584	0.921104	0.816885	1.08722	0.541324	0.86125	1.60617	1.70973	1.15363	1.41142	1.84458	1.34804	1.90096	1.28343
Os01g0346700	1.14466	1.21966	1.13856	0.985424	0.930202	1.25225	1.13085	1.20246	1.12372	1.05343	1.29301	1.13011	1.30517	1.1027	1.31368	1.65367	1.41247	1.63146	0.879595	0.90159	1.45595	1.37145	1.15548	0.958458
Os01g0347000	1.04066	0.981541	0.903714	0.889176	1.02247	1.06759	1.08232	0.979075	1.02349	0.967413	0.929366	1.09083	1.01933	1.00771	1.0103	0.986603	1.00688	0.959833	1.01286	1.06585	0.672796	0.732164	0.786432	0.792669
Os01g0347100	0.955643	0.883983	0.752985	0.950571	1.12619	1.07491	0.806087	1.15984	1.27548	0.845291	0.839119	1.32369	1.96523	0.97017	1.07709	1.81947	1.95774	1.29033	1.96222	1.61538	1.27324	0.955248	1.01683	1.33249
Os01g0347150	1	1	1	1	1	1	1	1	1	1	1	1	1	1	1	1	1	1	1	1	1	1	1	1
Os01g0347200	1.03472	0.798542	0.901404	1.01201	0.986292	0.968356	0.892026	0.977586	0.946421	1.06455	1.02335	1.11199	0.962987	0.943946	0.852448	1.18941	1.90209	0.844869	0.917575	1.34641	1.25591	3.21357	3.07104	3.3814
Os01g0347300	1	1	1	1	1	0.971048	0.972937	1	1	1	1.02852	1	1	1	1	0.972468	1.64893	0.810949	0.848559	1.81283	1.65047	9.28848	8.28437	10.4821
Os01g0347600	0.983252	1.24095	1.07352	1.2778	1.0774	0.916471	0.817003	0.901653	1.10472	0.971378	0.876103	0.90546	1.41373	0.619386	1.17886	1.01511	2.16409	0.793147	0.253258	0.220419	0.336924	0.159718	0.175445	0.14725
Os01g0348000	1	0.590496	0.986959	2.25918	0.351104	0.601892	1	1.60314	1	1	1	1	1.22561	1	1	1	11.9325	1	0.262342	0.236625	0.261758	0.133868	0.160582	0.129748
Os01g0348600	0.92987	0.906421	0.885087	1.06071	1.2177	0.961023	1.15521	1.07384	1.04413	1.06328	1.10175	0.865601	0.981833	0.985951	1.03516	1.11011	1.59109	1.2204	0.989527	0.908917	0.857334	1.30254	1.36694	1.38924
Os01g0348700	0.984347	0.669176	0.612017	0.766527	0.955998	0.635199	0.851837	1.01837	0.640045	0.950456	0.984389	0.79259	0.697901	0.927242	0.655087	0.753374	1.18903	1.57568	1.32436	1.04763	0.837101	0.810161	0.767354	0.736391
Os01g0348800	1	1	0.841363	1	1	1	1	1	1	1	1	1	1	1	1	1.16345	1	1	2.19215	0.669739	1.10308	0.871822	1.20111	1.13138
Os01g0348900	1.3161	1.28635	1.39186	2.52235	1.64363	1.0327	3.71797	1.93237	1.14812	0.864724	0.669087	1.92009	2.0903	2.1007	1.41329	6.43944	1.9653	0.789758	0.310305	0.831229	0.191915	1.95149	2.38003	3.22028
Os01g0349000	1.02475	0.952668	0.970503	1.03364	1.07619	1.00939	0.962034	0.86202	0.989789	1.05783	0.893243	1.09955	0.978602	0.964267	0.947681	1.46577	1.03008	1.21273	0.700915	0.929499	2.03996	1.24975	1.10695	1.1554
Os01g0349400	0.925399	1.05944	0.952956	0.900413	1.058	0.935271	1.07403	1.00608	1.22367	0.839659	0.823242	0.853663	0.835653	0.860394	0.890129	0.960188	1.21998	0.694877	0.877989	0.882935	0.732745	1.26093	1.32423	1.39358
Os01g0349600	1	1	1	1	1	1	1	1	1	1	1	1	1	1	1	0.859784	0.857388	1.21883	1.13321	1.05163	1.90183	0.762698	0.545288	0.487181
Os01g0349800	0.997121	0.917272	0.977816	1.0375	0.983272	1	0.980332	1.01961	1.00193	0.977468	0.998475	1.02146	0.992078	0.94718	1.05478	1.13984	1.55961	1.13642	1.04134	1.12678	0.891755	1	0.906988	1.0851
Os01g0350000	1	1	1	1	1	1	1	1	1	1	1	1	1	1	1	1.01185	1.17806	1.06762	1	1	1	1	1	1
Os01g0350100	1.07687	1.02691	0.99916	0.996994	1.05429	0.928263	1.00155	0.997894	1.02592	0.973895	0.926404	1	1.03832	1.02399	0.951503	1.02294	1.01082	1.02221	1.05667	1	0.999588	1	1.07531	0.914628
Os01g0350300	1.16916	0.866808	0.977313	0.91804	0.911894	0.958231	0.859383	1.04338	1.07185	0.88713	0.929512	1.05429	1.53343	1.1016	1.15726	1.97726	1.1862	1.09057	1.16212	1.19732	1.12614	1.15892	1.05298	1.04054
Os01g0350500	1	0.999936	0.982702	1.01588	0.984698	1	1	1	1	1.01671	1	1	1	1	1	0.974467	1	1	1	1.02978	1.01904	1	1	1
Os01g0350900	0.979479	0.827779	0.904413	0.805444	1.10828	0.979346	1.11981	0.909883	1.22701	0.911685	1.01652	1.16933	1.26897	1.05595	0.943868	1.06405	1.17617	0.765469	1.32497	1.20514	0.988856	1.29097	1.37179	1.5919
Os01g0351100	1.06002	0.709946	0.96493	0.727839	1.01895	1.30711	0.8451	0.877378	1.06583	1.18843	1.14928	1.14405	1.35495	1.26221	0.944197	1.29014	1.6498	1.28935	1.5504	1.32818	0.996204	0.762952	0.723983	0.842566
Os01g0351200	1.17674	1.01765	0.711123	0.743436	0.956298	0.764001	1.20552	1.04791	1.03779	0.98445	0.82268	1.13418	0.757834	1.06513	0.943486	0.854906	0.912019	0.888972	0.846361	0.94825	0.599611	0.802758	0.588934	0.498197
Os01g0351300	0.998785	1.02218	0.929248	1.14674	1.20589	1.0069	1.10579	0.891002	1.24174	0.756987	0.868617	1.00688	1.16345	0.743285	0.882876	1.35449	1.25456	0.660301	1.14416	0.992988	0.929096	1.02525	1.04747	1.05456
Os01g0351500	1	1	1	1	1	1	1	1	1	1	1	1	1	1	1	1	1	1	1	1	1	1	1	1
Os01g0351800	1.11524	0.373706	0.751871	0.634633	1.05731	0.694575	0.747919	0.808615	0.595518	1.02182	0.845918	0.947755	0.576789	1.1291	0.700184	0.634684	1.28978	0.928554	0.856372	1.00788	0.736182	1.36428	1.00364	1.14745
Os01g0352100	1.38807	0.572613	0.751896	0.913878	0.914225	0.954723	1.28371	0.98815	0.965863	1.01938	1.04836	1.09853	1.01305	1.49116	0.841666	0.931166	0.910494	0.843453	1.18747	0.919917	1.03128	1	0.996237	0.955514
Os01g0352200	1.06636	1.42355	1	0.651514	1	1.44049	0.773962	1	1	1	1.24275	1	0.671539	1	1	1	1	1	1	0.747984	1	1	1	1
Os01g0352751	1	1	1	1	1	1	0.124483	1	8.05991	0.113067	1	1	1	1	1	1	1	1	1	1	1	1	1	1
Os01g0353400	1	1	1	1.0689	1	1	1.21595	1	1.13558	1	1	1	1	1	0.537819	1	1	1	1	1	1	1.45612	1.11658	0.953059
Os01g0353501	1.09487	1	1	1	1	0.846539	1	1.08265	1	1	1	1	1	1	1	1	1	1	0.869838	1	0.681289	1	1	1
Os01g0353600	1	1	1	1	1	1	1	0.886297	0.933678	1	1	1	0.923842	1	1	1	1	1	1.13819	1	1	1	1	1
Os01g0353633	1	1	1	1	1	1	1	1	1	1	1	1	1	1	1	1	1	1	1	1	1	1	1	1
Os01g0353900	1.0824	0.550084	0.912836	0.93186	0.93795	0.844748	1.06243	0.825247	1.0775	1.12347	0.86263	1.09083	1.05852	0.813393	0.983064	1.25442	1.54314	1.27211	1.47818	1.49657	1.91648	1.13887	0.899274	0.821562
Os01g0354175	0.857714	0.919458	1.33703	0.906173	0.980697	1.39679	1.01672	1.20242	1.14692	0.776229	1.07737	0.991708	0.854309	1.1419	1.51785	1.16674	1.3767	0.842086	1.20054	1.3257	1.31208	1	1	1
Os01g0354200	0.877044	1.36396	1.08299	1.60216	1.18328	1.34708	1.91741	1.24398	1.21843	0.697077	0.667439	0.904968	1.10209	0.801645	1.41072	0.891018	1.29461	1.22461	1.25253	1.25702	0.805743	1.11689	0.791007	1.16597
Os01g0354450	1.0524	0.865243	1.09229	0.89764	0.848895	0.956088	0.809424	1.21575	0.690392	0.953909	0.90952	0.871061	0.981832	0.933479	1.43604	0.955871	1.20116	0.970224	0.581051	1.07472	1.19033	0.97409	0.863657	1.31516
Os01g0354700	0.966802	0.668332	0.839728	0.916741	1.11118	0.996324	0.696626	1.08968	1.04659	1.1234	0.705288	0.98845	0.965981	0.994779	1.01164	1.04064	1.14208	1.06144	0.855512	1.11353	0.771219	1.01148	1.1348	1.11396
Os01g0355100	1.04609	1.00033	1.0951	0.799204	0.69478	0.825352	0.943452	0.723747	0.902023	0.90359	0.927599	1.09772	0.788428	1.05178	0.906763	1.0754	1.0629	0.734314	1.26305	1.11606	0.853987	0.792424	0.871754	0.733122
Os01g0355175	1	0.73534	0.586098	0.895316	1.41052	1.55442	1.09567	1.25652	1.18011	1.54562	0.849819	1.26043	1.38675	0.821803	1.15892	1	0.831504	1.12634	1	1	1	1	1	1.02932
Os01g0355250	1	1	1	1	1	1	1	1	1	1	1	1	1	1	1	1.31276	11.9518	1	0.484167	0.960867	0.494993	0.0311016	0.0428257	0.0260724
Os01g0355400	1.21997	1.1147	1	1.10453	0.927473	0.818135	1.28016	1	1.10179	1	0.899598	1.10801	1	1	1	1	1	1	0.733997	0.989461	0.856842	1	1	1
Os01g0355500	0.973696	0.56796	0.754691	0.560715	0.957043	0.809978	1.21998	1.08254	1.80044	1.02193	0.832999	1.37654	0.962357	1.04092	0.845699	1.2589	1.27692	0.524747	1.14161	1.04626	0.842481	1.33861	1.53737	1.46425
Os01g0355600	0.861126	0.824824	0.828437	0.864427	1.2029	1.09597	1.04377	0.927763	1.31961	0.967975	0.92491	1.14926	1.00715	0.743493	0.823186	1.51521	1.84916	0.584569	1.4833	1.23668	0.712132	1.03856	1.19042	1.174
Os01g0355700	1	1	1	1	1	1	1	1	1	1	1	1	1	1	1	1	1	1	1	1	1	1	1	1
Os01g0355800	1.4821	1.05686	0.667982	1.02887	0.930962	0.748319	1.05657	0.880999	0.755631	1.11543	1.1121	0.954108	0.949079	1.045	0.690662	1.16648	2.33896	1.85843	1.23469	1.01963	0.952828	0.926332	1	1.10424
Os01g0355900	1.03737	0.716223	0.879075	0.792073	0.912677	0.999348	1.04668	0.984126	1.09704	0.908131	0.870808	1.10919	1.05398	1.17171	0.967006	1.32386	1.36769	0.591932	1.23113	1.22756	1.01163	1.11264	1.02733	1.15983
Os01g0356400	1.00734	0.815439	0.998019	0.796268	1.19809	0.937452	1.06238	0.948855	1.53227	0.681231	0.85429	1.13028	1.25759	1.21178	0.808163	1.15657	0.796377	0.359864	1.11842	1.19737	1.3428	1.57944	1.79434	1.62677
Os01g0356450	1	1	1	1	1	1	1	1	1	1	1	1	1	1	1	1	1	1	1	1	1	1	1	1
Os01g0356500	0.894249	1.04795	0.990584	0.966126	1.00559	1.122	0.785533	0.916336	1.1649	0.947083	1.01336	0.897849	0.75143	0.902642	1.08606	1.13965	1.11284	1.04356	1.14123	1.04105	0.856727	0.786504	0.932559	0.919751
Os01g0356800	1	1	1	1	1	1	1	1	1	1	1	1	1	1	1	1	1	1	1	1	1	1	1	1
Os01g0356900	1.13492	0.931352	1.01232	0.827014	1.18545	0.913327	1.15406	0.956903	1.01167	0.841615	0.940066	1.13912	0.992462	0.99339	0.928665	1	0.90626	0.956032	0.577575	0.602776	0.816981	0.968662	1	0.966952
Os01g0356951	1	1	1	1	1	1	1	1	1.07735	1	1	1	1	1	1	1	0.868282	1.1354	1	1.15274	0.797311	1	1	1
Os01g0357100	0.785239	0.775971	0.992043	0.570225	0.923856	0.644173	0.96275	0.635499	0.895572	0.404345	0.464354	0.823714	0.650638	1.25476	1.19135	0.623763	0.646628	0.521213	0.843161	1.02297	1.38501	0.216004	0.203195	0.146674
Os01g0357150	0.940313	0.85131	1.1774	0.701291	0.994879	0.710648	0.844531	0.637107	0.883289	0.489129	0.626599	0.846869	0.649508	0.965359	0.768902	0.350062	0.340288	0.388537	0.132603	0.248623	1.57707	0.745449	0.883156	0.964182
Os01g0357200	0.77066	2.5315	1.75455	1.54686	1.38643	1.12302	6.39149	1.64225	2.28298	0.404016	0.53961	0.722566	1.0541	0.320199	1.37152	0.525655	1.10371	1.17625	0.962748	0.576935	0.659412	1.08445	0.871506	0.733344
Os01g0357400	1	1	1	1	1	1	1	1	1	1	1	1	1	1	1	1	1	1	0.956452	0.930966	0.984748	1	1	1
Os01g0357500	0.742714	1.7281	0.982774	0.616275	1.00066	0.871812	0.876314	1	0.887199	0.86114	1	0.99744	1	1	0.872451	1	0.636212	1	0.818694	0.89443	1.07352	0.799456	1	1
Os01g0357800	0.90768	0.672807	0.854676	0.65857	1.12518	1.22283	0.883666	0.779851	1.40778	0.889676	0.831591	1.21806	1.11962	1.12267	0.914543	1.33979	1.52527	0.522556	1.20114	1.24611	0.92495	0.947999	1.04053	1.05986
Os01g0357900	0.856467	2.39595	1.59349	3.18902	1.93969	1.14433	2.65508	1.42952	1.85027	0.446638	0.532578	0.6552	0.714227	0.295335	1.51955	0.61977	0.708676	0.950748	0.652496	0.780084	1.93255	0.717803	0.67622	0.570675
Os01g0358100	0.818778	3.09975	1.69452	3.43997	2.00314	1.10011	3.76258	1.73782	2.07113	0.295767	0.340408	0.510153	0.963323	0.270808	1.81182	0.442591	1.20217	1.31944	0.667051	0.991961	1.72348	1.84089	1.46686	1.37863
Os01g0358300	1.00359	0.834513	1.01619	0.803641	0.733922	0.906518	1.26014	0.90603	1.35525	0.965292	1.00237	0.813044	0.697439	1.17815	1.27218	0.676377	0.728479	0.665368	1.28087	1.05179	0.555516	0.767485	0.602078	0.532506
Os01g0358400	0.974279	0.713914	0.768335	0.819354	1.09937	0.676652	0.824324	0.957463	0.532184	1.0341	0.933308	0.839596	0.742997	0.919722	0.72965	0.677417	1.11676	1.28441	1.19253	1.05199	0.845004	0.837621	0.740084	0.698691
Os01g0358551	1.24346	0.989386	0.881069	1	0.829809	0.733576	1.13933	0.846808	0.772231	1.00329	0.90625	0.89978	1.13946	1.08917	0.845274	0.976195	1.84435	0.818913	0.924519	2.53568	0.645443	1.1634	1.05711	0.92712
Os01g0358700	1	1	1	1	1	1	1	1	1	1	1	1	1	1	1	1.11824	1.13218	0.953797	1.15483	1.36289	1.25767	1.9346	1.36447	1.02391
Os01g0358800	1	1	1	1	1	1	1	1	1	1	1	1	1	1	1	1	1	1	1	1	1	1	1	1
Os01g0358900	1	1	1	1	1	1	1	1	1	1	1	1	1	1	1	1	1	1	1	1	1	1	1	1
Os01g0359400	0.755187	0.82231	0.961889	0.66557	1.40171	1.43175	0.974861	0.701366	2.56065	0.984865	0.670908	1.58527	1.36015	0.699642	0.981279	1.21181	1.4518	0.354942	1.16246	1.20064	1.02092	0.860829	0.911842	0.882191
Os01g0359600	1.01184	0.579505	0.676996	0.554982	1.00525	1.27258	0.895904	0.764749	1.19369	1.07382	0.834784	1.29826	1.06659	1.09321	0.89547	1.19166	1.95986	0.479815	1.21751	1.76526	1.00996	0.955728	0.894444	0.994672
Os01g0359800	0.949247	0.878588	0.825415	0.793033	1.02712	1.10066	0.966701	1.03876	1.23037	1.03298	0.954756	1.19346	1.00579	1.06545	1.02437	1.15943	1.37426	0.931138	1.22855	1.0146	0.728783	0.958227	0.760503	0.976297
Os01g0360100	1.0902	0.800543	0.919811	0.878651	1.015	1.00928	1.02324	0.817727	0.923654	1.13172	1.03524	1.15994	0.877915	1.14659	1.01384	1.14852	1.05043	1.30294	1.10503	1.01621	0.920275	0.929976	0.920771	0.907744
Os01g0360150	0.749841	0.990921	0.875493	0.879552	1.04181	0.840523	1.17134	0.711922	1.33312	0.722356	0.95726	1.22833	0.73392	1.30818	1	1	1	1	1	0.761795	1.23392	0.972735	0.739529	1.08632
Os01g0360200	0.786302	1.71691	1.24529	1.65504	1.55407	1.51479	1.37879	1.14267	2.27068	0.748342	0.65883	1.24075	1.4421	0.593966	1.2684	1.36051	1.77084	0.758174	1.2696	0.908744	0.629814	0.856413	0.637098	0.712113
Os01g0360333	1.02135	0.955522	1.05085	0.937757	0.882259	1.13617	1.00019	1.03672	1.27943	0.995799	0.890236	0.919975	0.95057	0.932476	0.881137	1.26328	1	1	0.926591	0.790071	0.722984	0.998175	1.05529	1.01778
Os01g0360600	1.02351	0.865898	0.90557	0.742729	1.01847	0.890786	1.01106	1.02826	0.775528	0.9937	0.885292	0.9427	1.0189	1.21875	1.22108	0.935882	1.21964	1.33176	1.24829	1.09687	0.842866	0.955612	1.07454	1.07264
Os01g0361000	1.71072	0.458217	1.03366	0.660618	2.4647	0.453086	0.929985	0.811438	0.371894	1.35559	0.563551	0.516692	0.364141	1.09208	0.809509	0.937978	0.926856	0.463856	0.849359	1.08718	1.38212	1.36768	1.22458	1.29551
Os01g0361500	0.924212	0.880848	0.939349	0.628847	1.01491	1.31998	1.20862	0.906647	1.34568	0.921474	0.854233	0.95636	1.44562	1.76428	1.89255	1.19624	1.20109	0.618892	1.82324	1.94809	1.21919	0.450676	0.611892	0.505692
Os01g0361700	0.868556	1.70383	0.987846	1.8403	1.04651	1.73123	1.1366	0.881087	0.828693	0.803017	0.881212	0.788558	0.787478	0.979345	0.818641	1	1.50529	1.08827	0.890874	1.2811	1.19994	1.35081	0.349871	1.62927
Os01g0361800	0.929405	0.753384	0.858111	0.993585	1.07815	0.853037	0.879786	1.04221	1.20857	0.887995	0.900749	1.10062	1.15902	1.03521	0.903757	1.48776	1.66367	0.909423	1.24358	1.67279	1.5359	1.00121	0.888039	0.817273
Os01g0362000	0.951335	0.914332	0.906626	0.97168	0.901799	0.984101	0.895917	0.886106	0.860095	1.04639	0.986569	1.00723	1.03067	0.820517	0.954631	1.11837	1.31023	1.19661	1.80351	1.33898	0.925877	0.942369	0.987814	1.15935
Os01g0362100	1.00099	1.18149	1.1626	0.734571	0.857544	1.2317	1.09447	0.997066	1.23295	0.853285	0.875848	1.33419	1.61322	1.6641	1.77169	1.24564	0.932689	0.643241	1.649	1.35987	1.44029	0.558708	0.576599	0.726231
Os01g0362400	1	1	1	1	1	1	1	1	1	1	1	1	1	1	1	0.818956	0.93519	1.31792	1.27071	1.29065	0.97572	0.675867	0.320888	0.592157
Os01g0362533	1	1	1	1	1	1	1	1	1.07985	1	0.919327	1.0851	0.926138	1	1	0.691182	0.912573	0.877989	0.809277	1.34088	1.48347	0.93953	1.0292	1.13778
Os01g0362800	1	1	1	1	1	1	1	1	1	1	1	1	1	1	1	1.64664	1.03587	1.0698	1.07178	1.22489	1.10553	1.24308	0.929788	1.23076
Os01g0363000	1	1	1	1	1	1	1	1	1	1	1	1	1	1	1	1	1	1	1	1	1	1	1	1
Os01g0363300	1.37897	0.956357	0.945909	0.958826	1.22685	1.081	0.779976	1.27564	0.98989	0.740325	1.04426	1.24783	1.52495	1.04699	1.06281	1.57479	1.32392	2.3602	2.09563	1.80019	2.43848	2.22276	2.37338	2.18186
Os01g0363500	1.0262	0.805121	0.933413	0.835502	1.01272	0.809506	1.05078	1.06888	0.899228	0.98349	0.954406	1.03314	1.28943	0.983631	1.03326	1.66435	1.49021	1.43921	1.02389	1.33059	1.63435	1.17646	0.997482	1.10053
Os01g0363600	1.37297	0.622031	0.642626	0.96385	1.06641	0.822113	0.849394	0.857918	0.947728	0.98335	1.08328	0.924294	0.978701	0.99117	0.715703	0.985143	0.804862	0.964791	1.04771	1.31094	1.34608	0.779587	0.675704	0.904208
Os01g0363900	1.03153	0.476677	0.544368	0.64139	1.01771	0.816731	0.674128	0.693747	0.938369	1.14402	0.755276	0.987387	0.644293	0.582627	0.496559	1.52115	1.76182	0.55233	1.30245	1.17296	0.830365	1.17033	1.28327	1.31317
Os01g0363950	1	1	1	1	1	1	1	1	1	1	0.809983	1	0.877232	1	1	1.53196	1	1	1	0.734118	1	1	1	1
Os01g0364000	1.12321	0.803737	0.947358	1.17869	0.764537	1.00119	0.968168	1.21279	1.2833	0.98277	0.955104	1.1416	1.1655	1.01194	0.970408	1.22082	1.56303	1.15608	1.24909	1.47279	1.41835	1.14903	0.84293	1.2978
Os01g0364100	0.793044	0.729219	0.877904	0.640262	1.23362	1.25736	1.04571	0.927354	1.51802	0.779972	0.711391	1.41227	1.07937	0.975124	0.974812	1.57542	1.91979	0.409494	1.41964	1.36117	0.895444	1.09364	1.55238	1.16236
Os01g0364400	0.705389	0.726457	0.839441	0.428419	1.38076	1.26606	1.15997	0.881057	0.839992	1.10881	0.623003	0.898281	0.552789	1.48705	0.848814	0.470433	0.800617	0.607609	0.940278	0.938659	1	1	1	1
Os01g0364412	1	1	1	1.00879	0.922258	1.13593	1	1	1	1	1	1	1	1	1	1	1	1	1	1	1	1.09952	1	1
Os01g0364450	1	1	1	1	1.08985	1	1	1	1	1	1	1	1	1	1	1	1	1	1	1	1	1	1	1
Os01g0364800	0.748679	0.9746	0.869202	0.88653	1.21031	1.23631	1.08362	1.27601	1.35373	1.29772	0.741041	0.939545	0.833333	0.934567	0.882842	0.652505	1.05674	0.616192	0.794792	0.913666	0.542003	0.868617	0.831402	0.803654
Os01g0364900	0.923134	1.3856	1.45013	1.20178	1.19611	0.999553	1.31855	1.14606	1	0.925908	1.15508	0.927106	0.952771	0.90593	1.09586	2.17186	0.942189	1.12174	0.716001	0.863918	1.21383	0.987037	1	1.11675
Os01g0365000	0.934894	0.951905	0.938943	0.970709	0.996271	0.976287	0.908444	0.93026	0.953009	1.07579	1.07179	0.953897	0.973119	1.03189	0.990478	0.540093	0.703321	0.742018	1	1	1	1	1	1.01619
Os01g0365300	1	1	1	1	1	1	1	1	1	1	1	1	1	1	1	1	1	1	1	1	1	1	1	1
Os01g0366100	1.00989	0.990211	0.980474	0.941894	0.993698	1.00552	0.983284	1.00698	1.0199	1.01678	1.02626	0.971444	1.00166	1.00734	0.994754	1.28247	1.40265	0.718902	1.51173	1.53741	1.06484	1.19051	1.00422	1.25074
Os01g0366300	1	1	1	0.98579	1.01417	1	1	1	1	1.01347	1	1	1	1	1.0161	1.16286	1.66331	1.22556	0.961679	1.42359	1.00513	2.36226	3.10896	2.78486
Os01g0366400	1	1	1	1	1	1	1	1	1	1	1	1	1	1	1	0.928984	1	1	1	0.976145	0.842572	1	1.054	1
Os01g0366501	1	1	0.982309	1	1	1	1	1	1	1.0171	1.01633	1.01704	1	1	1	1.03123	1	0.967255	1	1	1.01948	1	1.04895	1
Os01g0367100	0.890805	0.824436	0.852629	0.930444	0.916311	0.815624	0.928069	0.982309	0.941381	1.25063	1.17128	0.870483	0.650175	1.13392	0.719267	1.15685	1.11166	0.811251	1.37525	1.03752	0.904995	1.06604	0.867531	0.798634
Os01g0367201	1.19264	0.853557	0.60028	0.611505	1.47047	0.886794	1.0892	0.571112	0.644259	0.859675	0.937018	0.695351	0.715728	1.04798	1.13082	1.01259	3.46966	1.0227	0.904471	1.43348	0.717674	1	1	0.974761
Os01g0367300	0.905572	0.908239	0.827889	0.932171	0.999745	0.98031	1.0251	0.954803	1.19175	0.992101	0.970996	1.0488	0.819824	0.815546	0.860814	1.15119	1.38076	0.857511	1.31978	1.27548	0.814256	1.01613	0.872487	1.02653
Os01g0367400	0.886068	0.881018	0.88277	0.754947	0.856639	0.814562	0.88555	0.747141	0.897109	0.961811	0.637876	0.809553	0.622524	1.43291	0.939831	0.669927	0.937129	0.61804	0.551107	0.554906	0.6801	0.564382	0.575323	0.47628
Os01g0367450	1.16225	0.598284	0.788224	0.625685	1.22189	0.745299	1.03168	0.851288	0.845228	1.11373	0.820351	0.791978	0.575384	0.922325	0.96647	0.659871	1.08426	0.88559	0.694677	0.54114	0.677656	0.991337	1	1
Os01g0367500	1	1	0.988214	1.01076	1	1	1	1	1	1	1	1	1	1	1	0.97769	1	1.01853	1	1	1	1	1	1
Os01g0367700	1.04604	0.939245	0.957858	0.92915	1.13757	1.02434	1.04014	0.936673	1.14604	0.865174	0.732962	1.00185	1.33158	1.08917	0.991671	1.08816	1.32265	0.784368	1.00838	1.22179	0.997056	0.884695	0.965101	0.955702
Os01g0367900	0.820676	0.9101	0.892509	0.815891	1.05395	1.05425	1.60918	1.25545	2.59919	0.984156	0.950014	1.37778	0.996206	1.06823	0.921455	1.34116	1.49767	0.588907	1.18332	1.04274	0.602459	0.825209	0.767614	0.788402
Os01g0368000	0.941755	2.23475	1.6934	1.47987	1.49245	1.4155	1.39339	1.35103	1.6527	0.688339	0.575657	0.908388	1.54183	0.697045	1.22967	1.15629	1.1931	0.942805	0.584756	0.866831	1.17169	0.583755	0.775774	0.676185
Os01g0368500	0.641976	1.49144	0.988526	1.34072	1	1.12745	1.31146	1	1.68843	0.877445	1	1	1.22439	1	1.21424	1	1	1	1	1	1	1	1	1
Os01g0368600	1	1	1	1	1	1	1.07073	0.933893	1	1	1	1	1	1	0.934214	1	1	1	1	1	1	1	1	1
Os01g0368700	0.970047	0.893978	1.18436	0.847475	1.16717	0.851519	1.00399	1.13355	1.0039	1.14921	0.986138	1.20198	1.22545	0.964156	1.08645	1.22523	1.86476	1.26136	1	1	1	1	1	1
Os01g0368900	0.679965	1.26775	1.46732	0.883716	0.815309	0.456477	1.88534	1.18955	1.20636	0.584355	0.14629	0.607142	0.881808	1.00168	0.873093	0.549012	0.403055	0.883112	1.03056	0.335414	0.759646	0.759035	1.19381	0.817398
Os01g0369000	0.919088	0.826519	0.815455	0.808568	1.14288	0.986892	0.895589	0.995089	1.05878	0.90605	0.871787	1.02952	1.01925	0.993492	0.804534	1.43583	1.8239	0.602003	1.52789	1.16891	0.706105	0.981841	1.13362	1.09564
Os01g0369200	1.33561	0.486137	0.486679	0.470847	0.809053	0.630961	0.572224	0.697978	0.762395	0.91372	0.982135	0.703322	0.652198	0.541476	0.67984	1.19433	1.13613	0.919928	1.04793	1.08825	0.95792	1.03325	1.24203	1.21792
Os01g0369300	1.06937	1.02005	1.01609	1.01886	1	0.999806	1	0.996028	1	0.998758	1	1.04962	1.0493	0.978966	0.983871	0.974637	1	1	0.924154	0.957346	1.07563	1.01665	1	1.02166
Os01g0369366	1	0.967773	1	1	0.971268	1	1.03257	1	1.05949	1	1	1	1	1.07174	1	1	0.926656	0.84034	1.06987	1.05669	0.948191	1	1	1.12817
Os01g0369500	1	1	1	1	1	1	1	1	1	1	1	1	1	1	1	0.885864	0.611433	0.788663	1.19232	1.0532	1.31874	1	1	0.943669
Os01g0369600	1.00754	0.890118	0.838304	1.0439	0.850199	0.851636	1.15549	1.04262	1.02048	1.16609	1.0813	0.979357	0.977043	0.996698	0.956287	1.28467	1.36318	0.516758	1.3019	2.03417	1.4585	1.01114	1.20305	1.19199
Os01g0369700	1.03868	0.801613	1.84767	1.59872	1.2225	0.803569	0.777825	1.18858	1.444	0.580918	0.562132	0.761975	1.68305	0.944587	1.52725	1.8434	1.20208	1.83579	0.630762	1.45904	1.28396	2.51282	2.3756	2.66442
Os01g0369800	1	1	3.81415	0.500519	1	1	1.37699	1	1	1	1	1	1.96657	4.34746	1	2.0982	0.920029	1	1	1	1	2.01716	1.18509	1.12704
Os01g0369900	1.03271	1.58274	1.33688	1.00614	1.42413	1.19182	1.39037	1.43014	1.00537	1.10583	0.836091	0.923296	1.08407	0.958459	1.00659	0.851466	0.97497	0.71433	3.23495	4.89188	3.28962	1.10041	1.12543	1.26348
Os01g0369950	1.24476	1.76512	1.80579	1.1478	1.06061	1.38157	1.05088	1.52571	0.693355	0.754499	1.03947	0.869357	1.12751	0.916072	0.749951	0.570284	0.589631	2.23851	1.92828	1.83134	6.60953	1	0.885606	1
Os01g0370000	0.973736	0.976176	1.07133	1.02216	1.0268	0.999863	0.980558	1.06368	1.02347	1.02188	0.932807	0.999289	0.991452	0.967868	0.982608	1.00874	1.71648	1.06042	1.5745	0.62368	0.499069	0.661843	0.48859	0.454634
Os01g0370200	1.03078	1.35805	0.952433	1	1.258	1.18532	1	1.17937	1.25145	0.752859	1	0.996009	1.21852	0.841573	1.17585	1.24424	1.20234	1.64196	6.76394	2.72084	1.67533	0.913426	0.633159	0.981233
Os01g0370400	1	0.717888	1	0.920778	1	1	1.14909	1	1	1	1.07171	1	1	1.08466	0.930961	1	0.879011	0.770832	1.385	2.84333	5.00933	1	1	1
Os01g0370600	1	1	1	1	1	2.63177	1	1	1	1	1	1	1	1	1	1	1	1	1	3.93035	1	1	1	1
Os01g0370750	1.01221	1.07254	1.048	0.848169	1.06731	0.973835	1.01318	0.961331	0.906707	0.851733	0.950752	0.953418	1.021	1.1042	0.864392	3.89055	6.21889	1.58996	1.57017	0.971398	0.96519	1.10616	1	1
Os01g0370900	1	1	1	1	1	0.849639	1.15667	1.26335	1.0589	1	1	1	1	1	1.28559	1	4.54926	2.9518	1	1	1.42248	9.1753	3.08062	4.67426
Os01g0371200	1.28577	0.837958	0.924005	0.838858	0.627382	0.692605	0.859446	1.67694	0.858578	0.369507	1.51132	1.06696	2.3671	1.07857	0.796129	0.686035	0.999139	1.34418	1.38944	1.83921	1.70696	0.776669	1.05899	0.61105
Os01g0371300	1.23281	1.26722	0.675022	1.00367	0.887464	1.00411	1	1.13459	1	0.704326	1.16154	1	1.76261	1.85777	1.24041	1.6741	0.843381	0.996749	1.93317	0.811301	1.66386	1.35999	0.452286	1.44022
Os01g0371400	0.994241	0.862055	0.790736	0.837707	1.09805	0.92804	1.44369	0.917109	0.76599	1.25297	0.876469	1.09728	0.922052	1.6371	0.848299	1.49595	1.18674	1.59244	1	1	1	1.72443	1.30233	1.66491
Os01g0371500	1	1	1	1	0.964842	1.094	1	1	1.08932	0.998252	1.03987	0.911287	0.957645	1	1	1.24721	3.84868	1.44568	0.462607	0.336193	0.266493	0.185333	0.184785	0.184282
Os01g0372100	0.933935	0.631353	0.951097	0.724019	0.751786	1.14281	0.864195	0.680595	1.16521	0.894406	1.00172	0.879884	1.74475	1.59116	1.24034	1.44883	1.9762	1.61917	1.04679	1.14342	0.967883	0.740325	1.00546	0.8573
Os01g0372350	1.02966	1	1	0.940562	1.03991	1.05851	0.942952	0.935151	0.954906	1.16052	0.995066	1.06783	1	1	1.0355	1.60364	1.53407	0.459969	1.49743	1.45196	1.48998	1.0347	0.863702	1.03478
Os01g0372400	1.27384	1.17138	1.15337	0.852912	1.30797	0.968184	0.921304	1.10547	0.94067	1.27501	0.773518	0.896932	1.21281	0.996388	0.663248	0.661608	0.775916	1.62759	1.12187	1	0.912984	1.17026	1.34622	1.23379
Os01g0372450	2.12781	1.16907	1.36102	1.38787	1.18716	1.15197	0.95066	1.6175	1.34883	1.14015	0.881484	1.12691	0.825371	0.683715	0.694862	1.39678	1.95644	1	1	0.904974	1.08913	1	1	1
Os01g0372500	0.947963	1.05948	0.930478	1.15039	1.00283	1	0.97845	0.955099	0.980441	1	1.03338	1.02356	1.01935	0.942313	0.955375	1	0.900778	0.948525	0.953616	0.804598	1	1	1	1
Os01g0372700	1.0037	0.831255	0.813424	0.781875	0.960977	0.969121	0.912959	0.916255	0.931221	0.995162	0.884938	0.995721	1.04619	1.11863	0.978409	1.40353	1.44914	1.04754	1.3826	1.19524	0.744709	0.995982	1.13013	1.05577
Os01g0372866	1	1	1	1	1	0.921059	1	1.05644	0.955089	1	0.916524	1.07644	1	1.0647	1	1.78372	1	0.703789	1	1.4287	1.16617	1.0308	1.03083	0.965467
Os01g0373200	1	1	1	1	1	1	1	1	1	1	1	1	1	1	1	1	1	1	1	1	1	1	1	1
Os01g0373400	1	1	1.02086	1.01944	0.981334	1.0203	1.02031	1	1	1	1	1	1.03038	1	1	1.43072	1.27104	0.81379	1.21318	1.20067	0.842762	1.55241	1.49317	1.47752
Os01g0373500	0.996956	1.04683	0.999499	0.982457	1	1.01511	1.01583	1	1.05694	0.954697	0.984597	1	0.985981	1	1	0.976685	1	1	1.03344	1	1	1	1	1
Os01g0373700	3.05196	0.120227	0.211943	0.717781	1.05012	0.152013	0.374644	0.476646	0.182657	1.78207	0.79615	0.340125	0.035172	0.481193	0.0501672	0.409549	1.82239	1.09059	1.01543	1.17113	1.84588	1.14036	1.86509	2.0788
Os01g0373800	1.81146	0.209059	0.157813	0.529134	1.18311	0.198525	0.377383	0.592279	0.315831	1.60225	0.663731	0.358989	0.0719069	0.455514	0.0934282	0.748864	1.93852	1.69881	1.1661	1.40493	1.84798	1.20402	1.8615	1.58651
Os01g0374000	0.943864	0.999465	0.898984	1.20277	1.11224	1	0.85983	0.879401	1.19949	1.03366	1.16507	0.792749	0.981441	0.370579	0.759814	1	1.11003	1	1.811	1.12421	1.75111	1.81324	1.60014	1.45774
Os01g0374100	1	1	1	1	1	1	1	1	0.781306	1.4856	1	1	1	1	1	1	1	1	1	1	1	1	1	1
Os01g0374200	0.974368	1.01339	0.967239	0.959801	1.10662	1.12426	1.06458	1.02059	0.987563	1.05185	0.745181	1.54294	0.979622	0.95636	0.965434	1.17564	1.30764	0.935178	1.12789	1.29787	0.843586	0.961789	1.04003	0.848555
Os01g0374501	0.944306	1.05207	1.26973	1	1.1113	0.999697	1.05314	1.09631	1.05197	0.858475	1.05052	1.04843	1.10264	1	0.96263	1.09659	1	1	1	1	1	1	1	1
Os01g0374600	1	1	1	1	1	1	1	1	1	1	1	1	1	1	1	1	1	1	0.792075	0.980744	1	1.09818	1.13117	1.02987
Os01g0374900	1.08181	0.717467	0.693346	0.798374	1.11355	0.859727	0.789706	0.898691	0.67407	1.16484	0.997005	0.962443	0.94724	0.952047	0.782984	1.33281	1.63217	1.37039	1.10367	1.32011	0.957465	1.22984	1.56859	1.56081
Os01g0375000	1.19701	0.539396	0.599842	0.674058	0.917113	0.759963	0.775045	0.904202	0.992348	0.866486	0.746065	1.08459	0.963163	0.842553	0.651123	1.04398	1.1579	1.04346	1.28733	1.13134	0.685067	0.781643	0.919931	0.747769
Os01g0375100	0.841679	0.883814	0.850429	0.807455	1.12069	1.13625	1.04488	0.921252	1.24012	0.858168	0.812389	1.26439	1.19345	1.09965	0.835146	1.46935	1.76825	0.60246	1.31733	1.09835	0.687811	0.916811	0.910019	0.957885
Os01g0375200	0.755501	1.21681	1.01136	1.80324	1.48598	0.903309	1.12019	1.02681	1.60962	0.609243	1.00943	0.922391	1.10752	0.653352	1.22356	2.31664	2.90759	1.43652	1.56169	1.37444	0.893653	1.25397	1.4005	1.47035
Os01g0375500	1	0.947033	1	1	1	1	1.05237	1.04793	1	0.946814	0.995834	0.965758	1.07938	1	1.05496	0.8711	0.742157	0.580223	1.54501	0.872927	0.57397	0.440348	0.25653	0.681717
Os01g0376200	0.849263	0.754204	0.722763	0.941648	0.603276	0.727047	0.955156	1.02372	1.0878	0.942097	0.938372	0.900469	0.998813	1.05453	0.920811	1.51352	1.60492	0.674339	1.75266	1.20076	1.45111	1.41939	1.48347	1.13237
Os01g0376600	1	0.89167	1	1	1	1	1.00643	1	1	0.892401	0.896932	1.11566	1	1.13087	1	2.48361	2.7986	2.51907	0.959279	1.22313	1.2877	1.76231	1.32167	2.36177
Os01g0376700	0.799088	0.801073	0.867332	0.740486	1.00753	0.931165	0.778401	0.852267	0.914195	1.08752	1.00637	1.15046	0.914809	1.15466	1.0578	1.25319	1.04243	0.677656	1.25222	1.09405	0.834175	0.97156	1.01769	1.32219
Os01g0377000	1.28272	0.566548	0.835257	0.696625	0.971816	0.626405	0.89804	1.00445	0.693464	0.974857	0.71304	1.12092	0.883229	1.23984	0.70718	0.854147	1.12755	1.19324	1.13931	2.18519	1.48176	1.09915	1.23618	1.22339
Os01g0377250	1.2036	0.327443	1.28485	0.339338	0.972402	1.30008	0.988702	0.529671	0.429449	1.21224	0.850614	0.756656	1.43965	0.997157	0.291116	1	1	0.842118	1.5539	0.81826	3.09788	1	1	1
Os01g0377500	0.937199	0.807668	0.887879	0.841582	1.07438	1.00915	1.04823	1.03045	1.21155	0.91474	1.02915	1.125	1.00749	1.00616	0.897065	1.16927	1.24746	0.893413	1.13777	1.10125	1.05859	1.06703	1.18646	1.11056
Os01g0377700	1.00872	0.971102	0.950714	1.15094	1.17358	0.931855	1.15771	1.06419	1.2362	0.996796	1.1063	1.16633	1.19195	0.990376	0.904063	1.61401	1.17919	1.25696	1.13791	0.964609	1.04642	1.29782	0.992157	0.93533
Os01g0378100	1.24789	0.930916	1.40452	1.60969	1.13668	0.977736	1.26418	0.905149	1.68717	0.665964	0.702211	0.869007	1.0744	0.557275	0.802191	0.984573	1.23378	0.757227	0.951976	1.09363	0.986265	0.96138	0.901523	0.981593
Os01g0379101	0.918951	1	1.11818	1.18517	1.02618	1.18703	0.762324	1.2239	1.46024	0.69504	1.24	0.813643	1.0118	0.906233	1	0.772241	1.47545	1.17483	1.00821	1.00219	0.546579	1.25003	0.694125	1.16098
Os01g0379400	0.952017	0.882271	0.891119	0.76768	0.976196	0.78376	0.969756	0.882044	0.899932	0.999049	0.990864	0.817373	0.79761	0.773136	0.787051	1.43348	1.29571	0.93585	1.85281	1.29822	1.06617	1.19604	1.12817	1.16815
Os01g0379800	1	1	1	1	1	1	1	1	1	1	1	1	1	1	1	1	1	1	1	1	1	1	1	1
Os01g0380800	0.933982	0.551617	0.624517	0.731299	0.888775	0.776801	0.875257	0.931271	0.690181	1.22519	1.02444	1.23423	0.946983	1.31799	0.759074	1	1	1	1	1	1	1	1	1
Os01g0381325	1	1	1	1	1	1	1	1	1	1	1	1	1	1	1	1	1	1	1	1	1	1	1	1
Os01g0382000	0.622407	0.235793	0.381223	1.07984	0.620042	0.283292	0.640625	0.920532	0.514536	0.766009	0.872469	0.609089	0.959266	0.63272	0.375696	3.0729	13.6642	9.01949	0.821832	0.642767	1.31498	61.4933	67.4504	54.4597
Os01g0382200	1	1	1	1	1	1	1	1.02414	1	1	1	1	1	1	1	1	1	0.950124	0.958128	1.04725	1	1	1	1
Os01g0382400	1.23047	0.495784	1.07676	1.30684	1.11892	0.620965	0.870297	0.94203	0.599881	1.25238	0.800179	0.669432	0.755675	1.2529	0.666826	3.55321	3.07813	2.7737	0.905429	0.550783	0.966948	1.06245	0.901895	0.958575
Os01g0382450	0.807625	0.92422	0.915222	0.744253	1.06727	0.705391	0.905706	0.908719	1.04207	1.24894	1.18119	0.856595	1.38911	1.34491	1.14729	0.537769	0.972731	0.573321	0.875316	1.17657	0.725967	0.831292	0.720167	0.763824
Os01g0382500	1	0.999906	1.02505	1	0.97767	1	1	1	1	1	1.02346	1.02448	1.01324	1	1.02935	1	1	1	1	1	1	1	1	1
Os01g0382700	1.04318	0.523501	0.764743	0.56827	0.87992	0.948519	0.910919	0.879239	0.809914	1.06051	0.919547	1.06446	1.20393	1.65877	1.41068	1.33699	1.33953	1.13228	0.983987	0.934995	0.774766	0.464876	0.517623	0.709547
Os01g0382900	0.979264	1.25307	0.897343	1.1704	1.1466	1.01254	0.890578	1.11678	1.10438	1.07759	0.848298	1.11069	0.929163	0.923029	0.951638	1.15435	1.00119	0.777277	1.09361	1.04713	1.5035	1.17068	0.867863	1.01334
Os01g0383001	1	0.99983	1.14983	1.0931	0.963746	0.91091	0.956374	1.04496	1.04579	0.994058	0.954497	0.908542	1.07273	0.940383	1.17553	1	1	0.911602	1	1.08728	1.05579	1	1	1
Os01g0383100	0.982509	1.03183	1.02917	1.04102	1.03745	1.02975	0.935369	0.994062	0.991732	1.04579	1.04895	0.941784	0.875254	0.992787	0.908658	0.976629	1.96068	1.02497	1.88063	1.67635	1.66404	1.08423	1.27102	1.08308
Os01g0383700	0.867326	1.09863	1.35865	1.19811	1.15247	1.33013	1.17251	0.97417	1.85823	0.99606	0.760769	1.15651	1.2765	1.13314	1.21405	1.60593	1.67586	0.755468	1.01368	1.22013	0.985035	1.22118	1.32543	1.58173
Os01g0383900	0.962481	0.932036	1.01959	1.11784	1.29104	1.11077	1.0021	0.907444	1.43935	0.836606	0.956205	1.09715	1.11743	0.961549	0.903249	1.08362	1.38259	0.701428	1.12838	1.39966	1.08166	0.915778	1.42125	1.33022
Os01g0384300	1.12952	1.20008	0.968079	0.911428	0.828276	0.837853	1.05846	1.07414	1.00673	0.928007	0.748263	1.0192	0.854791	0.828443	0.999217	1.30926	1.00568	0.824192	1.04622	0.965768	1.39195	1.11608	0.872783	1.04274
Os01g0384375	0.968816	1.04269	0.892508	0.897585	0.947018	1.01358	0.99418	0.968899	1.04063	0.917972	0.909707	1.01157	0.965578	1.01635	0.91251	1.04789	1.2099	0.744342	0.999539	1.01222	0.864376	1.04884	1.08728	1.0642
Os01g0384450	0.994701	1.32916	0.951854	0.923542	0.908883	0.60051	0.885949	1.07389	0.801586	1.09504	1.92475	0.803317	0.387787	2.31807	0.656469	0.936699	0.820976	1	1.37902	1.26304	0.948047	2.19741	2.21127	1.76983
Os01g0384800	1.06917	0.495873	0.667524	0.738322	0.911029	0.430024	0.75139	0.743141	0.539856	0.533274	0.314911	0.33641	0.301881	0.59135	0.34553	0.30818	0.570973	0.493063	0.569609	0.836446	1.62068	0.590385	0.565888	0.62584
Os01g0384901	1	1	1	1	1	1	1	1	1	1	1	1	1	1	1	1	1	1	1	1	1.00646	1.00777	1.00773	1
Os01g0385000	1.06224	1	1	1	1	1	1	1	1	1	1	1	1	1	1	1	1	1	0.945227	1.53069	1.21348	1	1	1
Os01g0385400	1.05024	0.572521	0.743772	0.631102	0.918652	0.438728	1.31653	1.34001	0.64694	0.554175	0.829439	0.910519	1.59692	0.745806	0.788431	10.0278	3.6862	1.92253	1.0916	1.20819	1.19839	0.812699	0.577473	0.617899
Os01g0386500	0.941507	1.21432	0.953157	1.03372	1.11172	1.15338	1.19105	0.852082	1.55095	0.853796	1.00665	1.02995	0.988747	0.870825	0.951536	2.41061	0.890478	1	1.0912	1	0.903406	1.87198	2.05837	3.28451
Os01g0386600	0.624351	1	1	1	0.620005	1.79804	1	1.59659	1.593	0.647281	2.71852	1	1.77561	0.577655	1	0.428252	2.34384	1.67168	0.68707	1.64246	2.72344	0.84306	0.555937	0.812029
Os01g0386700	0.878493	0.937236	0.867791	0.930692	0.978364	0.861836	0.882149	1.05225	0.957098	1.03301	1.10947	1.01708	1.1622	0.945535	1.06782	0.996107	1.01654	0.956232	1.15967	1.36301	1.58747	0.980305	0.803235	0.965677
Os01g0387133	0.928364	0.782315	1.48542	1.02588	0.91462	0.968912	1.31024	0.803532	0.846379	0.820499	1.3157	0.975906	0.914801	1.07323	0.983739	1.02593	1.07739	1.14215	0.747594	0.720617	0.929894	1.20231	0.613617	0.799024
Os01g0387566	0.834915	1.49283	1.2812	1.6585	1.37697	0.73459	1.57689	1.21488	1.10518	0.831784	1.22822	0.92696	0.755046	0.883612	1.31903	1.44079	1.01728	1	1.11012	1.65698	1.14604	1.34463	1.19606	2.14422
Os01g0387865	0.902717	1.13172	0.95865	0.971449	1.0203	1.10975	1.0663	1.06482	1.05404	0.985902	0.907041	0.928225	0.989397	0.988646	1.04931	1.07092	1.12731	1.03474	1.03408	1.20975	0.801852	0.951897	1.38509	0.924379
Os01g0388000	0.686337	2.2099	1.74994	1.07229	0.837613	1.41493	1.0699	0.727068	1.52471	0.862895	0.989976	0.82903	1.07959	0.806871	0.907461	1.36699	1.06654	1.96819	0.776081	0.868881	1.07064	1.10327	0.490277	0.857762
Os01g0388101	0.899722	1.68646	1.90332	0.691704	1.34061	0.709412	1.78939	0.965884	1.14444	0.984498	0.73967	0.76612	0.996595	0.960393	0.763546	1.75726	1.99495	0.730906	0.419666	1.32094	1.19857	1.22389	1.10445	0.627736
Os01g0388200	0.874487	0.904258	0.867896	1.45775	1.34666	0.880257	1.23611	1.07055	1.09377	0.797605	0.958932	1.11241	1.54613	0.688345	1.0133	1.42605	1.76233	0.880294	1.45387	1.3864	1.67715	1.07048	0.739604	0.707978
Os01g0388500	0.932559	0.804374	0.839844	0.964153	0.953389	1.0341	1.21766	1.04036	1.29624	1.15672	1.24144	0.96219	0.863888	0.906	0.937924	1.09562	1.57494	1.36712	1.22548	1.24845	0.985403	1.0492	0.850476	1.05772
Os01g0388700	1.00923	1.35873	1.02017	0.890463	1.12134	1.16954	1.07367	1.18272	0.918305	0.849375	1.1105	1.30344	0.866194	1.01468	0.971628	0.930564	1.15369	0.814989	1	1	1.04354	0.994404	1.05738	0.928774
Os01g0389200	1.12047	0.830804	0.95745	0.811705	1.10057	1.04175	0.912557	1.10979	1.19977	1.03517	0.614443	0.44884	0.778064	0.636113	0.820859	0.799804	0.985708	1.01557	0.265335	0.287339	1.10714	1.47346	1.58632	2.47318
Os01g0389700	1.11135	0.687351	0.672328	0.545528	0.805056	0.704595	0.659127	0.811563	0.54815	0.609929	0.41799	0.337754	0.658594	0.702965	0.382136	0.254306	0.374374	0.891295	0.220804	0.599841	0.685215	1.9304	2.68444	2.78458
Os01g0390300	0.922867	0.82763	1.07285	0.944083	1.02683	1.29441	0.951007	0.866895	1.52202	0.828639	0.822079	1.13273	1.29944	1.1084	1.22516	1.20875	1.32765	0.805993	1.83789	1.56829	1.0157	0.86456	0.942892	1.02489
Os01g0390400	1.14305	0.564936	0.77791	0.550668	0.990821	0.840196	1.10019	0.921371	1.27835	0.967973	0.95166	1.24235	1.09082	1.43044	1.14618	1.14466	1.17232	0.542348	1.30856	1.40805	1.17138	1.33989	1.4628	1.68508
Os01g0390600	1.08481	0.670169	0.892681	0.823657	1.05429	0.84059	0.893173	0.814433	1.04386	1.02723	0.801881	1.15024	0.912276	0.887881	0.823944	1.13392	1.48168	0.613585	0.995079	1.35655	1.18866	1.26324	1.17249	1.41993
Os01g0390900	1.08078	0.882204	0.925014	0.729848	0.938632	0.888357	0.945413	1.01047	0.790883	0.934563	0.878958	0.860827	0.949646	1.15324	1.12347	0.880097	1.23943	1.32199	1.34512	1.27347	0.928911	1.46026	1.67566	1.50181
Os01g0391100	0.946451	0.630488	0.8377	0.934199	1.11207	1.18802	0.808594	1.0045	1.09778	1.12002	0.898157	1.37546	2.10844	0.779424	1.33499	1.71664	1.73204	1.0902	1.07845	1.33328	1.60811	1.32956	1.17722	0.982309
Os01g0391500	0.976868	0.677348	0.846665	0.800589	1.09024	1.10541	1.14642	1.08579	1.40622	0.865055	0.965129	1.18505	1.09812	1.06573	0.819977	0.969391	1.12814	0.730642	1.05267	1.26456	1.10732	0.890204	0.938604	0.893672
Os01g0391600	1.10541	1.02478	0.993639	0.856287	1.08249	0.854075	0.885837	0.924582	1.04076	0.766387	1.26164	1.00759	1.03417	0.939177	0.942345	1.4099	1.58068	0.531156	1.21081	1.06648	1.20261	1.11282	1.00695	1.53462
Os01g0391800	0.930309	1.01054	1.29702	0.922532	1.05199	1.29593	1.10817	0.921869	0.969522	1.22781	1.17122	1.38079	1.03312	1.12179	0.864034	1.36075	1.46716	0.840228	1.17559	1.35628	1.17295	1.0346	0.999464	1.04022
Os01g0391951	1	1	1	1	1	1	12.2635	1	1	1	1	1	1	1	1	1	1	1	1	1	1	1	1	1
Os01g0392100	0.979014	0.811672	0.79413	0.898294	0.94269	0.884822	0.90228	1.17316	0.719978	1.0219	1.19907	1.04344	0.924124	1.26623	0.799281	0.992535	1.44224	1.17209	1.21394	1.29848	1.35751	1.28936	1.34393	1.34319
Os01g0392600	1.14806	0.76512	1.02225	0.929262	0.984259	1.03432	1.11186	0.828693	1.15601	1.10447	0.902855	0.812916	0.595925	1.35002	1.03707	1.06041	1.61736	0.565183	0.484081	2.01824	1.52401	1.10243	0.654405	0.835259
Os01g0392800	0.853676	0.913671	0.877837	0.960409	0.942732	1.01404	1.21499	0.926398	1.38248	0.852252	0.904395	1.13672	0.897479	0.907711	1.21273	0.975922	1.19813	0.712366	0.998466	1.2183	0.986703	0.874712	0.777249	0.887238
Os01g0393000	1.03614	0.748327	0.862217	0.746841	0.900833	0.924694	1.07306	0.96734	1.10493	1.0026	1.17371	1.36565	0.893048	1.46391	0.948394	1.90517	1.5004	1.66059	1.28337	1.60836	1.07538	0.88234	0.663801	0.84169
Os01g0393100	1	1	1	1	1	1	1	1	1	1	1	1	1	1	1	0.964071	1	1	1	1	1	1	1	1
Os01g0393200	1	1	1	1	1	1	1	1	1	1	1	1	0.806892	1	1	1	1	1	1	1	1	1	1	1
Os01g0393300	0.88955	1	1.06878	0.940023	0.941935	0.931921	1	0.992285	1	1.18336	1.13469	0.914562	0.936758	1.03347	0.858675	0.917565	1.16829	1.11305	1	1	1.07707	1.07678	1	1
Os01g0393400	1.12409	0.803372	1.04521	0.911144	1.55686	0.820954	0.752535	0.744327	0.636217	1.05924	1.04183	0.73872	0.759618	1.54312	0.847791	1.27904	0.724606	1.67685	0.907904	1.24505	0.774279	0.883316	1.63858	1.11662
Os01g0444100	1.05232	0.683751	1.06859	0.66764	1.20491	0.951212	1.16347	1.02631	1.01603	1.1122	0.90011	0.961234	0.964612	1.17389	1.27014	0.0395659	0.0407901	0.00864974	0.0116856	0.0370665	0.0208437	1	1	1
Os01g0495200	1	1	1	1	1	1	1	1	1	1	1	1	1	1	1	1	1	1	1	1	1	1	1	1
Os01g0495701	0.963674	0.726291	0.987494	0.744999	1.04605	0.952131	1.14736	0.959231	1.28766	0.970347	0.971812	0.891721	1.02593	1.2951	1.25356	0.0529523	0.312779	0.166977	0.0364308	0.059473	0.047856	1.16443	1.43871	0.91113
Os01g0495900	1.02979	0.767338	0.852998	0.631733	0.849683	0.987151	1.01602	0.843995	1.13852	1.05663	0.844648	1.17217	0.966703	1.34481	1.24158	1.22915	1.17726	0.786408	1.20651	1.11702	0.729803	1.13272	1.17111	1.11589
Os01g0496900	0.981652	1.06895	0.782146	1.01884	1.19755	1.01127	1.03751	0.983604	1.11931	0.953939	1.06926	1.08099	1.11267	0.967526	0.907793	1.19479	1.4999	1.22832	1.10513	1.13997	1.01596	1.17037	1.14146	1.07402
Os01g0497400	1	1	1	1	1	1	1	1	1	1	1	1	1	1	1	1	1	1	1	1	1	1	1	1
Os01g0498200	0.910822	0.894317	0.93785	0.817308	0.976637	1.14687	1.07787	1.05008	1.69574	0.884669	1.07167	1.16664	1.39788	1.45905	1.47587	1.29747	1.52327	1.06417	1.49366	1.37291	0.896983	1.41166	1.36958	1.33341
Os01g0498300	1.20911	0.860686	0.747185	0.885071	0.987476	0.868658	0.81197	0.813296	0.842655	0.840987	0.609988	0.704167	0.844079	0.660113	0.970134	1.49229	1.56541	1.32788	0.358333	0.632667	2.42387	3.21542	2.38094	1.83759
Os01g0498802	0.993114	1.05547	0.962702	1.01871	0.952321	1.29525	1.01135	1.07046	1.04109	0.969049	1.08816	0.871602	0.905764	0.865779	1.3557	1.19967	0.856846	1.12169	1.14051	0.927347	0.886369	1.57412	1.82742	3.52211
Os01g0499300	0.861694	0.768942	0.722439	0.721034	1.10969	0.95716	0.95663	0.925473	1.12035	0.859845	0.839763	1.04663	0.934502	1.0431	0.899213	1.19199	1.34581	0.752593	1.1299	1.07415	0.82202	1.03839	1.22819	1.10989
Os01g0500100	1.25153	0.953031	1.5107	0.690226	1.29058	0.514603	1.15153	0.841097	1.26285	0.802543	0.831136	0.812621	2.01849	0.490386	1.70005	1.38531	0.49752	0.461451	1.22813	0.953136	3.06332	1.35081	0.971194	1.19706
Os01g0500400	1.09848	1.52287	1.36172	1.20905	1.00438	1.13635	1.26088	1.06538	1.03834	0.805072	0.91727	0.886735	0.798215	0.990145	1.09693	1.12051	1.05842	0.911129	0.851731	1.26063	1.57775	0.740174	0.616896	0.975049
Os01g0500500	0.917147	0.847487	0.892117	0.863269	1.05478	1.01062	1.27809	1.12169	1.69303	0.9429	0.876365	1.25695	0.968298	1.15708	0.890169	1.11232	1.30747	0.746975	1.00996	1.0146	0.907877	1.089	1.06565	1.03649
Os01g0500600	1.06566	0.74142	0.880602	0.838802	1.06361	1.01968	1.08832	0.948486	1.40607	1.00428	0.968012	1.41114	1.14621	1.0615	0.953477	1.29521	1.61781	0.65481	1.34548	1.37207	1.10277	1.02766	0.837626	0.887659
Os01g0500750	1.40332	0.907084	0.616952	0.875431	1.16176	1.10074	1.00323	0.911248	0.947114	1.08901	0.739275	1.05681	1.68953	1.11235	1.1122	1.18139	1.05427	0.820418	1.12839	1.02385	1	0.990837	0.832524	1.08252
Os01g0500825	1.16658	0.827226	1.01832	0.807294	1.1487	1.15984	0.779556	0.817507	0.994627	0.907587	0.929132	0.937976	1.18145	1.01434	1.01334	0.887075	0.845635	0.610989	1.18268	1.23562	1.30584	1.05523	1.15236	1.20186
Os01g0500900	0.86154	1.3021	0.892793	0.830687	0.817184	0.834032	1.14386	0.828145	1.02626	0.942666	0.807634	1.16809	0.673082	0.791258	0.865164	0.788558	0.826026	0.695289	1.21528	1.07111	0.826502	0.891218	0.925853	0.877585
Os01g0501000	1.0364	0.815163	0.935389	0.981192	1.14669	0.931621	1.18321	1.03138	0.990974	0.939444	0.937306	1.0679	0.954691	1.0738	0.787739	0.837266	0.960207	1.01385	0.860301	1.02509	1.01128	1.06841	1.02077	0.800192
Os01g0501700	1.05452	0.913309	0.944596	0.738941	0.901703	1.17485	0.994563	0.915227	0.913747	1.11061	1.09885	1.15496	0.968149	1.28131	1.08009	1.13332	0.945771	0.839541	1.04143	1.18666	1.42557	1.36733	1.4287	1.71861
Os01g0501800	1.0167	1.25004	1.24474	1.05344	0.925374	1.13774	1.02177	0.934929	1.11752	1.02863	1.1416	1.37106	1.08165	1.25177	1.298	0.877157	0.615729	0.972632	1.13433	0.507128	1.07127	0.106424	0.137356	0.178838
Os01g0502300	1	1	1	1	1	1	1	1	1	1	1	1	1	1	1	1	1	1	1	1	1	1	1	1
Os01g0502400	1.0358	0.839098	0.829475	0.852016	1.08807	1.11088	1.04701	0.902833	1.13674	1.0475	0.966273	1.1892	0.854617	1.03796	0.879497	1.15266	1.40774	0.891994	1.315	1.23966	1.04058	1.07833	1.14515	1.16367
Os01g0502700	0.462705	3.7213	1.49684	5.8934	1.1273	1.07172	4.78203	0.983478	1.11224	1.13181	1.6752	1.45002	0.742513	0.661095	1.45092	1.12532	1.98882	2.01392	0.709585	0.953452	1.11024	0.700407	0.421219	0.367637
Os01g0502800	1.10063	0.863316	0.856944	1.06678	1.1551	0.980792	1.06478	1.12711	1.01368	0.994983	1.18359	1.0573	0.875431	1.07517	0.952201	0.972794	0.952067	0.895979	0.94901	1.44986	1.2365	0.881232	0.880638	0.992264
Os01g0502900	0.701522	0.998981	1.06486	0.76603	1.50746	1.11758	0.843856	0.857126	1.52882	1.05771	0.639746	0.940307	0.29979	0.918886	0.393055	0.963203	0.758136	0.42732	1.17152	1.26104	1.71619	0.999983	0.823727	0.837347
Os01g0503400	0.746264	1.22994	1.10779	1.02572	1.21627	1.35066	1.03645	0.780972	1.94169	0.913404	0.79344	1.13968	1.24295	0.706038	0.919986	0.865477	1.64305	0.335342	0.99006	0.963542	0.922463	1.02113	1.35001	1.17778
Os01g0504100	0.989864	1.05678	1.05837	1.30189	0.893257	1.02884	0.905341	0.820854	0.927798	1.36504	1.11846	1.40574	1.32629	0.737212	0.577345	1.07536	0.692975	1.42556	2.3941	1.59627	1.59501	1.18524	1.49809	1.47911
Os01g0504300	1	1	1	1	1	1	1	1	1	1	1	1	1	1	1	1	1	1	1	1	1	1	1	1
Os01g0504500	1.05266	0.559993	0.721101	0.49806	0.9062	0.67925	0.649345	0.771011	0.64397	0.984041	0.957423	0.826002	0.704298	1.25118	0.839078	0.978463	1.47925	0.875481	1.36881	1.40548	0.918475	1.92685	2.31234	2.31714
Os01g0504950	1.13391	0.895247	0.896272	1.36057	0.828642	1.24779	1.11278	1.21652	0.98942	1.05493	1.21673	0.991291	1.0842	0.877618	0.933676	0.925313	0.994893	0.954021	0.952478	1.21507	1.25326	1.0427	1.01713	0.971209
Os01g0505400	1.07265	0.723951	0.756953	1.05189	1.0278	0.835908	1.0922	1.18131	0.978882	1.29334	1.48746	0.768831	0.94347	1.00057	0.866474	1.20226	1.44487	1.79098	1.5364	1.29744	1.353	1.20209	1.11417	1.59739
Os01g0505500	0.877454	1.15778	1.10869	0.890744	1.035	0.893169	0.851583	0.947685	0.94744	0.887315	0.785019	1.17177	0.882801	0.996137	1.07869	0.809689	0.746691	0.596776	1.16802	0.970001	0.784235	1.21411	1.08969	1.03738
Os01g0505600	0.923014	1.44443	1.14804	1.40683	1.35145	1.41648	1.06074	1.5847	1.50161	0.921468	0.97042	1.71925	2.53052	0.58762	1.96489	0.570959	0.861298	1.3234	0.932947	0.978666	1.01044	0.663553	0.470295	0.596699
Os01g0505700	1.15902	0.660003	0.618675	0.715937	1.19904	0.643348	0.922225	0.922606	0.67774	0.969157	0.997116	0.829208	0.623966	0.991587	0.639981	0.81012	1.30274	1.17629	1.26031	1.01571	0.686753	0.738913	0.643563	0.70491
Os01g0505866	1.06292	0.512208	2.29125	0.800428	0.641119	1.04416	1.0064	0.528139	0.624092	1.15906	0.37437	0.682155	0.640791	0.954872	0.689914	0.941588	1.53321	1.02475	2.69426	0.677772	0.487947	1.5157	1.24493	0.650741
Os01g0506100	0.983919	0.653817	0.755834	0.786832	0.894078	0.868739	0.986717	1.12698	1.00943	0.825254	0.854507	1.17106	1.05347	1.05171	0.914887	1.25585	1.25361	0.639048	1.30333	1.62778	1.10486	1.15811	1.06993	1.04871
Os01g0506200	0.869982	0.755456	0.831809	0.807702	1.01932	0.951606	0.901583	0.89631	0.966057	0.97096	0.831975	0.926469	0.843228	0.940716	1.00832	1.43724	1.5379	0.979234	1.31705	1.08328	0.977508	1.06881	1.37365	1.10974
Os01g0507000	0.897395	0.55053	0.714076	0.61609	0.706287	0.824987	0.759526	0.763553	0.637167	1.09279	0.872909	0.935395	0.694242	1.0567	0.751485	0.869913	1.21618	0.563912	0.75489	1.34235	0.952121	1.07115	0.690576	0.952162
Os01g0507300	0.951026	0.492895	0.76019	0.99592	0.92907	0.916771	1.30876	1.91845	1.34943	1.10062	1.66541	1.04115	1.94462	0.595915	0.977547	1.07069	1.60101	1.92393	1.43844	1.01683	0.809278	0.985039	1.00322	1.03951
Os01g0507500	0.992482	0.756284	0.869469	0.811771	1.00426	0.889167	0.9755	0.896792	0.931661	0.981009	0.871389	0.951139	0.845877	0.888022	0.714905	1.31143	1.58724	0.825871	1.26161	1.22759	1.02891	1.06561	1.23058	1.40328
Os01g0507700	1.23954	0.927722	0.865578	0.944799	1.19562	1.01873	1.08898	1.19192	0.85435	0.952282	0.741712	0.89914	1.63135	1.04907	1.02282	1.23737	0.942356	0.98091	1.81188	1.8711	1.91131	1.57438	1.594	1.56398
Os01g0507900	1.00069	0.713774	0.716613	0.689219	0.939266	0.85964	0.906363	0.817643	0.903143	1.05979	0.914514	1.04848	0.872435	1.23585	0.84032	1.13526	1.08568	1.04041	1.05345	1.15671	0.888852	0.822897	1.002	1.1095
Os01g0508000	1.01503	1.05252	1.48425	2.17909	1.65417	1.04735	1.33424	1.31783	1.10361	0.784732	0.454897	0.944622	1.44213	0.451648	4.03067	2.29911	2.54575	2.56298	2.38325	2.41085	1.02165	1.0357	1.48088	1.58147
Os01g0508050	1.19158	1	1.18081	0.84951	1.19652	0.74899	1	1	1.16465	0.694996	1	1	1.25089	0.82608	0.870049	0.750186	0.796323	1.64945	1	1.11807	1.20309	1	1	1
Os01g0508100	1.38946	1.19959	2.64789	3.51435	1.31059	0.592973	0.830976	1.04593	0.957458	1.44984	0.5082	0.616081	0.932816	0.710875	2.5962	0.606467	0.58232	1.1736	1.3411	1.29209	2.24141	2.44201	2.7645	3.20477
Os01g0508300	1	1	1	1	1.01636	1	1	1	1	1	1	1	1	1	1	0.894928	1.0988	0.595413	1.20005	1.77355	1.56727	2.31375	2.06597	2.02967
Os01g0508500	0.940205	1.12323	2.37627	3.24798	1.38762	0.788381	1.13838	0.987216	1.51221	0.7038	0.237619	0.689128	1.41075	0.383211	2.92135	0.84239	0.806581	0.715514	1.10659	1.3008	0.875987	17.7553	11.379	13.491
Os01g0509400	0.880906	1.23419	1.37118	1.41993	1.15616	1.16102	1.18661	0.908073	1.4647	0.906308	0.904544	1.17256	1.17796	0.721956	1.14039	1.04728	1.18815	1.21694	0.798998	0.866462	1.4586	0.944138	0.554896	0.782599
Os01g0509700	1	1	1	1	1	1	1	1	1	0.981651	1	1	1	1.02029	1	0.841181	1.03232	0.724516	1.13701	1.37197	1.29632	1.09793	1.01409	1.01929
Os01g0509750	1	0.84142	1	1	1	1	1	1	1.16833	1	1	1	1	1	1	1	0.751841	0.737121	1	1.32083	1	1	1.29128	1
Os01g0509800	1.30604	1.5101	1.302	1	1	1	1	1	1	1	1.28283	1	1	1	1	1	1.61081	1	1	1	1	1	1	2.51746
Os01g0509900	0.745802	1.24434	1.26468	1.64058	1.15967	1.02076	1.68666	0.857347	1.19369	0.715149	0.814862	1.01607	1.12139	0.84653	1.05499	1.21767	1.54308	1.06634	1.23552	1.2026	1.07518	1.34315	0.890451	1.01728
Os01g0510100	0.960618	0.746455	0.879644	0.971116	1.03344	0.904569	0.936928	0.974553	0.916122	1.01567	0.918864	0.995313	0.797504	0.84811	0.736321	0.962858	1.47872	0.917162	1.15531	1.06884	0.733195	1.57433	2.12821	2.0494
Os01g0510200	2.57763	0.156185	0.155224	0.833864	0.894383	0.15715	0.22825	0.773487	0.203181	1.333	0.955282	0.663952	0.0452308	0.373646	0.0683883	1.4165	0.821141	1.70345	2.09688	2.53124	3.30694	1.93821	2.31964	2.81026
Os01g0510500	0.928307	0.685412	0.832251	0.849581	1.06063	1.02003	1.25161	1.04324	1.75181	0.973725	1.07688	1.17862	1.02367	1.07022	0.805953	1.53824	1.69446	1.01647	1.27147	1.1617	0.941176	1.02082	1.08573	1.12761
Os01g0510600	0.844149	1.12945	1.05055	0.86294	0.863874	1.01822	1.13768	0.884528	0.907575	0.968292	0.793683	1.02139	0.660544	1.10283	1.07748	1.07705	1.00216	1.15423	1.25541	0.829262	1.12251	0.586022	0.610469	0.768263
Os01g0510701	1.68641	0.633197	0.619348	1.04921	0.881785	0.613338	1.04602	0.874353	1.1053	1.03436	1.21851	1.18581	1.07661	1.03273	1.23633	1.31707	1.9008	1.42521	1.35148	1.78696	1.73444	2.09926	1.32539	1.37522
Os01g0510800	0.875176	0.710467	0.81897	0.767957	1.03904	0.915702	1.17005	0.93171	1.15436	0.999706	0.894586	1.09604	1.02461	1.06789	0.980516	1.00559	1.15225	0.577626	1.13263	1.04421	0.790008	0.986637	1.03065	1.03455
Os01g0510901	0.941673	0.995384	0.883094	0.912178	1.12564	1.1961	1.09217	1.01473	1.15448	0.886931	0.919649	1.02955	1.07351	1.08419	0.987163	0.672145	1.30511	0.589284	0.903955	0.967691	0.937891	0.964155	0.981975	1.03061
Os01g0511000	0.839181	0.397428	0.781212	0.821828	0.659538	0.544407	0.528035	0.787065	0.597457	0.726167	0.859554	0.779381	0.66139	0.705835	0.431528	0.765768	0.683828	0.637675	1.0998	1.45025	2.56296	1.05633	0.970703	0.843946
Os01g0511100	1.63214	0.547748	0.917936	1.02467	1.25096	0.417556	0.873277	1.32596	0.580617	0.647497	1.1538	0.991079	3.21265	1.17868	1.93281	5.46384	4.1422	2.40481	1.56676	2.06342	1.59997	2.84254	3.17351	3.04414
Os01g0511200	1.00751	0.688731	0.687435	0.876039	1.04915	0.675738	0.859279	0.951924	0.816533	0.896769	0.921681	0.924039	0.825559	1.01857	0.779372	1.02791	0.998426	1.27431	1.31072	1.16702	0.703601	0.737185	0.643755	0.635243
Os01g0511300	0.909922	0.941401	0.90382	0.944574	1.06264	0.937321	1.02675	1.03809	0.952375	1.00387	0.99671	1.14343	0.974747	0.994904	0.786629	1.41896	1.77499	1.13473	1.36435	1.08408	0.71465	0.880833	0.795892	0.761881
Os01g0511400	1	1	1	0.992335	1	1	1	1	1	1	1	1	0.941215	1	0.924994	1	1	1	1	1	1	1	1	1
Os01g0511600	0.823956	1.85701	1.51916	1.13774	0.974006	1.42989	1.04741	0.712317	1.83405	0.862397	0.743274	1.77394	1.6393	1.09983	2.15529	0.936037	0.678401	0.335197	0.870907	0.469641	0.899319	1.78322	1.03478	1.71805
Os01g0511700	0.832161	0.682658	0.84882	0.835974	1.06951	1.04912	0.921734	0.874746	1.23721	1.11119	0.837632	1.30019	1.01319	1.23745	0.968421	1.40517	1.27883	0.539838	0.997166	1.74393	0.97297	0.937333	1.1896	1.13904
Os01g0511800	0.656904	1.07016	1.23273	1.46235	0.996884	1.01453	1.61705	1.11916	1.73559	0.53096	0.861424	1.1513	1.12438	0.970202	1.14766	1.0201	1.48049	0.919844	0.985321	1.17823	1.17712	0.904838	0.911231	0.772052
Os01g0512100	1.01215	0.771674	0.896957	0.830364	1.06032	0.881309	0.909758	0.912121	0.928999	0.965842	0.935622	0.942292	0.875057	1.07275	0.79791	1.30318	1.77609	1.21795	1.22764	1.14938	0.735991	0.974109	0.99119	1.05226
Os01g0512200	0.80223	0.714699	0.784749	0.967487	1.0588	1.03158	0.95243	0.894837	1.42208	0.852024	1.05874	1.21375	1.0914	0.839253	0.8484	1.58233	1.53454	0.53493	1.29649	1.17345	0.942779	1.04107	0.967516	0.915097
Os01g0512400	0.923164	0.797475	1.31882	1.49404	1.03815	0.899795	1.14787	1.03011	0.982875	0.929951	0.964883	0.880817	0.79819	0.934728	0.8498	0.547054	1.44232	1.31864	1.43345	1.1784	0.879714	0.941708	1.31371	2.10722
Os01g0512700	0.734338	1.32108	0.996147	1.18783	1.26161	0.833904	1.12655	0.937453	1.23168	0.785664	0.747934	1.06537	0.974725	0.854511	1.3136	0.708509	1	1	1.79929	2.18423	1.83474	1.4531	1.4874	1.80254
Os01g0512800	1.07424	1	1	1	1	1	1	1	1	1	1	1	1	1	1	1	1	1	1	1	1	1	1	1
Os01g0513100	0.719287	1.04838	0.967146	1.32474	1.04228	0.882254	1.33078	1.08439	0.856478	0.776115	0.962713	0.767109	0.789419	0.777645	0.791789	1.2378	1.38458	1.13721	1.24132	1.38816	0.911974	1.14716	1.12388	1.27025
Os01g0513200	0.992742	0.899483	0.953132	0.850177	1.03187	0.835593	0.945411	1.04139	1.21753	0.916388	1.09972	1.04885	1.13809	1.01322	1.12648	1.2519	1.02977	0.827965	1.2603	1.31724	1.10178	1.32123	0.953252	1.17314
Os01g0513400	1.05774	0.910299	0.923949	0.943088	0.987003	0.91987	0.886907	1.00805	0.944668	0.911076	1.1135	1.12748	1.47876	0.993852	1.09239	1.23363	1.16903	1.00461	0.884959	0.893684	1.16474	1.70183	1.70757	1.80339
Os01g0513500	1.03139	0.787691	0.787019	0.743082	0.766309	0.83959	0.680439	1.05064	0.90699	0.966334	0.976478	1.03639	1.09443	1.00275	1.06055	1.1646	1.45244	1.02675	1.37782	1.80979	1.25358	1.29038	1.22597	1.04368
Os01g0513700	0.935204	0.948443	0.858853	1.16291	1.04414	0.931926	0.901041	0.976429	0.863086	1.01683	1.00634	0.979999	0.978578	0.877631	0.800928	1.33983	1.3429	1.3596	1.42813	1.60073	1.41741	0.993622	0.936603	0.943506
Os01g0513800	1.06425	0.514774	0.586964	0.682458	0.890631	0.677615	0.76582	0.833134	0.690255	0.949092	0.86869	0.82902	0.798532	1.03949	0.608866	0.985681	1.14518	1.15943	1.2856	1.02591	0.704539	0.75658	0.900122	0.884988
Os01g0513850	1	1	1	0.686468	1.0203	1.3124	0.744064	1.18874	0.713853	0.96793	0.956162	0.726853	1	1.12697	1	1	1.6563	1	1.78999	0.591761	2.09731	1	1.24392	1.07328
Os01g0513900	0.483308	3.5783	1.74492	2.72656	1.1491	1.15204	2.29177	1.03779	1.41902	0.87567	0.971787	1.01673	1.02648	0.867845	1.12526	1.12251	1.89572	0.98418	1.18804	0.952851	0.538231	0.530275	0.410297	0.504133
Os01g0513950	1	1	1	1	0.732514	1	1	1	4.25432	1	1	1	1	1	1.95203	1	1	1	1	1.22616	11.8417	1.55858	1	1
Os01g0514000	1.14663	0.694567	0.662401	0.83652	0.886891	0.70801	0.984501	0.976517	0.715577	1.02656	1.10972	0.882164	0.681211	0.949425	0.719981	0.796186	1.36972	1.13399	1.16429	1.08969	0.94677	0.925317	0.802829	0.777257
Os01g0514300	0.77902	0.991124	0.935058	0.924193	1.30036	1.1427	1.10158	0.970988	1.19141	0.797715	0.795782	1.06292	1.12026	0.808111	0.879066	1.33569	1.63476	0.471103	1.27853	1.1938	0.742321	0.840855	0.833439	0.91036
Os01g0514450	0.991498	1.04242	0.955864	0.973583	0.887422	1.1253	0.704216	0.856959	1.00006	1.04323	1.00102	1.03463	0.983864	0.941405	1.05793	1.2379	1.01442	0.977726	1.24634	1.34291	1.00698	1.14566	0.866882	1
Os01g0514600	0.5915	2.51536	1.4769	2.99636	2.37711	1.54746	3.97426	1.70373	1.99409	0.400699	0.613971	0.760394	1.13056	0.515379	1.91171	1.1834	1.31366	0.617782	1.14072	1.01117	0.74066	0.435152	0.313445	0.417453
Os01g0514700	0.860887	1.50004	0.886993	1.24239	1.46339	1.09641	1.09776	1.00866	1.08141	1.0556	0.781718	0.927416	1.05143	0.820191	0.990021	1.42761	1.61047	1	1.62844	1.12932	0.866586	1.63335	1.64373	1.74455
Os01g0514850	1	1	1	1	1	1	1	1	1	1	1	1	1	1	1	1	1	0.918964	1	2.81084	3.32201	1	1	1
Os01g0515300	1.02642	0.78362	0.913103	0.900332	1.01148	1.2212	0.866678	1.12672	1.06305	1.01844	0.963514	1.07301	1.09404	1.08534	0.812091	1.19543	0.978977	1.05016	0.990061	0.983999	1.05734	1.11834	1.20962	1.02865
Os01g0516200	0.752823	2.54385	1.18564	1.64747	1.39452	1.33357	1.81223	1.13756	2.62468	0.692707	0.685198	0.839932	1.13592	0.653041	1.38824	0.505469	0.734219	0.92506	0.963194	1	1	0.964438	0.931243	1
Os01g0516600	1.07267	0.801943	0.907978	1.09077	1.25824	0.728335	0.996388	1.03792	0.7102	1.22469	0.862903	0.775484	0.939846	0.901679	0.681629	0.724638	1.33662	1.20248	1.17681	1.04082	1.05378	1.23204	1.17504	1.09522
Os01g0516625	1	1	1	1	1	1.06502	1	1	1	1.05301	1	0.935807	1	1	1	0.673037	0.795739	1	0.444952	1.25971	1.29596	1.11079	0.96265	1.06811
Os01g0516700	0.826987	0.8046	0.902595	1.20406	1.20015	1.09737	1.10273	1.28184	1.10651	0.795635	0.870901	1.13443	1.11228	0.916887	0.946417	1.37837	1.41175	0.88921	1.72198	1.27947	0.993791	0.96009	1.04549	0.878142
Os01g0516900	1	1	1	1	1.01043	1	1	1	1	1	1	1	1	1	1	1	0.948281	1	1.02178	1	1.0113	1	1	1
Os01g0517500	1	1	1	1	1	1	1	1	1	1	1	1	1	1	1	1	1	1	1	1	1	1	1	1
Os01g0517800	1	1	1	1	1	1	1	1	1	1	1	1	1	1	1	1	1	1	1	1	1	1	1	1
Os01g0517900	0.958453	1.04054	0.998752	0.960061	1	0.962636	1	1	1	1.03888	1.03713	1	1.11547	0.908552	1	1	0.933471	1	0.838759	0.864649	1.08858	1	1	1
Os01g0518000	1	1	1	1	1	1	1	1	1	1	1	1	1	1	1	1	1	1	1	1	1	1	1	1
Os01g0518300	0.905369	1.09776	1	0.832908	0.919819	1	1.18614	1	0.863429	0.749542	1.07548	1.16774	1	0.891783	1	1	1	1	1	1	1.04529	1	1	1
Os01g0518400	1.00439	0.869132	0.760048	0.979637	0.978462	0.974308	0.99428	0.928455	0.925307	0.958212	1.131	1.20486	0.979538	0.921389	0.770603	1.044	1.04578	0.793036	1.05314	1.0185	1.03894	1.00115	1.28798	1.30431
[truncated: 35,655 more rows]

## Sheet: Salt_Susceptible-ratio
GeneID	SRR9201531	SRR9201532	SRR9201533	SRR9201543	SRR9201544	SRR9201545	ERR266237	ERR266236	ERR266235	ERR266227	ERR266224	ERR266221	ERR266238	ERR266226	ERR266231	ERR348406	ERR348382	ERR348399	ERR348398	ERR348384	ERR348397	ERR348391	ERR348379	ERR348402	ERR348403	ERR348378	ERR348390	ERR348381	ERR348393	ERR348401	SRR6502085	SRR6502086	SRR6502087	SRR6502091	SRR6502092	SRR6502093
Os01g0100100	0.841011	0.889839	0.713225	0.353822	0.580261	0.617116	1.11382	0.981974	0.755308	0.943725	0.856739	1.01031	0.844615	0.637429	0.648739	0.88072	0.935323	0.794904	0.779029	1.16426	0.864241	0.84641	1.07355	0.937646	1.02412	0.869716	0.90275	0.576691	1.3465	0.76848	0.978507	1.23226	1.13256	1.24769	1.04518	1.19031
Os01g0100200	1.31967	1.51415	1.3934	0.756976	1.18208	1.20894	0.946783	1.11161	1.13055	0.762109	1.00424	0.999078	1.17752	1.40876	0.804336	1.32828	1.20763	1.25683	0.953513	0.770397	0.860405	1.02061	1.21324	1.27775	0.866292	1.06788	1.15072	1.0802	0.621919	1.23684	1.12376	1.02601	0.937352	0.611336	0.908673	0.624733
Os01g0100300	0.992409	1	1	1	1	1	1	0.726971	0.838761	1	1.16917	1	1	0.792871	1.14625	1.16808	1	1	1	1	1.11184	1.2346	0.917459	0.701324	1	1	1	1	1	0.882167	0.69655	1	1	1	1	1.36664
Os01g0100400	0.815167	0.549308	0.957014	1.72336	3.13452	3.86111	1.0003	0.731233	1.20282	0.926419	0.870122	1.60029	0.871918	1.34762	0.785911	1.28025	1.20439	1.22922	1.06195	1.05332	1.02917	0.940236	1.06797	0.907331	1.21987	0.864948	1.2092	1.07979	0.991967	1.42826	1.18039	1.07994	1.20022	1.0591	1.1186	1.38751
Os01g0100466	1	1	1	1	1	1	1	1	1	1	1	1	1	1	1	1	1	1	1	1	1	1	0.942303	1	1	1	1	1	1	1	1.29929	1	1	0.125422	0.346914	1
Os01g0100500	0.885086	0.575854	0.766839	0.486377	1.52534	1.60243	1.04653	0.835969	0.750424	1.06878	0.992376	1.06294	1.07397	1.2218	0.801418	0.901039	0.977075	0.923447	0.922622	0.97876	0.883689	0.936205	1.18027	0.916719	1.14256	1.38838	1.01832	1.1851	1.20215	1.03121	1.35411	1.31543	1.36024	0.908171	1.04068	0.99049
Os01g0100600	0.885905	1.17949	1.10668	0.489001	0.98264	0.774891	0.950526	0.918108	0.857577	0.922846	0.999556	0.786643	1.42621	0.928651	0.860969	1.08858	0.940078	0.761187	0.848909	1.02223	0.87727	0.771794	0.96543	0.898798	0.894055	0.803013	0.737235	0.86628	1.58505	0.80808	1.01001	1.22029	1.33545	1.14176	1.12064	1.20183
Os01g0100650	1	1	1	1	1	0.91542	0.400978	5.58006	1	1.1366	0.540303	3.73466	2.65171	0.226268	0.28788	1	1.86472	1	4.55392	1.07639	1.27339	3.72811	5.33694	2.45591	1.08344	1.01794	1.12518	1	1	1	0.293727	1	0.223165	0.234412	0.839953	0.205009
Os01g0100700	0.662516	0.669198	0.656883	0.857253	1.49183	1.06656	0.685573	0.814764	1.5533	0.91527	1.14199	1.40185	1.41705	0.732819	0.729708	0.918106	1.35004	1.47415	0.932904	0.974779	1.01008	1.09626	0.605936	0.65998	0.702413	0.494491	0.908557	0.652538	0.985487	1.46922	0.812677	0.849805	0.850741	1.04253	1.03132	0.982009
Os01g0100800	1.2248	1.32566	1.46507	1.01015	0.986649	0.841093	0.97819	0.922014	0.849603	0.939861	0.907876	0.937835	1.11558	0.89224	0.807984	1.00227	0.84367	0.6954	0.776457	1.03254	0.960256	0.79399	1.40128	0.975989	0.949635	1.19079	0.924409	0.758041	1.32771	0.936732	1.09744	1.30663	1.33506	1.4433	1.19235	1.22798
Os01g0100900	0.893951	0.48382	0.845724	1.57405	4.631	2.06477	0.977089	0.843168	0.750355	1.18635	0.931363	0.907	1.31371	1.06617	0.799888	0.85286	0.908958	0.686123	0.91424	1.08022	0.929735	0.874204	1.25378	1.1911	1.0486	1.3538	0.89378	1.47401	1.6303	0.959887	1.54034	2.18502	1.96426	1.1194	1.08645	1.10699
Os01g0101150	1.01816	0.746219	0.97009	0.858143	1.74957	1.61748	0.954827	0.883386	1.06391	0.77038	0.928031	1.06688	1.06835	1.16683	0.869515	1.12391	1.01986	1.01455	0.928012	1.09699	0.907391	1.11378	0.930617	1.0131	1.13149	0.737305	1.00277	1.24687	1.06617	0.971151	0.933986	0.785473	1.25675	1.09218	1.18713	1.25024
Os01g0101175	1	1	1	1	1.08538	1.18143	1	1.19118	0.882788	1	1	0.641571	1	1	1.13716	1	0.768612	0.713144	1	0.775471	1	0.909141	1	0.763477	0.865309	1.20213	0.735573	1	1	1.11975	1	1	1	1	1	1
Os01g0101200	1.01286	2.03874	1.09349	0.876849	0.60483	1.25456	0.933318	1.0396	1.12584	0.803909	0.93517	0.856359	0.868856	0.876994	0.941535	1.01109	1.10282	1.27574	1.02205	0.886652	1.05082	1.30016	1.08828	1.33109	1.14526	0.789738	1.30242	0.88871	0.986152	1.25356	0.764359	0.712437	0.572831	0.992086	1.70376	1.21333
Os01g0101300	0.667989	0.588511	0.559508	0.422082	1.02374	0.647759	0.975458	1.00512	0.962333	1.05701	0.863481	1.02585	0.949322	1.02185	0.801305	1.00819	1.02925	0.827071	0.935588	1.03455	0.940898	0.959366	1.32365	1.06847	1.0956	1.05177	0.972362	0.852326	1.28348	1.02839	1.31394	1.26094	1.34294	1.02713	0.889252	1.25553
Os01g0101600	1.0243	0.54731	0.771289	0.0928268	0.613633	0.785312	0.99337	0.80207	0.585082	1.09257	0.905889	0.904668	1.02698	1.15487	0.806857	0.841436	0.920181	0.774851	0.801126	1.21222	0.811722	0.848533	1.25607	0.836699	1.03787	0.987303	0.956881	0.824214	1.09995	1.02106	1.07088	0.995814	1.20175	1.00457	1.14531	1.37534
Os01g0101700	0.427789	0.423258	0.502936	0.253658	0.630994	0.506036	1.2352	1.27277	0.877465	1.04616	1.22881	0.930125	0.803645	0.820012	1.06456	1.13083	1.08186	0.982782	0.989749	1.03119	1.025	1.2533	1.54296	1.39063	1.21387	1.51743	1.06525	0.750838	1.08482	0.858774	1.55139	1.1699	1.19101	0.92495	0.921705	1.01545
Os01g0101800	0.455943	0.354726	0.499003	1.17574	1.5421	1.75429	0.799937	0.91488	1.07188	1.35552	1.13941	1.65262	0.995757	1.30854	1.0622	1.00133	1.40633	1.55677	1.09977	0.98728	1.22564	1.08737	0.600205	0.869521	0.806856	0.91011	0.782801	0.838217	0.851696	1.42545	1.18456	0.959665	0.946634	1.09733	0.79693	0.879047
Os01g0101850	0.978121	0.971734	1.0006	1	1	1	1	1	1	0.720355	0.752528	1	1	1	1	1	0.772302	1	1	1.45899	1	0.93314	1	1	1.18679	1	1	1	1	1	0.741921	1	1	1	1.09721	1
Os01g0101900	0.146444	0.117754	0.109342	1	1	1	1	1	1	1	1	1	1	1.53342	1	1	1	1	0.718697	1	1	1	1	1	1	1	1	1.41416	0.725591	1.40513	2.0939	1	1	1.48753	1.24859	1.37035
Os01g0102000	0.301051	0.329247	0.352103	0.918388	0.912527	1.26129	0.873174	0.614752	0.859404	0.850197	1.08601	1.20574	1.12231	1.38627	1.09383	1.44719	1.50406	1.79914	1.50849	0.651403	0.810387	1.26298	1.3601	0.789727	1.02881	0.693656	1.29736	1.06318	0.616009	1.32165	0.922581	0.943731	0.750199	1.43076	1.77724	1.81285
Os01g0102300	4.38252	2.8715	3.63078	0.493873	0.799784	1.18383	1.08023	1.01667	1.02346	0.892522	1.02419	0.823987	1.01543	0.866447	1.17536	1.17492	0.850262	0.904686	1.10428	1.13447	1.08109	0.914522	1.12122	1.16948	1.17323	0.628509	1.11297	0.928839	1.20233	1.06515	1.20566	1.33995	1.11376	1.40727	1.37226	1.31286
Os01g0102400	1.03444	0.934254	0.939651	1.51176	1.33222	2.99313	0.893576	1.11588	1.04616	0.8701	0.902374	1.07108	0.946534	1.00519	1.19065	0.887804	0.900132	0.879119	0.82961	0.838433	0.885366	0.790288	0.880509	0.846553	0.935701	1.09306	0.970629	1.28767	1.07342	0.917233	1.29215	1.17052	1.4895	1.0594	1	0.946196
Os01g0102500	0.636127	0.642579	0.538983	0.507631	1.05238	0.783946	0.858205	0.791709	0.791413	1.00716	0.989785	1.18984	1.58711	1.30436	0.914048	1.04284	0.963695	1.11446	1.10866	0.870448	0.943125	0.862817	0.904561	0.966494	1.00206	2.15696	0.793092	2.01463	1.15567	1.49346	1.29136	0.958831	1.06784	0.785098	0.880262	0.728914
Os01g0102600	0.831755	0.872122	1.43419	0.290983	0.329228	0.775728	1.02702	1.01476	1.0615	0.983935	1.04945	1.00603	0.778777	0.804706	1.00311	1.08761	1.05688	1.10497	0.892825	1.03118	1.11944	0.880001	0.991202	1.01297	1.02433	0.60131	1.19489	0.50371	0.741863	0.857288	0.601737	0.624635	0.654296	1.00168	0.920241	1.09661
Os01g0102700	0.545599	0.460203	0.531609	0.591996	1.16957	0.529056	0.891044	1.00069	1.08386	1.02518	1.01829	1.3305	1.05469	1.01331	0.947015	0.917675	1.29094	1.16064	1.07903	0.962599	1.01605	0.964943	0.942129	0.865773	0.945576	1.04342	0.873852	0.82506	1.01753	0.963424	1.13525	1.53381	1.46247	1.00882	0.860008	0.863311
Os01g0102800	0.898174	1.19514	1.3697	1.29641	1.10454	1.11822	0.884274	0.802267	0.678607	0.924323	0.784068	0.964765	1.06659	0.804514	0.686865	0.820953	0.832893	0.682414	0.833539	1.06982	0.865142	0.939414	1.00376	0.992219	1.09434	1.13741	0.901609	0.856459	1.3235	0.908101	1.30867	1.30183	1.40823	1.48804	1.18388	1.15408
Os01g0102850	1.08068	0.831258	1.5787	0.944385	1.0654	1.20616	0.77304	0.96293	0.704482	0.886431	0.841689	0.808382	0.901478	0.87735	0.747727	1.27066	1.01821	0.922915	1.15015	0.885917	1.27301	1.08638	1.27272	0.979061	0.945512	0.590009	0.81743	1.1636	1.25833	1.54643	1.05337	1.14949	1.04222	1.66284	1.2594	3.62099
Os01g0102900	7.43452	6.47761	5.74945	1.77517	1.14286	1.0291	1.01801	0.831372	1.30322	1.00464	1.34655	0.767366	1.18681	1.5755	1.35121	1.05264	0.92625	1.26665	1.2911	1.22855	1.29672	1.11817	1.28952	1.2255	1.25135	0.721269	1.06855	1.64387	1.07456	1.23202	0.825264	1.06379	1.01978	1.37708	2.05978	2.92651
Os01g0103000	0.660254	0.581644	0.658069	1.65464	1.36629	0.884846	0.632478	0.827258	2.16718	1.02186	1.05267	1.62454	0.907415	1.59957	0.672049	1.09168	2.2768	2.11434	1.48466	0.983291	1.36669	1.01326	0.702306	0.869437	0.926754	0.620287	0.902949	0.880253	1.01312	1.72664	0.975811	0.711568	1.2785	1.24382	0.847634	1.22737
Os01g0103050	1	1	1	1	1.03097	1.06489	0.949978	0.930113	1.01045	1.07796	1.07153	1.16525	1.02367	0.973297	0.973848	1.01684	1.02276	1.03624	0.993632	0.942604	0.910807	1.00312	0.984205	0.90781	0.928179	0.962273	0.989364	1.02031	0.981807	0.974627	0.966291	1.07975	1.11187	1.18655	0.851641	1.36266
Os01g0103075	0.761299	0.975788	0.946992	1.00422	0.920935	0.936264	1	1	1	1	1	1	1	1	1	1	1	1	1	1	1	1	1	1	1	1	1	1	1	1	1	1	1	1	0.481256	1
Os01g0103100	0.780334	0.700149	0.700716	0.357841	0.786506	0.516283	0.973736	1.00664	1.07087	1.19863	1.09224	0.956294	0.875269	1.53781	1.27112	1.15055	1.37548	1.09131	1.32206	0.685851	0.666509	1.18777	1.27976	0.966625	1.01619	1.30173	0.789222	1.77885	1.48779	1.16466	1.60189	1.39781	1.06978	0.729534	1.47232	0.869227
Os01g0103400	1.49426	1.7248	1.59697	1.43902	1.50275	0.879457	0.641721	0.69488	1.10098	1.08289	1.00281	1.02116	1.36267	1.2711	1.20216	0.770438	1.41319	0.564281	1.51728	1.42985	1.40589	0.75084	1.11038	1.10491	1.11404	1.33264	0.484862	0.622893	1.48327	0.827863	0.871988	1	1	1	1.14031	1
Os01g0103600	0.664913	0.492156	0.679876	1.03116	1.61928	0.792775	0.969203	0.998179	1.20026	1.08107	1.05154	1.08019	1.4791	0.733957	1.00565	0.868757	1.19386	0.938237	1.06288	1.18104	1.08766	0.892932	0.948673	0.788132	1.0142	1.11191	0.884771	0.78212	1.25331	0.921376	1.12474	1.9412	1.6604	1.11631	0.979511	0.921307
Os01g0103650	1	1	1	1	1.09211	1	1	1	1	1	1	1	1	1	1	1	1	1	1	1	1	1	1	1	1	1	1	1	1	1	1	1	1	1	1	1
Os01g0103700	1.18951	1.0964	1.07653	0.821524	0.614113	1.43439	1.05394	0.77977	0.83859	0.976796	1.09066	0.915055	1.12206	1.16563	0.966196	0.866025	1.01258	0.934719	0.882481	1.03446	1.02988	0.902341	1.05799	0.967323	1.04343	1.09452	0.890409	0.907138	1.31911	1.02324	0.980311	0.93633	1.23531	1.34935	1.04141	1.3864
Os01g0103800	0.606337	0.585077	0.687628	1.31254	1.54132	1.67248	0.835034	0.85536	0.787175	1.0344	1.06259	1.23108	0.984612	1.21796	0.771102	0.936554	1.09598	0.936468	0.9075	0.972683	0.825162	1.0051	1.09477	0.816047	0.960176	1.19653	0.825012	0.982352	1.409	1.06241	1.21192	1.28007	1.21185	1.16072	1.0879	1.05837
Os01g0103900	1.27491	1.07405	1.11553	1.26394	1.61956	1.70108	1.06823	0.995435	0.986377	0.883722	1.02336	1.31484	1.30542	1.14003	0.929988	1.09777	1.07327	0.991394	1.03853	1.03746	1.15474	1.11282	0.81601	0.829286	0.907619	0.976365	0.93723	0.992709	0.986889	1.27859	0.97706	1.14668	0.959647	0.917332	1.01037	1.06437
Os01g0104000	0.953141	0.708898	0.940645	1.05681	1.45262	1.31639	0.90192	0.880718	0.728574	1.03202	1.05859	1.03241	1.0298	1.2892	0.788517	0.850496	1.15279	0.955929	0.886413	1.12083	0.947073	1.01231	1.16204	0.910497	1.24614	1.37575	1.04343	1.03396	1.09044	1.06359	1.46952	1.47192	1.32428	1.45533	1.19142	1.66333
Os01g0104100	0.781617	0.516978	0.729777	0.401798	0.934228	1.10658	1.11227	1.03954	0.717689	0.969809	0.940446	0.931226	0.884226	0.955982	0.779684	0.926156	0.925392	0.731171	0.845236	1.06172	0.854846	0.9214	1.195	1.02855	1.06709	1.03469	0.99946	0.811777	1.03748	0.983416	1.04207	1.04272	1.00732	1.00659	1.02587	1.06979
Os01g0104200	0.806998	0.36511	0.619987	0.788553	0.920078	0.734087	1.07161	1.06356	0.938379	1.11764	1.06289	0.945524	1.00823	1	0.984957	1.23514	0.959542	0.820952	1.11071	0.953914	0.889916	1.08888	1.03222	1.08961	1.09304	1.16673	0.918745	0.948695	0.958391	0.913061	1.05774	1.01069	1.00559	0.43896	0.510755	0.337735
Os01g0104350	0.747785	1.18292	1.26816	0.916475	0.594938	0.725454	0.980227	0.915627	1.02091	0.968585	1.07271	1.02364	0.985027	1.19766	1.06453	0.93429	0.966006	1.0107	1.14621	1.04648	0.887127	1.00945	1.28306	1.12833	0.878843	1.27012	1.01761	1.85633	1.09008	1.12747	2.03728	1.71292	1.01026	0.790571	1.28971	0.910714
Os01g0104400	0.389657	0.434699	0.429847	0.891716	1.31694	1.22483	0.964875	1.1424	0.946872	0.966304	1.14624	1.01761	0.98486	1.05941	0.899043	1.03802	1.11727	1.15151	1.04216	0.8583	0.923815	1.2313	1.06128	0.992782	0.989513	0.678789	0.99806	1.09341	0.863481	1.00012	0.945379	0.993518	0.711072	0.679016	0.881247	0.663613
Os01g0104500	1	1	1	1	1	1	0.956821	0.997185	1.06619	0.999508	1	1.03769	1	0.965396	1	0.972329	1.18444	1.10433	1.0515	0.917493	0.973799	1.05625	0.998231	1.00345	0.999859	0.94312	1	1	0.91931	1.06268	1	1	1	1	0.949013	1
Os01g0104600	0.7048	0.496854	0.680452	0.292241	0.610122	0.631608	1.0919	0.83605	0.703243	0.912628	0.817764	0.911572	0.919094	1.01244	0.78404	0.85349	0.923205	0.794543	0.691598	0.960559	0.944078	0.796981	0.993762	0.964996	0.927445	0.861449	1.00388	0.687168	1.29497	0.813776	0.695536	0.856941	1.0223	1.32243	1.11247	1.22854
Os01g0104800	1.11337	0.876768	0.820511	0.77165	1.30808	1.57773	0.671972	0.865793	0.632562	0.827959	1.01687	1.19706	1.31272	0.564684	0.351228	0.886004	0.830894	0.878361	0.651186	0.796102	0.780243	0.714476	0.850214	0.721839	0.861788	0.980107	0.771691	0.645522	1.49008	1.07508	1.0311	1.41281	1.23454	1.41382	0.964171	1.32638
Os01g0104900	1.87218	1.08906	1.24248	0.618076	0.967077	1.34151	0.905289	0.593556	1.23043	1.06487	0.919051	1.47141	1.41291	1.79873	1.01241	1.34065	1.22463	1.56692	1.0943	0.756965	0.870006	1.43924	1.00891	0.72765	1.02966	1.06147	1.34364	2.06996	0.894894	1.53864	1.32717	1.22825	1.47832	0.711621	1.24589	1.02411
Os01g0105300	0.948702	1.07175	0.974489	1.54283	1.26537	1.00013	1	1.02218	0.977593	1	1	1	1	1	1	0.889185	0.7098	0.589282	0.989072	1.57615	1.19829	0.533837	1.31364	0.63014	0.934873	1.90392	0.810043	0.626936	1.96991	0.567466	1.05096	0.87347	0.901964	1.54312	1.10306	1.07793
Os01g0105400	0.92885	1.06041	0.676669	0.429087	0.749988	0.420254	0.77898	1.08586	0.741262	1.09182	0.701532	1.14125	0.922947	0.898173	0.893047	1.16534	1.08661	1.0058	1.08003	0.963392	0.910814	0.853874	1.05375	0.855659	0.961436	1.00567	0.902634	0.768716	1.09556	0.980381	1.04122	1.33044	1.26614	0.919809	0.945521	1.18477
Os01g0105700	1.05407	0.922207	0.997307	1	1	1.03746	0.93743	1.00935	1.01085	1.20712	1.03551	1.30363	1.24333	1.57167	1.23867	1.27528	1.09031	0.752838	0.978201	1.05063	0.800441	1.22791	0.910626	0.852575	0.998391	1.21596	0.836235	1.49862	1.18326	1.09929	1.12412	1.13545	1.09243	0.706732	0.732656	0.77867
Os01g0105800	1.16255	0.725519	0.876286	5.90246	8.09689	10.5198	0.839223	0.738003	0.760832	1.08282	0.872728	0.856563	1.29619	1.71876	1.13358	0.983253	0.741824	0.679135	1.20033	1.18532	1.22378	1.02205	1.26028	0.85376	1.23748	2.71684	1.00055	3.83259	1.50053	2.03594	3.17561	3.12628	2.26247	0.817943	0.885323	0.892028
Os01g0105900	0.356484	0.402487	0.386961	2.26004	3.80659	2.9343	0.965233	0.699949	0.577017	1.16209	0.903295	0.850031	1.67386	2.38347	1.23473	0.91148	0.971502	0.8403	1.13501	0.955777	0.883355	0.838683	1.34227	0.93448	0.954178	2.33454	0.87864	3.52062	1.44296	1.5956	1.36423	1.44803	1.552	1.1573	1.03418	0.907315
Os01g0106200	0.625272	0.672265	0.476874	1.37337	1.64091	1.00245	0.920662	1.075	1.1455	1.06826	1.0844	1.12484	1.01895	1.25413	1.28775	1.22869	1.42486	1.25017	1.31307	0.920881	0.903911	0.947817	1.25008	0.92579	1.0501	1.47147	0.933805	1.28234	0.964342	1.07206	1.50956	1.7253	1.59182	0.630658	0.845097	0.721365
Os01g0106300	0.659412	0.930435	0.789025	1	1.00397	1	1.15411	1.02837	0.784331	1.20707	1.30854	1.53186	0.377135	1.32434	1.10434	1.33984	1.38026	1.34088	1.53936	0.72343	0.760014	1.1689	1.32873	1.14175	0.843995	0.688414	1.8671	0.855633	0.515746	0.731427	0.434231	2.11724	0.994653	0.436862	0.458524	0.525657
Os01g0106400	0.847389	0.76164	0.881583	2.96534	5.8738	2.8824	1.48245	1.24758	0.569194	1.00183	0.764027	1.02458	0.403543	0.601494	0.924735	1.24996	0.835567	0.760695	1.56774	0.876534	0.950391	0.869541	1.50743	1.14958	0.743505	0.482191	1.44501	0.755888	1.05615	0.628856	0.534857	1.1625	0.985224	0.211709	0.294566	0.141336
Os01g0106500	0.970011	0.945546	0.981283	1.27346	2.15161	0.883731	0.695411	0.803549	0.957062	0.983371	1.10228	0.897477	1.29297	0.918943	0.750981	0.957694	0.704962	1.09802	0.752948	1.01066	0.75444	0.767172	1.06026	0.800401	0.775623	0.716524	0.731462	0.691909	1.90538	1.06001	1.32097	1.15851	1.03973	1.28998	1.02903	1.26842
Os01g0106600	0.230094	0.216689	0.257048	0.657911	1.20378	0.958182	1.26385	1.05013	0.918801	1.00536	0.882047	1.13554	1.14345	0.822245	1.09554	1.17295	1.01346	1.09023	0.956901	1.09244	1.16895	1.39984	1.07587	1.59091	1.1189	1.55003	1.02495	1.47144	1.39091	1.27673	1.95166	1.85656	1.41091	1.11554	1.18442	0.765393
Os01g0106700	1.30506	0.785533	0.863811	0.711167	1.13916	1.84118	0.870539	0.844345	0.554103	0.895941	0.829742	0.861127	1.1277	0.903706	0.631993	0.866386	0.936722	0.720061	0.82462	1.05957	0.834808	0.830989	1.16649	0.893099	1.06187	1.15432	0.949522	1.24823	1.85234	1.02821	1.04434	1.07541	1.55346	1.28784	1.21238	1.80266
Os01g0106750	1.97865	5.3267	1.16787	3.64896	3.66975	1.51542	1.42187	1.02876	1.52302	0.933732	0.963591	0.728169	1.05462	1.29379	1.24684	1.19249	1.27409	1.02271	0.917288	1.20753	1.65546	0.882462	0.943876	0.750186	1.02217	1.34931	0.819871	2.48756	1.3741	1.12646	2.3789	1.38334	1.16659	1.64862	1.48685	1.87132
Os01g0106800	1.10425	0.893243	1.35716	1.18017	1.49937	1.1584	0.965123	0.93802	1.26298	1.01327	1.04896	1.0399	1.10021	0.922227	1.12834	1.10739	1.21348	1.12848	1.16315	1.17932	1.12053	0.891451	1.12714	0.924758	0.994336	1.14819	0.931259	1.0992	1.12048	1.00011	1.33248	1.53687	1.44227	1.1049	1.26828	1.254
Os01g0106900	0.69778	0.347478	0.713926	1.03227	1.06595	1.67203	1.19421	1.01719	0.62394	1.02926	0.854248	0.94999	0.795695	1.2133	0.791792	1.00426	0.918394	0.791862	0.855405	0.981917	0.992473	0.939583	1.11185	1.00272	1.07207	0.807079	0.92106	0.726906	1.21984	0.942619	0.922361	0.963344	1.03441	1.57881	1.4969	0.868833
Os01g0107000	1.04739	1.05085	1.1703	1.67984	1.20239	1.31122	1.0806	0.884563	0.689689	0.923576	1.06209	0.762045	1.13108	0.964181	0.802649	0.972963	0.957066	0.787831	0.856645	1.0538	0.961241	0.865417	1.13223	1.09945	1.09776	0.942442	1.00667	1.03525	1.29636	1.05558	0.832812	0.991895	0.890692	1.63451	1.17	1.36222
Os01g0107400	0.606114	0.791536	0.53835	3.10766	2.20716	1.85794	1.08346	1.08234	1.43259	1.12759	0.938465	1.20472	0.564103	0.986948	1.43814	0.861615	0.815797	0.696811	1.04783	1.24841	0.881744	0.835022	0.966969	0.872166	0.939539	1.34238	0.927428	0.776008	1.02009	0.88309	1.01999	0.74425	1.25847	0.755279	0.808599	0.971505
Os01g0107700	0.8803	0.662377	0.721342	1.3574	1.86672	1.59704	0.916365	0.822983	1.07643	0.907751	0.994041	1.25116	0.848654	1.26218	1.23206	1.05053	1.1736	1.06205	1.00614	1.10689	0.973864	0.906655	0.842647	0.800276	1.30719	1.0016	1.00245	0.724074	1.09115	1.11474	1.15218	1.21281	1.50192	1.49451	1.16227	1.4277
Os01g0107750	1	1	1	1	1	1	0.928708	1	1	1	1	1	1	1	1	1	1.0501	1.10389	1	1	0.925049	1.05284	0.896268	1.13096	1	1.04225	0.950791	1.05635	1	1	1.14737	1	1	1	1	0.898796
Os01g0107900	1.56103	0.77184	1.27002	0.648409	2.1424	2.59655	0.967078	0.911617	0.818199	0.905569	0.872609	0.905092	1.08952	0.777798	0.855368	0.75225	0.751197	0.754089	0.672604	1.2341	1.06572	0.750375	1.06504	0.905693	0.951527	1.02684	1.11746	0.977334	1.26899	0.985489	0.995707	0.838957	0.867916	1.5808	1.32445	1.50374
Os01g0108000	0.754874	0.4619	0.624068	0.446758	1.61616	2.16402	0.958802	0.795403	0.532842	1.18039	0.822433	0.955513	1.29755	1.05347	0.650031	0.969767	1.05577	0.907754	0.805801	0.96858	0.776114	0.890884	1.11004	0.897399	1.08317	1.14171	0.843124	1.26297	1.42444	1.01425	1.4248	1.53869	1.87063	1.16039	1.01468	0.928195
[truncated: 37,586 more rows]

## Sheet: Drought_Resistant-ratio
GeneID	SRR11342749	SRR11342750	SRR1298436	SRR1298437	SRR1298442	SRR1298443	SRR1298438	SRR1298439	SRR1298444	SRR1298445	SRR12764693	SRR12764694	SRR12764695	SRR12764696	SRR12764697	SRR12764698	SRR2931123	SRR2931124	SRR2931125	SRR2931126	SRR2931127	SRR2931128	SRR2931130	SRR2931131	SRR2931133	SRR2931134	SRR2931135	SRR2931136	SRR2931138	SRR2931139	SRR2931140
[truncated: 37,654 more rows]

[truncated: 1 more sheets: Drought_Susceptible-ratio]
