# Supplementary material for: Meta-analysis of public RNA-sequencing data of drought and salt stresses in different phenotypes of resistant and susceptible Oryza sativa cultivars
Source: Quant Plant Biol. 2025 Sep 5;6:e27. doi: 10.1017/qpb.2025.10020 (PMC12451249; doi:10.1017/qpb.2025.10020)
Supplement: Shintani and Bono supplementary material [file S2632882825100209sup001.zip › Supplementary_TableS5.xlsx]

## Sheet: Salt_Resistant-score
GeneID	all	up1.5	dn1.5	unchange1.5	TN1.5	up2	dn2	unchange2	TN2	up5	dn5	unchange5	TN5	up10	dn10	unchange10	TN10
Os01g0100100	24	0	1	23	-1	0	0	24	0	0	0	24	0	0	0	24	0
Os01g0100200	24	1	4	19	-3	0	1	23	-1	0	0	24	0	0	0	24	0
Os01g0100300	24	1	1	22	0	0	0	24	0	0	0	24	0	0	0	24	0
Os01g0100400	24	0	2	22	-2	0	0	24	0	0	0	24	0	0	0	24	0
Os01g0100466	24	1	0	23	1	1	0	23	1	0	0	24	0	0	0	24	0
Os01g0100500	24	2	1	21	1	0	0	24	0	0	0	24	0	0	0	24	0
Os01g0100600	24	0	2	22	-2	0	0	24	0	0	0	24	0	0	0	24	0
Os01g0100650	24	7	4	13	3	6	4	14	2	3	1	20	2	1	0	23	1
Os01g0100700	24	0	5	19	-5	0	0	24	0	0	0	24	0	0	0	24	0
Os01g0100800	24	0	0	24	0	0	0	24	0	0	0	24	0	0	0	24	0
Os01g0100900	24	3	2	19	1	0	0	24	0	0	0	24	0	0	0	24	0
Os01g0101150	24	1	1	22	0	0	0	24	0	0	0	24	0	0	0	24	0
Os01g0101175	24	3	2	19	1	0	0	24	0	0	0	24	0	0	0	24	0
Os01g0101200	24	1	2	21	-1	1	0	23	1	0	0	24	0	0	0	24	0
Os01g0101300	24	0	0	24	0	0	0	24	0	0	0	24	0	0	0	24	0
Os01g0101600	24	1	2	21	-1	0	0	24	0	0	0	24	0	0	0	24	0
Os01g0101700	24	4	0	20	4	0	0	24	0	0	0	24	0	0	0	24	0
Os01g0101800	24	0	2	22	-2	0	0	24	0	0	0	24	0	0	0	24	0
Os01g0101850	24	0	0	24	0	0	0	24	0	0	0	24	0	0	0	24	0
Os01g0101900	24	2	3	19	-1	0	3	21	-3	0	0	24	0	0	0	24	0
Os01g0102000	24	6	2	16	4	2	1	21	1	0	0	24	0	0	0	24	0
Os01g0102300	24	2	0	22	2	0	0	24	0	0	0	24	0	0	0	24	0
Os01g0102400	24	2	0	22	2	2	0	22	2	0	0	24	0	0	0	24	0
Os01g0102500	24	0	0	24	0	0	0	24	0	0	0	24	0	0	0	24	0
Os01g0102600	24	0	3	21	-3	0	2	22	-2	0	0	24	0	0	0	24	0
Os01g0102700	24	2	0	22	2	0	0	24	0	0	0	24	0	0	0	24	0
Os01g0102800	24	2	1	21	1	0	0	24	0	0	0	24	0	0	0	24	0
Os01g0102850	24	2	1	21	1	0	0	24	0	0	0	24	0	0	0	24	0
Os01g0102900	24	1	3	20	-2	0	3	21	-3	0	0	24	0	0	0	24	0
Os01g0103000	24	3	3	18	0	0	2	22	-2	0	0	24	0	0	0	24	0
Os01g0103050	24	0	0	24	0	0	0	24	0	0	0	24	0	0	0	24	0
Os01g0103075	24	4	0	20	4	3	0	21	3	0	0	24	0	0	0	24	0
Os01g0103100	24	3	2	19	1	0	1	23	-1	0	0	24	0	0	0	24	0
Os01g0103400	24	0	0	24	0	0	0	24	0	0	0	24	0	0	0	24	0
Os01g0103600	24	1	0	23	1	0	0	24	0	0	0	24	0	0	0	24	0
Os01g0103650	24	0	0	24	0	0	0	24	0	0	0	24	0	0	0	24	0
Os01g0103700	24	0	0	24	0	0	0	24	0	0	0	24	0	0	0	24	0
Os01g0103800	24	0	0	24	0	0	0	24	0	0	0	24	0	0	0	24	0
Os01g0103900	24	0	0	24	0	0	0	24	0	0	0	24	0	0	0	24	0
Os01g0104000	24	1	0	23	1	0	0	24	0	0	0	24	0	0	0	24	0
Os01g0104100	24	0	0	24	0	0	0	24	0	0	0	24	0	0	0	24	0
Os01g0104200	24	0	6	18	-6	0	3	21	-3	0	0	24	0	0	0	24	0
Os01g0104350	24	2	0	22	2	0	0	24	0	0	0	24	0	0	0	24	0
Os01g0104400	24	0	0	24	0	0	0	24	0	0	0	24	0	0	0	24	0
Os01g0104500	24	0	0	24	0	0	0	24	0	0	0	24	0	0	0	24	0
Os01g0104600	24	0	2	22	-2	0	0	24	0	0	0	24	0	0	0	24	0
Os01g0104800	24	0	5	19	-5	0	1	23	-1	0	0	24	0	0	0	24	0
Os01g0104900	24	5	2	17	3	3	0	21	3	0	0	24	0	0	0	24	0
Os01g0105300	24	9	4	11	5	4	3	17	1	1	0	23	1	0	0	24	0
Os01g0105400	24	0	0	24	0	0	0	24	0	0	0	24	0	0	0	24	0
Os01g0105700	24	0	1	23	-1	0	0	24	0	0	0	24	0	0	0	24	0
Os01g0105800	24	6	1	17	5	4	0	20	4	0	0	24	0	0	0	24	0
Os01g0105900	24	4	0	20	4	2	0	22	2	0	0	24	0	0	0	24	0
Os01g0106200	24	2	0	22	2	0	0	24	0	0	0	24	0	0	0	24	0
Os01g0106300	24	9	8	7	1	6	5	13	1	1	1	22	0	0	0	24	0
Os01g0106400	24	10	7	7	3	7	5	12	2	1	0	23	1	0	0	24	0
Os01g0106500	24	1	3	20	-2	0	0	24	0	0	0	24	0	0	0	24	0
Os01g0106600	24	5	1	18	4	0	0	24	0	0	0	24	0	0	0	24	0
Os01g0106700	24	1	3	20	-2	0	1	23	-1	0	0	24	0	0	0	24	0
Os01g0106750	24	4	2	18	2	1	0	23	1	0	0	24	0	0	0	24	0
Os01g0106800	24	1	0	23	1	0	0	24	0	0	0	24	0	0	0	24	0
Os01g0106900	24	7	0	17	7	3	0	21	3	3	0	21	3	1	0	23	1
Os01g0107000	24	4	2	18	2	0	0	24	0	0	0	24	0	0	0	24	0
Os01g0107400	24	2	4	18	-2	0	0	24	0	0	0	24	0	0	0	24	0
Os01g0107700	24	0	1	23	-1	0	0	24	0	0	0	24	0	0	0	24	0
Os01g0107750	24	0	0	24	0	0	0	24	0	0	0	24	0	0	0	24	0
Os01g0107900	24	1	1	22	0	0	0	24	0	0	0	24	0	0	0	24	0
Os01g0108000	24	2	1	21	1	0	0	24	0	0	0	24	0	0	0	24	0
Os01g0108200	24	0	0	24	0	0	0	24	0	0	0	24	0	0	0	24	0
Os01g0108400	24	6	4	14	2	5	2	17	3	1	1	22	0	0	0	24	0
Os01g0108500	24	6	2	16	4	4	1	19	3	1	0	23	1	0	0	24	0
Os01g0108600	24	4	0	20	4	4	0	20	4	0	0	24	0	0	0	24	0
Os01g0108700	24	0	0	24	0	0	0	24	0	0	0	24	0	0	0	24	0
Os01g0108800	24	4	3	17	1	1	0	23	1	0	0	24	0	0	0	24	0
Os01g0109000	24	2	3	19	-1	0	2	22	-2	0	0	24	0	0	0	24	0
Os01g0109201	24	4	1	19	3	0	0	24	0	0	0	24	0	0	0	24	0
Os01g0109300	24	5	2	17	3	5	2	17	3	5	1	18	4	0	0	24	0
Os01g0109366	24	0	2	22	-2	0	0	24	0	0	0	24	0	0	0	24	0
Os01g0109432	24	0	6	18	-6	0	0	24	0	0	0	24	0	0	0	24	0
Os01g0109500	24	0	1	23	-1	0	0	24	0	0	0	24	0	0	0	24	0
Os01g0109700	24	3	3	18	0	1	1	22	0	0	0	24	0	0	0	24	0
Os01g0109750	24	0	0	24	0	0	0	24	0	0	0	24	0	0	0	24	0
Os01g0110050	24	1	0	23	1	0	0	24	0	0	0	24	0	0	0	24	0
Os01g0110100	24	2	0	22	2	1	0	23	1	0	0	24	0	0	0	24	0
Os01g0110200	24	7	5	12	2	5	1	18	4	0	1	23	-1	0	0	24	0
Os01g0110400	24	6	1	17	5	0	0	24	0	0	0	24	0	0	0	24	0
Os01g0110500	24	1	1	22	0	0	0	24	0	0	0	24	0	0	0	24	0
Os01g0110600	24	0	0	24	0	0	0	24	0	0	0	24	0	0	0	24	0
Os01g0110700	24	0	0	24	0	0	0	24	0	0	0	24	0	0	0	24	0
Os01g0110800	24	6	4	14	2	4	2	18	2	1	0	23	1	0	0	24	0
Os01g0111000	24	0	2	22	-2	0	0	24	0	0	0	24	0	0	0	24	0
Os01g0111100	24	0	5	19	-5	0	3	21	-3	0	0	24	0	0	0	24	0
Os01g0111200	24	0	1	23	-1	0	0	24	0	0	0	24	0	0	0	24	0
Os01g0111300	24	5	1	18	4	1	0	23	1	0	0	24	0	0	0	24	0
Os01g0111400	24	0	1	23	-1	0	0	24	0	0	0	24	0	0	0	24	0
Os01g0111500	24	2	0	22	2	0	0	24	0	0	0	24	0	0	0	24	0
Os01g0111600	24	0	0	24	0	0	0	24	0	0	0	24	0	0	0	24	0
Os01g0111700	24	8	8	8	0	5	6	13	-1	3	1	20	2	3	0	21	3
Os01g0111800	24	6	4	14	2	0	0	24	0	0	0	24	0	0	0	24	0
Os01g0111900	24	7	4	13	3	2	1	21	1	0	0	24	0	0	0	24	0
Os01g0112000	24	5	4	15	1	1	2	21	-1	0	0	24	0	0	0	24	0
Os01g0112050	24	3	4	17	-1	0	0	24	0	0	0	24	0	0	0	24	0
Os01g0112100	24	0	1	23	-1	0	0	24	0	0	0	24	0	0	0	24	0
Os01g0112201	24	1	0	23	1	0	0	24	0	0	0	24	0	0	0	24	0
Os01g0112300	24	0	0	24	0	0	0	24	0	0	0	24	0	0	0	24	0
Os01g0112400	24	1	0	23	1	0	0	24	0	0	0	24	0	0	0	24	0
Os01g0112500	24	7	0	17	7	3	0	21	3	0	0	24	0	0	0	24	0
Os01g0112600	24	2	1	21	1	0	0	24	0	0	0	24	0	0	0	24	0
Os01g0112800	24	0	0	24	0	0	0	24	0	0	0	24	0	0	0	24	0
Os01g0113000	24	0	0	24	0	0	0	24	0	0	0	24	0	0	0	24	0
Os01g0113150	24	0	0	24	0	0	0	24	0	0	0	24	0	0	0	24	0
Os01g0113200	24	3	5	16	-2	1	1	22	0	0	0	24	0	0	0	24	0
Os01g0113300	24	3	4	17	-1	3	0	21	3	0	0	24	0	0	0	24	0
Os01g0113325	24	0	0	24	0	0	0	24	0	0	0	24	0	0	0	24	0
Os01g0113350	24	1	1	22	0	0	0	24	0	0	0	24	0	0	0	24	0
Os01g0113400	24	1	1	22	0	0	0	24	0	0	0	24	0	0	0	24	0
Os01g0113450	24	1	0	23	1	0	0	24	0	0	0	24	0	0	0	24	0
Os01g0113500	24	2	0	22	2	2	0	22	2	0	0	24	0	0	0	24	0
Os01g0113600	24	1	1	22	0	0	0	24	0	0	0	24	0	0	0	24	0
Os01g0113650	24	3	3	18	0	3	1	20	2	0	0	24	0	0	0	24	0
Os01g0113700	24	5	0	19	5	2	0	22	2	0	0	24	0	0	0	24	0
Os01g0113750	24	0	0	24	0	0	0	24	0	0	0	24	0	0	0	24	0
Os01g0113800	24	4	1	19	3	3	1	20	2	0	0	24	0	0	0	24	0
Os01g0113900	24	3	3	18	0	0	1	23	-1	0	0	24	0	0	0	24	0
Os01g0113950	24	0	2	22	-2	0	1	23	-1	0	0	24	0	0	0	24	0
Os01g0114000	24	0	0	24	0	0	0	24	0	0	0	24	0	0	0	24	0
Os01g0114100	24	5	0	19	5	3	0	21	3	0	0	24	0	0	0	24	0
Os01g0114150	24	2	1	21	1	0	0	24	0	0	0	24	0	0	0	24	0
Os01g0114200	24	1	2	21	-1	0	1	23	-1	0	1	23	-1	0	0	24	0
Os01g0114300	24	5	1	18	4	3	1	20	2	0	0	24	0	0	0	24	0
Os01g0114400	24	0	0	24	0	0	0	24	0	0	0	24	0	0	0	24	0
Os01g0114402	24	0	0	24	0	0	0	24	0	0	0	24	0	0	0	24	0
Os01g0114550	24	0	1	23	-1	0	0	24	0	0	0	24	0	0	0	24	0
Os01g0114600	24	0	0	24	0	0	0	24	0	0	0	24	0	0	0	24	0
Os01g0114650	24	0	0	24	0	0	0	24	0	0	0	24	0	0	0	24	0
Os01g0114700	24	1	0	23	1	0	0	24	0	0	0	24	0	0	0	24	0
Os01g0114800	24	0	2	22	-2	0	0	24	0	0	0	24	0	0	0	24	0
Os01g0114900	24	0	0	24	0	0	0	24	0	0	0	24	0	0	0	24	0
Os01g0115100	24	2	1	21	1	0	1	23	-1	0	0	24	0	0	0	24	0
Os01g0115200	24	5	2	17	3	3	2	19	1	1	0	23	1	0	0	24	0
Os01g0115300	24	2	1	21	1	0	1	23	-1	0	0	24	0	0	0	24	0
Os01g0115500	24	2	2	20	0	0	0	24	0	0	0	24	0	0	0	24	0
Os01g0115533	24	3	6	15	-3	1	1	22	0	0	0	24	0	0	0	24	0
Os01g0115566	24	1	7	16	-6	0	3	21	-3	0	0	24	0	0	0	24	0
Os01g0115600	24	1	4	19	-3	0	1	23	-1	0	0	24	0	0	0	24	0
Os01g0115700	24	1	1	22	0	0	0	24	0	0	0	24	0	0	0	24	0
Os01g0115725	24	0	2	22	-2	0	1	23	-1	0	0	24	0	0	0	24	0
Os01g0115750	24	0	1	23	-1	0	0	24	0	0	0	24	0	0	0	24	0
Os01g0115752	24	0	2	22	-2	0	0	24	0	0	0	24	0	0	0	24	0
Os01g0115800	24	7	2	15	5	5	0	19	5	0	0	24	0	0	0	24	0
Os01g0115900	24	5	2	17	3	3	1	20	2	1	0	23	1	0	0	24	0
Os01g0115950	24	1	0	23	1	1	0	23	1	0	0	24	0	0	0	24	0
Os01g0116000	24	0	0	24	0	0	0	24	0	0	0	24	0	0	0	24	0
Os01g0116100	24	4	4	16	0	0	2	22	-2	0	0	24	0	0	0	24	0
Os01g0116101	24	0	0	24	0	0	0	24	0	0	0	24	0	0	0	24	0
Os01g0116200	24	3	0	21	3	3	0	21	3	0	0	24	0	0	0	24	0
Os01g0116250	24	0	0	24	0	0	0	24	0	0	0	24	0	0	0	24	0
Os01g0116300	24	0	0	24	0	0	0	24	0	0	0	24	0	0	0	24	0
Os01g0116400	24	0	1	23	-1	0	0	24	0	0	0	24	0	0	0	24	0
Os01g0116600	24	0	1	23	-1	0	0	24	0	0	0	24	0	0	0	24	0
Os01g0116650	24	1	1	22	0	1	1	22	0	0	0	24	0	0	0	24	0
Os01g0116800	24	3	0	21	3	2	0	22	2	0	0	24	0	0	0	24	0
Os01g0116900	24	4	1	19	3	1	0	23	1	0	0	24	0	0	0	24	0
Os01g0116901	24	1	1	22	0	0	0	24	0	0	0	24	0	0	0	24	0
Os01g0117000	24	1	2	21	-1	0	0	24	0	0	0	24	0	0	0	24	0
Os01g0117025	24	0	1	23	-1	0	0	24	0	0	0	24	0	0	0	24	0
Os01g0117050	24	2	3	19	-1	0	0	24	0	0	0	24	0	0	0	24	0
Os01g0117100	24	1	2	21	-1	0	0	24	0	0	0	24	0	0	0	24	0
Os01g0117200	24	3	4	17	-1	0	3	21	-3	0	0	24	0	0	0	24	0
Os01g0117233	24	5	6	13	-1	2	3	19	-1	1	0	23	1	1	0	23	1
Os01g0117266	24	3	5	16	-2	1	3	20	-2	0	0	24	0	0	0	24	0
Os01g0117300	24	2	4	18	-2	0	2	22	-2	0	0	24	0	0	0	24	0
Os01g0117400	24	5	1	18	4	1	0	23	1	0	0	24	0	0	0	24	0
Os01g0117450	24	1	3	20	-2	0	0	24	0	0	0	24	0	0	0	24	0
Os01g0117500	24	0	2	22	-2	0	0	24	0	0	0	24	0	0	0	24	0
Os01g0117600	24	4	4	16	0	3	0	21	3	0	0	24	0	0	0	24	0
Os01g0117650	24	2	2	20	0	0	2	22	-2	0	0	24	0	0	0	24	0
Os01g0117700	24	1	1	22	0	0	0	24	0	0	0	24	0	0	0	24	0
Os01g0117900	24	5	0	19	5	2	0	22	2	0	0	24	0	0	0	24	0
Os01g0118000	24	3	6	15	-3	2	1	21	1	0	0	24	0	0	0	24	0
Os01g0118033	24	1	0	23	1	0	0	24	0	0	0	24	0	0	0	24	0
Os01g0118066	24	1	4	19	-3	0	2	22	-2	0	0	24	0	0	0	24	0
Os01g0118100	24	0	2	22	-2	0	0	24	0	0	0	24	0	0	0	24	0
Os01g0118300	24	6	4	14	2	0	0	24	0	0	0	24	0	0	0	24	0
Os01g0118350	24	0	0	24	0	0	0	24	0	0	0	24	0	0	0	24	0
Os01g0118400	24	4	6	14	-2	1	4	19	-3	0	0	24	0	0	0	24	0
Os01g0118600	24	3	4	17	-1	0	2	22	-2	0	0	24	0	0	0	24	0
Os01g0118700	24	2	2	20	0	0	0	24	0	0	0	24	0	0	0	24	0
Os01g0119000	24	3	1	20	2	0	1	23	-1	0	0	24	0	0	0	24	0
Os01g0119050	24	4	6	14	-2	1	1	22	0	0	0	24	0	0	0	24	0
Os01g0119100	24	4	4	16	0	2	2	20	0	0	0	24	0	0	0	24	0
Os01g0119500	24	3	0	21	3	0	0	24	0	0	0	24	0	0	0	24	0
Os01g0119800	24	1	0	23	1	0	0	24	0	0	0	24	0	0	0	24	0
Os01g0120300	24	3	2	19	1	1	0	23	1	0	0	24	0	0	0	24	0
Os01g0120400	24	4	0	20	4	2	0	22	2	0	0	24	0	0	0	24	0
Os01g0120500	24	1	1	22	0	0	0	24	0	0	0	24	0	0	0	24	0
Os01g0120600	24	1	0	23	1	0	0	24	0	0	0	24	0	0	0	24	0
Os01g0120700	24	1	0	23	1	0	0	24	0	0	0	24	0	0	0	24	0
Os01g0120800	24	1	2	21	-1	0	0	24	0	0	0	24	0	0	0	24	0
Os01g0121000	24	1	4	19	-3	0	3	21	-3	0	0	24	0	0	0	24	0
Os01g0121100	24	0	0	24	0	0	0	24	0	0	0	24	0	0	0	24	0
Os01g0121200	24	6	1	17	5	0	0	24	0	0	0	24	0	0	0	24	0
Os01g0121300	24	4	1	19	3	2	0	22	2	0	0	24	0	0	0	24	0
Os01g0121400	24	2	0	22	2	1	0	23	1	0	0	24	0	0	0	24	0
Os01g0121500	24	4	6	14	-2	2	3	19	-1	0	0	24	0	0	0	24	0
Os01g0121600	24	2	7	15	-5	1	1	22	0	0	0	24	0	0	0	24	0
Os01g0121700	24	1	3	20	-2	0	0	24	0	0	0	24	0	0	0	24	0
Os01g0121800	24	2	0	22	2	0	0	24	0	0	0	24	0	0	0	24	0
Os01g0121900	24	0	0	24	0	0	0	24	0	0	0	24	0	0	0	24	0
Os01g0121950	24	0	0	24	0	0	0	24	0	0	0	24	0	0	0	24	0
Os01g0122000	24	1	0	23	1	0	0	24	0	0	0	24	0	0	0	24	0
Os01g0122200	24	1	2	21	-1	0	0	24	0	0	0	24	0	0	0	24	0
Os01g0122367	24	2	0	22	2	0	0	24	0	0	0	24	0	0	0	24	0
Os01g0122534	24	0	0	24	0	0	0	24	0	0	0	24	0	0	0	24	0
Os01g0122701	24	0	1	23	-1	0	0	24	0	0	0	24	0	0	0	24	0
Os01g0123500	24	1	0	23	1	0	0	24	0	0	0	24	0	0	0	24	0
Os01g0123700	24	3	0	21	3	3	0	21	3	0	0	24	0	0	0	24	0
Os01g0123800	24	0	0	24	0	0	0	24	0	0	0	24	0	0	0	24	0
Os01g0123900	24	6	2	16	4	3	1	20	2	0	0	24	0	0	0	24	0
Os01g0124000	24	5	6	13	-1	4	1	19	3	3	0	21	3	0	0	24	0
Os01g0124100	24	8	6	10	2	5	1	18	4	1	0	23	1	0	0	24	0
Os01g0124200	24	9	5	10	4	5	3	16	2	0	0	24	0	0	0	24	0
Os01g0124401	24	3	1	20	2	2	0	22	2	1	0	23	1	1	0	23	1
Os01g0124550	24	0	0	24	0	0	0	24	0	0	0	24	0	0	0	24	0
Os01g0124600	24	5	4	15	1	3	1	20	2	1	0	23	1	0	0	24	0
Os01g0124650	24	12	6	6	6	9	2	13	7	4	0	20	4	0	0	24	0
Os01g0124700	24	11	6	7	5	9	3	12	6	0	0	24	0	0	0	24	0
Os01g0124900	24	0	0	24	0	0	0	24	0	0	0	24	0	0	0	24	0
Os01g0125000	24	0	0	24	0	0	0	24	0	0	0	24	0	0	0	24	0
Os01g0125500	24	0	0	24	0	0	0	24	0	0	0	24	0	0	0	24	0
Os01g0125550	24	1	1	22	0	0	0	24	0	0	0	24	0	0	0	24	0
Os01g0125600	24	7	6	11	1	6	3	15	3	2	0	22	2	0	0	24	0
Os01g0125700	24	0	0	24	0	0	0	24	0	0	0	24	0	0	0	24	0
Os01g0125800	24	2	0	22	2	0	0	24	0	0	0	24	0	0	0	24	0
Os01g0125850	24	0	0	24	0	0	0	24	0	0	0	24	0	0	0	24	0
Os01g0125900	24	2	1	21	1	0	0	24	0	0	0	24	0	0	0	24	0
Os01g0126000	24	0	0	24	0	0	0	24	0	0	0	24	0	0	0	24	0
Os01g0126100	24	0	1	23	-1	0	1	23	-1	0	0	24	0	0	0	24	0
Os01g0126200	24	2	3	19	-1	0	0	24	0	0	0	24	0	0	0	24	0
Os01g0126401	24	0	1	23	-1	0	0	24	0	0	0	24	0	0	0	24	0
Os01g0126600	24	0	0	24	0	0	0	24	0	0	0	24	0	0	0	24	0
Os01g0126900	24	2	3	19	-1	1	2	21	-1	0	0	24	0	0	0	24	0
Os01g0127000	24	3	2	19	1	1	1	22	0	0	0	24	0	0	0	24	0
Os01g0127100	24	0	0	24	0	0	0	24	0	0	0	24	0	0	0	24	0
Os01g0127200	24	1	6	17	-5	0	3	21	-3	0	0	24	0	0	0	24	0
Os01g0127300	24	2	0	22	2	0	0	24	0	0	0	24	0	0	0	24	0
Os01g0127400	24	0	4	20	-4	0	1	23	-1	0	0	24	0	0	0	24	0
Os01g0127450	24	3	1	20	2	0	0	24	0	0	0	24	0	0	0	24	0
Os01g0127500	24	0	0	24	0	0	0	24	0	0	0	24	0	0	0	24	0
Os01g0127600	24	6	5	13	1	4	5	15	-1	2	2	20	0	1	0	23	1
Os01g0127700	24	4	5	15	-1	3	2	19	1	0	0	24	0	0	0	24	0
Os01g0127900	24	0	0	24	0	0	0	24	0	0	0	24	0	0	0	24	0
Os01g0128000	24	9	4	11	5	8	1	15	7	0	0	24	0	0	0	24	0
Os01g0128100	24	6	0	18	6	3	0	21	3	0	0	24	0	0	0	24	0
Os01g0128200	24	5	1	18	4	1	0	23	1	0	0	24	0	0	0	24	0
Os01g0128250	24	2	0	22	2	0	0	24	0	0	0	24	0	0	0	24	0
Os01g0128300	24	3	1	20	2	0	0	24	0	0	0	24	0	0	0	24	0
Os01g0128400	24	2	1	21	1	0	0	24	0	0	0	24	0	0	0	24	0
Os01g0128700	24	3	3	18	0	0	1	23	-1	0	0	24	0	0	0	24	0
Os01g0128800	24	5	0	19	5	1	0	23	1	0	0	24	0	0	0	24	0
Os01g0129200	24	0	0	24	0	0	0	24	0	0	0	24	0	0	0	24	0
Os01g0129500	24	3	2	19	1	1	0	23	1	0	0	24	0	0	0	24	0
Os01g0129550	24	1	0	23	1	0	0	24	0	0	0	24	0	0	0	24	0
Os01g0129600	24	2	1	21	1	1	0	23	1	0	0	24	0	0	0	24	0
Os01g0129800	24	3	0	21	3	3	0	21	3	0	0	24	0	0	0	24	0
Os01g0130000	24	3	2	19	1	1	0	23	1	0	0	24	0	0	0	24	0
Os01g0130100	24	3	1	20	2	2	1	21	1	0	0	24	0	0	0	24	0
Os01g0130200	24	7	3	14	4	4	1	19	3	0	0	24	0	0	0	24	0
Os01g0130400	24	4	2	18	2	0	1	23	-1	0	0	24	0	0	0	24	0
Os01g0130500	24	3	1	20	2	1	0	23	1	0	0	24	0	0	0	24	0
Os01g0130900	24	1	5	18	-4	0	0	24	0	0	0	24	0	0	0	24	0
Os01g0131250	24	0	0	24	0	0	0	24	0	0	0	24	0	0	0	24	0
Os01g0131300	24	1	0	23	1	1	0	23	1	0	0	24	0	0	0	24	0
Os01g0131450	24	0	4	20	-4	0	0	24	0	0	0	24	0	0	0	24	0
Os01g0131600	24	0	3	21	-3	0	1	23	-1	0	0	24	0	0	0	24	0
Os01g0131800	24	2	1	21	1	0	0	24	0	0	0	24	0	0	0	24	0
Os01g0131900	24	3	3	18	0	2	1	21	1	0	1	23	-1	0	0	24	0
Os01g0132000	24	15	5	4	10	11	3	10	8	2	1	21	1	0	0	24	0
Os01g0132050	24	0	0	24	0	0	0	24	0	0	0	24	0	0	0	24	0
Os01g0132100	24	0	0	24	0	0	0	24	0	0	0	24	0	0	0	24	0
Os01g0132200	24	2	0	22	2	0	0	24	0	0	0	24	0	0	0	24	0
Os01g0132400	24	0	0	24	0	0	0	24	0	0	0	24	0	0	0	24	0
Os01g0132500	24	1	1	22	0	1	0	23	1	0	0	24	0	0	0	24	0
Os01g0132700	24	0	2	22	-2	0	0	24	0	0	0	24	0	0	0	24	0
Os01g0132766	24	4	2	18	2	1	0	23	1	0	0	24	0	0	0	24	0
Os01g0132800	24	3	2	19	1	0	0	24	0	0	0	24	0	0	0	24	0
Os01g0133100	24	6	1	17	5	2	0	22	2	0	0	24	0	0	0	24	0
Os01g0133200	24	4	4	16	0	3	2	19	1	0	0	24	0	0	0	24	0
Os01g0133400	24	1	0	23	1	0	0	24	0	0	0	24	0	0	0	24	0
Os01g0133500	24	2	0	22	2	1	0	23	1	0	0	24	0	0	0	24	0
Os01g0133600	24	2	0	22	2	1	0	23	1	0	0	24	0	0	0	24	0
Os01g0133650	24	0	0	24	0	0	0	24	0	0	0	24	0	0	0	24	0
Os01g0133700	24	2	0	22	2	1	0	23	1	0	0	24	0	0	0	24	0
Os01g0133799	24	2	1	21	1	0	0	24	0	0	0	24	0	0	0	24	0
Os01g0133832	24	8	3	13	5	3	0	21	3	0	0	24	0	0	0	24	0
Os01g0133866	24	4	2	18	2	2	0	22	2	0	0	24	0	0	0	24	0
Os01g0133900	24	9	5	10	4	5	0	19	5	0	0	24	0	0	0	24	0
Os01g0134200	24	0	0	24	0	0	0	24	0	0	0	24	0	0	0	24	0
Os01g0134500	24	3	3	18	0	0	2	22	-2	0	0	24	0	0	0	24	0
Os01g0134700	24	3	18	3	-15	2	12	10	-10	0	3	21	-3	0	1	23	-1
Os01g0134800	24	3	0	21	3	0	0	24	0	0	0	24	0	0	0	24	0
Os01g0134850	24	2	0	22	2	0	0	24	0	0	0	24	0	0	0	24	0
Os01g0134900	24	3	4	17	-1	0	0	24	0	0	0	24	0	0	0	24	0
Os01g0135000	24	0	0	24	0	0	0	24	0	0	0	24	0	0	0	24	0
Os01g0135600	24	2	1	21	1	0	0	24	0	0	0	24	0	0	0	24	0
Os01g0135700	24	5	8	11	-3	4	3	17	1	0	0	24	0	0	0	24	0
Os01g0135800	24	1	0	23	1	0	0	24	0	0	0	24	0	0	0	24	0
Os01g0135900	24	8	2	14	6	3	0	21	3	0	0	24	0	0	0	24	0
Os01g0136000	24	3	2	19	1	2	0	22	2	0	0	24	0	0	0	24	0
Os01g0136050	24	4	5	15	-1	1	1	22	0	0	0	24	0	0	0	24	0
Os01g0136100	24	7	6	11	1	6	2	16	4	1	0	23	1	0	0	24	0
Os01g0136200	24	8	6	10	2	3	0	21	3	0	0	24	0	0	0	24	0
Os01g0136300	24	3	5	16	-2	2	2	20	0	0	0	24	0	0	0	24	0
Os01g0136400	24	3	0	21	3	3	0	21	3	0	0	24	0	0	0	24	0
Os01g0136450	24	6	2	16	4	3	1	20	2	0	0	24	0	0	0	24	0
Os01g0136500	24	1	1	22	0	0	1	23	-1	0	0	24	0	0	0	24	0
Os01g0136502	24	0	1	23	-1	0	0	24	0	0	0	24	0	0	0	24	0
Os01g0136600	24	2	0	22	2	0	0	24	0	0	0	24	0	0	0	24	0
Os01g0136700	24	3	4	17	-1	0	2	22	-2	0	0	24	0	0	0	24	0
Os01g0136800	24	4	1	19	3	3	0	21	3	0	0	24	0	0	0	24	0
Os01g0136850	24	0	1	23	-1	0	0	24	0	0	0	24	0	0	0	24	0
Os01g0136900	24	4	0	20	4	1	0	23	1	0	0	24	0	0	0	24	0
Os01g0137066	24	1	2	21	-1	1	1	22	0	0	0	24	0	0	0	24	0
Os01g0137125	24	0	1	23	-1	0	0	24	0	0	0	24	0	0	0	24	0
Os01g0137150	24	0	0	24	0	0	0	24	0	0	0	24	0	0	0	24	0
Os01g0137200	24	5	1	18	4	2	0	22	2	0	0	24	0	0	0	24	0
Os01g0137232	24	3	0	21	3	2	0	22	2	1	0	23	1	0	0	24	0
Os01g0137250	24	5	0	19	5	3	0	21	3	0	0	24	0	0	0	24	0
Os01g0137266	24	3	0	21	3	2	0	22	2	0	0	24	0	0	0	24	0
Os01g0137282	24	0	2	22	-2	0	1	23	-1	0	0	24	0	0	0	24	0
Os01g0137300	24	0	0	24	0	0	0	24	0	0	0	24	0	0	0	24	0
Os01g0137400	24	0	1	23	-1	0	0	24	0	0	0	24	0	0	0	24	0
Os01g0137500	24	0	0	24	0	0	0	24	0	0	0	24	0	0	0	24	0
Os01g0137550	24	2	0	22	2	0	0	24	0	0	0	24	0	0	0	24	0
Os01g0137700	24	2	3	19	-1	0	1	23	-1	0	0	24	0	0	0	24	0
Os01g0137750	24	0	1	23	-1	0	0	24	0	0	0	24	0	0	0	24	0
Os01g0137800	24	0	1	23	-1	0	1	23	-1	0	0	24	0	0	0	24	0
Os01g0137875	24	0	4	20	-4	0	0	24	0	0	0	24	0	0	0	24	0
Os01g0137950	24	3	5	16	-2	0	1	23	-1	0	0	24	0	0	0	24	0
Os01g0138000	24	1	2	21	-1	0	1	23	-1	0	0	24	0	0	0	24	0
Os01g0138100	24	1	1	22	0	0	0	24	0	0	0	24	0	0	0	24	0
Os01g0138232	24	2	1	21	1	0	0	24	0	0	0	24	0	0	0	24	0
Os01g0138300	24	5	3	16	2	2	0	22	2	0	0	24	0	0	0	24	0
Os01g0138350	24	1	6	17	-5	0	2	22	-2	0	0	24	0	0	0	24	0
Os01g0138400	24	5	0	19	5	4	0	20	4	0	0	24	0	0	0	24	0
Os01g0138451	24	0	0	24	0	0	0	24	0	0	0	24	0	0	0	24	0
Os01g0138500	24	5	5	14	0	0	2	22	-2	0	0	24	0	0	0	24	0
Os01g0138600	24	0	1	23	-1	0	0	24	0	0	0	24	0	0	0	24	0
Os01g0138800	24	0	1	23	-1	0	0	24	0	0	0	24	0	0	0	24	0
Os01g0138900	24	6	2	16	4	0	1	23	-1	0	0	24	0	0	0	24	0
Os01g0139000	24	7	7	10	0	5	7	12	-2	0	1	23	-1	0	0	24	0
Os01g0139200	24	0	1	23	-1	0	0	24	0	0	0	24	0	0	0	24	0
Os01g0139600	24	0	0	24	0	0	0	24	0	0	0	24	0	0	0	24	0
Os01g0139700	24	8	3	13	5	6	1	17	5	3	0	21	3	0	0	24	0
Os01g0139900	24	7	1	16	6	3	0	21	3	1	0	23	1	0	0	24	0
Os01g0140100	24	9	4	11	5	4	3	17	1	0	0	24	0	0	0	24	0
Os01g0140400	24	3	4	17	-1	0	1	23	-1	0	0	24	0	0	0	24	0
Os01g0140500	24	1	2	21	-1	0	0	24	0	0	0	24	0	0	0	24	0
Os01g0140700	24	0	13	11	-13	0	6	18	-6	0	0	24	0	0	0	24	0
Os01g0141000	24	0	12	12	-12	0	7	17	-7	0	1	23	-1	0	0	24	0
Os01g0141100	24	0	0	24	0	0	0	24	0	0	0	24	0	0	0	24	0
Os01g0141150	24	1	4	19	-3	1	2	21	-1	0	0	24	0	0	0	24	0
Os01g0141300	24	1	0	23	1	0	0	24	0	0	0	24	0	0	0	24	0
Os01g0141450	24	0	0	24	0	0	0	24	0	0	0	24	0	0	0	24	0
Os01g0141600	24	0	2	22	-2	0	0	24	0	0	0	24	0	0	0	24	0
Os01g0141700	24	0	2	22	-2	0	0	24	0	0	0	24	0	0	0	24	0
Os01g0141900	24	2	0	22	2	0	0	24	0	0	0	24	0	0	0	24	0
Os01g0142100	24	0	4	20	-4	0	2	22	-2	0	0	24	0	0	0	24	0
Os01g0142200	24	0	1	23	-1	0	0	24	0	0	0	24	0	0	0	24	0
Os01g0142300	24	1	7	16	-6	0	3	21	-3	0	0	24	0	0	0	24	0
Os01g0142500	24	1	0	23	1	0	0	24	0	0	0	24	0	0	0	24	0
Os01g0142600	24	0	0	24	0	0	0	24	0	0	0	24	0	0	0	24	0
Os01g0142800	24	1	4	19	-3	0	0	24	0	0	0	24	0	0	0	24	0
Os01g0142875	24	0	0	24	0	0	0	24	0	0	0	24	0	0	0	24	0
Os01g0142950	24	1	1	22	0	0	1	23	-1	0	0	24	0	0	0	24	0
Os01g0143100	24	0	2	22	-2	0	0	24	0	0	0	24	0	0	0	24	0
Os01g0143300	24	0	6	18	-6	0	2	22	-2	0	0	24	0	0	0	24	0
Os01g0143350	24	0	0	24	0	0	0	24	0	0	0	24	0	0	0	24	0
Os01g0143400	24	0	0	24	0	0	0	24	0	0	0	24	0	0	0	24	0
Os01g0143700	24	0	1	23	-1	0	0	24	0	0	0	24	0	0	0	24	0
Os01g0143750	24	1	0	23	1	0	0	24	0	0	0	24	0	0	0	24	0
Os01g0143800	24	1	4	19	-3	0	0	24	0	0	0	24	0	0	0	24	0
Os01g0143900	24	5	2	17	3	2	0	22	2	0	0	24	0	0	0	24	0
Os01g0144000	24	0	1	23	-1	0	0	24	0	0	0	24	0	0	0	24	0
Os01g0144100	24	0	0	24	0	0	0	24	0	0	0	24	0	0	0	24	0
Os01g0144200	24	1	0	23	1	0	0	24	0	0	0	24	0	0	0	24	0
Os01g0144300	24	1	0	23	1	0	0	24	0	0	0	24	0	0	0	24	0
Os01g0144340	24	0	0	24	0	0	0	24	0	0	0	24	0	0	0	24	0
Os01g0144380	24	0	0	24	0	0	0	24	0	0	0	24	0	0	0	24	0
Os01g0144500	24	0	1	23	-1	0	0	24	0	0	0	24	0	0	0	24	0
Os01g0144600	24	0	0	24	0	0	0	24	0	0	0	24	0	0	0	24	0
Os01g0144700	24	2	4	18	-2	0	0	24	0	0	0	24	0	0	0	24	0
Os01g0144800	24	2	1	21	1	0	1	23	-1	0	0	24	0	0	0	24	0
Os01g0144900	24	1	0	23	1	0	0	24	0	0	0	24	0	0	0	24	0
Os01g0145000	24	4	5	15	-1	3	0	21	3	1	0	23	1	0	0	24	0
Os01g0145200	24	0	0	24	0	0	0	24	0	0	0	24	0	0	0	24	0
Os01g0145600	24	1	2	21	-1	0	0	24	0	0	0	24	0	0	0	24	0
Os01g0146101	24	0	0	24	0	0	0	24	0	0	0	24	0	0	0	24	0
Os01g0146200	24	1	0	23	1	0	0	24	0	0	0	24	0	0	0	24	0
Os01g0146600	24	0	0	24	0	0	0	24	0	0	0	24	0	0	0	24	0
Os01g0146801	24	0	0	24	0	0	0	24	0	0	0	24	0	0	0	24	0
Os01g0147001	24	1	0	23	1	0	0	24	0	0	0	24	0	0	0	24	0
Os01g0147200	24	2	0	22	2	0	0	24	0	0	0	24	0	0	0	24	0
Os01g0147250	24	0	0	24	0	0	0	24	0	0	0	24	0	0	0	24	0
Os01g0147300	24	3	0	21	3	1	0	23	1	0	0	24	0	0	0	24	0
Os01g0147400	24	0	0	24	0	0	0	24	0	0	0	24	0	0	0	24	0
Os01g0147600	24	0	1	23	-1	0	0	24	0	0	0	24	0	0	0	24	0
Os01g0147650	24	3	2	19	1	3	1	20	2	0	0	24	0	0	0	24	0
Os01g0147700	24	2	0	22	2	0	0	24	0	0	0	24	0	0	0	24	0
Os01g0147800	24	0	1	23	-1	0	0	24	0	0	0	24	0	0	0	24	0
Os01g0147850	24	4	2	18	2	3	2	19	1	0	0	24	0	0	0	24	0
Os01g0147900	24	0	0	24	0	0	0	24	0	0	0	24	0	0	0	24	0
Os01g0147950	24	0	3	21	-3	0	2	22	-2	0	0	24	0	0	0	24	0
Os01g0148000	24	7	8	9	-1	4	3	17	1	0	1	23	-1	0	1	23	-1
Os01g0148050	24	3	0	21	3	0	0	24	0	0	0	24	0	0	0	24	0
Os01g0148100	24	1	1	22	0	0	0	24	0	0	0	24	0	0	0	24	0
Os01g0148200	24	0	0	24	0	0	0	24	0	0	0	24	0	0	0	24	0
Os01g0148400	24	1	0	23	1	0	0	24	0	0	0	24	0	0	0	24	0
Os01g0148500	24	1	0	23	1	0	0	24	0	0	0	24	0	0	0	24	0
Os01g0148700	24	0	3	21	-3	0	0	24	0	0	0	24	0	0	0	24	0
Os01g0149200	24	8	1	15	7	1	0	23	1	0	0	24	0	0	0	24	0
Os01g0149350	24	0	0	24	0	0	0	24	0	0	0	24	0	0	0	24	0
Os01g0149400	24	2	3	19	-1	0	2	22	-2	0	0	24	0	0	0	24	0
Os01g0149500	24	2	0	22	2	0	0	24	0	0	0	24	0	0	0	24	0
Os01g0149600	24	2	2	20	0	0	0	24	0	0	0	24	0	0	0	24	0
Os01g0149700	24	4	1	19	3	0	0	24	0	0	0	24	0	0	0	24	0
Os01g0149750	24	0	0	24	0	0	0	24	0	0	0	24	0	0	0	24	0
Os01g0149800	24	7	3	14	4	5	1	18	4	0	0	24	0	0	0	24	0
Os01g0149900	24	1	1	22	0	0	0	24	0	0	0	24	0	0	0	24	0
Os01g0150000	24	3	0	21	3	0	0	24	0	0	0	24	0	0	0	24	0
Os01g0150100	24	0	0	24	0	0	0	24	0	0	0	24	0	0	0	24	0
Os01g0150200	24	3	2	19	1	0	1	23	-1	0	0	24	0	0	0	24	0
Os01g0150400	24	2	1	21	1	0	1	23	-1	0	0	24	0	0	0	24	0
Os01g0150500	24	1	3	20	-2	0	1	23	-1	0	0	24	0	0	0	24	0
Os01g0150700	24	0	0	24	0	0	0	24	0	0	0	24	0	0	0	24	0
Os01g0150800	24	5	0	19	5	2	0	22	2	0	0	24	0	0	0	24	0
Os01g0150900	24	3	2	19	1	1	1	22	0	0	0	24	0	0	0	24	0
Os01g0150950	24	1	0	23	1	0	0	24	0	0	0	24	0	0	0	24	0
Os01g0151100	24	1	0	23	1	0	0	24	0	0	0	24	0	0	0	24	0
Os01g0151200	24	1	1	22	0	0	0	24	0	0	0	24	0	0	0	24	0
Os01g0151400	24	2	1	21	1	0	0	24	0	0	0	24	0	0	0	24	0
Os01g0151500	24	6	3	15	3	1	3	20	-2	0	0	24	0	0	0	24	0
Os01g0151600	24	4	0	20	4	0	0	24	0	0	0	24	0	0	0	24	0
Os01g0151700	24	6	6	12	0	3	3	18	0	0	0	24	0	0	0	24	0
Os01g0151750	24	9	3	12	6	7	2	15	5	0	0	24	0	0	0	24	0
Os01g0151900	24	0	1	23	-1	0	0	24	0	0	0	24	0	0	0	24	0
Os01g0152000	24	4	0	20	4	4	0	20	4	0	0	24	0	0	0	24	0
Os01g0152050	24	1	0	23	1	0	0	24	0	0	0	24	0	0	0	24	0
Os01g0152100	24	0	0	24	0	0	0	24	0	0	0	24	0	0	0	24	0
Os01g0152200	24	0	0	24	0	0	0	24	0	0	0	24	0	0	0	24	0
Os01g0152300	24	2	3	19	-1	1	0	23	1	0	0	24	0	0	0	24	0
Os01g0152500	24	0	0	24	0	0	0	24	0	0	0	24	0	0	0	24	0
Os01g0152600	24	3	0	21	3	0	0	24	0	0	0	24	0	0	0	24	0
Os01g0152675	24	4	4	16	0	2	2	20	0	0	0	24	0	0	0	24	0
Os01g0152687	24	1	0	23	1	0	0	24	0	0	0	24	0	0	0	24	0
Os01g0152700	24	1	0	23	1	1	0	23	1	0	0	24	0	0	0	24	0
Os01g0152800	24	2	1	21	1	1	0	23	1	0	0	24	0	0	0	24	0
Os01g0152850	24	0	1	23	-1	0	0	24	0	0	0	24	0	0	0	24	0
Os01g0152900	24	2	1	21	1	0	0	24	0	0	0	24	0	0	0	24	0
Os01g0152950	24	1	0	23	1	0	0	24	0	0	0	24	0	0	0	24	0
Os01g0152951	24	2	4	18	-2	0	1	23	-1	0	0	24	0	0	0	24	0
Os01g0153000	24	3	1	20	2	0	0	24	0	0	0	24	0	0	0	24	0
Os01g0153050	24	0	0	24	0	0	0	24	0	0	0	24	0	0	0	24	0
Os01g0153100	24	1	1	22	0	0	0	24	0	0	0	24	0	0	0	24	0
Os01g0153150	24	0	0	24	0	0	0	24	0	0	0	24	0	0	0	24	0
Os01g0153200	24	8	6	10	2	3	4	17	-1	0	0	24	0	0	0	24	0
Os01g0153250	24	0	0	24	0	0	0	24	0	0	0	24	0	0	0	24	0
Os01g0153275	24	1	1	22	0	0	1	23	-1	0	0	24	0	0	0	24	0
Os01g0153300	24	1	2	21	-1	0	0	24	0	0	0	24	0	0	0	24	0
Os01g0153400	24	1	2	21	-1	0	0	24	0	0	0	24	0	0	0	24	0
Os01g0153500	24	0	0	24	0	0	0	24	0	0	0	24	0	0	0	24	0
Os01g0153550	24	0	0	24	0	0	0	24	0	0	0	24	0	0	0	24	0
Os01g0153600	24	1	2	21	-1	0	0	24	0	0	0	24	0	0	0	24	0
Os01g0153625	24	0	0	24	0	0	0	24	0	0	0	24	0	0	0	24	0
Os01g0153700	24	1	0	23	1	0	0	24	0	0	0	24	0	0	0	24	0
Os01g0153800	24	1	1	22	0	0	0	24	0	0	0	24	0	0	0	24	0
Os01g0153900	24	0	0	24	0	0	0	24	0	0	0	24	0	0	0	24	0
Os01g0153950	24	0	0	24	0	0	0	24	0	0	0	24	0	0	0	24	0
Os01g0154000	24	2	0	22	2	0	0	24	0	0	0	24	0	0	0	24	0
Os01g0154100	24	0	0	24	0	0	0	24	0	0	0	24	0	0	0	24	0
Os01g0154200	24	0	0	24	0	0	0	24	0	0	0	24	0	0	0	24	0
Os01g0154250	24	0	0	24	0	0	0	24	0	0	0	24	0	0	0	24	0
Os01g0154300	24	1	0	23	1	0	0	24	0	0	0	24	0	0	0	24	0
Os01g0154500	24	0	0	24	0	0	0	24	0	0	0	24	0	0	0	24	0
Os01g0154550	24	0	0	24	0	0	0	24	0	0	0	24	0	0	0	24	0
Os01g0154600	24	5	4	15	1	0	0	24	0	0	0	24	0	0	0	24	0
Os01g0154950	24	0	0	24	0	0	0	24	0	0	0	24	0	0	0	24	0
Os01g0155000	24	7	11	6	-4	1	8	15	-7	0	0	24	0	0	0	24	0
Os01g0155200	24	0	0	24	0	0	0	24	0	0	0	24	0	0	0	24	0
Os01g0155300	24	1	1	22	0	1	0	23	1	0	0	24	0	0	0	24	0
Os01g0155400	24	1	0	23	1	0	0	24	0	0	0	24	0	0	0	24	0
Os01g0155500	24	4	1	19	3	2	1	21	1	0	0	24	0	0	0	24	0
Os01g0155600	24	0	0	24	0	0	0	24	0	0	0	24	0	0	0	24	0
Os01g0155800	24	15	7	2	8	14	5	5	9	9	4	11	5	6	2	16	4
Os01g0156000	24	0	0	24	0	0	0	24	0	0	0	24	0	0	0	24	0
Os01g0156300	24	0	2	22	-2	0	0	24	0	0	0	24	0	0	0	24	0
Os01g0157200	24	0	0	24	0	0	0	24	0	0	0	24	0	0	0	24	0
Os01g0157400	24	0	0	24	0	0	0	24	0	0	0	24	0	0	0	24	0
Os01g0157500	24	0	0	24	0	0	0	24	0	0	0	24	0	0	0	24	0
Os01g0157600	24	0	0	24	0	0	0	24	0	0	0	24	0	0	0	24	0
Os01g0157700	24	0	1	23	-1	0	1	23	-1	0	0	24	0	0	0	24	0
Os01g0157800	24	1	5	18	-4	0	0	24	0	0	0	24	0	0	0	24	0
Os01g0157900	24	5	4	15	1	0	0	24	0	0	0	24	0	0	0	24	0
Os01g0158000	24	1	1	22	0	0	0	24	0	0	0	24	0	0	0	24	0
Os01g0158100	24	3	0	21	3	1	0	23	1	0	0	24	0	0	0	24	0
Os01g0158200	24	5	0	19	5	0	0	24	0	0	0	24	0	0	0	24	0
Os01g0158400	24	11	2	11	9	7	0	17	7	0	0	24	0	0	0	24	0
Os01g0158500	24	0	0	24	0	0	0	24	0	0	0	24	0	0	0	24	0
Os01g0158533	24	0	0	24	0	0	0	24	0	0	0	24	0	0	0	24	0
Os01g0158566	24	1	0	23	1	0	0	24	0	0	0	24	0	0	0	24	0
Os01g0158600	24	0	0	24	0	0	0	24	0	0	0	24	0	0	0	24	0
Os01g0158800	24	0	0	24	0	0	0	24	0	0	0	24	0	0	0	24	0
Os01g0158900	24	4	0	20	4	0	0	24	0	0	0	24	0	0	0	24	0
Os01g0159000	24	5	2	17	3	3	0	21	3	0	0	24	0	0	0	24	0
Os01g0159200	24	10	5	9	5	7	2	15	5	0	0	24	0	0	0	24	0
Os01g0159250	24	8	2	14	6	6	1	17	5	1	0	23	1	0	0	24	0
Os01g0159300	24	3	1	20	2	1	0	23	1	0	0	24	0	0	0	24	0
Os01g0159400	24	1	1	22	0	0	0	24	0	0	0	24	0	0	0	24	0
Os01g0159500	24	0	0	24	0	0	0	24	0	0	0	24	0	0	0	24	0
Os01g0159600	24	0	0	24	0	0	0	24	0	0	0	24	0	0	0	24	0
Os01g0159800	24	9	5	10	4	7	2	15	5	0	0	24	0	0	0	24	0
Os01g0160100	24	7	6	11	1	5	1	18	4	0	0	24	0	0	0	24	0
Os01g0160150	24	0	0	24	0	0	0	24	0	0	0	24	0	0	0	24	0
Os01g0160200	24	0	0	24	0	0	0	24	0	0	0	24	0	0	0	24	0
Os01g0160700	24	3	0	21	3	2	0	22	2	0	0	24	0	0	0	24	0
Os01g0160800	24	7	0	17	7	5	0	19	5	2	0	22	2	0	0	24	0
Os01g0161000	24	0	2	22	-2	0	2	22	-2	0	0	24	0	0	0	24	0
Os01g0161200	24	0	1	23	-1	0	1	23	-1	0	0	24	0	0	0	24	0
Os01g0161300	24	2	0	22	2	0	0	24	0	0	0	24	0	0	0	24	0
Os01g0162001	24	3	0	21	3	1	0	23	1	0	0	24	0	0	0	24	0
Os01g0162101	24	0	0	24	0	0	0	24	0	0	0	24	0	0	0	24	0
Os01g0162200	24	4	2	18	2	1	1	22	0	0	1	23	-1	0	0	24	0
Os01g0162300	24	4	1	19	3	3	0	21	3	2	0	22	2	0	0	24	0
Os01g0162400	24	0	1	23	-1	0	0	24	0	0	0	24	0	0	0	24	0
Os01g0162500	24	0	0	24	0	0	0	24	0	0	0	24	0	0	0	24	0
Os01g0162701	24	0	0	24	0	0	0	24	0	0	0	24	0	0	0	24	0
Os01g0162800	24	2	0	22	2	1	0	23	1	0	0	24	0	0	0	24	0
Os01g0162900	24	0	0	24	0	0	0	24	0	0	0	24	0	0	0	24	0
Os01g0163000	24	3	0	21	3	0	0	24	0	0	0	24	0	0	0	24	0
Os01g0163450	24	0	0	24	0	0	0	24	0	0	0	24	0	0	0	24	0
Os01g0163616	24	0	0	24	0	0	0	24	0	0	0	24	0	0	0	24	0
Os01g0164075	24	0	5	19	-5	0	4	20	-4	0	1	23	-1	0	0	24	0
Os01g0164300	24	0	6	18	-6	0	6	18	-6	0	5	19	-5	0	1	23	-1
Os01g0164400	24	1	0	23	1	0	0	24	0	0	0	24	0	0	0	24	0
Os01g0164500	24	0	1	23	-1	0	0	24	0	0	0	24	0	0	0	24	0
Os01g0164600	24	3	0	21	3	0	0	24	0	0	0	24	0	0	0	24	0
Os01g0164650	24	1	5	18	-4	0	0	24	0	0	0	24	0	0	0	24	0
Os01g0164700	24	0	0	24	0	0	0	24	0	0	0	24	0	0	0	24	0
Os01g0164800	24	0	1	23	-1	0	0	24	0	0	0	24	0	0	0	24	0
Os01g0164900	24	0	3	21	-3	0	0	24	0	0	0	24	0	0	0	24	0
Os01g0165000	24	2	1	21	1	0	0	24	0	0	0	24	0	0	0	24	0
Os01g0165100	24	7	0	17	7	3	0	21	3	2	0	22	2	0	0	24	0
Os01g0165200	24	0	0	24	0	0	0	24	0	0	0	24	0	0	0	24	0
Os01g0165600	24	1	3	20	-2	1	1	22	0	0	0	24	0	0	0	24	0
Os01g0165800	24	0	0	24	0	0	0	24	0	0	0	24	0	0	0	24	0
Os01g0166100	24	5	0	19	5	2	0	22	2	0	0	24	0	0	0	24	0
Os01g0166200	24	2	2	20	0	0	0	24	0	0	0	24	0	0	0	24	0
Os01g0166300	24	1	0	23	1	0	0	24	0	0	0	24	0	0	0	24	0
Os01g0166400	24	0	3	21	-3	0	0	24	0	0	0	24	0	0	0	24	0
Os01g0166500	24	6	7	11	-1	4	4	16	0	0	0	24	0	0	0	24	0
Os01g0166700	24	0	4	20	-4	0	0	24	0	0	0	24	0	0	0	24	0
Os01g0166800	24	4	4	16	0	0	0	24	0	0	0	24	0	0	0	24	0
Os01g0167100	24	3	0	21	3	0	0	24	0	0	0	24	0	0	0	24	0
Os01g0167400	24	2	2	20	0	0	0	24	0	0	0	24	0	0	0	24	0
Os01g0167500	24	0	0	24	0	0	0	24	0	0	0	24	0	0	0	24	0
Os01g0167600	24	1	0	23	1	0	0	24	0	0	0	24	0	0	0	24	0
Os01g0167700	24	1	0	23	1	0	0	24	0	0	0	24	0	0	0	24	0
Os01g0167750	24	1	0	23	1	0	0	24	0	0	0	24	0	0	0	24	0
Os01g0167800	24	1	0	23	1	0	0	24	0	0	0	24	0	0	0	24	0
Os01g0167900	24	5	3	16	2	1	1	22	0	0	0	24	0	0	0	24	0
Os01g0168000	24	0	0	24	0	0	0	24	0	0	0	24	0	0	0	24	0
Os01g0168100	24	1	1	22	0	0	0	24	0	0	0	24	0	0	0	24	0
Os01g0168200	24	2	3	19	-1	0	1	23	-1	0	0	24	0	0	0	24	0
Os01g0168300	24	0	0	24	0	0	0	24	0	0	0	24	0	0	0	24	0
Os01g0168350	24	0	3	21	-3	0	1	23	-1	0	0	24	0	0	0	24	0
Os01g0168400	24	2	1	21	1	0	1	23	-1	0	0	24	0	0	0	24	0
Os01g0168450	24	1	0	23	1	0	0	24	0	0	0	24	0	0	0	24	0
Os01g0168500	24	0	1	23	-1	0	0	24	0	0	0	24	0	0	0	24	0
Os01g0168600	24	0	5	19	-5	0	0	24	0	0	0	24	0	0	0	24	0
Os01g0168800	24	6	4	14	2	1	2	21	-1	0	0	24	0	0	0	24	0
Os01g0168850	24	2	2	20	0	1	0	23	1	0	0	24	0	0	0	24	0
Os01g0169000	24	0	1	23	-1	0	0	24	0	0	0	24	0	0	0	24	0
Os01g0169400	24	6	0	18	6	1	0	23	1	0	0	24	0	0	0	24	0
Os01g0169500	24	3	1	20	2	0	0	24	0	0	0	24	0	0	0	24	0
Os01g0169800	24	2	1	21	1	1	1	22	0	0	0	24	0	0	0	24	0
Os01g0169900	24	2	1	21	1	0	0	24	0	0	0	24	0	0	0	24	0
Os01g0170000	24	1	7	16	-6	0	3	21	-3	0	0	24	0	0	0	24	0
Os01g0170051	24	0	5	19	-5	0	2	22	-2	0	0	24	0	0	0	24	0
Os01g0170100	24	2	0	22	2	0	0	24	0	0	0	24	0	0	0	24	0
Os01g0170300	24	7	1	16	6	1	0	23	1	0	0	24	0	0	0	24	0
Os01g0170500	24	7	7	10	0	4	4	16	0	0	0	24	0	0	0	24	0
Os01g0170600	24	5	1	18	4	3	0	21	3	0	0	24	0	0	0	24	0
Os01g0170700	24	0	0	24	0	0	0	24	0	0	0	24	0	0	0	24	0
Os01g0170800	24	1	1	22	0	0	0	24	0	0	0	24	0	0	0	24	0
Os01g0170900	24	2	2	20	0	0	0	24	0	0	0	24	0	0	0	24	0
Os01g0171000	24	3	0	21	3	0	0	24	0	0	0	24	0	0	0	24	0
Os01g0171100	24	0	6	18	-6	0	1	23	-1	0	0	24	0	0	0	24	0
Os01g0171200	24	0	0	24	0	0	0	24	0	0	0	24	0	0	0	24	0
Os01g0171800	24	2	1	21	1	0	0	24	0	0	0	24	0	0	0	24	0
Os01g0172000	24	0	1	23	-1	0	0	24	0	0	0	24	0	0	0	24	0
Os01g0172100	24	1	3	20	-2	0	2	22	-2	0	0	24	0	0	0	24	0
Os01g0172200	24	1	0	23	1	0	0	24	0	0	0	24	0	0	0	24	0
Os01g0172300	24	0	0	24	0	0	0	24	0	0	0	24	0	0	0	24	0
Os01g0172400	24	1	0	23	1	0	0	24	0	0	0	24	0	0	0	24	0
Os01g0172600	24	1	8	15	-7	0	7	17	-7	0	3	21	-3	0	0	24	0
Os01g0172701	24	2	1	21	1	0	0	24	0	0	0	24	0	0	0	24	0
Os01g0172800	24	4	3	17	1	1	1	22	0	0	0	24	0	0	0	24	0
Os01g0172900	24	1	1	22	0	0	0	24	0	0	0	24	0	0	0	24	0
Os01g0173000	24	2	0	22	2	0	0	24	0	0	0	24	0	0	0	24	0
Os01g0173100	24	0	0	24	0	0	0	24	0	0	0	24	0	0	0	24	0
Os01g0173600	24	0	4	20	-4	0	2	22	-2	0	1	23	-1	0	0	24	0
Os01g0173900	24	4	11	9	-7	3	8	13	-5	0	2	22	-2	0	0	24	0
Os01g0173950	24	7	9	8	-2	5	8	11	-3	1	3	20	-2	0	0	24	0
Os01g0174000	24	1	0	23	1	0	0	24	0	0	0	24	0	0	0	24	0
Os01g0174100	24	4	5	15	-1	1	3	20	-2	0	0	24	0	0	0	24	0
Os01g0174200	24	2	1	21	1	0	0	24	0	0	0	24	0	0	0	24	0
Os01g0174300	24	3	0	21	3	0	0	24	0	0	0	24	0	0	0	24	0
Os01g0174400	24	0	0	24	0	0	0	24	0	0	0	24	0	0	0	24	0
Os01g0174500	24	1	3	20	-2	0	0	24	0	0	0	24	0	0	0	24	0
Os01g0174600	24	0	0	24	0	0	0	24	0	0	0	24	0	0	0	24	0
Os01g0174700	24	5	2	17	3	2	0	22	2	0	0	24	0	0	0	24	0
Os01g0174900	24	2	0	22	2	0	0	24	0	0	0	24	0	0	0	24	0
Os01g0175000	24	0	0	24	0	0	0	24	0	0	0	24	0	0	0	24	0
Os01g0175100	24	1	6	17	-5	1	3	20	-2	0	0	24	0	0	0	24	0
Os01g0175400	24	0	2	22	-2	0	0	24	0	0	0	24	0	0	0	24	0
Os01g0175500	24	0	0	24	0	0	0	24	0	0	0	24	0	0	0	24	0
Os01g0175600	24	0	1	23	-1	0	0	24	0	0	0	24	0	0	0	24	0
Os01g0175633	24	0	0	24	0	0	0	24	0	0	0	24	0	0	0	24	0
Os01g0175700	24	1	3	20	-2	0	2	22	-2	0	0	24	0	0	0	24	0
Os01g0175733	24	0	1	23	-1	0	0	24	0	0	0	24	0	0	0	24	0
Os01g0175850	24	2	3	19	-1	0	0	24	0	0	0	24	0	0	0	24	0
Os01g0176000	24	2	4	18	-2	2	1	21	1	0	0	24	0	0	0	24	0
Os01g0176050	24	3	1	20	2	1	0	23	1	0	0	24	0	0	0	24	0
Os01g0176100	24	2	0	22	2	0	0	24	0	0	0	24	0	0	0	24	0
Os01g0176150	24	1	4	19	-3	0	2	22	-2	0	0	24	0	0	0	24	0
Os01g0176200	24	1	4	19	-3	0	0	24	0	0	0	24	0	0	0	24	0
Os01g0176300	24	0	1	23	-1	0	0	24	0	0	0	24	0	0	0	24	0
Os01g0176400	24	8	7	9	1	6	6	12	0	3	1	20	2	2	0	22	2
Os01g0176500	24	6	4	14	2	4	2	18	2	0	0	24	0	0	0	24	0
Os01g0176700	24	1	0	23	1	0	0	24	0	0	0	24	0	0	0	24	0
Os01g0176751	24	3	1	20	2	1	0	23	1	0	0	24	0	0	0	24	0
Os01g0176800	24	2	2	20	0	0	1	23	-1	0	0	24	0	0	0	24	0
Os01g0176900	24	0	0	24	0	0	0	24	0	0	0	24	0	0	0	24	0
Os01g0177100	24	0	0	24	0	0	0	24	0	0	0	24	0	0	0	24	0
Os01g0177150	24	0	0	24	0	0	0	24	0	0	0	24	0	0	0	24	0
Os01g0177200	24	1	1	22	0	0	0	24	0	0	0	24	0	0	0	24	0
Os01g0177400	24	3	5	16	-2	1	1	22	0	0	0	24	0	0	0	24	0
Os01g0177500	24	0	2	22	-2	0	1	23	-1	0	0	24	0	0	0	24	0
Os01g0177900	24	7	7	10	0	5	4	15	1	1	0	23	1	0	0	24	0
Os01g0178000	24	2	1	21	1	0	0	24	0	0	0	24	0	0	0	24	0
Os01g0178100	24	1	0	23	1	0	0	24	0	0	0	24	0	0	0	24	0
Os01g0178200	24	1	0	23	1	1	0	23	1	0	0	24	0	0	0	24	0
Os01g0178300	24	2	0	22	2	2	0	22	2	0	0	24	0	0	0	24	0
Os01g0178400	24	1	3	20	-2	0	0	24	0	0	0	24	0	0	0	24	0
Os01g0178500	24	0	1	23	-1	0	0	24	0	0	0	24	0	0	0	24	0
Os01g0178600	24	3	0	21	3	0	0	24	0	0	0	24	0	0	0	24	0
Os01g0178700	24	2	0	22	2	0	0	24	0	0	0	24	0	0	0	24	0
Os01g0178775	24	0	1	23	-1	0	0	24	0	0	0	24	0	0	0	24	0
Os01g0178850	24	6	1	17	5	5	1	18	4	0	0	24	0	0	0	24	0
Os01g0178900	24	7	2	15	5	0	0	24	0	0	0	24	0	0	0	24	0
Os01g0179000	24	1	4	19	-3	0	1	23	-1	0	0	24	0	0	0	24	0
Os01g0179200	24	0	0	24	0	0	0	24	0	0	0	24	0	0	0	24	0
Os01g0179300	24	1	2	21	-1	0	0	24	0	0	0	24	0	0	0	24	0
Os01g0179400	24	0	2	22	-2	0	1	23	-1	0	0	24	0	0	0	24	0
Os01g0179500	24	2	1	21	1	0	0	24	0	0	0	24	0	0	0	24	0
Os01g0179600	24	1	3	20	-2	0	2	22	-2	0	0	24	0	0	0	24	0
Os01g0179700	24	0	0	24	0	0	0	24	0	0	0	24	0	0	0	24	0
Os01g0179750	24	0	0	24	0	0	0	24	0	0	0	24	0	0	0	24	0
Os01g0179800	24	4	9	11	-5	0	5	19	-5	0	0	24	0	0	0	24	0
Os01g0179901	24	0	0	24	0	0	0	24	0	0	0	24	0	0	0	24	0
Os01g0180000	24	8	2	14	6	3	1	20	2	0	0	24	0	0	0	24	0
Os01g0180050	24	1	1	22	0	0	1	23	-1	0	1	23	-1	0	0	24	0
Os01g0180300	24	2	2	20	0	0	0	24	0	0	0	24	0	0	0	24	0
Os01g0180400	24	2	0	22	2	1	0	23	1	0	0	24	0	0	0	24	0
Os01g0180500	24	1	1	22	0	1	1	22	0	1	1	22	0	0	0	24	0
Os01g0180600	24	0	2	22	-2	0	0	24	0	0	0	24	0	0	0	24	0
Os01g0180700	24	1	1	22	0	0	0	24	0	0	0	24	0	0	0	24	0
Os01g0180800	24	1	0	23	1	0	0	24	0	0	0	24	0	0	0	24	0
Os01g0180850	24	0	1	23	-1	0	0	24	0	0	0	24	0	0	0	24	0
Os01g0180900	24	0	0	24	0	0	0	24	0	0	0	24	0	0	0	24	0
Os01g0181000	24	2	0	22	2	0	0	24	0	0	0	24	0	0	0	24	0
Os01g0181033	24	1	4	19	-3	0	0	24	0	0	0	24	0	0	0	24	0
Os01g0181166	24	3	1	20	2	1	1	22	0	0	0	24	0	0	0	24	0
Os01g0181300	24	0	0	24	0	0	0	24	0	0	0	24	0	0	0	24	0
Os01g0182100	24	1	0	23	1	0	0	24	0	0	0	24	0	0	0	24	0
Os01g0182200	24	1	0	23	1	0	0	24	0	0	0	24	0	0	0	24	0
Os01g0182300	24	4	6	14	-2	0	2	22	-2	0	0	24	0	0	0	24	0
Os01g0182400	24	6	0	18	6	0	0	24	0	0	0	24	0	0	0	24	0
Os01g0182500	24	1	0	23	1	0	0	24	0	0	0	24	0	0	0	24	0
Os01g0182600	24	1	1	22	0	1	0	23	1	0	0	24	0	0	0	24	0
Os01g0182700	24	0	0	24	0	0	0	24	0	0	0	24	0	0	0	24	0
Os01g0182832	24	6	8	10	-2	4	2	18	2	0	1	23	-1	0	0	24	0
Os01g0182900	24	0	2	22	-2	0	0	24	0	0	0	24	0	0	0	24	0
Os01g0183000	24	2	0	22	2	1	0	23	1	0	0	24	0	0	0	24	0
Os01g0183100	24	0	4	20	-4	0	0	24	0	0	0	24	0	0	0	24	0
Os01g0183300	24	6	0	18	6	0	0	24	0	0	0	24	0	0	0	24	0
Os01g0183400	24	1	2	21	-1	1	1	22	0	0	0	24	0	0	0	24	0
Os01g0183500	24	1	0	23	1	0	0	24	0	0	0	24	0	0	0	24	0
Os01g0183600	24	6	0	18	6	6	0	18	6	0	0	24	0	0	0	24	0
Os01g0183633	24	1	0	23	1	0	0	24	0	0	0	24	0	0	0	24	0
Os01g0183800	24	3	2	19	1	0	0	24	0	0	0	24	0	0	0	24	0
Os01g0183850	24	4	6	14	-2	2	2	20	0	0	0	24	0	0	0	24	0
Os01g0183950	24	4	7	13	-3	1	2	21	-1	0	0	24	0	0	0	24	0
Os01g0184000	24	1	4	19	-3	0	0	24	0	0	0	24	0	0	0	24	0
Os01g0184050	24	8	7	9	1	5	2	17	3	0	0	24	0	0	0	24	0
Os01g0184100	24	9	2	13	7	7	0	17	7	1	0	23	1	0	0	24	0
Os01g0184200	24	0	1	23	-1	0	0	24	0	0	0	24	0	0	0	24	0
Os01g0184500	24	0	4	20	-4	0	0	24	0	0	0	24	0	0	0	24	0
Os01g0184700	24	2	0	22	2	0	0	24	0	0	0	24	0	0	0	24	0
Os01g0184800	24	0	1	23	-1	0	0	24	0	0	0	24	0	0	0	24	0
Os01g0184900	24	1	1	22	0	0	0	24	0	0	0	24	0	0	0	24	0
Os01g0185000	24	0	0	24	0	0	0	24	0	0	0	24	0	0	0	24	0
Os01g0185100	24	0	0	24	0	0	0	24	0	0	0	24	0	0	0	24	0
Os01g0185200	24	1	3	20	-2	0	0	24	0	0	0	24	0	0	0	24	0
Os01g0185250	24	2	6	16	-4	0	3	21	-3	0	0	24	0	0	0	24	0
Os01g0185300	24	1	2	21	-1	0	0	24	0	0	0	24	0	0	0	24	0
Os01g0185350	24	2	7	15	-5	1	2	21	-1	0	0	24	0	0	0	24	0
Os01g0185400	24	2	1	21	1	1	0	23	1	0	0	24	0	0	0	24	0
Os01g0185500	24	5	7	12	-2	2	3	19	-1	0	0	24	0	0	0	24	0
Os01g0185900	24	1	0	23	1	1	0	23	1	0	0	24	0	0	0	24	0
Os01g0186000	24	4	2	18	2	4	0	20	4	0	0	24	0	0	0	24	0
Os01g0186200	24	1	1	22	0	0	0	24	0	0	0	24	0	0	0	24	0
Os01g0186400	24	0	0	24	0	0	0	24	0	0	0	24	0	0	0	24	0
Os01g0186600	24	0	2	22	-2	0	1	23	-1	0	0	24	0	0	0	24	0
Os01g0186700	24	1	1	22	0	0	0	24	0	0	0	24	0	0	0	24	0
Os01g0186900	24	3	13	8	-10	2	10	12	-8	0	1	23	-1	0	0	24	0
Os01g0186950	24	8	5	11	3	7	5	12	2	1	0	23	1	1	0	23	1
Os01g0187000	24	0	5	19	-5	0	0	24	0	0	0	24	0	0	0	24	0
Os01g0187200	24	3	0	21	3	1	0	23	1	0	0	24	0	0	0	24	0
Os01g0187300	24	5	0	19	5	3	0	21	3	0	0	24	0	0	0	24	0
Os01g0187350	24	1	3	20	-2	0	1	23	-1	0	0	24	0	0	0	24	0
Os01g0187400	24	1	2	21	-1	0	1	23	-1	0	0	24	0	0	0	24	0
Os01g0187500	24	0	0	24	0	0	0	24	0	0	0	24	0	0	0	24	0
Os01g0187600	24	0	3	21	-3	0	1	23	-1	0	0	24	0	0	0	24	0
Os01g0187900	24	7	7	10	0	5	4	15	1	0	0	24	0	0	0	24	0
Os01g0188100	24	2	2	20	0	0	0	24	0	0	0	24	0	0	0	24	0
Os01g0188200	24	2	3	19	-1	0	1	23	-1	0	0	24	0	0	0	24	0
Os01g0188400	24	2	1	21	1	0	0	24	0	0	0	24	0	0	0	24	0
Os01g0188525	24	2	0	22	2	0	0	24	0	0	0	24	0	0	0	24	0
Os01g0188900	24	0	0	24	0	0	0	24	0	0	0	24	0	0	0	24	0
Os01g0189100	24	1	0	23	1	0	0	24	0	0	0	24	0	0	0	24	0
Os01g0189700	24	0	0	24	0	0	0	24	0	0	0	24	0	0	0	24	0
Os01g0189800	24	0	0	24	0	0	0	24	0	0	0	24	0	0	0	24	0
Os01g0190000	24	3	0	21	3	0	0	24	0	0	0	24	0	0	0	24	0
Os01g0190300	24	5	1	18	4	2	0	22	2	0	0	24	0	0	0	24	0
Os01g0190400	24	3	2	19	1	0	0	24	0	0	0	24	0	0	0	24	0
Os01g0190500	24	2	2	20	0	0	1	23	-1	0	0	24	0	0	0	24	0
Os01g0191000	24	3	2	19	1	1	0	23	1	0	0	24	0	0	0	24	0
Os01g0191100	24	1	8	15	-7	0	0	24	0	0	0	24	0	0	0	24	0
Os01g0191150	24	2	1	21	1	0	0	24	0	0	0	24	0	0	0	24	0
Os01g0191200	24	11	4	9	7	5	2	17	3	3	1	20	2	3	1	20	2
Os01g0191300	24	8	2	14	6	1	0	23	1	0	0	24	0	0	0	24	0
Os01g0191400	24	0	0	24	0	0	0	24	0	0	0	24	0	0	0	24	0
Os01g0191500	24	0	0	24	0	0	0	24	0	0	0	24	0	0	0	24	0
Os01g0191700	24	1	1	22	0	0	0	24	0	0	0	24	0	0	0	24	0
Os01g0191800	24	6	7	11	-1	5	4	15	1	1	0	23	1	0	0	24	0
Os01g0191900	24	3	3	18	0	1	1	22	0	0	0	24	0	0	0	24	0
Os01g0192000	24	2	5	17	-3	1	1	22	0	0	0	24	0	0	0	24	0
Os01g0192101	24	3	6	15	-3	3	3	18	0	1	0	23	1	0	0	24	0
Os01g0192300	24	10	0	14	10	9	0	15	9	0	0	24	0	0	0	24	0
Os01g0192401	24	0	0	24	0	0	0	24	0	0	0	24	0	0	0	24	0
Os01g0192500	24	5	1	18	4	2	0	22	2	0	0	24	0	0	0	24	0
Os01g0192550	24	1	1	22	0	1	0	23	1	0	0	24	0	0	0	24	0
Os01g0192600	24	6	2	16	4	0	0	24	0	0	0	24	0	0	0	24	0
Os01g0192700	24	0	0	24	0	0	0	24	0	0	0	24	0	0	0	24	0
Os01g0192900	24	1	10	13	-9	0	7	17	-7	0	3	21	-3	0	0	24	0
Os01g0193250	24	0	0	24	0	0	0	24	0	0	0	24	0	0	0	24	0
Os01g0193400	24	1	0	23	1	0	0	24	0	0	0	24	0	0	0	24	0
Os01g0193500	24	1	1	22	0	1	1	22	0	0	0	24	0	0	0	24	0
Os01g0193600	24	0	2	22	-2	0	0	24	0	0	0	24	0	0	0	24	0
Os01g0193700	24	0	0	24	0	0	0	24	0	0	0	24	0	0	0	24	0
Os01g0193900	24	0	1	23	-1	0	0	24	0	0	0	24	0	0	0	24	0
Os01g0194000	24	3	3	18	0	0	1	23	-1	0	0	24	0	0	0	24	0
Os01g0194200	24	1	2	21	-1	0	0	24	0	0	0	24	0	0	0	24	0
Os01g0194300	24	0	7	17	-7	0	2	22	-2	0	0	24	0	0	0	24	0
Os01g0194600	24	4	4	16	0	1	2	21	-1	0	0	24	0	0	0	24	0
Os01g0195000	24	1	0	23	1	0	0	24	0	0	0	24	0	0	0	24	0
Os01g0195066	24	12	4	8	8	12	4	8	8	5	1	18	4	0	0	24	0
Os01g0195100	24	0	0	24	0	0	0	24	0	0	0	24	0	0	0	24	0
Os01g0195200	24	8	4	12	4	5	2	17	3	1	0	23	1	0	0	24	0
Os01g0195300	24	5	6	13	-1	4	4	16	0	0	0	24	0	0	0	24	0
Os01g0195400	24	8	6	10	2	5	2	17	3	1	0	23	1	0	0	24	0
Os01g0195500	24	0	0	24	0	0	0	24	0	0	0	24	0	0	0	24	0
Os01g0195700	24	2	0	22	2	2	0	22	2	1	0	23	1	0	0	24	0
Os01g0195801	24	0	0	24	0	0	0	24	0	0	0	24	0	0	0	24	0
Os01g0196133	24	0	0	24	0	0	0	24	0	0	0	24	0	0	0	24	0
Os01g0196300	24	9	0	15	9	7	0	17	7	0	0	24	0	0	0	24	0
Os01g0196500	24	0	2	22	-2	0	0	24	0	0	0	24	0	0	0	24	0
Os01g0196600	24	2	0	22	2	0	0	24	0	0	0	24	0	0	0	24	0
Os01g0196800	24	0	0	24	0	0	0	24	0	0	0	24	0	0	0	24	0
Os01g0197100	24	0	5	19	-5	0	0	24	0	0	0	24	0	0	0	24	0
Os01g0197150	24	0	0	24	0	0	0	24	0	0	0	24	0	0	0	24	0
Os01g0197200	24	0	0	24	0	0	0	24	0	0	0	24	0	0	0	24	0
Os01g0197350	24	1	4	19	-3	0	0	24	0	0	0	24	0	0	0	24	0
Os01g0197400	24	1	1	22	0	1	0	23	1	0	0	24	0	0	0	24	0
Os01g0197450	24	0	0	24	0	0	0	24	0	0	0	24	0	0	0	24	0
Os01g0197500	24	0	2	22	-2	0	0	24	0	0	0	24	0	0	0	24	0
Os01g0197700	24	3	11	10	-8	0	7	17	-7	0	1	23	-1	0	0	24	0
Os01g0197900	24	0	0	24	0	0	0	24	0	0	0	24	0	0	0	24	0
Os01g0198000	24	4	0	20	4	1	0	23	1	0	0	24	0	0	0	24	0
Os01g0198100	24	3	1	20	2	0	0	24	0	0	0	24	0	0	0	24	0
Os01g0198200	24	0	0	24	0	0	0	24	0	0	0	24	0	0	0	24	0
Os01g0198250	24	0	0	24	0	0	0	24	0	0	0	24	0	0	0	24	0
Os01g0198500	24	7	2	15	5	3	0	21	3	0	0	24	0	0	0	24	0
Os01g0198702	24	0	0	24	0	0	0	24	0	0	0	24	0	0	0	24	0
Os01g0198900	24	3	4	17	-1	0	3	21	-3	0	0	24	0	0	0	24	0
Os01g0199300	24	0	0	24	0	0	0	24	0	0	0	24	0	0	0	24	0
Os01g0199400	24	5	0	19	5	1	0	23	1	0	0	24	0	0	0	24	0
Os01g0199550	24	7	0	17	7	2	0	22	2	0	0	24	0	0	0	24	0
Os01g0199700	24	2	0	22	2	0	0	24	0	0	0	24	0	0	0	24	0
Os01g0199900	24	0	3	21	-3	0	0	24	0	0	0	24	0	0	0	24	0
Os01g0199950	24	7	6	11	1	5	5	14	0	1	1	22	0	0	0	24	0
Os01g0200000	24	0	0	24	0	0	0	24	0	0	0	24	0	0	0	24	0
Os01g0200150	24	0	3	21	-3	0	2	22	-2	0	0	24	0	0	0	24	0
Os01g0200200	24	2	0	22	2	0	0	24	0	0	0	24	0	0	0	24	0
Os01g0200300	24	11	2	11	9	6	1	17	5	0	0	24	0	0	0	24	0
Os01g0200350	24	6	1	17	5	2	0	22	2	0	0	24	0	0	0	24	0
Os01g0200400	24	4	4	16	0	2	0	22	2	0	0	24	0	0	0	24	0
Os01g0200500	24	0	1	23	-1	0	0	24	0	0	0	24	0	0	0	24	0
Os01g0200600	24	1	2	21	-1	0	0	24	0	0	0	24	0	0	0	24	0
Os01g0200700	24	15	1	8	14	7	1	16	6	0	0	24	0	0	0	24	0
Os01g0200950	24	0	0	24	0	0	0	24	0	0	0	24	0	0	0	24	0
Os01g0201000	24	1	0	23	1	0	0	24	0	0	0	24	0	0	0	24	0
Os01g0201100	24	5	4	15	1	3	1	20	2	0	0	24	0	0	0	24	0
Os01g0201200	24	1	0	23	1	0	0	24	0	0	0	24	0	0	0	24	0
Os01g0201250	24	2	0	22	2	1	0	23	1	0	0	24	0	0	0	24	0
Os01g0201275	24	1	0	23	1	0	0	24	0	0	0	24	0	0	0	24	0
Os01g0201300	24	0	0	24	0	0	0	24	0	0	0	24	0	0	0	24	0
Os01g0201400	24	0	0	24	0	0	0	24	0	0	0	24	0	0	0	24	0
Os01g0201500	24	0	0	24	0	0	0	24	0	0	0	24	0	0	0	24	0
Os01g0201600	24	7	7	10	0	6	7	11	-1	4	3	17	1	4	1	19	3
Os01g0201700	24	6	1	17	5	2	0	22	2	0	0	24	0	0	0	24	0
Os01g0201750	24	0	0	24	0	0	0	24	0	0	0	24	0	0	0	24	0
Os01g0201800	24	3	2	19	1	1	1	22	0	0	0	24	0	0	0	24	0
Os01g0201850	24	0	0	24	0	0	0	24	0	0	0	24	0	0	0	24	0
Os01g0201900	24	2	1	21	1	0	0	24	0	0	0	24	0	0	0	24	0
Os01g0202500	24	2	6	16	-4	0	4	20	-4	0	1	23	-1	0	0	24	0
Os01g0202601	24	0	0	24	0	0	0	24	0	0	0	24	0	0	0	24	0
Os01g0202700	24	6	4	14	2	1	2	21	-1	0	0	24	0	0	0	24	0
Os01g0202800	24	2	0	22	2	0	0	24	0	0	0	24	0	0	0	24	0
Os01g0203000	24	0	1	23	-1	0	0	24	0	0	0	24	0	0	0	24	0
Os01g0203300	24	0	0	24	0	0	0	24	0	0	0	24	0	0	0	24	0
Os01g0203400	24	0	4	20	-4	0	0	24	0	0	0	24	0	0	0	24	0
Os01g0203800	24	0	0	24	0	0	0	24	0	0	0	24	0	0	0	24	0
Os01g0203900	24	3	1	20	2	1	1	22	0	0	0	24	0	0	0	24	0
Os01g0204000	24	0	1	23	-1	0	0	24	0	0	0	24	0	0	0	24	0
Os01g0205100	24	2	1	21	1	0	0	24	0	0	0	24	0	0	0	24	0
Os01g0205200	24	0	0	24	0	0	0	24	0	0	0	24	0	0	0	24	0
Os01g0205300	24	1	0	23	1	0	0	24	0	0	0	24	0	0	0	24	0
Os01g0205500	24	0	1	23	-1	0	0	24	0	0	0	24	0	0	0	24	0
Os01g0205550	24	4	4	16	0	1	0	23	1	0	0	24	0	0	0	24	0
Os01g0205600	24	2	0	22	2	1	0	23	1	0	0	24	0	0	0	24	0
Os01g0205700	24	1	0	23	1	0	0	24	0	0	0	24	0	0	0	24	0
Os01g0205800	24	2	3	19	-1	0	0	24	0	0	0	24	0	0	0	24	0
Os01g0205900	24	6	7	11	-1	5	6	13	-1	0	0	24	0	0	0	24	0
Os01g0206200	24	0	3	21	-3	0	0	24	0	0	0	24	0	0	0	24	0
Os01g0206300	24	3	1	20	2	3	1	20	2	0	0	24	0	0	0	24	0
Os01g0206600	24	1	2	21	-1	1	0	23	1	0	0	24	0	0	0	24	0
Os01g0206650	24	6	0	18	6	1	0	23	1	0	0	24	0	0	0	24	0
Os01g0206700	24	8	0	16	8	6	0	18	6	0	0	24	0	0	0	24	0
Os01g0206800	24	2	0	22	2	0	0	24	0	0	0	24	0	0	0	24	0
Os01g0207001	24	0	0	24	0	0	0	24	0	0	0	24	0	0	0	24	0
Os01g0207200	24	1	1	22	0	0	0	24	0	0	0	24	0	0	0	24	0
Os01g0207300	24	2	1	21	1	1	0	23	1	0	0	24	0	0	0	24	0
Os01g0207400	24	6	7	11	-1	4	4	16	0	0	0	24	0	0	0	24	0
Os01g0207500	24	3	4	17	-1	0	0	24	0	0	0	24	0	0	0	24	0
Os01g0207600	24	1	0	23	1	0	0	24	0	0	0	24	0	0	0	24	0
Os01g0207700	24	0	0	24	0	0	0	24	0	0	0	24	0	0	0	24	0
Os01g0207900	24	0	1	23	-1	0	0	24	0	0	0	24	0	0	0	24	0
Os01g0208000	24	3	1	20	2	0	0	24	0	0	0	24	0	0	0	24	0
Os01g0208400	24	4	0	20	4	0	0	24	0	0	0	24	0	0	0	24	0
Os01g0208600	24	3	0	21	3	1	0	23	1	0	0	24	0	0	0	24	0
Os01g0208700	24	1	3	20	-2	0	1	23	-1	0	0	24	0	0	0	24	0
Os01g0208800	24	2	2	20	0	2	1	21	1	1	0	23	1	1	0	23	1
Os01g0209000	24	2	0	22	2	0	0	24	0	0	0	24	0	0	0	24	0
Os01g0209150	24	0	0	24	0	0	0	24	0	0	0	24	0	0	0	24	0
Os01g0209200	24	0	0	24	0	0	0	24	0	0	0	24	0	0	0	24	0
Os01g0209300	24	0	0	24	0	0	0	24	0	0	0	24	0	0	0	24	0
Os01g0209400	24	0	0	24	0	0	0	24	0	0	0	24	0	0	0	24	0
Os01g0209500	24	0	0	24	0	0	0	24	0	0	0	24	0	0	0	24	0
Os01g0209566	24	0	0	24	0	0	0	24	0	0	0	24	0	0	0	24	0
Os01g0209700	24	0	6	18	-6	0	5	19	-5	0	0	24	0	0	0	24	0
Os01g0209750	24	0	0	24	0	0	0	24	0	0	0	24	0	0	0	24	0
Os01g0209800	24	7	0	17	7	3	0	21	3	0	0	24	0	0	0	24	0
Os01g0209901	24	0	0	24	0	0	0	24	0	0	0	24	0	0	0	24	0
Os01g0210200	24	0	0	24	0	0	0	24	0	0	0	24	0	0	0	24	0
Os01g0210300	24	9	2	13	7	4	0	20	4	0	0	24	0	0	0	24	0
Os01g0210400	24	0	0	24	0	0	0	24	0	0	0	24	0	0	0	24	0
Os01g0210500	24	1	1	22	0	0	0	24	0	0	0	24	0	0	0	24	0
Os01g0210550	24	1	5	18	-4	0	1	23	-1	0	0	24	0	0	0	24	0
Os01g0210600	24	0	5	19	-5	0	3	21	-3	0	2	22	-2	0	1	23	-1
Os01g0210700	24	2	0	22	2	0	0	24	0	0	0	24	0	0	0	24	0
Os01g0210750	24	1	0	23	1	0	0	24	0	0	0	24	0	0	0	24	0
Os01g0210800	24	0	1	23	-1	0	0	24	0	0	0	24	0	0	0	24	0
Os01g0210900	24	0	0	24	0	0	0	24	0	0	0	24	0	0	0	24	0
Os01g0211000	24	4	2	18	2	0	2	22	-2	0	0	24	0	0	0	24	0
Os01g0211200	24	0	2	22	-2	0	1	23	-1	0	0	24	0	0	0	24	0
Os01g0211400	24	1	0	23	1	0	0	24	0	0	0	24	0	0	0	24	0
Os01g0211600	24	2	6	16	-4	1	3	20	-2	0	0	24	0	0	0	24	0
Os01g0211800	24	7	8	9	-1	4	5	15	-1	2	0	22	2	0	0	24	0
Os01g0212000	24	6	7	11	-1	3	3	18	0	0	0	24	0	0	0	24	0
Os01g0212100	24	0	2	22	-2	0	0	24	0	0	0	24	0	0	0	24	0
Os01g0212400	24	3	5	16	-2	1	3	20	-2	0	0	24	0	0	0	24	0
Os01g0212500	24	0	0	24	0	0	0	24	0	0	0	24	0	0	0	24	0
Os01g0212700	24	2	3	19	-1	0	2	22	-2	0	0	24	0	0	0	24	0
Os01g0212900	24	1	1	22	0	0	0	24	0	0	0	24	0	0	0	24	0
Os01g0213100	24	1	2	21	-1	0	0	24	0	0	0	24	0	0	0	24	0
Os01g0213300	24	0	0	24	0	0	0	24	0	0	0	24	0	0	0	24	0
Os01g0213350	24	0	0	24	0	0	0	24	0	0	0	24	0	0	0	24	0
Os01g0213400	24	5	7	12	-2	2	3	19	-1	0	0	24	0	0	0	24	0
Os01g0213800	24	6	5	13	1	3	2	19	1	1	0	23	1	0	0	24	0
Os01g0214001	24	0	0	24	0	0	0	24	0	0	0	24	0	0	0	24	0
Os01g0214200	24	1	7	16	-6	0	0	24	0	0	0	24	0	0	0	24	0
Os01g0214300	24	0	0	24	0	0	0	24	0	0	0	24	0	0	0	24	0
Os01g0214400	24	2	1	21	1	0	0	24	0	0	0	24	0	0	0	24	0
Os01g0214500	24	13	1	10	12	10	0	14	10	3	0	21	3	3	0	21	3
Os01g0214600	24	12	3	9	9	5	2	17	3	0	0	24	0	0	0	24	0
Os01g0214800	24	3	0	21	3	0	0	24	0	0	0	24	0	0	0	24	0
Os01g0214901	24	0	0	24	0	0	0	24	0	0	0	24	0	0	0	24	0
Os01g0215000	24	1	4	19	-3	1	0	23	1	0	0	24	0	0	0	24	0
Os01g0215100	24	3	3	18	0	1	1	22	0	0	0	24	0	0	0	24	0
Os01g0215500	24	3	4	17	-1	0	2	22	-2	0	0	24	0	0	0	24	0
Os01g0215700	24	8	6	10	2	6	3	15	3	1	0	23	1	0	0	24	0
Os01g0215725	24	0	0	24	0	0	0	24	0	0	0	24	0	0	0	24	0
Os01g0215750	24	0	0	24	0	0	0	24	0	0	0	24	0	0	0	24	0
Os01g0216000	24	0	9	15	-9	0	9	15	-9	0	6	18	-6	0	3	21	-3
Os01g0216150	24	0	0	24	0	0	0	24	0	0	0	24	0	0	0	24	0
Os01g0216300	24	0	0	24	0	0	0	24	0	0	0	24	0	0	0	24	0
Os01g0216350	24	0	0	24	0	0	0	24	0	0	0	24	0	0	0	24	0
Os01g0216400	24	0	6	18	-6	0	0	24	0	0	0	24	0	0	0	24	0
Os01g0216500	24	2	1	21	1	0	0	24	0	0	0	24	0	0	0	24	0
Os01g0216600	24	1	0	23	1	0	0	24	0	0	0	24	0	0	0	24	0
Os01g0216900	24	0	3	21	-3	0	2	22	-2	0	0	24	0	0	0	24	0
Os01g0216951	24	0	1	23	-1	0	0	24	0	0	0	24	0	0	0	24	0
Os01g0217000	24	8	7	9	1	3	4	17	-1	0	0	24	0	0	0	24	0
Os01g0217050	24	1	3	20	-2	0	0	24	0	0	0	24	0	0	0	24	0
Os01g0217100	24	1	0	23	1	0	0	24	0	0	0	24	0	0	0	24	0
Os01g0217400	24	0	0	24	0	0	0	24	0	0	0	24	0	0	0	24	0
Os01g0217500	24	2	6	16	-4	0	3	21	-3	0	0	24	0	0	0	24	0
Os01g0217800	24	0	2	22	-2	0	0	24	0	0	0	24	0	0	0	24	0
Os01g0218032	24	1	2	21	-1	1	1	22	0	0	0	24	0	0	0	24	0
Os01g0218100	24	2	8	14	-6	2	4	18	-2	0	0	24	0	0	0	24	0
Os01g0218200	24	2	3	19	-1	0	2	22	-2	0	0	24	0	0	0	24	0
Os01g0218350	24	0	0	24	0	0	0	24	0	0	0	24	0	0	0	24	0
Os01g0218500	24	0	0	24	0	0	0	24	0	0	0	24	0	0	0	24	0
Os01g0218700	24	4	0	20	4	0	0	24	0	0	0	24	0	0	0	24	0
Os01g0218800	24	1	1	22	0	0	0	24	0	0	0	24	0	0	0	24	0
Os01g0218900	24	2	0	22	2	0	0	24	0	0	0	24	0	0	0	24	0
Os01g0219000	24	0	4	20	-4	0	0	24	0	0	0	24	0	0	0	24	0
Os01g0219100	24	2	0	22	2	0	0	24	0	0	0	24	0	0	0	24	0
Os01g0219200	24	3	0	21	3	0	0	24	0	0	0	24	0	0	0	24	0
Os01g0219300	24	4	2	18	2	2	0	22	2	0	0	24	0	0	0	24	0
Os01g0219500	24	0	0	24	0	0	0	24	0	0	0	24	0	0	0	24	0
Os01g0219600	24	0	0	24	0	0	0	24	0	0	0	24	0	0	0	24	0
Os01g0220100	24	1	3	20	-2	0	1	23	-1	0	0	24	0	0	0	24	0
Os01g0220150	24	0	0	24	0	0	0	24	0	0	0	24	0	0	0	24	0
Os01g0220200	24	2	4	18	-2	1	2	21	-1	0	0	24	0	0	0	24	0
Os01g0220300	24	1	6	17	-5	0	1	23	-1	0	0	24	0	0	0	24	0
Os01g0220400	24	9	6	9	3	7	1	16	6	0	0	24	0	0	0	24	0
Os01g0220500	24	7	0	17	7	7	0	17	7	3	0	21	3	2	0	22	2
Os01g0220700	24	0	6	18	-6	0	4	20	-4	0	3	21	-3	0	1	23	-1
Os01g0220801	24	0	0	24	0	0	0	24	0	0	0	24	0	0	0	24	0
Os01g0220900	24	0	0	24	0	0	0	24	0	0	0	24	0	0	0	24	0
Os01g0221000	24	3	3	18	0	1	1	22	0	0	0	24	0	0	0	24	0
Os01g0221100	24	1	3	20	-2	1	1	22	0	0	0	24	0	0	0	24	0
Os01g0221300	24	0	1	23	-1	0	0	24	0	0	0	24	0	0	0	24	0
Os01g0221400	24	4	8	12	-4	2	7	15	-5	0	0	24	0	0	0	24	0
Os01g0221500	24	0	1	23	-1	0	0	24	0	0	0	24	0	0	0	24	0
Os01g0221600	24	5	0	19	5	3	0	21	3	1	0	23	1	0	0	24	0
Os01g0221700	24	1	4	19	-3	0	0	24	0	0	0	24	0	0	0	24	0
Os01g0221800	24	0	7	17	-7	0	2	22	-2	0	0	24	0	0	0	24	0
Os01g0221900	24	0	2	22	-2	0	0	24	0	0	0	24	0	0	0	24	0
Os01g0222001	24	0	0	24	0	0	0	24	0	0	0	24	0	0	0	24	0
Os01g0222300	24	0	1	23	-1	0	0	24	0	0	0	24	0	0	0	24	0
Os01g0222500	24	5	3	16	2	1	0	23	1	0	0	24	0	0	0	24	0
Os01g0222600	24	4	6	14	-2	1	2	21	-1	0	0	24	0	0	0	24	0
Os01g0222700	24	0	1	23	-1	0	1	23	-1	0	0	24	0	0	0	24	0
Os01g0222800	24	7	0	17	7	5	0	19	5	0	0	24	0	0	0	24	0
Os01g0222900	24	5	1	18	4	3	1	20	2	0	0	24	0	0	0	24	0
Os01g0223000	24	0	1	23	-1	0	0	24	0	0	0	24	0	0	0	24	0
Os01g0223200	24	0	1	23	-1	0	0	24	0	0	0	24	0	0	0	24	0
Os01g0223300	24	0	0	24	0	0	0	24	0	0	0	24	0	0	0	24	0
Os01g0223500	24	7	4	13	3	1	1	22	0	0	0	24	0	0	0	24	0
Os01g0223600	24	3	2	19	1	0	0	24	0	0	0	24	0	0	0	24	0
Os01g0223700	24	0	0	24	0	0	0	24	0	0	0	24	0	0	0	24	0
Os01g0223800	24	1	0	23	1	0	0	24	0	0	0	24	0	0	0	24	0
Os01g0223900	24	3	0	21	3	0	0	24	0	0	0	24	0	0	0	24	0
Os01g0224000	24	1	0	23	1	0	0	24	0	0	0	24	0	0	0	24	0
Os01g0224100	24	0	3	21	-3	0	0	24	0	0	0	24	0	0	0	24	0
Os01g0224166	24	0	2	22	-2	0	0	24	0	0	0	24	0	0	0	24	0
Os01g0224200	24	3	0	21	3	1	0	23	1	0	0	24	0	0	0	24	0
Os01g0224300	24	0	0	24	0	0	0	24	0	0	0	24	0	0	0	24	0
Os01g0224400	24	6	1	17	5	1	0	23	1	0	0	24	0	0	0	24	0
Os01g0224500	24	0	1	23	-1	0	0	24	0	0	0	24	0	0	0	24	0
Os01g0224700	24	2	0	22	2	0	0	24	0	0	0	24	0	0	0	24	0
Os01g0225000	24	6	2	16	4	3	0	21	3	0	0	24	0	0	0	24	0
Os01g0225100	24	0	0	24	0	0	0	24	0	0	0	24	0	0	0	24	0
Os01g0225200	24	1	2	21	-1	0	0	24	0	0	0	24	0	0	0	24	0
Os01g0225300	24	1	0	23	1	0	0	24	0	0	0	24	0	0	0	24	0
Os01g0225400	24	0	10	14	-10	0	3	21	-3	0	0	24	0	0	0	24	0
Os01g0225500	24	0	1	23	-1	0	0	24	0	0	0	24	0	0	0	24	0
Os01g0225550	24	1	0	23	1	0	0	24	0	0	0	24	0	0	0	24	0
Os01g0225600	24	14	1	9	13	8	1	15	7	2	0	22	2	0	0	24	0
Os01g0225700	24	1	5	18	-4	0	2	22	-2	0	0	24	0	0	0	24	0
Os01g0226200	24	5	4	15	1	3	0	21	3	0	0	24	0	0	0	24	0
Os01g0226250	24	7	4	13	3	5	2	17	3	0	0	24	0	0	0	24	0
Os01g0226300	24	5	5	14	0	4	5	15	-1	0	0	24	0	0	0	24	0
Os01g0226400	24	0	0	24	0	0	0	24	0	0	0	24	0	0	0	24	0
Os01g0226450	24	0	0	24	0	0	0	24	0	0	0	24	0	0	0	24	0
Os01g0226500	24	1	0	23	1	0	0	24	0	0	0	24	0	0	0	24	0
Os01g0226600	24	0	3	21	-3	0	0	24	0	0	0	24	0	0	0	24	0
Os01g0226666	24	8	5	11	3	5	1	18	4	0	0	24	0	0	0	24	0
Os01g0226700	24	10	5	9	5	5	2	17	3	0	0	24	0	0	0	24	0
Os01g0227100	24	8	0	16	8	4	0	20	4	0	0	24	0	0	0	24	0
Os01g0227200	24	4	1	19	3	2	0	22	2	0	0	24	0	0	0	24	0
Os01g0227250	24	6	5	13	1	3	3	18	0	1	0	23	1	0	0	24	0
Os01g0227300	24	0	1	23	-1	0	0	24	0	0	0	24	0	0	0	24	0
Os01g0227350	24	2	3	19	-1	0	0	24	0	0	0	24	0	0	0	24	0
Os01g0227400	24	3	2	19	1	1	0	23	1	0	0	24	0	0	0	24	0
Os01g0227500	24	1	2	21	-1	0	1	23	-1	0	0	24	0	0	0	24	0
Os01g0227700	24	0	0	24	0	0	0	24	0	0	0	24	0	0	0	24	0
Os01g0227800	24	2	4	18	-2	0	2	22	-2	0	0	24	0	0	0	24	0
Os01g0228300	24	0	0	24	0	0	0	24	0	0	0	24	0	0	0	24	0
Os01g0228400	24	0	5	19	-5	0	2	22	-2	0	0	24	0	0	0	24	0
Os01g0228450	24	3	0	21	3	2	0	22	2	1	0	23	1	1	0	23	1
Os01g0228500	24	3	3	18	0	1	0	23	1	1	0	23	1	0	0	24	0
Os01g0228600	24	1	2	21	-1	0	0	24	0	0	0	24	0	0	0	24	0
Os01g0228800	24	1	5	18	-4	0	1	23	-1	0	0	24	0	0	0	24	0
Os01g0228901	24	3	2	19	1	0	0	24	0	0	0	24	0	0	0	24	0
Os01g0229000	24	4	2	18	2	1	1	22	0	0	0	24	0	0	0	24	0
Os01g0229100	24	0	1	23	-1	0	0	24	0	0	0	24	0	0	0	24	0
Os01g0229200	24	2	0	22	2	0	0	24	0	0	0	24	0	0	0	24	0
Os01g0229250	24	0	0	24	0	0	0	24	0	0	0	24	0	0	0	24	0
Os01g0229300	24	1	0	23	1	0	0	24	0	0	0	24	0	0	0	24	0
Os01g0229400	24	0	1	23	-1	0	0	24	0	0	0	24	0	0	0	24	0
Os01g0229500	24	4	0	20	4	1	0	23	1	0	0	24	0	0	0	24	0
Os01g0229600	24	8	0	16	8	5	0	19	5	0	0	24	0	0	0	24	0
Os01g0229700	24	2	0	22	2	0	0	24	0	0	0	24	0	0	0	24	0
Os01g0229800	24	2	3	19	-1	1	2	21	-1	0	0	24	0	0	0	24	0
Os01g0229900	24	1	1	22	0	0	0	24	0	0	0	24	0	0	0	24	0
Os01g0230200	24	2	1	21	1	0	0	24	0	0	0	24	0	0	0	24	0
Os01g0230700	24	0	0	24	0	0	0	24	0	0	0	24	0	0	0	24	0
Os01g0230800	24	0	0	24	0	0	0	24	0	0	0	24	0	0	0	24	0
Os01g0231000	24	0	0	24	0	0	0	24	0	0	0	24	0	0	0	24	0
Os01g0231500	24	0	1	23	-1	0	1	23	-1	0	0	24	0	0	0	24	0
Os01g0231600	24	7	4	13	3	4	3	17	1	2	1	21	1	0	0	24	0
Os01g0231700	24	1	3	20	-2	0	0	24	0	0	0	24	0	0	0	24	0
Os01g0231800	24	4	1	19	3	0	0	24	0	0	0	24	0	0	0	24	0
Os01g0231900	24	0	2	22	-2	0	0	24	0	0	0	24	0	0	0	24	0
Os01g0231950	24	0	0	24	0	0	0	24	0	0	0	24	0	0	0	24	0
Os01g0232000	24	4	7	13	-3	0	2	22	-2	0	0	24	0	0	0	24	0
Os01g0232100	24	5	0	19	5	1	0	23	1	0	0	24	0	0	0	24	0
Os01g0232200	24	1	0	23	1	0	0	24	0	0	0	24	0	0	0	24	0
Os01g0232300	24	1	3	20	-2	0	0	24	0	0	0	24	0	0	0	24	0
Os01g0232400	24	1	1	22	0	0	0	24	0	0	0	24	0	0	0	24	0
Os01g0232450	24	0	0	24	0	0	0	24	0	0	0	24	0	0	0	24	0
Os01g0232500	24	5	2	17	3	0	0	24	0	0	0	24	0	0	0	24	0
Os01g0232550	24	4	0	20	4	0	0	24	0	0	0	24	0	0	0	24	0
Os01g0232700	24	2	0	22	2	0	0	24	0	0	0	24	0	0	0	24	0
Os01g0232800	24	3	0	21	3	0	0	24	0	0	0	24	0	0	0	24	0
Os01g0233000	24	1	0	23	1	0	0	24	0	0	0	24	0	0	0	24	0
Os01g0233100	24	2	3	19	-1	0	1	23	-1	0	0	24	0	0	0	24	0
Os01g0233400	24	0	0	24	0	0	0	24	0	0	0	24	0	0	0	24	0
Os01g0233500	24	0	3	21	-3	0	2	22	-2	0	0	24	0	0	0	24	0
Os01g0233800	24	0	0	24	0	0	0	24	0	0	0	24	0	0	0	24	0
Os01g0233850	24	0	0	24	0	0	0	24	0	0	0	24	0	0	0	24	0
Os01g0233900	24	7	1	16	6	5	0	19	5	0	0	24	0	0	0	24	0
Os01g0234001	24	2	3	19	-1	1	0	23	1	0	0	24	0	0	0	24	0
Os01g0234100	24	3	0	21	3	0	0	24	0	0	0	24	0	0	0	24	0
Os01g0234200	24	0	0	24	0	0	0	24	0	0	0	24	0	0	0	24	0
Os01g0234300	24	1	1	22	0	1	0	23	1	0	0	24	0	0	0	24	0
Os01g0234433	24	3	3	18	0	0	0	24	0	0	0	24	0	0	0	24	0
Os01g0234499	24	6	4	14	2	3	3	18	0	0	0	24	0	0	0	24	0
Os01g0234700	24	2	0	22	2	0	0	24	0	0	0	24	0	0	0	24	0
Os01g0234800	24	1	0	23	1	0	0	24	0	0	0	24	0	0	0	24	0
Os01g0234850	24	0	0	24	0	0	0	24	0	0	0	24	0	0	0	24	0
Os01g0234900	24	0	0	24	0	0	0	24	0	0	0	24	0	0	0	24	0
Os01g0235100	24	1	4	19	-3	0	3	21	-3	0	0	24	0	0	0	24	0
Os01g0235200	24	0	1	23	-1	0	0	24	0	0	0	24	0	0	0	24	0
Os01g0235300	24	3	0	21	3	0	0	24	0	0	0	24	0	0	0	24	0
Os01g0235325	24	5	7	12	-2	4	7	13	-3	3	2	19	1	0	1	23	-1
Os01g0235350	24	3	1	20	2	0	1	23	-1	0	0	24	0	0	0	24	0
Os01g0235400	24	0	2	22	-2	0	0	24	0	0	0	24	0	0	0	24	0
Os01g0235500	24	0	0	24	0	0	0	24	0	0	0	24	0	0	0	24	0
Os01g0235632	24	0	4	20	-4	0	0	24	0	0	0	24	0	0	0	24	0
Os01g0235700	24	1	2	21	-1	0	0	24	0	0	0	24	0	0	0	24	0
Os01g0235800	24	1	0	23	1	0	0	24	0	0	0	24	0	0	0	24	0
Os01g0235850	24	3	5	16	-2	2	3	19	-1	0	0	24	0	0	0	24	0
Os01g0235900	24	0	6	18	-6	0	1	23	-1	0	0	24	0	0	0	24	0
Os01g0236000	24	0	3	21	-3	0	1	23	-1	0	0	24	0	0	0	24	0
Os01g0236300	24	1	1	22	0	0	1	23	-1	0	0	24	0	0	0	24	0
Os01g0236400	24	3	3	18	0	0	0	24	0	0	0	24	0	0	0	24	0
Os01g0236700	24	0	0	24	0	0	0	24	0	0	0	24	0	0	0	24	0
Os01g0236800	24	0	0	24	0	0	0	24	0	0	0	24	0	0	0	24	0
Os01g0236900	24	0	0	24	0	0	0	24	0	0	0	24	0	0	0	24	0
Os01g0237000	24	1	2	21	-1	1	2	21	-1	0	0	24	0	0	0	24	0
Os01g0237100	24	0	1	23	-1	0	0	24	0	0	0	24	0	0	0	24	0
Os01g0237200	24	5	5	14	0	1	1	22	0	0	0	24	0	0	0	24	0
Os01g0237366	24	0	0	24	0	0	0	24	0	0	0	24	0	0	0	24	0
Os01g0237400	24	0	1	23	-1	0	0	24	0	0	0	24	0	0	0	24	0
Os01g0237500	24	8	1	15	7	8	1	15	7	4	0	20	4	0	0	24	0
Os01g0237750	24	8	1	15	7	8	0	16	8	3	0	21	3	3	0	21	3
Os01g0238200	24	3	3	18	0	1	2	21	-1	0	0	24	0	0	0	24	0
Os01g0238287	24	0	1	23	-1	0	1	23	-1	0	0	24	0	0	0	24	0
Os01g0238375	24	0	0	24	0	0	0	24	0	0	0	24	0	0	0	24	0
Os01g0238500	24	4	0	20	4	1	0	23	1	0	0	24	0	0	0	24	0
Os01g0238600	24	2	0	22	2	0	0	24	0	0	0	24	0	0	0	24	0
Os01g0238700	24	0	0	24	0	0	0	24	0	0	0	24	0	0	0	24	0
Os01g0238800	24	3	0	21	3	0	0	24	0	0	0	24	0	0	0	24	0
Os01g0238850	24	3	0	21	3	0	0	24	0	0	0	24	0	0	0	24	0
Os01g0238900	24	0	1	23	-1	0	0	24	0	0	0	24	0	0	0	24	0
Os01g0239000	24	2	2	20	0	0	0	24	0	0	0	24	0	0	0	24	0
Os01g0239100	24	1	1	22	0	0	0	24	0	0	0	24	0	0	0	24	0
Os01g0239150	24	3	0	21	3	2	0	22	2	1	0	23	1	0	0	24	0
Os01g0239200	24	0	2	22	-2	0	0	24	0	0	0	24	0	0	0	24	0
Os01g0239300	24	0	0	24	0	0	0	24	0	0	0	24	0	0	0	24	0
Os01g0239700	24	2	0	22	2	0	0	24	0	0	0	24	0	0	0	24	0
Os01g0240600	24	0	0	24	0	0	0	24	0	0	0	24	0	0	0	24	0
Os01g0240700	24	0	0	24	0	0	0	24	0	0	0	24	0	0	0	24	0
Os01g0240725	24	0	0	24	0	0	0	24	0	0	0	24	0	0	0	24	0
Os01g0241000	24	4	2	18	2	2	2	20	0	0	0	24	0	0	0	24	0
Os01g0241100	24	0	1	23	-1	0	0	24	0	0	0	24	0	0	0	24	0
Os01g0241400	24	1	1	22	0	0	0	24	0	0	0	24	0	0	0	24	0
Os01g0242200	24	0	0	24	0	0	0	24	0	0	0	24	0	0	0	24	0
Os01g0242300	24	2	0	22	2	0	0	24	0	0	0	24	0	0	0	24	0
Os01g0242333	24	0	0	24	0	0	0	24	0	0	0	24	0	0	0	24	0
Os01g0242400	24	0	0	24	0	0	0	24	0	0	0	24	0	0	0	24	0
Os01g0242450	24	0	0	24	0	0	0	24	0	0	0	24	0	0	0	24	0
Os01g0242500	24	1	0	23	1	0	0	24	0	0	0	24	0	0	0	24	0
Os01g0242600	24	4	0	20	4	2	0	22	2	0	0	24	0	0	0	24	0
Os01g0242800	24	7	1	16	6	1	0	23	1	0	0	24	0	0	0	24	0
Os01g0242900	24	2	0	22	2	0	0	24	0	0	0	24	0	0	0	24	0
Os01g0243000	24	0	1	23	-1	0	0	24	0	0	0	24	0	0	0	24	0
Os01g0243100	24	0	1	23	-1	0	0	24	0	0	0	24	0	0	0	24	0
Os01g0243200	24	5	0	19	5	1	0	23	1	0	0	24	0	0	0	24	0
Os01g0243300	24	1	2	21	-1	0	0	24	0	0	0	24	0	0	0	24	0
Os01g0243400	24	1	2	21	-1	0	0	24	0	0	0	24	0	0	0	24	0
Os01g0243450	24	0	3	21	-3	0	0	24	0	0	0	24	0	0	0	24	0
Os01g0243600	24	1	2	21	-1	0	0	24	0	0	0	24	0	0	0	24	0
Os01g0243700	24	6	6	12	0	4	3	17	1	1	0	23	1	0	0	24	0
Os01g0243800	24	0	1	23	-1	0	0	24	0	0	0	24	0	0	0	24	0
Os01g0243901	24	0	0	24	0	0	0	24	0	0	0	24	0	0	0	24	0
Os01g0244000	24	0	0	24	0	0	0	24	0	0	0	24	0	0	0	24	0
Os01g0244150	24	0	0	24	0	0	0	24	0	0	0	24	0	0	0	24	0
Os01g0244400	24	0	0	24	0	0	0	24	0	0	0	24	0	0	0	24	0
Os01g0244966	24	1	1	22	0	0	0	24	0	0	0	24	0	0	0	24	0
Os01g0245000	24	0	0	24	0	0	0	24	0	0	0	24	0	0	0	24	0
Os01g0245532	24	0	0	24	0	0	0	24	0	0	0	24	0	0	0	24	0
Os01g0245600	24	0	0	24	0	0	0	24	0	0	0	24	0	0	0	24	0
Os01g0245700	24	0	0	24	0	0	0	24	0	0	0	24	0	0	0	24	0
Os01g0245901	24	0	0	24	0	0	0	24	0	0	0	24	0	0	0	24	0
Os01g0246100	24	0	1	23	-1	0	1	23	-1	0	0	24	0	0	0	24	0
Os01g0246200	24	0	0	24	0	0	0	24	0	0	0	24	0	0	0	24	0
Os01g0246400	24	1	7	16	-6	0	2	22	-2	0	0	24	0	0	0	24	0
Os01g0246500	24	0	0	24	0	0	0	24	0	0	0	24	0	0	0	24	0
Os01g0246601	24	0	0	24	0	0	0	24	0	0	0	24	0	0	0	24	0
Os01g0246700	24	3	9	12	-6	0	4	20	-4	0	0	24	0	0	0	24	0
Os01g0247500	24	4	0	20	4	2	0	22	2	0	0	24	0	0	0	24	0
Os01g0247550	24	0	0	24	0	0	0	24	0	0	0	24	0	0	0	24	0
Os01g0247600	24	0	3	21	-3	0	0	24	0	0	0	24	0	0	0	24	0
Os01g0247700	24	3	3	18	0	3	3	18	0	0	0	24	0	0	0	24	0
Os01g0247900	24	6	6	12	0	2	2	20	0	0	1	23	-1	0	0	24	0
Os01g0248000	24	1	0	23	1	0	0	24	0	0	0	24	0	0	0	24	0
Os01g0248300	24	6	1	17	5	3	0	21	3	0	0	24	0	0	0	24	0
Os01g0248350	24	4	1	19	3	1	0	23	1	0	0	24	0	0	0	24	0
Os01g0248400	24	0	0	24	0	0	0	24	0	0	0	24	0	0	0	24	0
Os01g0248450	24	0	0	24	0	0	0	24	0	0	0	24	0	0	0	24	0
Os01g0248500	24	5	1	18	4	4	0	20	4	0	0	24	0	0	0	24	0
Os01g0248600	24	0	3	21	-3	0	0	24	0	0	0	24	0	0	0	24	0
Os01g0248701	24	1	1	22	0	0	0	24	0	0	0	24	0	0	0	24	0
Os01g0248800	24	7	4	13	3	1	1	22	0	0	0	24	0	0	0	24	0
Os01g0248850	24	2	1	21	1	0	0	24	0	0	0	24	0	0	0	24	0
Os01g0248900	24	1	2	21	-1	0	1	23	-1	0	0	24	0	0	0	24	0
Os01g0249050	24	4	1	19	3	2	0	22	2	0	0	24	0	0	0	24	0
Os01g0249100	24	2	5	17	-3	1	3	20	-2	0	3	21	-3	0	3	21	-3
Os01g0249200	24	9	2	13	7	5	1	18	4	0	0	24	0	0	0	24	0
Os01g0249300	24	0	0	24	0	0	0	24	0	0	0	24	0	0	0	24	0
Os01g0249700	24	2	0	22	2	1	0	23	1	0	0	24	0	0	0	24	0
Os01g0249800	24	2	0	22	2	2	0	22	2	0	0	24	0	0	0	24	0
Os01g0249900	24	0	0	24	0	0	0	24	0	0	0	24	0	0	0	24	0
Os01g0250200	24	0	0	24	0	0	0	24	0	0	0	24	0	0	0	24	0
Os01g0250600	24	0	1	23	-1	0	0	24	0	0	0	24	0	0	0	24	0
Os01g0250900	24	0	1	23	-1	0	0	24	0	0	0	24	0	0	0	24	0
Os01g0251000	24	2	0	22	2	0	0	24	0	0	0	24	0	0	0	24	0
Os01g0251100	24	0	3	21	-3	0	0	24	0	0	0	24	0	0	0	24	0
Os01g0251200	24	0	0	24	0	0	0	24	0	0	0	24	0	0	0	24	0
Os01g0251400	24	7	6	11	1	6	4	14	2	4	2	18	2	3	2	19	1
Os01g0252100	24	0	0	24	0	0	0	24	0	0	0	24	0	0	0	24	0
Os01g0252150	24	0	1	23	-1	0	0	24	0	0	0	24	0	0	0	24	0
Os01g0252200	24	0	0	24	0	0	0	24	0	0	0	24	0	0	0	24	0
Os01g0252300	24	13	9	2	4	7	7	10	0	0	3	21	-3	0	0	24	0
Os01g0252400	24	2	4	18	-2	0	2	22	-2	0	0	24	0	0	0	24	0
Os01g0252600	24	1	0	23	1	0	0	24	0	0	0	24	0	0	0	24	0
Os01g0252900	24	1	1	22	0	0	0	24	0	0	0	24	0	0	0	24	0
Os01g0253000	24	0	0	24	0	0	0	24	0	0	0	24	0	0	0	24	0
Os01g0253050	24	0	0	24	0	0	0	24	0	0	0	24	0	0	0	24	0
Os01g0253100	24	0	0	24	0	0	0	24	0	0	0	24	0	0	0	24	0
Os01g0253200	24	3	0	21	3	2	0	22	2	0	0	24	0	0	0	24	0
Os01g0253300	24	2	2	20	0	0	0	24	0	0	0	24	0	0	0	24	0
Os01g0253400	24	5	5	14	0	1	1	22	0	0	0	24	0	0	0	24	0
Os01g0253500	24	1	0	23	1	0	0	24	0	0	0	24	0	0	0	24	0
Os01g0253600	24	1	1	22	0	0	0	24	0	0	0	24	0	0	0	24	0
Os01g0253800	24	2	3	19	-1	1	0	23	1	0	0	24	0	0	0	24	0
Os01g0253900	24	6	2	16	4	0	0	24	0	0	0	24	0	0	0	24	0
Os01g0254000	24	0	0	24	0	0	0	24	0	0	0	24	0	0	0	24	0
Os01g0254100	24	1	2	21	-1	0	1	23	-1	0	0	24	0	0	0	24	0
Os01g0254200	24	1	0	23	1	0	0	24	0	0	0	24	0	0	0	24	0
Os01g0254300	24	2	0	22	2	1	0	23	1	0	0	24	0	0	0	24	0
Os01g0254350	24	3	1	20	2	1	1	22	0	0	0	24	0	0	0	24	0
Os01g0254400	24	4	0	20	4	2	0	22	2	0	0	24	0	0	0	24	0
Os01g0254800	24	3	0	21	3	0	0	24	0	0	0	24	0	0	0	24	0
Os01g0254850	24	4	4	16	0	3	3	18	0	3	0	21	3	3	0	21	3
Os01g0254900	24	0	0	24	0	0	0	24	0	0	0	24	0	0	0	24	0
Os01g0254950	24	1	2	21	-1	0	1	23	-1	0	0	24	0	0	0	24	0
Os01g0255000	24	4	0	20	4	0	0	24	0	0	0	24	0	0	0	24	0
Os01g0255100	24	0	0	24	0	0	0	24	0	0	0	24	0	0	0	24	0
Os01g0255700	24	1	1	22	0	0	0	24	0	0	0	24	0	0	0	24	0
Os01g0256300	24	1	0	23	1	0	0	24	0	0	0	24	0	0	0	24	0
Os01g0256400	24	1	3	20	-2	0	2	22	-2	0	0	24	0	0	0	24	0
Os01g0256500	24	9	5	10	4	6	1	17	5	1	0	23	1	0	0	24	0
Os01g0256600	24	2	3	19	-1	0	0	24	0	0	0	24	0	0	0	24	0
Os01g0256800	24	0	6	18	-6	0	1	23	-1	0	0	24	0	0	0	24	0
Os01g0256900	24	0	0	24	0	0	0	24	0	0	0	24	0	0	0	24	0
Os01g0257100	24	4	6	14	-2	2	4	18	-2	0	0	24	0	0	0	24	0
Os01g0257300	24	7	6	11	1	5	3	16	2	1	0	23	1	0	0	24	0
Os01g0257400	24	0	1	23	-1	0	0	24	0	0	0	24	0	0	0	24	0
Os01g0257900	24	0	0	24	0	0	0	24	0	0	0	24	0	0	0	24	0
Os01g0258000	24	3	1	20	2	1	0	23	1	0	0	24	0	0	0	24	0
Os01g0258100	24	2	0	22	2	0	0	24	0	0	0	24	0	0	0	24	0
Os01g0258600	24	1	2	21	-1	1	0	23	1	0	0	24	0	0	0	24	0
Os01g0258700	24	2	0	22	2	0	0	24	0	0	0	24	0	0	0	24	0
Os01g0259200	24	5	1	18	4	0	0	24	0	0	0	24	0	0	0	24	0
Os01g0259300	24	1	6	17	-5	0	2	22	-2	0	0	24	0	0	0	24	0
Os01g0259400	24	2	4	18	-2	0	0	24	0	0	0	24	0	0	0	24	0
Os01g0259600	24	0	2	22	-2	0	0	24	0	0	0	24	0	0	0	24	0
Os01g0259900	24	1	7	16	-6	0	0	24	0	0	0	24	0	0	0	24	0
Os01g0259933	24	2	9	13	-7	1	4	19	-3	0	0	24	0	0	0	24	0
Os01g0259966	24	1	6	17	-5	0	2	22	-2	0	0	24	0	0	0	24	0
Os01g0260000	24	1	1	22	0	0	0	24	0	0	0	24	0	0	0	24	0
Os01g0260100	24	5	3	16	2	2	1	21	1	0	0	24	0	0	0	24	0
Os01g0260500	24	0	1	23	-1	0	0	24	0	0	0	24	0	0	0	24	0
Os01g0260700	24	0	0	24	0	0	0	24	0	0	0	24	0	0	0	24	0
Os01g0260800	24	6	0	18	6	2	0	22	2	0	0	24	0	0	0	24	0
Os01g0260950	24	0	0	24	0	0	0	24	0	0	0	24	0	0	0	24	0
Os01g0261000	24	4	8	12	-4	2	6	16	-4	0	2	22	-2	0	0	24	0
Os01g0261100	24	2	1	21	1	0	0	24	0	0	0	24	0	0	0	24	0
Os01g0261200	24	2	8	14	-6	1	5	18	-4	0	0	24	0	0	0	24	0
Os01g0261500	24	2	0	22	2	0	0	24	0	0	0	24	0	0	0	24	0
Os01g0261700	24	2	0	22	2	0	0	24	0	0	0	24	0	0	0	24	0
Os01g0262000	24	1	0	23	1	0	0	24	0	0	0	24	0	0	0	24	0
Os01g0262401	24	1	0	23	1	0	0	24	0	0	0	24	0	0	0	24	0
Os01g0262500	24	10	7	7	3	6	4	14	2	0	0	24	0	0	0	24	0
Os01g0262600	24	0	0	24	0	0	0	24	0	0	0	24	0	0	0	24	0
Os01g0262700	24	0	1	23	-1	0	0	24	0	0	0	24	0	0	0	24	0
Os01g0263000	24	1	4	19	-3	1	3	20	-2	0	0	24	0	0	0	24	0
Os01g0263300	24	10	7	7	3	8	3	13	5	1	0	23	1	0	0	24	0
Os01g0263400	24	0	0	24	0	0	0	24	0	0	0	24	0	0	0	24	0
Os01g0263500	24	1	0	23	1	0	0	24	0	0	0	24	0	0	0	24	0
Os01g0263600	24	1	1	22	0	0	0	24	0	0	0	24	0	0	0	24	0
Os01g0263900	24	2	3	19	-1	0	1	23	-1	0	0	24	0	0	0	24	0
Os01g0264000	24	0	3	21	-3	0	0	24	0	0	0	24	0	0	0	24	0
Os01g0264100	24	0	0	24	0	0	0	24	0	0	0	24	0	0	0	24	0
Os01g0264125	24	0	0	24	0	0	0	24	0	0	0	24	0	0	0	24	0
Os01g0264400	24	3	9	12	-6	2	3	19	-1	0	0	24	0	0	0	24	0
Os01g0264500	24	1	0	23	1	0	0	24	0	0	0	24	0	0	0	24	0
Os01g0264600	24	1	2	21	-1	1	0	23	1	0	0	24	0	0	0	24	0
Os01g0264700	24	2	0	22	2	0	0	24	0	0	0	24	0	0	0	24	0
Os01g0264900	24	3	1	20	2	0	0	24	0	0	0	24	0	0	0	24	0
Os01g0265000	24	0	2	22	-2	0	0	24	0	0	0	24	0	0	0	24	0
Os01g0265100	24	8	5	11	3	7	2	15	5	0	0	24	0	0	0	24	0
Os01g0265200	24	0	4	20	-4	0	0	24	0	0	0	24	0	0	0	24	0
Os01g0265400	24	0	3	21	-3	0	0	24	0	0	0	24	0	0	0	24	0
Os01g0265700	24	2	0	22	2	0	0	24	0	0	0	24	0	0	0	24	0
Os01g0265800	24	0	0	24	0	0	0	24	0	0	0	24	0	0	0	24	0
Os01g0265900	24	0	0	24	0	0	0	24	0	0	0	24	0	0	0	24	0
Os01g0266000	24	1	3	20	-2	0	0	24	0	0	0	24	0	0	0	24	0
Os01g0266100	24	6	1	17	5	1	0	23	1	0	0	24	0	0	0	24	0
Os01g0266200	24	3	1	20	2	1	1	22	0	0	0	24	0	0	0	24	0
Os01g0266400	24	3	5	16	-2	1	4	19	-3	0	0	24	0	0	0	24	0
Os01g0266500	24	11	0	13	11	6	0	18	6	0	0	24	0	0	0	24	0
Os01g0266600	24	1	1	22	0	0	0	24	0	0	0	24	0	0	0	24	0
Os01g0266800	24	4	2	18	2	3	0	21	3	0	0	24	0	0	0	24	0
Os01g0267050	24	4	0	20	4	1	0	23	1	0	0	24	0	0	0	24	0
Os01g0267100	24	4	0	20	4	0	0	24	0	0	0	24	0	0	0	24	0
Os01g0267200	24	1	0	23	1	0	0	24	0	0	0	24	0	0	0	24	0
Os01g0267300	24	4	1	19	3	2	0	22	2	0	0	24	0	0	0	24	0
Os01g0267400	24	1	0	23	1	0	0	24	0	0	0	24	0	0	0	24	0
Os01g0267600	24	1	1	22	0	0	0	24	0	0	0	24	0	0	0	24	0
Os01g0267800	24	1	0	23	1	0	0	24	0	0	0	24	0	0	0	24	0
Os01g0267900	24	2	0	22	2	1	0	23	1	0	0	24	0	0	0	24	0
Os01g0268000	24	0	0	24	0	0	0	24	0	0	0	24	0	0	0	24	0
Os01g0268100	24	4	3	17	1	1	1	22	0	0	0	24	0	0	0	24	0
Os01g0268201	24	0	0	24	0	0	0	24	0	0	0	24	0	0	0	24	0
Os01g0268300	24	1	3	20	-2	0	0	24	0	0	0	24	0	0	0	24	0
Os01g0268600	24	3	0	21	3	0	0	24	0	0	0	24	0	0	0	24	0
Os01g0268700	24	0	0	24	0	0	0	24	0	0	0	24	0	0	0	24	0
Os01g0268733	24	0	0	24	0	0	0	24	0	0	0	24	0	0	0	24	0
Os01g0268800	24	1	0	23	1	0	0	24	0	0	0	24	0	0	0	24	0
Os01g0268900	24	0	2	22	-2	0	0	24	0	0	0	24	0	0	0	24	0
Os01g0269000	24	1	0	23	1	0	0	24	0	0	0	24	0	0	0	24	0
Os01g0269100	24	2	0	22	2	0	0	24	0	0	0	24	0	0	0	24	0
Os01g0269500	24	1	0	23	1	0	0	24	0	0	0	24	0	0	0	24	0
Os01g0269550	24	0	0	24	0	0	0	24	0	0	0	24	0	0	0	24	0
Os01g0269800	24	3	0	21	3	0	0	24	0	0	0	24	0	0	0	24	0
Os01g0269900	24	0	1	23	-1	0	0	24	0	0	0	24	0	0	0	24	0
Os01g0269950	24	2	0	22	2	1	0	23	1	0	0	24	0	0	0	24	0
Os01g0270100	24	4	0	20	4	1	0	23	1	0	0	24	0	0	0	24	0
Os01g0270300	24	3	5	16	-2	1	3	20	-2	0	0	24	0	0	0	24	0
Os01g0270501	24	4	2	18	2	3	1	20	2	1	1	22	0	0	0	24	0
Os01g0270700	24	0	0	24	0	0	0	24	0	0	0	24	0	0	0	24	0
Os01g0271000	24	2	0	22	2	0	0	24	0	0	0	24	0	0	0	24	0
Os01g0271200	24	0	0	24	0	0	0	24	0	0	0	24	0	0	0	24	0
Os01g0271400	24	0	0	24	0	0	0	24	0	0	0	24	0	0	0	24	0
Os01g0271500	24	0	0	24	0	0	0	24	0	0	0	24	0	0	0	24	0
Os01g0271700	24	0	1	23	-1	0	0	24	0	0	0	24	0	0	0	24	0
Os01g0272600	24	4	0	20	4	0	0	24	0	0	0	24	0	0	0	24	0
Os01g0272650	24	0	1	23	-1	0	1	23	-1	0	0	24	0	0	0	24	0
Os01g0272700	24	0	0	24	0	0	0	24	0	0	0	24	0	0	0	24	0
Os01g0272800	24	4	5	15	-1	3	5	16	-2	0	0	24	0	0	0	24	0
Os01g0272850	24	1	6	17	-5	0	3	21	-3	0	0	24	0	0	0	24	0
Os01g0272901	24	0	0	24	0	0	0	24	0	0	0	24	0	0	0	24	0
Os01g0273000	24	1	0	23	1	0	0	24	0	0	0	24	0	0	0	24	0
Os01g0273100	24	7	6	11	1	6	5	13	1	3	0	21	3	0	0	24	0
Os01g0273150	24	3	0	21	3	0	0	24	0	0	0	24	0	0	0	24	0
Os01g0273200	24	0	0	24	0	0	0	24	0	0	0	24	0	0	0	24	0
Os01g0273300	24	2	0	22	2	0	0	24	0	0	0	24	0	0	0	24	0
Os01g0273500	24	1	0	23	1	0	0	24	0	0	0	24	0	0	0	24	0
Os01g0273800	24	6	5	13	1	5	0	19	5	0	0	24	0	0	0	24	0
Os01g0273850	24	1	4	19	-3	1	4	19	-3	0	0	24	0	0	0	24	0
Os01g0273900	24	0	0	24	0	0	0	24	0	0	0	24	0	0	0	24	0
Os01g0274100	24	0	2	22	-2	0	0	24	0	0	0	24	0	0	0	24	0
Os01g0274201	24	1	2	21	-1	1	2	21	-1	0	0	24	0	0	0	24	0
Os01g0274300	24	0	0	24	0	0	0	24	0	0	0	24	0	0	0	24	0
Os01g0274500	24	2	1	21	1	1	0	23	1	0	0	24	0	0	0	24	0
Os01g0274601	24	0	0	24	0	0	0	24	0	0	0	24	0	0	0	24	0
Os01g0274800	24	7	0	17	7	5	0	19	5	0	0	24	0	0	0	24	0
Os01g0274901	24	0	0	24	0	0	0	24	0	0	0	24	0	0	0	24	0
Os01g0275200	24	0	0	24	0	0	0	24	0	0	0	24	0	0	0	24	0
Os01g0275300	24	5	1	18	4	2	0	22	2	0	0	24	0	0	0	24	0
Os01g0275500	24	0	0	24	0	0	0	24	0	0	0	24	0	0	0	24	0
Os01g0275600	24	1	1	22	0	0	0	24	0	0	0	24	0	0	0	24	0
Os01g0275700	24	0	0	24	0	0	0	24	0	0	0	24	0	0	0	24	0
Os01g0275800	24	1	1	22	0	0	1	23	-1	0	0	24	0	0	0	24	0
Os01g0275900	24	5	1	18	4	1	0	23	1	0	0	24	0	0	0	24	0
Os01g0275950	24	8	3	13	5	2	1	21	1	0	1	23	-1	0	0	24	0
Os01g0276000	24	1	3	20	-2	0	0	24	0	0	0	24	0	0	0	24	0
Os01g0276033	24	5	4	15	1	5	3	16	2	0	1	23	-1	0	0	24	0
Os01g0276066	24	2	2	20	0	0	0	24	0	0	0	24	0	0	0	24	0
Os01g0276100	24	0	1	23	-1	0	0	24	0	0	0	24	0	0	0	24	0
Os01g0276200	24	1	7	16	-6	0	0	24	0	0	0	24	0	0	0	24	0
Os01g0276300	24	0	2	22	-2	0	0	24	0	0	0	24	0	0	0	24	0
Os01g0276400	24	0	0	24	0	0	0	24	0	0	0	24	0	0	0	24	0
Os01g0276500	24	0	0	24	0	0	0	24	0	0	0	24	0	0	0	24	0
Os01g0276600	24	3	3	18	0	1	0	23	1	0	0	24	0	0	0	24	0
Os01g0276650	24	0	0	24	0	0	0	24	0	0	0	24	0	0	0	24	0
Os01g0276700	24	0	1	23	-1	0	0	24	0	0	0	24	0	0	0	24	0
Os01g0276800	24	1	0	23	1	0	0	24	0	0	0	24	0	0	0	24	0
Os01g0276900	24	2	6	16	-4	0	2	22	-2	0	0	24	0	0	0	24	0
Os01g0277100	24	1	1	22	0	0	0	24	0	0	0	24	0	0	0	24	0
Os01g0277500	24	2	3	19	-1	0	1	23	-1	0	0	24	0	0	0	24	0
Os01g0277600	24	3	1	20	2	0	1	23	-1	0	0	24	0	0	0	24	0
Os01g0277700	24	0	1	23	-1	0	0	24	0	0	0	24	0	0	0	24	0
Os01g0278000	24	1	14	9	-13	1	4	19	-3	0	0	24	0	0	0	24	0
Os01g0278050	24	0	1	23	-1	0	0	24	0	0	0	24	0	0	0	24	0
Os01g0278100	24	0	0	24	0	0	0	24	0	0	0	24	0	0	0	24	0
Os01g0278200	24	1	0	23	1	0	0	24	0	0	0	24	0	0	0	24	0
Os01g0278600	24	2	0	22	2	0	0	24	0	0	0	24	0	0	0	24	0
Os01g0278900	24	0	4	20	-4	0	3	21	-3	0	0	24	0	0	0	24	0
Os01g0278950	24	10	2	12	8	5	0	19	5	0	0	24	0	0	0	24	0
Os01g0278975	24	2	0	22	2	0	0	24	0	0	0	24	0	0	0	24	0
Os01g0279000	24	1	0	23	1	0	0	24	0	0	0	24	0	0	0	24	0
Os01g0279100	24	0	3	21	-3	0	3	21	-3	0	3	21	-3	0	2	22	-2
Os01g0279200	24	0	1	23	-1	0	0	24	0	0	0	24	0	0	0	24	0
Os01g0279300	24	2	0	22	2	1	0	23	1	0	0	24	0	0	0	24	0
Os01g0279400	24	0	12	12	-12	0	7	17	-7	0	0	24	0	0	0	24	0
Os01g0279500	24	0	0	24	0	0	0	24	0	0	0	24	0	0	0	24	0
Os01g0279700	24	5	0	19	5	2	0	22	2	0	0	24	0	0	0	24	0
Os01g0279800	24	1	0	23	1	0	0	24	0	0	0	24	0	0	0	24	0
Os01g0279900	24	0	0	24	0	0	0	24	0	0	0	24	0	0	0	24	0
Os01g0280000	24	0	1	23	-1	0	0	24	0	0	0	24	0	0	0	24	0
Os01g0280200	24	0	0	24	0	0	0	24	0	0	0	24	0	0	0	24	0
Os01g0280400	24	0	6	18	-6	0	2	22	-2	0	0	24	0	0	0	24	0
Os01g0280500	24	6	11	7	-5	3	8	13	-5	0	4	20	-4	0	2	22	-2
Os01g0280600	24	0	0	24	0	0	0	24	0	0	0	24	0	0	0	24	0
Os01g0281000	24	3	0	21	3	0	0	24	0	0	0	24	0	0	0	24	0
Os01g0281050	24	0	0	24	0	0	0	24	0	0	0	24	0	0	0	24	0
Os01g0281100	24	0	3	21	-3	0	0	24	0	0	0	24	0	0	0	24	0
Os01g0281200	24	1	0	23	1	0	0	24	0	0	0	24	0	0	0	24	0
Os01g0281250	24	0	0	24	0	0	0	24	0	0	0	24	0	0	0	24	0
Os01g0281301	24	1	1	22	0	0	1	23	-1	0	0	24	0	0	0	24	0
Os01g0281400	24	3	1	20	2	0	0	24	0	0	0	24	0	0	0	24	0
Os01g0281600	24	8	5	11	3	5	1	18	4	0	0	24	0	0	0	24	0
Os01g0282251	24	0	0	24	0	0	0	24	0	0	0	24	0	0	0	24	0
Os01g0282800	24	8	8	8	0	4	4	16	0	0	0	24	0	0	0	24	0
Os01g0282866	24	2	0	22	2	0	0	24	0	0	0	24	0	0	0	24	0
Os01g0283000	24	0	0	24	0	0	0	24	0	0	0	24	0	0	0	24	0
Os01g0283100	24	0	0	24	0	0	0	24	0	0	0	24	0	0	0	24	0
Os01g0283300	24	8	3	13	5	6	0	18	6	0	0	24	0	0	0	24	0
Os01g0283400	24	5	0	19	5	2	0	22	2	0	0	24	0	0	0	24	0
Os01g0283500	24	1	1	22	0	0	0	24	0	0	0	24	0	0	0	24	0
Os01g0283600	24	6	2	16	4	3	0	21	3	0	0	24	0	0	0	24	0
Os01g0283700	24	4	2	18	2	2	0	22	2	0	0	24	0	0	0	24	0
Os01g0284300	24	0	0	24	0	0	0	24	0	0	0	24	0	0	0	24	0
Os01g0284500	24	6	9	9	-3	4	7	13	-3	1	0	23	1	1	0	23	1
Os01g0284700	24	1	1	22	0	0	0	24	0	0	0	24	0	0	0	24	0
Os01g0284900	24	8	0	16	8	5	0	19	5	0	0	24	0	0	0	24	0
Os01g0285200	24	0	0	24	0	0	0	24	0	0	0	24	0	0	0	24	0
Os01g0285300	24	7	4	13	3	3	1	20	2	0	0	24	0	0	0	24	0
Os01g0286000	24	2	0	22	2	0	0	24	0	0	0	24	0	0	0	24	0
Os01g0286100	24	4	1	19	3	0	0	24	0	0	0	24	0	0	0	24	0
Os01g0286200	24	0	0	24	0	0	0	24	0	0	0	24	0	0	0	24	0
Os01g0286500	24	1	0	23	1	0	0	24	0	0	0	24	0	0	0	24	0
Os01g0286550	24	4	5	15	-1	3	1	20	2	0	0	24	0	0	0	24	0
Os01g0286600	24	0	2	22	-2	0	0	24	0	0	0	24	0	0	0	24	0
Os01g0286900	24	7	1	16	6	1	0	23	1	0	0	24	0	0	0	24	0
Os01g0287400	24	3	1	20	2	1	0	23	1	0	0	24	0	0	0	24	0
Os01g0287600	24	1	3	20	-2	0	1	23	-1	0	0	24	0	0	0	24	0
Os01g0287700	24	4	0	20	4	0	0	24	0	0	0	24	0	0	0	24	0
Os01g0287900	24	0	0	24	0	0	0	24	0	0	0	24	0	0	0	24	0
Os01g0288200	24	4	4	16	0	1	3	20	-2	0	0	24	0	0	0	24	0
Os01g0288700	24	0	0	24	0	0	0	24	0	0	0	24	0	0	0	24	0
Os01g0288800	24	0	0	24	0	0	0	24	0	0	0	24	0	0	0	24	0
Os01g0289100	24	3	0	21	3	3	0	21	3	3	0	21	3	0	0	24	0
Os01g0289600	24	8	9	7	-1	6	4	14	2	3	0	21	3	0	0	24	0
Os01g0289732	24	2	0	22	2	1	0	23	1	0	0	24	0	0	0	24	0
Os01g0289750	24	4	4	16	0	4	4	16	0	1	0	23	1	0	0	24	0
Os01g0289900	24	1	1	22	0	0	0	24	0	0	0	24	0	0	0	24	0
Os01g0289950	24	3	1	20	2	1	0	23	1	0	0	24	0	0	0	24	0
Os01g0290000	24	1	3	20	-2	0	0	24	0	0	0	24	0	0	0	24	0
Os01g0290100	24	0	0	24	0	0	0	24	0	0	0	24	0	0	0	24	0
Os01g0290600	24	3	2	19	1	0	1	23	-1	0	0	24	0	0	0	24	0
Os01g0290650	24	1	4	19	-3	1	1	22	0	0	0	24	0	0	0	24	0
Os01g0290700	24	2	1	21	1	0	0	24	0	0	0	24	0	0	0	24	0
Os01g0290800	24	3	5	16	-2	0	1	23	-1	0	0	24	0	0	0	24	0
Os01g0290901	24	0	6	18	-6	0	6	18	-6	0	1	23	-1	0	0	24	0
Os01g0291500	24	6	4	14	2	3	0	21	3	0	0	24	0	0	0	24	0
Os01g0291733	24	1	5	18	-4	1	5	18	-4	0	1	23	-1	0	0	24	0
Os01g0292200	24	7	1	16	6	3	0	21	3	0	0	24	0	0	0	24	0
Os01g0292250	24	3	0	21	3	2	0	22	2	0	0	24	0	0	0	24	0
Os01g0292700	24	3	0	21	3	0	0	24	0	0	0	24	0	0	0	24	0
Os01g0292900	24	7	2	15	5	2	0	22	2	0	0	24	0	0	0	24	0
Os01g0293000	24	4	1	19	3	4	0	20	4	0	0	24	0	0	0	24	0
Os01g0293100	24	0	0	24	0	0	0	24	0	0	0	24	0	0	0	24	0
Os01g0293200	24	0	1	23	-1	0	0	24	0	0	0	24	0	0	0	24	0
Os01g0293501	24	0	1	23	-1	0	0	24	0	0	0	24	0	0	0	24	0
Os01g0293800	24	0	0	24	0	0	0	24	0	0	0	24	0	0	0	24	0
Os01g0293900	24	0	0	24	0	0	0	24	0	0	0	24	0	0	0	24	0
Os01g0294500	24	1	6	17	-5	0	6	18	-6	0	3	21	-3	0	0	24	0
Os01g0294700	24	8	7	9	1	5	5	14	0	0	0	24	0	0	0	24	0
Os01g0295600	24	0	0	24	0	0	0	24	0	0	0	24	0	0	0	24	0
Os01g0295700	24	2	3	19	-1	0	0	24	0	0	0	24	0	0	0	24	0
Os01g0295900	24	1	1	22	0	0	0	24	0	0	0	24	0	0	0	24	0
Os01g0296000	24	1	1	22	0	0	0	24	0	0	0	24	0	0	0	24	0
Os01g0296100	24	3	0	21	3	0	0	24	0	0	0	24	0	0	0	24	0
Os01g0296133	24	0	0	24	0	0	0	24	0	0	0	24	0	0	0	24	0
Os01g0296166	24	1	0	23	1	0	0	24	0	0	0	24	0	0	0	24	0
Os01g0296200	24	6	4	14	2	4	2	18	2	0	0	24	0	0	0	24	0
Os01g0296450	24	6	4	14	2	5	2	17	3	0	0	24	0	0	0	24	0
Os01g0296700	24	6	7	11	-1	4	5	15	-1	0	0	24	0	0	0	24	0
Os01g0296900	24	0	0	24	0	0	0	24	0	0	0	24	0	0	0	24	0
Os01g0297200	24	7	3	14	4	4	0	20	4	0	0	24	0	0	0	24	0
Os01g0297700	24	1	2	21	-1	0	0	24	0	0	0	24	0	0	0	24	0
Os01g0297950	24	0	0	24	0	0	0	24	0	0	0	24	0	0	0	24	0
Os01g0298301	24	1	1	22	0	0	0	24	0	0	0	24	0	0	0	24	0
Os01g0298400	24	4	2	18	2	3	1	20	2	1	0	23	1	0	0	24	0
Os01g0298500	24	0	1	23	-1	0	0	24	0	0	0	24	0	0	0	24	0
Os01g0299100	24	3	0	21	3	1	0	23	1	0	0	24	0	0	0	24	0
Os01g0299150	24	0	1	23	-1	0	0	24	0	0	0	24	0	0	0	24	0
Os01g0299200	24	1	1	22	0	0	0	24	0	0	0	24	0	0	0	24	0
Os01g0299300	24	5	1	18	4	3	0	21	3	0	0	24	0	0	0	24	0
Os01g0299400	24	1	2	21	-1	0	0	24	0	0	0	24	0	0	0	24	0
Os01g0299500	24	0	3	21	-3	0	0	24	0	0	0	24	0	0	0	24	0
Os01g0299700	24	0	0	24	0	0	0	24	0	0	0	24	0	0	0	24	0
Os01g0299801	24	0	0	24	0	0	0	24	0	0	0	24	0	0	0	24	0
Os01g0300000	24	0	0	24	0	0	0	24	0	0	0	24	0	0	0	24	0
Os01g0300200	24	1	1	22	0	0	0	24	0	0	0	24	0	0	0	24	0
Os01g0300400	24	2	0	22	2	0	0	24	0	0	0	24	0	0	0	24	0
Os01g0300600	24	1	0	23	1	0	0	24	0	0	0	24	0	0	0	24	0
Os01g0300900	24	4	1	19	3	2	0	22	2	0	0	24	0	0	0	24	0
Os01g0301000	24	1	2	21	-1	0	0	24	0	0	0	24	0	0	0	24	0
Os01g0301100	24	0	0	24	0	0	0	24	0	0	0	24	0	0	0	24	0
Os01g0301300	24	0	0	24	0	0	0	24	0	0	0	24	0	0	0	24	0
Os01g0301500	24	0	0	24	0	0	0	24	0	0	0	24	0	0	0	24	0
Os01g0301700	24	0	0	24	0	0	0	24	0	0	0	24	0	0	0	24	0
Os01g0301900	24	3	2	19	1	1	1	22	0	0	0	24	0	0	0	24	0
Os01g0302000	24	2	1	21	1	0	0	24	0	0	0	24	0	0	0	24	0
Os01g0302100	24	4	0	20	4	1	0	23	1	0	0	24	0	0	0	24	0
Os01g0302250	24	2	2	20	0	1	0	23	1	0	0	24	0	0	0	24	0
Os01g0302500	24	5	0	19	5	1	0	23	1	0	0	24	0	0	0	24	0
Os01g0302800	24	1	0	23	1	0	0	24	0	0	0	24	0	0	0	24	0
Os01g0302900	24	0	0	24	0	0	0	24	0	0	0	24	0	0	0	24	0
Os01g0303000	24	0	4	20	-4	0	2	22	-2	0	0	24	0	0	0	24	0
Os01g0303100	24	0	0	24	0	0	0	24	0	0	0	24	0	0	0	24	0
Os01g0303200	24	1	0	23	1	0	0	24	0	0	0	24	0	0	0	24	0
Os01g0303300	24	2	1	21	1	0	0	24	0	0	0	24	0	0	0	24	0
Os01g0303401	24	0	0	24	0	0	0	24	0	0	0	24	0	0	0	24	0
Os01g0303600	24	2	6	16	-4	2	3	19	-1	0	0	24	0	0	0	24	0
Os01g0303800	24	4	9	11	-5	1	5	18	-4	0	0	24	0	0	0	24	0
Os01g0304000	24	0	8	16	-8	0	0	24	0	0	0	24	0	0	0	24	0
Os01g0304050	24	1	0	23	1	0	0	24	0	0	0	24	0	0	0	24	0
Os01g0304100	24	0	1	23	-1	0	0	24	0	0	0	24	0	0	0	24	0
Os01g0304200	24	1	1	22	0	0	0	24	0	0	0	24	0	0	0	24	0
Os01g0304300	24	2	2	20	0	0	0	24	0	0	0	24	0	0	0	24	0
Os01g0304400	24	0	5	19	-5	0	2	22	-2	0	0	24	0	0	0	24	0
Os01g0304500	24	0	0	24	0	0	0	24	0	0	0	24	0	0	0	24	0
Os01g0305200	24	4	1	19	3	0	0	24	0	0	0	24	0	0	0	24	0
Os01g0305300	24	3	9	12	-6	1	6	17	-5	0	0	24	0	0	0	24	0
Os01g0305900	24	1	2	21	-1	0	0	24	0	0	0	24	0	0	0	24	0
Os01g0306100	24	2	0	22	2	0	0	24	0	0	0	24	0	0	0	24	0
Os01g0306200	24	0	0	24	0	0	0	24	0	0	0	24	0	0	0	24	0
Os01g0306400	24	2	0	22	2	0	0	24	0	0	0	24	0	0	0	24	0
Os01g0306800	24	0	7	17	-7	0	2	22	-2	0	0	24	0	0	0	24	0
Os01g0306900	24	2	1	21	1	0	0	24	0	0	0	24	0	0	0	24	0
Os01g0307500	24	2	3	19	-1	1	3	20	-2	0	2	22	-2	0	0	24	0
Os01g0307562	24	0	1	23	-1	0	0	24	0	0	0	24	0	0	0	24	0
Os01g0307624	24	4	0	20	4	0	0	24	0	0	0	24	0	0	0	24	0
Os01g0307686	24	8	4	12	4	7	1	16	6	1	1	22	0	0	0	24	0
Os01g0307750	24	0	1	23	-1	0	1	23	-1	0	0	24	0	0	0	24	0
Os01g0308200	24	0	0	24	0	0	0	24	0	0	0	24	0	0	0	24	0
Os01g0308300	24	0	1	23	-1	0	1	23	-1	0	0	24	0	0	0	24	0
Os01g0308600	24	4	5	15	-1	1	0	23	1	0	0	24	0	0	0	24	0
Os01g0308700	24	2	1	21	1	1	1	22	0	0	0	24	0	0	0	24	0
Os01g0309100	24	8	6	10	2	5	5	14	0	1	0	23	1	0	0	24	0
Os01g0309451	24	0	0	24	0	0	0	24	0	0	0	24	0	0	0	24	0
Os01g0309800	24	3	8	13	-5	0	5	19	-5	0	2	22	-2	0	0	24	0
Os01g0309900	24	1	0	23	1	0	0	24	0	0	0	24	0	0	0	24	0
Os01g0309966	24	6	3	15	3	4	2	18	2	0	2	22	-2	0	2	22	-2
Os01g0310032	24	1	2	21	-1	0	0	24	0	0	0	24	0	0	0	24	0
Os01g0310100	24	3	1	20	2	0	0	24	0	0	0	24	0	0	0	24	0
Os01g0310500	24	1	1	22	0	0	1	23	-1	0	0	24	0	0	0	24	0
Os01g0310550	24	3	2	19	1	2	1	21	1	0	0	24	0	0	0	24	0
Os01g0310600	24	3	2	19	1	1	2	21	-1	0	0	24	0	0	0	24	0
Os01g0310700	24	2	4	18	-2	2	3	19	-1	0	0	24	0	0	0	24	0
Os01g0310800	24	6	0	18	6	0	0	24	0	0	0	24	0	0	0	24	0
Os01g0311100	24	3	7	14	-4	1	3	20	-2	0	0	24	0	0	0	24	0
Os01g0311300	24	0	4	20	-4	0	1	23	-1	0	0	24	0	0	0	24	0
Os01g0311400	24	5	2	17	3	2	1	21	1	0	0	24	0	0	0	24	0
Os01g0311500	24	3	1	20	2	0	0	24	0	0	0	24	0	0	0	24	0
Os01g0311600	24	1	3	20	-2	0	0	24	0	0	0	24	0	0	0	24	0
Os01g0311700	24	0	0	24	0	0	0	24	0	0	0	24	0	0	0	24	0
Os01g0311800	24	3	3	18	0	3	2	19	1	0	0	24	0	0	0	24	0
Os01g0312500	24	10	4	10	6	7	4	13	3	2	2	20	0	0	0	24	0
Os01g0312600	24	2	3	19	-1	2	3	19	-1	0	0	24	0	0	0	24	0
Os01g0312800	24	3	3	18	0	0	0	24	0	0	0	24	0	0	0	24	0
Os01g0313050	24	0	2	22	-2	0	0	24	0	0	0	24	0	0	0	24	0
Os01g0313300	24	2	14	8	-12	1	7	16	-6	1	2	21	-1	0	0	24	0
Os01g0313600	24	0	0	24	0	0	0	24	0	0	0	24	0	0	0	24	0
Os01g0314000	24	4	0	20	4	2	0	22	2	0	0	24	0	0	0	24	0
Os01g0314100	24	3	0	21	3	2	0	22	2	0	0	24	0	0	0	24	0
Os01g0314300	24	0	0	24	0	0	0	24	0	0	0	24	0	0	0	24	0
Os01g0314600	24	0	0	24	0	0	0	24	0	0	0	24	0	0	0	24	0
Os01g0314800	24	3	8	13	-5	3	2	19	1	1	0	23	1	0	0	24	0
Os01g0315600	24	9	4	11	5	1	2	21	-1	0	0	24	0	0	0	24	0
Os01g0315700	24	10	7	7	3	6	1	17	5	2	0	22	2	0	0	24	0
Os01g0315800	24	4	0	20	4	1	0	23	1	0	0	24	0	0	0	24	0
Os01g0315850	24	2	1	21	1	1	1	22	0	0	0	24	0	0	0	24	0
Os01g0316001	24	0	0	24	0	0	0	24	0	0	0	24	0	0	0	24	0
Os01g0316100	24	6	0	18	6	1	0	23	1	0	0	24	0	0	0	24	0
Os01g0316500	24	0	0	24	0	0	0	24	0	0	0	24	0	0	0	24	0
Os01g0316600	24	10	0	14	10	4	0	20	4	0	0	24	0	0	0	24	0
Os01g0316800	24	0	0	24	0	0	0	24	0	0	0	24	0	0	0	24	0
Os01g0316900	24	0	0	24	0	0	0	24	0	0	0	24	0	0	0	24	0
Os01g0317125	24	4	1	19	3	3	1	20	2	0	0	24	0	0	0	24	0
Os01g0317500	24	7	5	12	2	2	3	19	-1	0	0	24	0	0	0	24	0
Os01g0317800	24	3	1	20	2	0	1	23	-1	0	0	24	0	0	0	24	0
Os01g0318000	24	0	1	23	-1	0	0	24	0	0	0	24	0	0	0	24	0
Os01g0318201	24	0	0	24	0	0	0	24	0	0	0	24	0	0	0	24	0
Os01g0318202	24	1	6	17	-5	1	2	21	-1	0	0	24	0	0	0	24	0
Os01g0318400	24	0	7	17	-7	0	6	18	-6	0	0	24	0	0	0	24	0
Os01g0318600	24	0	3	21	-3	0	0	24	0	0	0	24	0	0	0	24	0
Os01g0318700	24	1	0	23	1	0	0	24	0	0	0	24	0	0	0	24	0
Os01g0319000	24	7	7	10	0	5	0	19	5	0	0	24	0	0	0	24	0
Os01g0319066	24	0	0	24	0	0	0	24	0	0	0	24	0	0	0	24	0
Os01g0319200	24	2	1	21	1	0	0	24	0	0	0	24	0	0	0	24	0
Os01g0319400	24	0	0	24	0	0	0	24	0	0	0	24	0	0	0	24	0
Os01g0320400	24	0	1	23	-1	0	0	24	0	0	0	24	0	0	0	24	0
Os01g0320700	24	1	4	19	-3	0	1	23	-1	0	0	24	0	0	0	24	0
Os01g0321300	24	0	3	21	-3	0	1	23	-1	0	0	24	0	0	0	24	0
Os01g0321500	24	0	0	24	0	0	0	24	0	0	0	24	0	0	0	24	0
Os01g0321700	24	0	0	24	0	0	0	24	0	0	0	24	0	0	0	24	0
Os01g0321800	24	1	0	23	1	0	0	24	0	0	0	24	0	0	0	24	0
Os01g0321900	24	2	3	19	-1	0	2	22	-2	0	0	24	0	0	0	24	0
Os01g0322300	24	1	1	22	0	0	0	24	0	0	0	24	0	0	0	24	0
Os01g0322700	24	5	3	16	2	2	0	22	2	0	0	24	0	0	0	24	0
Os01g0322800	24	0	0	24	0	0	0	24	0	0	0	24	0	0	0	24	0
Os01g0323000	24	6	4	14	2	1	2	21	-1	0	0	24	0	0	0	24	0
Os01g0323100	24	3	1	20	2	0	0	24	0	0	0	24	0	0	0	24	0
Os01g0323300	24	4	0	20	4	0	0	24	0	0	0	24	0	0	0	24	0
Os01g0323500	24	0	1	23	-1	0	0	24	0	0	0	24	0	0	0	24	0
Os01g0323600	24	0	3	21	-3	0	2	22	-2	0	0	24	0	0	0	24	0
Os01g0323775	24	3	6	15	-3	1	0	23	1	0	0	24	0	0	0	24	0
Os01g0323950	24	0	1	23	-1	0	0	24	0	0	0	24	0	0	0	24	0
Os01g0324400	24	0	6	18	-6	0	3	21	-3	0	0	24	0	0	0	24	0
Os01g0326000	24	2	5	17	-3	0	2	22	-2	0	0	24	0	0	0	24	0
Os01g0326100	24	0	5	19	-5	0	1	23	-1	0	0	24	0	0	0	24	0
Os01g0326300	24	5	11	8	-6	1	7	16	-6	0	1	23	-1	0	0	24	0
Os01g0327000	24	3	0	21	3	0	0	24	0	0	0	24	0	0	0	24	0
Os01g0327100	24	8	3	13	5	4	0	20	4	3	0	21	3	3	0	21	3
Os01g0327250	24	5	4	15	1	4	2	18	2	0	0	24	0	0	0	24	0
Os01g0327400	24	6	1	17	5	1	0	23	1	0	0	24	0	0	0	24	0
Os01g0327500	24	1	1	22	0	0	0	24	0	0	0	24	0	0	0	24	0
Os01g0327600	24	1	1	22	0	0	0	24	0	0	0	24	0	0	0	24	0
Os01g0327900	24	4	0	20	4	0	0	24	0	0	0	24	0	0	0	24	0
Os01g0328300	24	1	0	23	1	0	0	24	0	0	0	24	0	0	0	24	0
Os01g0328400	24	0	3	21	-3	0	0	24	0	0	0	24	0	0	0	24	0
Os01g0328500	24	0	0	24	0	0	0	24	0	0	0	24	0	0	0	24	0
Os01g0328600	24	0	0	24	0	0	0	24	0	0	0	24	0	0	0	24	0
Os01g0328700	24	0	2	22	-2	0	0	24	0	0	0	24	0	0	0	24	0
Os01g0328900	24	0	0	24	0	0	0	24	0	0	0	24	0	0	0	24	0
Os01g0329000	24	6	0	18	6	3	0	21	3	0	0	24	0	0	0	24	0
Os01g0329075	24	3	1	20	2	3	1	20	2	0	0	24	0	0	0	24	0
Os01g0329150	24	1	0	23	1	1	0	23	1	1	0	23	1	0	0	24	0
Os01g0329300	24	3	0	21	3	1	0	23	1	0	0	24	0	0	0	24	0
Os01g0329350	24	0	0	24	0	0	0	24	0	0	0	24	0	0	0	24	0
Os01g0329400	24	3	0	21	3	2	0	22	2	0	0	24	0	0	0	24	0
Os01g0329800	24	2	3	19	-1	0	0	24	0	0	0	24	0	0	0	24	0
Os01g0329900	24	11	6	7	5	4	5	15	-1	0	0	24	0	0	0	24	0
Os01g0330001	24	8	5	11	3	8	4	12	4	8	4	12	4	5	4	15	1
Os01g0330100	24	6	4	14	2	1	2	21	-1	0	0	24	0	0	0	24	0
Os01g0330200	24	1	5	18	-4	1	4	19	-3	0	1	23	-1	0	0	24	0
Os01g0330650	24	0	1	23	-1	0	0	24	0	0	0	24	0	0	0	24	0
Os01g0331100	24	0	3	21	-3	0	0	24	0	0	0	24	0	0	0	24	0
Os01g0331500	24	2	0	22	2	2	0	22	2	2	0	22	2	2	0	22	2
Os01g0331900	24	1	0	23	1	0	0	24	0	0	0	24	0	0	0	24	0
Os01g0332002	24	7	3	14	4	7	2	15	5	4	2	18	2	2	0	22	2
Os01g0332100	24	2	2	20	0	0	0	24	0	0	0	24	0	0	0	24	0
Os01g0332150	24	0	6	18	-6	0	3	21	-3	0	1	23	-1	0	0	24	0
Os01g0332200	24	0	0	24	0	0	0	24	0	0	0	24	0	0	0	24	0
Os01g0332500	24	0	0	24	0	0	0	24	0	0	0	24	0	0	0	24	0
Os01g0332700	24	1	1	22	0	1	1	22	0	0	0	24	0	0	0	24	0
Os01g0332800	24	3	2	19	1	1	0	23	1	0	0	24	0	0	0	24	0
Os01g0332900	24	4	0	20	4	0	0	24	0	0	0	24	0	0	0	24	0
Os01g0333001	24	2	3	19	-1	1	1	22	0	0	0	24	0	0	0	24	0
Os01g0333600	24	0	0	24	0	0	0	24	0	0	0	24	0	0	0	24	0
Os01g0335600	24	0	0	24	0	0	0	24	0	0	0	24	0	0	0	24	0
Os01g0335700	24	1	0	23	1	0	0	24	0	0	0	24	0	0	0	24	0
Os01g0336300	24	0	1	23	-1	0	1	23	-1	0	0	24	0	0	0	24	0
Os01g0337100	24	0	0	24	0	0	0	24	0	0	0	24	0	0	0	24	0
Os01g0337160	24	2	0	22	2	0	0	24	0	0	0	24	0	0	0	24	0
Os01g0337180	24	0	1	23	-1	0	0	24	0	0	0	24	0	0	0	24	0
Os01g0337500	24	5	0	19	5	5	0	19	5	1	0	23	1	0	0	24	0
Os01g0337600	24	1	1	22	0	0	0	24	0	0	0	24	0	0	0	24	0
Os01g0337700	24	4	0	20	4	1	0	23	1	0	0	24	0	0	0	24	0
Os01g0337900	24	0	3	21	-3	0	0	24	0	0	0	24	0	0	0	24	0
Os01g0338000	24	0	0	24	0	0	0	24	0	0	0	24	0	0	0	24	0
Os01g0338100	24	3	0	21	3	0	0	24	0	0	0	24	0	0	0	24	0
Os01g0338150	24	1	0	23	1	0	0	24	0	0	0	24	0	0	0	24	0
Os01g0338200	24	0	0	24	0	0	0	24	0	0	0	24	0	0	0	24	0
Os01g0338401	24	0	0	24	0	0	0	24	0	0	0	24	0	0	0	24	0
Os01g0338600	24	0	1	23	-1	0	0	24	0	0	0	24	0	0	0	24	0
Os01g0339001	24	0	3	21	-3	0	1	23	-1	0	0	24	0	0	0	24	0
Os01g0339400	24	0	1	23	-1	0	0	24	0	0	0	24	0	0	0	24	0
Os01g0339500	24	2	2	20	0	2	0	22	2	0	0	24	0	0	0	24	0
Os01g0339600	24	1	1	22	0	0	0	24	0	0	0	24	0	0	0	24	0
Os01g0339851	24	2	1	21	1	0	0	24	0	0	0	24	0	0	0	24	0
Os01g0339900	24	1	0	23	1	0	0	24	0	0	0	24	0	0	0	24	0
Os01g0339950	24	0	0	24	0	0	0	24	0	0	0	24	0	0	0	24	0
Os01g0340100	24	0	0	24	0	0	0	24	0	0	0	24	0	0	0	24	0
Os01g0340400	24	0	0	24	0	0	0	24	0	0	0	24	0	0	0	24	0
Os01g0340600	24	0	0	24	0	0	0	24	0	0	0	24	0	0	0	24	0
Os01g0340801	24	0	0	24	0	0	0	24	0	0	0	24	0	0	0	24	0
Os01g0341000	24	5	1	18	4	3	0	21	3	0	0	24	0	0	0	24	0
Os01g0341200	24	3	0	21	3	2	0	22	2	0	0	24	0	0	0	24	0
Os01g0341300	24	2	0	22	2	1	0	23	1	0	0	24	0	0	0	24	0
Os01g0341750	24	2	0	22	2	0	0	24	0	0	0	24	0	0	0	24	0
Os01g0342500	24	10	1	13	9	4	1	19	3	0	0	24	0	0	0	24	0
Os01g0342750	24	6	2	16	4	5	0	19	5	3	0	21	3	3	0	21	3
Os01g0342800	24	0	2	22	-2	0	0	24	0	0	0	24	0	0	0	24	0
Os01g0342900	24	2	0	22	2	0	0	24	0	0	0	24	0	0	0	24	0
Os01g0343001	24	0	0	24	0	0	0	24	0	0	0	24	0	0	0	24	0
Os01g0343100	24	5	0	19	5	4	0	20	4	3	0	21	3	3	0	21	3
Os01g0343200	24	0	0	24	0	0	0	24	0	0	0	24	0	0	0	24	0
Os01g0343300	24	2	3	19	-1	0	0	24	0	0	0	24	0	0	0	24	0
Os01g0343350	24	6	7	11	-1	3	5	16	-2	0	3	21	-3	0	1	23	-1
Os01g0343400	24	0	0	24	0	0	0	24	0	0	0	24	0	0	0	24	0
Os01g0343500	24	0	0	24	0	0	0	24	0	0	0	24	0	0	0	24	0
Os01g0343780	24	0	0	24	0	0	0	24	0	0	0	24	0	0	0	24	0
Os01g0344620	24	0	0	24	0	0	0	24	0	0	0	24	0	0	0	24	0
Os01g0346250	24	5	1	18	4	1	0	23	1	0	0	24	0	0	0	24	0
Os01g0346400	24	1	0	23	1	0	0	24	0	0	0	24	0	0	0	24	0
Os01g0346600	24	4	2	18	2	0	0	24	0	0	0	24	0	0	0	24	0
Os01g0346700	24	2	0	22	2	0	0	24	0	0	0	24	0	0	0	24	0
Os01g0347000	24	0	0	24	0	0	0	24	0	0	0	24	0	0	0	24	0
Os01g0347100	24	5	0	19	5	0	0	24	0	0	0	24	0	0	0	24	0
Os01g0347150	24	0	0	24	0	0	0	24	0	0	0	24	0	0	0	24	0
Os01g0347200	24	4	0	20	4	3	0	21	3	0	0	24	0	0	0	24	0
Os01g0347300	24	6	0	18	6	3	0	21	3	3	0	21	3	1	0	23	1
Os01g0347600	24	1	7	16	-6	1	6	17	-5	0	3	21	-3	0	0	24	0
Os01g0348000	24	3	9	12	-6	2	7	15	-5	1	3	20	-2	1	0	23	1
Os01g0348600	24	1	0	23	1	0	0	24	0	0	0	24	0	0	0	24	0
Os01g0348700	24	1	4	19	-3	0	0	24	0	0	0	24	0	0	0	24	0
Os01g0348800	24	1	0	23	1	1	0	23	1	0	0	24	0	0	0	24	0
Os01g0348900	24	12	2	10	10	7	2	15	5	1	1	22	0	0	0	24	0
Os01g0349000	24	1	0	23	1	1	0	23	1	0	0	24	0	0	0	24	0
Os01g0349400	24	0	0	24	0	0	0	24	0	0	0	24	0	0	0	24	0
Os01g0349600	24	1	2	21	-1	0	1	23	-1	0	0	24	0	0	0	24	0
Os01g0349800	24	1	0	23	1	0	0	24	0	0	0	24	0	0	0	24	0
Os01g0350000	24	0	0	24	0	0	0	24	0	0	0	24	0	0	0	24	0
Os01g0350100	24	0	0	24	0	0	0	24	0	0	0	24	0	0	0	24	0
Os01g0350300	24	2	0	22	2	0	0	24	0	0	0	24	0	0	0	24	0
Os01g0350500	24	0	0	24	0	0	0	24	0	0	0	24	0	0	0	24	0
Os01g0350900	24	1	0	23	1	0	0	24	0	0	0	24	0	0	0	24	0
Os01g0351100	24	2	0	22	2	0	0	24	0	0	0	24	0	0	0	24	0
Os01g0351200	24	0	3	21	-3	0	1	23	-1	0	0	24	0	0	0	24	0
Os01g0351300	24	0	1	23	-1	0	0	24	0	0	0	24	0	0	0	24	0
Os01g0351500	24	0	0	24	0	0	0	24	0	0	0	24	0	0	0	24	0
Os01g0351800	24	0	5	19	-5	0	1	23	-1	0	0	24	0	0	0	24	0
Os01g0352100	24	0	1	23	-1	0	0	24	0	0	0	24	0	0	0	24	0
Os01g0352200	24	0	1	23	-1	0	0	24	0	0	0	24	0	0	0	24	0
Os01g0352751	24	1	2	21	-1	1	2	21	-1	1	2	21	-1	0	0	24	0
Os01g0353400	24	0	1	23	-1	0	0	24	0	0	0	24	0	0	0	24	0
Os01g0353501	24	0	0	24	0	0	0	24	0	0	0	24	0	0	0	24	0
Os01g0353600	24	0	0	24	0	0	0	24	0	0	0	24	0	0	0	24	0
Os01g0353633	24	0	0	24	0	0	0	24	0	0	0	24	0	0	0	24	0
Os01g0353900	24	2	1	21	1	0	0	24	0	0	0	24	0	0	0	24	0
Os01g0354175	24	1	0	23	1	0	0	24	0	0	0	24	0	0	0	24	0
Os01g0354200	24	2	0	22	2	0	0	24	0	0	0	24	0	0	0	24	0
Os01g0354450	24	0	1	23	-1	0	0	24	0	0	0	24	0	0	0	24	0
Os01g0354700	24	0	0	24	0	0	0	24	0	0	0	24	0	0	0	24	0
Os01g0355100	24	0	0	24	0	0	0	24	0	0	0	24	0	0	0	24	0
Os01g0355175	24	2	1	21	1	0	0	24	0	0	0	24	0	0	0	24	0
Os01g0355250	24	1	5	18	-4	1	5	18	-4	1	3	20	-2	1	3	20	-2
Os01g0355400	24	0	0	24	0	0	0	24	0	0	0	24	0	0	0	24	0
Os01g0355500	24	2	3	19	-1	0	0	24	0	0	0	24	0	0	0	24	0
Os01g0355600	24	2	1	21	1	0	0	24	0	0	0	24	0	0	0	24	0
Os01g0355700	24	0	0	24	0	0	0	24	0	0	0	24	0	0	0	24	0
Os01g0355800	24	2	0	22	2	1	0	23	1	0	0	24	0	0	0	24	0
Os01g0355900	24	0	1	23	-1	0	0	24	0	0	0	24	0	0	0	24	0
Os01g0356400	24	4	1	19	3	0	1	23	-1	0	0	24	0	0	0	24	0
Os01g0356450	24	0	0	24	0	0	0	24	0	0	0	24	0	0	0	24	0
Os01g0356500	24	0	0	24	0	0	0	24	0	0	0	24	0	0	0	24	0
Os01g0356800	24	0	0	24	0	0	0	24	0	0	0	24	0	0	0	24	0
Os01g0356900	24	0	2	22	-2	0	0	24	0	0	0	24	0	0	0	24	0
Os01g0356951	24	0	0	24	0	0	0	24	0	0	0	24	0	0	0	24	0
Os01g0357100	24	0	12	12	-12	0	5	19	-5	0	1	23	-1	0	0	24	0
Os01g0357150	24	1	9	14	-8	0	6	18	-6	0	1	23	-1	0	0	24	0
Os01g0357200	24	6	6	12	0	3	2	19	1	1	0	23	1	0	0	24	0
Os01g0357400	24	0	0	24	0	0	0	24	0	0	0	24	0	0	0	24	0
Os01g0357500	24	1	2	21	-1	0	0	24	0	0	0	24	0	0	0	24	0
Os01g0357800	24	1	2	21	-1	0	0	24	0	0	0	24	0	0	0	24	0
Os01g0357900	24	8	7	9	1	3	2	19	1	0	0	24	0	0	0	24	0
Os01g0358100	24	10	5	9	5	5	4	15	1	0	0	24	0	0	0	24	0
Os01g0358300	24	0	4	20	-4	0	0	24	0	0	0	24	0	0	0	24	0
Os01g0358400	24	0	1	23	-1	0	0	24	0	0	0	24	0	0	0	24	0
Os01g0358551	24	2	1	21	1	1	0	23	1	0	0	24	0	0	0	24	0
Os01g0358700	24	1	0	23	1	0	0	24	0	0	0	24	0	0	0	24	0
Os01g0358800	24	0	0	24	0	0	0	24	0	0	0	24	0	0	0	24	0
Os01g0358900	24	0	0	24	0	0	0	24	0	0	0	24	0	0	0	24	0
Os01g0359400	24	2	2	20	0	1	1	22	0	0	0	24	0	0	0	24	0
Os01g0359600	24	2	3	19	-1	0	1	23	-1	0	0	24	0	0	0	24	0
Os01g0359800	24	0	0	24	0	0	0	24	0	0	0	24	0	0	0	24	0
Os01g0360100	24	0	0	24	0	0	0	24	0	0	0	24	0	0	0	24	0
Os01g0360150	24	0	0	24	0	0	0	24	0	0	0	24	0	0	0	24	0
Os01g0360200	24	6	4	14	2	1	0	23	1	0	0	24	0	0	0	24	0
Os01g0360333	24	0	0	24	0	0	0	24	0	0	0	24	0	0	0	24	0
Os01g0360600	24	0	0	24	0	0	0	24	0	0	0	24	0	0	0	24	0
Os01g0361000	24	2	8	14	-6	1	5	18	-4	0	0	24	0	0	0	24	0
Os01g0361500	24	4	5	15	-1	0	1	23	-1	0	0	24	0	0	0	24	0
Os01g0361700	24	5	1	18	4	0	1	23	-1	0	0	24	0	0	0	24	0
Os01g0361800	24	3	0	21	3	0	0	24	0	0	0	24	0	0	0	24	0
Os01g0362000	24	1	0	23	1	0	0	24	0	0	0	24	0	0	0	24	0
Os01g0362100	24	4	3	17	1	0	0	24	0	0	0	24	0	0	0	24	0
Os01g0362400	24	0	2	22	-2	0	1	23	-1	0	0	24	0	0	0	24	0
Os01g0362533	24	0	0	24	0	0	0	24	0	0	0	24	0	0	0	24	0
Os01g0362800	24	1	0	23	1	0	0	24	0	0	0	24	0	0	0	24	0
Os01g0363000	24	0	0	24	0	0	0	24	0	0	0	24	0	0	0	24	0
Os01g0363300	24	9	0	15	9	6	0	18	6	0	0	24	0	0	0	24	0
Os01g0363500	24	2	0	22	2	0	0	24	0	0	0	24	0	0	0	24	0
Os01g0363600	24	0	2	22	-2	0	0	24	0	0	0	24	0	0	0	24	0
Os01g0363900	24	2	7	15	-5	0	2	22	-2	0	0	24	0	0	0	24	0
Os01g0363950	24	1	0	23	1	0	0	24	0	0	0	24	0	0	0	24	0
Os01g0364000	24	1	0	23	1	0	0	24	0	0	0	24	0	0	0	24	0
Os01g0364100	24	4	2	18	2	0	1	23	-1	0	0	24	0	0	0	24	0
Os01g0364400	24	0	5	19	-5	0	2	22	-2	0	0	24	0	0	0	24	0
Os01g0364412	24	0	0	24	0	0	0	24	0	0	0	24	0	0	0	24	0
Os01g0364450	24	0	0	24	0	0	0	24	0	0	0	24	0	0	0	24	0
Os01g0364800	24	0	3	21	-3	0	0	24	0	0	0	24	0	0	0	24	0
Os01g0364900	24	1	0	23	1	1	0	23	1	0	0	24	0	0	0	24	0
Os01g0365000	24	0	1	23	-1	0	0	24	0	0	0	24	0	0	0	24	0
Os01g0365300	24	0	0	24	0	0	0	24	0	0	0	24	0	0	0	24	0
Os01g0366100	24	2	0	22	2	0	0	24	0	0	0	24	0	0	0	24	0
Os01g0366300	24	4	0	20	4	3	0	21	3	0	0	24	0	0	0	24	0
Os01g0366400	24	0	0	24	0	0	0	24	0	0	0	24	0	0	0	24	0
Os01g0366501	24	0	0	24	0	0	0	24	0	0	0	24	0	0	0	24	0
Os01g0367100	24	0	1	23	-1	0	0	24	0	0	0	24	0	0	0	24	0
Os01g0367201	24	1	4	19	-3	1	0	23	1	0	0	24	0	0	0	24	0
Os01g0367300	24	0	0	24	0	0	0	24	0	0	0	24	0	0	0	24	0
Os01g0367400	24	0	8	16	-8	0	1	23	-1	0	0	24	0	0	0	24	0
Os01g0367450	24	0	5	19	-5	0	0	24	0	0	0	24	0	0	0	24	0
Os01g0367500	24	0	0	24	0	0	0	24	0	0	0	24	0	0	0	24	0
Os01g0367700	24	0	0	24	0	0	0	24	0	0	0	24	0	0	0	24	0
Os01g0367900	24	2	2	20	0	1	0	23	1	0	0	24	0	0	0	24	0
Os01g0368000	24	4	3	17	1	1	0	23	1	0	0	24	0	0	0	24	0
Os01g0368500	24	1	1	22	0	0	0	24	0	0	0	24	0	0	0	24	0
Os01g0368600	24	0	0	24	0	0	0	24	0	0	0	24	0	0	0	24	0
Os01g0368700	24	1	0	23	1	0	0	24	0	0	0	24	0	0	0	24	0
Os01g0368900	24	1	7	16	-6	0	4	20	-4	0	1	23	-1	0	0	24	0
Os01g0369000	24	2	1	21	1	0	0	24	0	0	0	24	0	0	0	24	0
Os01g0369200	24	0	7	17	-7	0	3	21	-3	0	0	24	0	0	0	24	0
Os01g0369300	24	0	0	24	0	0	0	24	0	0	0	24	0	0	0	24	0
Os01g0369366	24	0	0	24	0	0	0	24	0	0	0	24	0	0	0	24	0
Os01g0369500	24	0	1	23	-1	0	0	24	0	0	0	24	0	0	0	24	0
Os01g0369600	24	1	1	22	0	1	0	23	1	0	0	24	0	0	0	24	0
Os01g0369700	24	9	3	12	6	3	0	21	3	0	0	24	0	0	0	24	0
Os01g0369800	24	5	1	18	4	4	0	20	4	0	0	24	0	0	0	24	0
Os01g0369900	24	4	0	20	4	3	0	21	3	0	0	24	0	0	0	24	0
Os01g0369950	24	7	2	15	5	2	0	22	2	1	0	23	1	0	0	24	0
Os01g0370000	24	2	5	17	-3	0	3	21	-3	0	0	24	0	0	0	24	0
Os01g0370200	24	4	1	19	3	2	0	22	2	1	0	23	1	0	0	24	0
Os01g0370400	24	2	0	22	2	2	0	22	2	1	0	23	1	0	0	24	0
Os01g0370600	24	2	0	22	2	2	0	22	2	0	0	24	0	0	0	24	0
Os01g0370750	24	4	0	20	4	2	0	22	2	1	0	23	1	0	0	24	0
Os01g0370900	24	5	0	19	5	5	0	19	5	1	0	23	1	0	0	24	0
Os01g0371200	24	5	3	16	2	1	1	22	0	0	0	24	0	0	0	24	0
Os01g0371300	24	5	1	18	4	0	1	23	-1	0	0	24	0	0	0	24	0
Os01g0371400	24	4	0	20	4	0	0	24	0	0	0	24	0	0	0	24	0
Os01g0371500	24	1	6	17	-5	1	6	17	-5	0	3	21	-3	0	0	24	0
Os01g0372100	24	4	1	19	3	0	0	24	0	0	0	24	0	0	0	24	0
Os01g0372350	24	2	1	21	1	0	1	23	-1	0	0	24	0	0	0	24	0
Os01g0372400	24	1	2	21	-1	0	0	24	0	0	0	24	0	0	0	24	0
Os01g0372450	24	3	0	21	3	1	0	23	1	0	0	24	0	0	0	24	0
Os01g0372500	24	0	0	24	0	0	0	24	0	0	0	24	0	0	0	24	0
Os01g0372700	24	0	0	24	0	0	0	24	0	0	0	24	0	0	0	24	0
Os01g0372866	24	1	0	23	1	0	0	24	0	0	0	24	0	0	0	24	0
Os01g0373200	24	0	0	24	0	0	0	24	0	0	0	24	0	0	0	24	0
Os01g0373400	24	1	0	23	1	0	0	24	0	0	0	24	0	0	0	24	0
Os01g0373500	24	0	0	24	0	0	0	24	0	0	0	24	0	0	0	24	0
Os01g0373700	24	6	11	7	-5	2	11	11	-9	0	5	19	-5	0	2	22	-2
Os01g0373800	24	7	12	5	-5	0	9	15	-9	0	4	20	-4	0	2	22	-2
Os01g0374000	24	4	1	19	3	0	1	23	-1	0	0	24	0	0	0	24	0
Os01g0374100	24	0	0	24	0	0	0	24	0	0	0	24	0	0	0	24	0
Os01g0374200	24	1	0	23	1	0	0	24	0	0	0	24	0	0	0	24	0
Os01g0374501	24	0	0	24	0	0	0	24	0	0	0	24	0	0	0	24	0
Os01g0374600	24	0	0	24	0	0	0	24	0	0	0	24	0	0	0	24	0
Os01g0374900	24	3	0	21	3	0	0	24	0	0	0	24	0	0	0	24	0
Os01g0375000	24	0	3	21	-3	0	0	24	0	0	0	24	0	0	0	24	0
Os01g0375100	24	1	1	22	0	0	0	24	0	0	0	24	0	0	0	24	0
Os01g0375200	24	5	2	17	3	2	0	22	2	0	0	24	0	0	0	24	0
Os01g0375500	24	1	4	19	-3	0	2	22	-2	0	0	24	0	0	0	24	0
Os01g0376200	24	3	1	20	2	0	0	24	0	0	0	24	0	0	0	24	0
Os01g0376600	24	5	0	19	5	4	0	20	4	0	0	24	0	0	0	24	0
Os01g0376700	24	0	0	24	0	0	0	24	0	0	0	24	0	0	0	24	0
Os01g0377000	24	1	2	21	-1	1	0	23	1	0	0	24	0	0	0	24	0
Os01g0377250	24	2	5	17	-3	1	4	19	-3	0	0	24	0	0	0	24	0
Os01g0377500	24	0	0	24	0	0	0	24	0	0	0	24	0	0	0	24	0
Os01g0377700	24	1	0	23	1	0	0	24	0	0	0	24	0	0	0	24	0
Os01g0378100	24	2	2	20	0	0	0	24	0	0	0	24	0	0	0	24	0
Os01g0379101	24	0	1	23	-1	0	0	24	0	0	0	24	0	0	0	24	0
Os01g0379400	24	1	0	23	1	0	0	24	0	0	0	24	0	0	0	24	0
Os01g0379800	24	0	0	24	0	0	0	24	0	0	0	24	0	0	0	24	0
Os01g0380800	24	0	2	22	-2	0	0	24	0	0	0	24	0	0	0	24	0
Os01g0381325	24	0	0	24	0	0	0	24	0	0	0	24	0	0	0	24	0
Os01g0382000	24	6	11	7	-5	6	4	14	2	5	0	19	5	4	0	20	4
Os01g0382200	24	0	0	24	0	0	0	24	0	0	0	24	0	0	0	24	0
Os01g0382400	24	3	4	17	-1	3	1	20	2	0	0	24	0	0	0	24	0
Os01g0382450	24	0	2	22	-2	0	0	24	0	0	0	24	0	0	0	24	0
Os01g0382500	24	0	0	24	0	0	0	24	0	0	0	24	0	0	0	24	0
Os01g0382700	24	1	4	19	-3	0	1	23	-1	0	0	24	0	0	0	24	0
Os01g0382900	24	1	0	23	1	0	0	24	0	0	0	24	0	0	0	24	0
Os01g0383001	24	0	0	24	0	0	0	24	0	0	0	24	0	0	0	24	0
Os01g0383100	24	4	0	20	4	0	0	24	0	0	0	24	0	0	0	24	0
Os01g0383700	24	4	0	20	4	0	0	24	0	0	0	24	0	0	0	24	0
Os01g0383900	24	0	0	24	0	0	0	24	0	0	0	24	0	0	0	24	0
Os01g0384300	24	0	0	24	0	0	0	24	0	0	0	24	0	0	0	24	0
Os01g0384375	24	0	0	24	0	0	0	24	0	0	0	24	0	0	0	24	0
Os01g0384450	24	5	3	16	2	3	1	20	2	0	0	24	0	0	0	24	0
Os01g0384800	24	1	16	7	-15	0	8	16	-8	0	0	24	0	0	0	24	0
Os01g0384901	24	0	0	24	0	0	0	24	0	0	0	24	0	0	0	24	0
Os01g0385000	24	1	0	23	1	0	0	24	0	0	0	24	0	0	0	24	0
Os01g0385400	24	4	7	13	-3	2	1	21	1	1	0	23	1	1	0	23	1
Os01g0386500	24	5	0	19	5	3	0	21	3	0	0	24	0	0	0	24	0
Os01g0386600	24	9	6	9	3	3	1	20	2	0	0	24	0	0	0	24	0
Os01g0386700	24	1	0	23	1	0	0	24	0	0	0	24	0	0	0	24	0
Os01g0387133	24	0	1	23	-1	0	0	24	0	0	0	24	0	0	0	24	0
Os01g0387566	24	4	0	20	4	1	0	23	1	0	0	24	0	0	0	24	0
Os01g0387865	24	0	0	24	0	0	0	24	0	0	0	24	0	0	0	24	0
Os01g0388000	24	4	1	19	3	1	1	22	0	0	0	24	0	0	0	24	0
Os01g0388101	24	5	2	17	3	0	1	23	-1	0	0	24	0	0	0	24	0
Os01g0388200	24	3	0	21	3	0	0	24	0	0	0	24	0	0	0	24	0
Os01g0388500	24	1	0	23	1	0	0	24	0	0	0	24	0	0	0	24	0
Os01g0388700	24	0	0	24	0	0	0	24	0	0	0	24	0	0	0	24	0
Os01g0389200	24	2	5	17	-3	1	3	20	-2	0	0	24	0	0	0	24	0
Os01g0389700	24	3	12	9	-9	2	6	16	-4	0	0	24	0	0	0	24	0
Os01g0390300	24	3	0	21	3	0	0	24	0	0	0	24	0	0	0	24	0
Os01g0390400	24	1	3	20	-2	0	0	24	0	0	0	24	0	0	0	24	0
Os01g0390600	24	0	1	23	-1	0	0	24	0	0	0	24	0	0	0	24	0
Os01g0390900	24	2	0	22	2	0	0	24	0	0	0	24	0	0	0	24	0
Os01g0391100	24	4	1	19	3	1	0	23	1	0	0	24	0	0	0	24	0
Os01g0391500	24	0	0	24	0	0	0	24	0	0	0	24	0	0	0	24	0
Os01g0391600	24	2	1	21	1	0	0	24	0	0	0	24	0	0	0	24	0
Os01g0391800	24	0	0	24	0	0	0	24	0	0	0	24	0	0	0	24	0
Os01g0391951	24	1	0	23	1	1	0	23	1	1	0	23	1	1	0	23	1
Os01g0392100	24	0	0	24	0	0	0	24	0	0	0	24	0	0	0	24	0
Os01g0392600	24	3	4	17	-1	1	1	22	0	0	0	24	0	0	0	24	0
Os01g0392800	24	0	0	24	0	0	0	24	0	0	0	24	0	0	0	24	0
Os01g0393000	24	4	1	19	3	0	0	24	0	0	0	24	0	0	0	24	0
Os01g0393100	24	0	0	24	0	0	0	24	0	0	0	24	0	0	0	24	0
Os01g0393200	24	0	0	24	0	0	0	24	0	0	0	24	0	0	0	24	0
Os01g0393300	24	0	0	24	0	0	0	24	0	0	0	24	0	0	0	24	0
Os01g0393400	24	4	1	19	3	0	0	24	0	0	0	24	0	0	0	24	0
Os01g0444100	24	0	6	18	-6	0	6	18	-6	0	6	18	-6	0	6	18	-6
Os01g0495200	24	0	0	24	0	0	0	24	0	0	0	24	0	0	0	24	0
Os01g0495701	24	0	6	18	-6	0	6	18	-6	0	5	19	-5	0	4	20	-4
Os01g0495900	24	0	1	23	-1	0	0	24	0	0	0	24	0	0	0	24	0
Os01g0496900	24	0	0	24	0	0	0	24	0	0	0	24	0	0	0	24	0
Os01g0497400	24	0	0	24	0	0	0	24	0	0	0	24	0	0	0	24	0
Os01g0498200	24	2	0	22	2	0	0	24	0	0	0	24	0	0	0	24	0
Os01g0498300	24	5	4	15	1	3	1	20	2	0	0	24	0	0	0	24	0
Os01g0498802	24	3	0	21	3	1	0	23	1	0	0	24	0	0	0	24	0
Os01g0499300	24	0	0	24	0	0	0	24	0	0	0	24	0	0	0	24	0
Os01g0500100	24	4	4	16	0	2	3	19	-1	0	0	24	0	0	0	24	0
Os01g0500400	24	2	1	21	1	0	0	24	0	0	0	24	0	0	0	24	0
Os01g0500500	24	1	0	23	1	0	0	24	0	0	0	24	0	0	0	24	0
Os01g0500600	24	1	1	22	0	0	0	24	0	0	0	24	0	0	0	24	0
Os01g0500750	24	1	1	22	0	0	0	24	0	0	0	24	0	0	0	24	0
Os01g0500825	24	0	1	23	-1	0	0	24	0	0	0	24	0	0	0	24	0
Os01g0500900	24	0	0	24	0	0	0	24	0	0	0	24	0	0	0	24	0
Os01g0501000	24	0	0	24	0	0	0	24	0	0	0	24	0	0	0	24	0
Os01g0501700	24	1	0	23	1	0	0	24	0	0	0	24	0	0	0	24	0
Os01g0501800	24	0	5	19	-5	0	3	21	-3	0	3	21	-3	0	0	24	0
Os01g0502300	24	0	0	24	0	0	0	24	0	0	0	24	0	0	0	24	0
Os01g0502400	24	0	0	24	0	0	0	24	0	0	0	24	0	0	0	24	0
Os01g0502700	24	6	4	14	2	4	3	17	1	1	0	23	1	0	0	24	0
Os01g0502800	24	0	0	24	0	0	0	24	0	0	0	24	0	0	0	24	0
Os01g0502900	24	3	4	17	-1	0	3	21	-3	0	0	24	0	0	0	24	0
Os01g0503400	24	2	1	21	1	0	1	23	-1	0	0	24	0	0	0	24	0
Os01g0504100	24	3	1	20	2	1	0	23	1	0	0	24	0	0	0	24	0
Os01g0504300	24	0	0	24	0	0	0	24	0	0	0	24	0	0	0	24	0
Os01g0504500	24	3	4	17	-1	2	1	21	1	0	0	24	0	0	0	24	0
Os01g0504950	24	0	0	24	0	0	0	24	0	0	0	24	0	0	0	24	0
Os01g0505400	24	3	0	21	3	0	0	24	0	0	0	24	0	0	0	24	0
Os01g0505500	24	0	1	23	-1	0	0	24	0	0	0	24	0	0	0	24	0
Os01g0505600	24	5	5	14	0	1	1	22	0	0	0	24	0	0	0	24	0
Os01g0505700	24	0	6	18	-6	0	0	24	0	0	0	24	0	0	0	24	0
Os01g0505866	24	4	8	12	-4	2	2	20	0	0	0	24	0	0	0	24	0
Os01g0506100	24	1	2	21	-1	0	0	24	0	0	0	24	0	0	0	24	0
Os01g0506200	24	1	0	23	1	0	0	24	0	0	0	24	0	0	0	24	0
Os01g0507000	24	0	4	20	-4	0	0	24	0	0	0	24	0	0	0	24	0
Os01g0507300	24	5	2	17	3	0	1	23	-1	0	0	24	0	0	0	24	0
Os01g0507500	24	1	0	23	1	0	0	24	0	0	0	24	0	0	0	24	0
Os01g0507700	24	7	0	17	7	0	0	24	0	0	0	24	0	0	0	24	0
Os01g0507900	24	0	0	24	0	0	0	24	0	0	0	24	0	0	0	24	0
Os01g0508000	24	9	2	13	7	7	2	15	5	0	0	24	0	0	0	24	0
Os01g0508050	24	1	0	23	1	0	0	24	0	0	0	24	0	0	0	24	0
Os01g0508100	24	7	5	12	2	7	0	17	7	0	0	24	0	0	0	24	0
Os01g0508300	24	5	1	18	4	3	0	21	3	0	0	24	0	0	0	24	0
Os01g0508500	24	7	2	15	5	6	2	16	4	3	0	21	3	3	0	21	3
Os01g0509400	24	0	1	23	-1	0	0	24	0	0	0	24	0	0	0	24	0
Os01g0509700	24	0	0	24	0	0	0	24	0	0	0	24	0	0	0	24	0
Os01g0509750	24	0	0	24	0	0	0	24	0	0	0	24	0	0	0	24	0
Os01g0509800	24	3	0	21	3	1	0	23	1	0	0	24	0	0	0	24	0
Os01g0509900	24	3	0	21	3	0	0	24	0	0	0	24	0	0	0	24	0
Os01g0510100	24	3	0	21	3	2	0	22	2	0	0	24	0	0	0	24	0
Os01g0510200	24	8	9	7	-1	6	8	10	-2	0	5	19	-5	0	2	22	-2
Os01g0510500	24	3	0	21	3	0	0	24	0	0	0	24	0	0	0	24	0
Os01g0510600	24	0	3	21	-3	0	0	24	0	0	0	24	0	0	0	24	0
Os01g0510701	24	5	3	16	2	1	0	23	1	0	0	24	0	0	0	24	0
Os01g0510800	24	0	1	23	-1	0	0	24	0	0	0	24	0	0	0	24	0
Os01g0510901	24	0	1	23	-1	0	0	24	0	0	0	24	0	0	0	24	0
Os01g0511000	24	1	8	15	-7	1	2	21	-1	0	0	24	0	0	0	24	0
Os01g0511100	24	12	4	8	8	8	1	15	7	1	0	23	1	0	0	24	0
Os01g0511200	24	0	2	22	-2	0	0	24	0	0	0	24	0	0	0	24	0
Os01g0511300	24	1	0	23	1	0	0	24	0	0	0	24	0	0	0	24	0
Os01g0511400	24	0	0	24	0	0	0	24	0	0	0	24	0	0	0	24	0
Os01g0511600	24	8	2	14	6	1	2	21	-1	0	0	24	0	0	0	24	0
Os01g0511700	24	1	1	22	0	0	0	24	0	0	0	24	0	0	0	24	0
Os01g0511800	24	2	2	20	0	0	0	24	0	0	0	24	0	0	0	24	0
Os01g0512100	24	1	0	23	1	0	0	24	0	0	0	24	0	0	0	24	0
Os01g0512200	24	2	1	21	1	0	0	24	0	0	0	24	0	0	0	24	0
Os01g0512400	24	1	1	22	0	1	0	23	1	0	0	24	0	0	0	24	0
Os01g0512700	24	4	0	20	4	1	0	23	1	0	0	24	0	0	0	24	0
Os01g0512800	24	0	0	24	0	0	0	24	0	0	0	24	0	0	0	24	0
Os01g0513100	24	0	0	24	0	0	0	24	0	0	0	24	0	0	0	24	0
Os01g0513200	24	0	0	24	0	0	0	24	0	0	0	24	0	0	0	24	0
Os01g0513400	24	3	0	21	3	0	0	24	0	0	0	24	0	0	0	24	0
Os01g0513500	24	1	0	23	1	0	0	24	0	0	0	24	0	0	0	24	0
Os01g0513700	24	1	0	23	1	0	0	24	0	0	0	24	0	0	0	24	0
Os01g0513800	24	0	3	21	-3	0	0	24	0	0	0	24	0	0	0	24	0
Os01g0513850	24	3	1	20	2	1	0	23	1	0	0	24	0	0	0	24	0
Os01g0513900	24	5	5	14	0	3	2	19	1	0	0	24	0	0	0	24	0
Os01g0513950	24	4	0	20	4	2	0	22	2	1	0	23	1	1	0	23	1
Os01g0514000	24	0	1	23	-1	0	0	24	0	0	0	24	0	0	0	24	0
Os01g0514300	24	1	1	22	0	0	1	23	-1	0	0	24	0	0	0	24	0
Os01g0514450	24	0	0	24	0	0	0	24	0	0	0	24	0	0	0	24	0
Os01g0514600	24	8	8	8	0	4	4	16	0	0	0	24	0	0	0	24	0
Os01g0514700	24	6	0	18	6	0	0	24	0	0	0	24	0	0	0	24	0
Os01g0514850	24	2	0	22	2	2	0	22	2	0	0	24	0	0	0	24	0
Os01g0515300	24	0	0	24	0	0	0	24	0	0	0	24	0	0	0	24	0
Os01g0516200	24	4	2	18	2	2	0	22	2	0	0	24	0	0	0	24	0
Os01g0516600	24	0	0	24	0	0	0	24	0	0	0	24	0	0	0	24	0
Os01g0516625	24	0	1	23	-1	0	1	23	-1	0	0	24	0	0	0	24	0
Os01g0516700	24	1	0	23	1	0	0	24	0	0	0	24	0	0	0	24	0
Os01g0516900	24	0	0	24	0	0	0	24	0	0	0	24	0	0	0	24	0
Os01g0517500	24	0	0	24	0	0	0	24	0	0	0	24	0	0	0	24	0
Os01g0517800	24	0	0	24	0	0	0	24	0	0	0	24	0	0	0	24	0
Os01g0517900	24	0	0	24	0	0	0	24	0	0	0	24	0	0	0	24	0
Os01g0518000	24	0	0	24	0	0	0	24	0	0	0	24	0	0	0	24	0
Os01g0518300	24	0	0	24	0	0	0	24	0	0	0	24	0	0	0	24	0
Os01g0518400	24	0	0	24	0	0	0	24	0	0	0	24	0	0	0	24	0
[truncated: 35,655 more rows]

## Sheet: Salt_Susceptible-score
GeneID	all	up1.5	dn1.5	unchange1.5	TN1.5	up2	dn2	unchange2	TN2	up5	dn5	unchange5	TN5	up10	dn10	unchange10	TN10
Os01g0100100	36	0	6	30	-6	0	1	35	-1	0	0	36	0	0	0	36	0
Os01g0100200	36	1	3	32	-2	0	0	36	0	0	0	36	0	0	0	36	0
Os01g0100300	36	0	0	36	0	0	0	36	0	0	0	36	0	0	0	36	0
Os01g0100400	36	4	1	31	3	2	0	34	2	0	0	36	0	0	0	36	0
Os01g0100466	36	0	2	34	-2	0	2	34	-2	0	1	35	-1	0	0	36	0
Os01g0100500	36	2	2	32	0	0	1	35	-1	0	0	36	0	0	0	36	0
Os01g0100600	36	1	1	34	0	0	1	35	-1	0	0	36	0	0	0	36	0
Os01g0100650	36	8	8	20	0	7	7	22	0	2	0	34	2	0	0	36	0
Os01g0100700	36	1	6	29	-5	0	1	35	-1	0	0	36	0	0	0	36	0
Os01g0100800	36	0	0	36	0	0	0	36	0	0	0	36	0	0	0	36	0
Os01g0100900	36	7	1	28	6	3	1	32	2	0	0	36	0	0	0	36	0
Os01g0101150	36	2	0	34	2	0	0	36	0	0	0	36	0	0	0	36	0
Os01g0101175	36	0	1	35	-1	0	0	36	0	0	0	36	0	0	0	36	0
Os01g0101200	36	2	2	32	0	1	0	35	1	0	0	36	0	0	0	36	0
Os01g0101300	36	0	4	32	-4	0	1	35	-1	0	0	36	0	0	0	36	0
Os01g0101600	36	0	4	32	-4	0	1	35	-1	0	1	35	-1	0	1	35	-1
Os01g0101700	36	3	6	27	-3	0	3	33	-3	0	0	36	0	0	0	36	0
Os01g0101800	36	4	4	28	0	0	3	33	-3	0	0	36	0	0	0	36	0
Os01g0101850	36	0	0	36	0	0	0	36	0	0	0	36	0	0	0	36	0
Os01g0101900	36	2	3	31	-1	1	3	32	-2	0	3	33	-3	0	0	36	0
Os01g0102000	36	5	6	25	-1	0	3	33	-3	0	0	36	0	0	0	36	0
Os01g0102300	36	3	2	31	1	3	1	32	2	0	0	36	0	0	0	36	0
Os01g0102400	36	2	0	34	2	1	0	35	1	0	0	36	0	0	0	36	0
Os01g0102500	36	3	4	29	-1	2	0	34	2	0	0	36	0	0	0	36	0
Os01g0102600	36	0	7	29	-7	0	2	34	-2	0	0	36	0	0	0	36	0
Os01g0102700	36	1	5	30	-4	0	1	35	-1	0	0	36	0	0	0	36	0
Os01g0102800	36	0	0	36	0	0	0	36	0	0	0	36	0	0	0	36	0
Os01g0102850	36	4	1	31	3	1	0	35	1	0	0	36	0	0	0	36	0
Os01g0102900	36	8	0	28	8	5	0	31	5	3	0	33	3	0	0	36	0
Os01g0103000	36	7	5	24	2	3	0	33	3	0	0	36	0	0	0	36	0
Os01g0103050	36	0	0	36	0	0	0	36	0	0	0	36	0	0	0	36	0
Os01g0103075	36	0	1	35	-1	0	1	35	-1	0	0	36	0	0	0	36	0
Os01g0103100	36	3	3	30	0	0	1	35	-1	0	0	36	0	0	0	36	0
Os01g0103400	36	4	4	28	0	0	1	35	-1	0	0	36	0	0	0	36	0
Os01g0103600	36	3	2	31	1	0	1	35	-1	0	0	36	0	0	0	36	0
Os01g0103650	36	0	0	36	0	0	0	36	0	0	0	36	0	0	0	36	0
Os01g0103700	36	0	1	35	-1	0	0	36	0	0	0	36	0	0	0	36	0
Os01g0103800	36	2	2	32	0	0	0	36	0	0	0	36	0	0	0	36	0
Os01g0103900	36	2	0	34	2	0	0	36	0	0	0	36	0	0	0	36	0
Os01g0104000	36	1	0	35	1	0	0	36	0	0	0	36	0	0	0	36	0
Os01g0104100	36	0	2	34	-2	0	1	35	-1	0	0	36	0	0	0	36	0
Os01g0104200	36	0	5	31	-5	0	3	33	-3	0	0	36	0	0	0	36	0
Os01g0104350	36	3	1	32	2	1	0	35	1	0	0	36	0	0	0	36	0
Os01g0104400	36	0	4	32	-4	0	3	33	-3	0	0	36	0	0	0	36	0
Os01g0104500	36	0	0	36	0	0	0	36	0	0	0	36	0	0	0	36	0
Os01g0104600	36	0	4	32	-4	0	2	34	-2	0	0	36	0	0	0	36	0
Os01g0104800	36	1	5	30	-4	0	1	35	-1	0	0	36	0	0	0	36	0
Os01g0104900	36	5	2	29	3	1	0	35	1	0	0	36	0	0	0	36	0
Os01g0105300	36	5	5	26	0	0	0	36	0	0	0	36	0	0	0	36	0
Os01g0105400	36	0	2	34	-2	0	2	34	-2	0	0	36	0	0	0	36	0
Os01g0105700	36	1	0	35	1	0	0	36	0	0	0	36	0	0	0	36	0
Os01g0105800	36	11	0	25	11	9	0	27	9	3	0	33	3	1	0	35	1
Os01g0105900	36	9	4	23	5	6	3	27	3	0	0	36	0	0	0	36	0
Os01g0106200	36	4	3	29	1	0	1	35	-1	0	0	36	0	0	0	36	0
Os01g0106300	36	4	7	25	-3	1	4	31	-3	0	0	36	0	0	0	36	0
Os01g0106400	36	5	9	22	-4	3	5	28	-2	1	1	34	0	0	0	36	0
Os01g0106500	36	2	0	34	2	1	0	35	1	0	0	36	0	0	0	36	0
Os01g0106600	36	4	4	28	0	0	3	33	-3	0	0	36	0	0	0	36	0
Os01g0106700	36	4	2	30	2	0	0	36	0	0	0	36	0	0	0	36	0
Os01g0106750	36	11	0	25	11	5	0	31	5	1	0	35	1	0	0	36	0
Os01g0106800	36	1	0	35	1	0	0	36	0	0	0	36	0	0	0	36	0
Os01g0106900	36	2	2	32	0	0	1	35	-1	0	0	36	0	0	0	36	0
Os01g0107000	36	2	0	34	2	0	0	36	0	0	0	36	0	0	0	36	0
Os01g0107400	36	3	3	30	0	2	0	34	2	0	0	36	0	0	0	36	0
Os01g0107700	36	3	1	32	2	0	0	36	0	0	0	36	0	0	0	36	0
Os01g0107750	36	0	0	36	0	0	0	36	0	0	0	36	0	0	0	36	0
Os01g0107900	36	5	1	30	4	2	0	34	2	0	0	36	0	0	0	36	0
Os01g0108000	36	4	5	27	-1	1	2	33	-1	0	0	36	0	0	0	36	0
Os01g0108200	36	0	5	31	-5	0	1	35	-1	0	0	36	0	0	0	36	0
Os01g0108400	36	2	5	29	-3	1	1	34	0	0	0	36	0	0	0	36	0
Os01g0108500	36	3	0	33	3	2	0	34	2	0	0	36	0	0	0	36	0
Os01g0108600	36	2	4	30	-2	0	1	35	-1	0	0	36	0	0	0	36	0
Os01g0108700	36	0	0	36	0	0	0	36	0	0	0	36	0	0	0	36	0
Os01g0108800	36	7	10	19	-3	1	6	29	-5	0	3	33	-3	0	0	36	0
Os01g0109000	36	4	2	30	2	1	0	35	1	0	0	36	0	0	0	36	0
Os01g0109201	36	1	0	35	1	0	0	36	0	0	0	36	0	0	0	36	0
Os01g0109300	36	4	8	24	-4	4	6	26	-2	0	3	33	-3	0	0	36	0
Os01g0109366	36	0	0	36	0	0	0	36	0	0	0	36	0	0	0	36	0
Os01g0109432	36	1	0	35	1	0	0	36	0	0	0	36	0	0	0	36	0
Os01g0109500	36	2	1	33	1	1	0	35	1	0	0	36	0	0	0	36	0
Os01g0109700	36	8	2	26	6	1	0	35	1	0	0	36	0	0	0	36	0
Os01g0109750	36	0	1	35	-1	0	0	36	0	0	0	36	0	0	0	36	0
Os01g0110050	36	2	0	34	2	0	0	36	0	0	0	36	0	0	0	36	0
Os01g0110100	36	4	3	29	1	1	2	33	-1	0	0	36	0	0	0	36	0
Os01g0110200	36	8	7	21	1	2	3	31	-1	1	3	32	-2	1	0	35	1
Os01g0110400	36	14	0	22	14	9	0	27	9	2	0	34	2	0	0	36	0
Os01g0110500	36	1	4	31	-3	0	3	33	-3	0	0	36	0	0	0	36	0
Os01g0110600	36	0	0	36	0	0	0	36	0	0	0	36	0	0	0	36	0
Os01g0110700	36	0	0	36	0	0	0	36	0	0	0	36	0	0	0	36	0
Os01g0110800	36	6	4	26	2	5	3	28	2	0	0	36	0	0	0	36	0
Os01g0111000	36	3	6	27	-3	1	0	35	1	0	0	36	0	0	0	36	0
Os01g0111100	36	2	8	26	-6	0	4	32	-4	0	0	36	0	0	0	36	0
Os01g0111200	36	1	0	35	1	0	0	36	0	0	0	36	0	0	0	36	0
Os01g0111300	36	4	1	31	3	0	0	36	0	0	0	36	0	0	0	36	0
Os01g0111400	36	2	1	33	1	0	1	35	-1	0	0	36	0	0	0	36	0
Os01g0111500	36	0	0	36	0	0	0	36	0	0	0	36	0	0	0	36	0
Os01g0111600	36	0	0	36	0	0	0	36	0	0	0	36	0	0	0	36	0
Os01g0111700	36	8	11	17	-3	5	7	24	-2	0	1	35	-1	0	0	36	0
Os01g0111800	36	4	3	29	1	2	0	34	2	0	0	36	0	0	0	36	0
Os01g0111900	36	2	6	28	-4	0	3	33	-3	0	0	36	0	0	0	36	0
Os01g0112000	36	5	7	24	-2	4	5	27	-1	0	0	36	0	0	0	36	0
Os01g0112050	36	3	1	32	2	1	0	35	1	0	0	36	0	0	0	36	0
Os01g0112100	36	2	2	32	0	1	0	35	1	0	0	36	0	0	0	36	0
Os01g0112201	36	2	3	31	-1	0	0	36	0	0	0	36	0	0	0	36	0
Os01g0112300	36	0	1	35	-1	0	0	36	0	0	0	36	0	0	0	36	0
Os01g0112400	36	4	0	32	4	1	0	35	1	0	0	36	0	0	0	36	0
Os01g0112500	36	11	0	25	11	0	0	36	0	0	0	36	0	0	0	36	0
Os01g0112600	36	3	2	31	1	1	0	35	1	0	0	36	0	0	0	36	0
Os01g0112800	36	0	0	36	0	0	0	36	0	0	0	36	0	0	0	36	0
Os01g0113000	36	0	1	35	-1	0	0	36	0	0	0	36	0	0	0	36	0
Os01g0113150	36	0	0	36	0	0	0	36	0	0	0	36	0	0	0	36	0
Os01g0113200	36	4	3	29	1	0	0	36	0	0	0	36	0	0	0	36	0
Os01g0113300	36	1	1	34	0	0	0	36	0	0	0	36	0	0	0	36	0
Os01g0113325	36	0	1	35	-1	0	0	36	0	0	0	36	0	0	0	36	0
Os01g0113350	36	2	1	33	1	0	0	36	0	0	0	36	0	0	0	36	0
Os01g0113400	36	0	0	36	0	0	0	36	0	0	0	36	0	0	0	36	0
Os01g0113450	36	0	0	36	0	0	0	36	0	0	0	36	0	0	0	36	0
Os01g0113500	36	5	1	30	4	2	0	34	2	0	0	36	0	0	0	36	0
Os01g0113600	36	7	1	28	6	2	0	34	2	0	0	36	0	0	0	36	0
Os01g0113650	36	4	5	27	-1	2	0	34	2	0	0	36	0	0	0	36	0
Os01g0113700	36	4	1	31	3	0	0	36	0	0	0	36	0	0	0	36	0
Os01g0113750	36	0	0	36	0	0	0	36	0	0	0	36	0	0	0	36	0
Os01g0113800	36	4	3	29	1	1	0	35	1	0	0	36	0	0	0	36	0
Os01g0113900	36	0	7	29	-7	0	2	34	-2	0	0	36	0	0	0	36	0
Os01g0113950	36	0	1	35	-1	0	0	36	0	0	0	36	0	0	0	36	0
Os01g0114000	36	1	0	35	1	1	0	35	1	0	0	36	0	0	0	36	0
Os01g0114100	36	6	1	29	5	3	0	33	3	0	0	36	0	0	0	36	0
Os01g0114150	36	4	1	31	3	1	0	35	1	0	0	36	0	0	0	36	0
Os01g0114200	36	1	6	29	-5	0	3	33	-3	0	0	36	0	0	0	36	0
Os01g0114300	36	3	4	29	-1	1	1	34	0	0	0	36	0	0	0	36	0
Os01g0114400	36	0	1	35	-1	0	0	36	0	0	0	36	0	0	0	36	0
Os01g0114402	36	0	1	35	-1	0	0	36	0	0	0	36	0	0	0	36	0
Os01g0114550	36	0	1	35	-1	0	0	36	0	0	0	36	0	0	0	36	0
Os01g0114600	36	0	0	36	0	0	0	36	0	0	0	36	0	0	0	36	0
Os01g0114650	36	0	1	35	-1	0	0	36	0	0	0	36	0	0	0	36	0
Os01g0114700	36	0	2	34	-2	0	0	36	0	0	0	36	0	0	0	36	0
Os01g0114800	36	1	2	33	-1	0	0	36	0	0	0	36	0	0	0	36	0
Os01g0114900	36	1	3	32	-2	0	0	36	0	0	0	36	0	0	0	36	0
Os01g0115100	36	0	3	33	-3	0	1	35	-1	0	0	36	0	0	0	36	0
Os01g0115200	36	2	7	27	-5	2	7	27	-5	0	1	35	-1	0	0	36	0
Os01g0115300	36	2	3	31	-1	0	0	36	0	0	0	36	0	0	0	36	0
Os01g0115500	36	0	2	34	-2	0	0	36	0	0	0	36	0	0	0	36	0
Os01g0115533	36	0	0	36	0	0	0	36	0	0	0	36	0	0	0	36	0
Os01g0115566	36	0	4	32	-4	0	2	34	-2	0	0	36	0	0	0	36	0
Os01g0115600	36	1	1	34	0	1	0	35	1	0	0	36	0	0	0	36	0
Os01g0115700	36	1	8	27	-7	0	3	33	-3	0	0	36	0	0	0	36	0
Os01g0115725	36	0	7	29	-7	0	2	34	-2	0	0	36	0	0	0	36	0
Os01g0115750	36	0	4	32	-4	0	2	34	-2	0	0	36	0	0	0	36	0
Os01g0115752	36	0	0	36	0	0	0	36	0	0	0	36	0	0	0	36	0
Os01g0115800	36	5	8	23	-3	1	2	33	-1	0	0	36	0	0	0	36	0
Os01g0115900	36	4	4	28	0	1	0	35	1	0	0	36	0	0	0	36	0
Os01g0115950	36	3	3	30	0	3	0	33	3	0	0	36	0	0	0	36	0
Os01g0116000	36	1	1	34	0	0	0	36	0	0	0	36	0	0	0	36	0
Os01g0116100	36	0	2	34	-2	0	0	36	0	0	0	36	0	0	0	36	0
Os01g0116101	36	0	0	36	0	0	0	36	0	0	0	36	0	0	0	36	0
Os01g0116200	36	0	0	36	0	0	0	36	0	0	0	36	0	0	0	36	0
Os01g0116250	36	0	0	36	0	0	0	36	0	0	0	36	0	0	0	36	0
Os01g0116300	36	0	0	36	0	0	0	36	0	0	0	36	0	0	0	36	0
Os01g0116400	36	1	1	34	0	0	0	36	0	0	0	36	0	0	0	36	0
Os01g0116600	36	1	0	35	1	0	0	36	0	0	0	36	0	0	0	36	0
Os01g0116650	36	2	1	33	1	2	1	33	1	0	0	36	0	0	0	36	0
Os01g0116800	36	0	1	35	-1	0	0	36	0	0	0	36	0	0	0	36	0
Os01g0116900	36	3	4	29	-1	0	3	33	-3	0	0	36	0	0	0	36	0
Os01g0116901	36	2	1	33	1	0	0	36	0	0	0	36	0	0	0	36	0
Os01g0117000	36	1	2	33	-1	0	0	36	0	0	0	36	0	0	0	36	0
Os01g0117025	36	0	1	35	-1	0	0	36	0	0	0	36	0	0	0	36	0
Os01g0117050	36	2	0	34	2	0	0	36	0	0	0	36	0	0	0	36	0
Os01g0117100	36	0	2	34	-2	0	1	35	-1	0	0	36	0	0	0	36	0
Os01g0117200	36	1	3	32	-2	1	3	32	-2	0	1	35	-1	0	0	36	0
Os01g0117233	36	1	0	35	1	0	0	36	0	0	0	36	0	0	0	36	0
Os01g0117266	36	2	4	30	-2	1	3	32	-2	0	2	34	-2	0	0	36	0
Os01g0117300	36	1	0	35	1	1	0	35	1	0	0	36	0	0	0	36	0
Os01g0117400	36	5	6	25	-1	1	1	34	0	0	0	36	0	0	0	36	0
Os01g0117450	36	0	0	36	0	0	0	36	0	0	0	36	0	0	0	36	0
Os01g0117500	36	0	0	36	0	0	0	36	0	0	0	36	0	0	0	36	0
Os01g0117600	36	4	3	29	1	2	0	34	2	0	0	36	0	0	0	36	0
Os01g0117650	36	1	1	34	0	0	0	36	0	0	0	36	0	0	0	36	0
Os01g0117700	36	1	0	35	1	0	0	36	0	0	0	36	0	0	0	36	0
Os01g0117900	36	3	5	28	-2	1	1	34	0	0	0	36	0	0	0	36	0
Os01g0118000	36	6	5	25	1	4	0	32	4	0	0	36	0	0	0	36	0
Os01g0118033	36	0	3	33	-3	0	0	36	0	0	0	36	0	0	0	36	0
Os01g0118066	36	1	5	30	-4	0	2	34	-2	0	0	36	0	0	0	36	0
Os01g0118100	36	3	0	33	3	1	0	35	1	0	0	36	0	0	0	36	0
Os01g0118300	36	2	1	33	1	0	0	36	0	0	0	36	0	0	0	36	0
Os01g0118350	36	0	2	34	-2	0	2	34	-2	0	0	36	0	0	0	36	0
Os01g0118400	36	13	4	19	9	8	3	25	5	3	2	31	1	2	0	34	2
Os01g0118600	36	0	2	34	-2	0	0	36	0	0	0	36	0	0	0	36	0
Os01g0118700	36	9	4	23	5	5	2	29	3	0	0	36	0	0	0	36	0
Os01g0119000	36	9	0	27	9	4	0	32	4	0	0	36	0	0	0	36	0
Os01g0119050	36	4	4	28	0	1	1	34	0	0	0	36	0	0	0	36	0
Os01g0119100	36	3	5	28	-2	1	4	31	-3	0	1	35	-1	0	0	36	0
Os01g0119500	36	1	4	31	-3	0	2	34	-2	0	0	36	0	0	0	36	0
Os01g0119800	36	3	0	33	3	0	0	36	0	0	0	36	0	0	0	36	0
Os01g0120300	36	1	2	33	-1	1	0	35	1	0	0	36	0	0	0	36	0
Os01g0120400	36	5	0	31	5	2	0	34	2	0	0	36	0	0	0	36	0
Os01g0120500	36	0	1	35	-1	0	1	35	-1	0	0	36	0	0	0	36	0
Os01g0120600	36	5	0	31	5	4	0	32	4	0	0	36	0	0	0	36	0
Os01g0120700	36	10	0	26	10	5	0	31	5	0	0	36	0	0	0	36	0
Os01g0120800	36	4	1	31	3	0	0	36	0	0	0	36	0	0	0	36	0
Os01g0121000	36	4	2	30	2	1	1	34	0	0	0	36	0	0	0	36	0
Os01g0121100	36	3	0	33	3	0	0	36	0	0	0	36	0	0	0	36	0
Os01g0121200	36	2	0	34	2	0	0	36	0	0	0	36	0	0	0	36	0
Os01g0121300	36	7	2	27	5	1	0	35	1	0	0	36	0	0	0	36	0
Os01g0121400	36	1	0	35	1	0	0	36	0	0	0	36	0	0	0	36	0
Os01g0121500	36	7	2	27	5	4	0	32	4	0	0	36	0	0	0	36	0
Os01g0121600	36	7	0	29	7	2	0	34	2	0	0	36	0	0	0	36	0
Os01g0121700	36	4	1	31	3	3	0	33	3	0	0	36	0	0	0	36	0
Os01g0121800	36	4	1	31	3	1	0	35	1	0	0	36	0	0	0	36	0
Os01g0121900	36	0	0	36	0	0	0	36	0	0	0	36	0	0	0	36	0
Os01g0121950	36	0	0	36	0	0	0	36	0	0	0	36	0	0	0	36	0
Os01g0122000	36	2	3	31	-1	0	0	36	0	0	0	36	0	0	0	36	0
Os01g0122200	36	0	2	34	-2	0	1	35	-1	0	0	36	0	0	0	36	0
Os01g0122367	36	0	1	35	-1	0	0	36	0	0	0	36	0	0	0	36	0
Os01g0122534	36	2	0	34	2	1	0	35	1	0	0	36	0	0	0	36	0
Os01g0122701	36	3	0	33	3	2	0	34	2	0	0	36	0	0	0	36	0
Os01g0123500	36	0	0	36	0	0	0	36	0	0	0	36	0	0	0	36	0
Os01g0123700	36	10	0	26	10	8	0	28	8	3	0	33	3	2	0	34	2
Os01g0123800	36	4	0	32	4	2	0	34	2	0	0	36	0	0	0	36	0
Os01g0123900	36	9	4	23	5	5	0	31	5	2	0	34	2	2	0	34	2
Os01g0124000	36	15	6	15	9	10	2	24	8	4	0	32	4	3	0	33	3
Os01g0124100	36	17	7	12	10	11	4	21	7	4	0	32	4	1	0	35	1
Os01g0124200	36	11	7	18	4	10	1	25	9	2	0	34	2	2	0	34	2
Os01g0124401	36	14	8	14	6	11	3	22	8	3	0	33	3	3	0	33	3
Os01g0124550	36	0	0	36	0	0	0	36	0	0	0	36	0	0	0	36	0
Os01g0124600	36	2	0	34	2	1	0	35	1	0	0	36	0	0	0	36	0
Os01g0124650	36	19	5	12	14	15	3	18	12	7	0	29	7	4	0	32	4
Os01g0124700	36	12	9	15	3	10	2	24	8	3	0	33	3	1	0	35	1
Os01g0124900	36	1	0	35	1	0	0	36	0	0	0	36	0	0	0	36	0
Os01g0125000	36	0	0	36	0	0	0	36	0	0	0	36	0	0	0	36	0
Os01g0125500	36	0	0	36	0	0	0	36	0	0	0	36	0	0	0	36	0
Os01g0125550	36	3	0	33	3	0	0	36	0	0	0	36	0	0	0	36	0
Os01g0125600	36	6	5	25	1	2	0	34	2	0	0	36	0	0	0	36	0
Os01g0125700	36	4	0	32	4	0	0	36	0	0	0	36	0	0	0	36	0
Os01g0125800	36	11	0	25	11	3	0	33	3	0	0	36	0	0	0	36	0
Os01g0125850	36	1	0	35	1	0	0	36	0	0	0	36	0	0	0	36	0
Os01g0125900	36	1	1	34	0	0	0	36	0	0	0	36	0	0	0	36	0
Os01g0126000	36	0	0	36	0	0	0	36	0	0	0	36	0	0	0	36	0
Os01g0126100	36	0	3	33	-3	0	1	35	-1	0	0	36	0	0	0	36	0
Os01g0126200	36	0	6	30	-6	0	3	33	-3	0	0	36	0	0	0	36	0
Os01g0126401	36	0	0	36	0	0	0	36	0	0	0	36	0	0	0	36	0
Os01g0126600	36	2	1	33	1	0	0	36	0	0	0	36	0	0	0	36	0
Os01g0126900	36	0	5	31	-5	0	3	33	-3	0	0	36	0	0	0	36	0
Os01g0127000	36	3	1	32	2	3	0	33	3	1	0	35	1	0	0	36	0
Os01g0127100	36	0	1	35	-1	0	0	36	0	0	0	36	0	0	0	36	0
Os01g0127200	36	0	2	34	-2	0	1	35	-1	0	0	36	0	0	0	36	0
Os01g0127300	36	1	2	33	-1	1	0	35	1	0	0	36	0	0	0	36	0
Os01g0127400	36	4	6	26	-2	2	1	33	1	0	0	36	0	0	0	36	0
Os01g0127450	36	4	3	29	1	0	0	36	0	0	0	36	0	0	0	36	0
Os01g0127500	36	0	0	36	0	0	0	36	0	0	0	36	0	0	0	36	0
Os01g0127600	36	7	6	23	1	6	5	25	1	3	3	30	0	2	1	33	1
Os01g0127700	36	8	1	27	7	0	0	36	0	0	0	36	0	0	0	36	0
Os01g0127900	36	11	2	23	9	8	0	28	8	2	0	34	2	0	0	36	0
Os01g0128000	36	10	5	21	5	6	2	28	4	1	0	35	1	0	0	36	0
Os01g0128100	36	5	0	31	5	0	0	36	0	0	0	36	0	0	0	36	0
Os01g0128200	36	9	0	27	9	9	0	27	9	3	0	33	3	1	0	35	1
Os01g0128250	36	9	0	27	9	6	0	30	6	1	0	35	1	0	0	36	0
Os01g0128300	36	18	3	15	15	9	1	26	8	0	0	36	0	0	0	36	0
Os01g0128400	36	3	1	32	2	0	0	36	0	0	0	36	0	0	0	36	0
Os01g0128700	36	2	11	23	-9	0	3	33	-3	0	0	36	0	0	0	36	0
Os01g0128800	36	3	4	29	-1	0	0	36	0	0	0	36	0	0	0	36	0
Os01g0129200	36	0	0	36	0	0	0	36	0	0	0	36	0	0	0	36	0
Os01g0129500	36	15	0	21	15	7	0	29	7	1	0	35	1	0	0	36	0
Os01g0129550	36	2	0	34	2	1	0	35	1	0	0	36	0	0	0	36	0
Os01g0129600	36	0	1	35	-1	0	0	36	0	0	0	36	0	0	0	36	0
Os01g0129800	36	2	1	33	1	0	0	36	0	0	0	36	0	0	0	36	0
Os01g0130000	36	11	6	19	5	10	0	26	10	1	0	35	1	0	0	36	0
Os01g0130100	36	4	3	29	1	3	3	30	0	0	0	36	0	0	0	36	0
Os01g0130200	36	4	11	21	-7	2	6	28	-4	0	0	36	0	0	0	36	0
Os01g0130400	36	7	5	24	2	6	4	26	2	1	2	33	-1	0	0	36	0
Os01g0130500	36	3	2	31	1	1	1	34	0	0	0	36	0	0	0	36	0
Os01g0130900	36	5	7	24	-2	2	1	33	1	0	0	36	0	0	0	36	0
Os01g0131250	36	0	0	36	0	0	0	36	0	0	0	36	0	0	0	36	0
Os01g0131300	36	0	4	32	-4	0	1	35	-1	0	0	36	0	0	0	36	0
Os01g0131450	36	0	2	34	-2	0	2	34	-2	0	0	36	0	0	0	36	0
Os01g0131600	36	2	1	33	1	1	0	35	1	0	0	36	0	0	0	36	0
Os01g0131800	36	6	0	30	6	2	0	34	2	0	0	36	0	0	0	36	0
Os01g0131900	36	11	2	23	9	7	0	29	7	0	0	36	0	0	0	36	0
Os01g0132000	36	9	2	25	7	9	2	25	7	6	0	30	6	3	0	33	3
Os01g0132050	36	0	0	36	0	0	0	36	0	0	0	36	0	0	0	36	0
Os01g0132100	36	0	0	36	0	0	0	36	0	0	0	36	0	0	0	36	0
Os01g0132200	36	2	0	34	2	0	0	36	0	0	0	36	0	0	0	36	0
Os01g0132400	36	0	0	36	0	0	0	36	0	0	0	36	0	0	0	36	0
Os01g0132500	36	12	0	24	12	6	0	30	6	1	0	35	1	0	0	36	0
Os01g0132700	36	1	0	35	1	0	0	36	0	0	0	36	0	0	0	36	0
Os01g0132766	36	5	0	31	5	1	0	35	1	0	0	36	0	0	0	36	0
Os01g0132800	36	7	2	27	5	4	0	32	4	0	0	36	0	0	0	36	0
Os01g0133100	36	5	0	31	5	3	0	33	3	0	0	36	0	0	0	36	0
Os01g0133200	36	7	8	21	-1	2	3	31	-1	0	0	36	0	0	0	36	0
Os01g0133400	36	3	0	33	3	0	0	36	0	0	0	36	0	0	0	36	0
Os01g0133500	36	7	0	29	7	5	0	31	5	0	0	36	0	0	0	36	0
Os01g0133600	36	8	4	24	4	5	0	31	5	1	0	35	1	0	0	36	0
Os01g0133650	36	0	0	36	0	0	0	36	0	0	0	36	0	0	0	36	0
Os01g0133700	36	7	0	29	7	2	0	34	2	0	0	36	0	0	0	36	0
Os01g0133799	36	1	0	35	1	0	0	36	0	0	0	36	0	0	0	36	0
Os01g0133832	36	6	5	25	1	4	2	30	2	0	0	36	0	0	0	36	0
Os01g0133866	36	5	6	25	-1	3	1	32	2	0	0	36	0	0	0	36	0
Os01g0133900	36	8	3	25	5	5	1	30	4	0	0	36	0	0	0	36	0
Os01g0134200	36	0	0	36	0	0	0	36	0	0	0	36	0	0	0	36	0
Os01g0134500	36	1	5	30	-4	0	2	34	-2	0	0	36	0	0	0	36	0
Os01g0134700	36	5	16	15	-11	5	4	27	1	0	0	36	0	0	0	36	0
Os01g0134800	36	1	0	35	1	0	0	36	0	0	0	36	0	0	0	36	0
Os01g0134850	36	0	0	36	0	0	0	36	0	0	0	36	0	0	0	36	0
Os01g0134900	36	2	8	26	-6	1	4	31	-3	0	2	34	-2	0	0	36	0
Os01g0135000	36	0	0	36	0	0	0	36	0	0	0	36	0	0	0	36	0
Os01g0135600	36	1	2	33	-1	0	0	36	0	0	0	36	0	0	0	36	0
Os01g0135700	36	16	4	16	12	11	1	24	10	4	0	32	4	1	0	35	1
Os01g0135800	36	5	0	31	5	1	0	35	1	0	0	36	0	0	0	36	0
Os01g0135900	36	6	2	28	4	0	1	35	-1	0	0	36	0	0	0	36	0
Os01g0136000	36	8	2	26	6	3	1	32	2	0	0	36	0	0	0	36	0
Os01g0136050	36	6	6	24	0	5	2	29	3	0	0	36	0	0	0	36	0
Os01g0136100	36	12	4	20	8	10	1	25	9	7	0	29	7	2	0	34	2
Os01g0136200	36	10	1	25	9	8	0	28	8	3	0	33	3	2	0	34	2
Os01g0136300	36	2	8	26	-6	1	4	31	-3	0	0	36	0	0	0	36	0
Os01g0136400	36	5	1	30	4	2	0	34	2	0	0	36	0	0	0	36	0
Os01g0136450	36	3	8	25	-5	1	3	32	-2	0	0	36	0	0	0	36	0
Os01g0136500	36	7	2	27	5	1	1	34	0	0	0	36	0	0	0	36	0
Os01g0136502	36	0	1	35	-1	0	0	36	0	0	0	36	0	0	0	36	0
Os01g0136600	36	3	3	30	0	2	2	32	0	0	0	36	0	0	0	36	0
Os01g0136700	36	0	6	30	-6	0	5	31	-5	0	0	36	0	0	0	36	0
Os01g0136800	36	4	5	27	-1	1	0	35	1	0	0	36	0	0	0	36	0
Os01g0136850	36	1	0	35	1	1	0	35	1	0	0	36	0	0	0	36	0
Os01g0136900	36	4	0	32	4	2	0	34	2	1	0	35	1	0	0	36	0
Os01g0137066	36	3	2	31	1	0	1	35	-1	0	0	36	0	0	0	36	0
Os01g0137125	36	2	1	33	1	0	0	36	0	0	0	36	0	0	0	36	0
Os01g0137150	36	3	2	31	1	0	0	36	0	0	0	36	0	0	0	36	0
Os01g0137200	36	2	3	31	-1	0	0	36	0	0	0	36	0	0	0	36	0
Os01g0137232	36	5	1	30	4	2	0	34	2	1	0	35	1	0	0	36	0
Os01g0137250	36	4	3	29	1	0	1	35	-1	0	0	36	0	0	0	36	0
Os01g0137266	36	3	2	31	1	3	1	32	2	0	0	36	0	0	0	36	0
Os01g0137282	36	3	1	32	2	0	0	36	0	0	0	36	0	0	0	36	0
Os01g0137300	36	1	0	35	1	0	0	36	0	0	0	36	0	0	0	36	0
Os01g0137400	36	1	0	35	1	0	0	36	0	0	0	36	0	0	0	36	0
Os01g0137500	36	0	0	36	0	0	0	36	0	0	0	36	0	0	0	36	0
Os01g0137550	36	0	0	36	0	0	0	36	0	0	0	36	0	0	0	36	0
Os01g0137700	36	1	3	32	-2	0	1	35	-1	0	0	36	0	0	0	36	0
Os01g0137750	36	0	1	35	-1	0	1	35	-1	0	0	36	0	0	0	36	0
Os01g0137800	36	1	1	34	0	0	0	36	0	0	0	36	0	0	0	36	0
Os01g0137875	36	1	2	33	-1	0	0	36	0	0	0	36	0	0	0	36	0
Os01g0137950	36	6	4	26	2	2	0	34	2	0	0	36	0	0	0	36	0
Os01g0138000	36	1	3	32	-2	0	2	34	-2	0	0	36	0	0	0	36	0
Os01g0138100	36	8	0	28	8	0	0	36	0	0	0	36	0	0	0	36	0
Os01g0138232	36	0	0	36	0	0	0	36	0	0	0	36	0	0	0	36	0
Os01g0138300	36	0	5	31	-5	0	0	36	0	0	0	36	0	0	0	36	0
Os01g0138350	36	5	3	28	2	2	0	34	2	0	0	36	0	0	0	36	0
Os01g0138400	36	4	2	30	2	0	1	35	-1	0	0	36	0	0	0	36	0
Os01g0138451	36	0	0	36	0	0	0	36	0	0	0	36	0	0	0	36	0
Os01g0138500	36	6	3	27	3	0	3	33	-3	0	1	35	-1	0	0	36	0
Os01g0138600	36	0	0	36	0	0	0	36	0	0	0	36	0	0	0	36	0
Os01g0138800	36	12	3	21	9	7	1	28	6	0	0	36	0	0	0	36	0
Os01g0138900	36	8	0	28	8	3	0	33	3	3	0	33	3	0	0	36	0
Os01g0139000	36	3	6	27	-3	1	3	32	-2	0	0	36	0	0	0	36	0
Os01g0139200	36	7	1	28	6	0	0	36	0	0	0	36	0	0	0	36	0
Os01g0139600	36	3	0	33	3	0	0	36	0	0	0	36	0	0	0	36	0
Os01g0139700	36	10	4	22	6	3	1	32	2	0	0	36	0	0	0	36	0
Os01g0139900	36	7	5	24	2	3	4	29	-1	0	0	36	0	0	0	36	0
Os01g0140100	36	8	7	21	1	2	4	30	-2	0	1	35	-1	0	0	36	0
Os01g0140400	36	0	2	34	-2	0	0	36	0	0	0	36	0	0	0	36	0
Os01g0140500	36	1	1	34	0	0	0	36	0	0	0	36	0	0	0	36	0
Os01g0140700	36	1	7	28	-6	0	5	31	-5	0	0	36	0	0	0	36	0
Os01g0141000	36	4	16	16	-12	0	10	26	-10	0	0	36	0	0	0	36	0
Os01g0141100	36	0	0	36	0	0	0	36	0	0	0	36	0	0	0	36	0
Os01g0141150	36	1	7	28	-6	1	1	34	0	0	0	36	0	0	0	36	0
Os01g0141300	36	4	0	32	4	2	0	34	2	0	0	36	0	0	0	36	0
Os01g0141450	36	0	0	36	0	0	0	36	0	0	0	36	0	0	0	36	0
Os01g0141600	36	2	4	30	-2	0	0	36	0	0	0	36	0	0	0	36	0
Os01g0141700	36	1	0	35	1	0	0	36	0	0	0	36	0	0	0	36	0
Os01g0141900	36	3	0	33	3	0	0	36	0	0	0	36	0	0	0	36	0
Os01g0142100	36	3	3	30	0	1	1	34	0	0	0	36	0	0	0	36	0
Os01g0142200	36	0	1	35	-1	0	0	36	0	0	0	36	0	0	0	36	0
Os01g0142300	36	2	7	27	-5	0	1	35	-1	0	0	36	0	0	0	36	0
Os01g0142500	36	7	0	29	7	3	0	33	3	0	0	36	0	0	0	36	0
Os01g0142600	36	5	0	31	5	5	0	31	5	0	0	36	0	0	0	36	0
Os01g0142800	36	11	1	24	10	7	0	29	7	2	0	34	2	0	0	36	0
Os01g0142875	36	0	0	36	0	0	0	36	0	0	0	36	0	0	0	36	0
Os01g0142950	36	0	2	34	-2	0	0	36	0	0	0	36	0	0	0	36	0
Os01g0143100	36	0	4	32	-4	0	0	36	0	0	0	36	0	0	0	36	0
Os01g0143300	36	1	7	28	-6	1	1	34	0	0	0	36	0	0	0	36	0
Os01g0143350	36	0	0	36	0	0	0	36	0	0	0	36	0	0	0	36	0
Os01g0143400	36	0	0	36	0	0	0	36	0	0	0	36	0	0	0	36	0
Os01g0143700	36	3	0	33	3	1	0	35	1	0	0	36	0	0	0	36	0
Os01g0143750	36	0	0	36	0	0	0	36	0	0	0	36	0	0	0	36	0
Os01g0143800	36	4	2	30	2	3	0	33	3	1	0	35	1	0	0	36	0
Os01g0143900	36	5	1	30	4	4	0	32	4	1	0	35	1	0	0	36	0
Os01g0144000	36	0	1	35	-1	0	0	36	0	0	0	36	0	0	0	36	0
Os01g0144100	36	2	4	30	-2	0	2	34	-2	0	0	36	0	0	0	36	0
Os01g0144200	36	3	0	33	3	0	0	36	0	0	0	36	0	0	0	36	0
Os01g0144300	36	0	0	36	0	0	0	36	0	0	0	36	0	0	0	36	0
Os01g0144340	36	0	4	32	-4	0	0	36	0	0	0	36	0	0	0	36	0
Os01g0144380	36	0	0	36	0	0	0	36	0	0	0	36	0	0	0	36	0
Os01g0144500	36	0	0	36	0	0	0	36	0	0	0	36	0	0	0	36	0
Os01g0144600	36	4	0	32	4	3	0	33	3	0	0	36	0	0	0	36	0
Os01g0144700	36	2	1	33	1	1	0	35	1	0	0	36	0	0	0	36	0
Os01g0144800	36	4	2	30	2	0	0	36	0	0	0	36	0	0	0	36	0
Os01g0144900	36	2	0	34	2	0	0	36	0	0	0	36	0	0	0	36	0
Os01g0145000	36	13	7	16	6	7	4	25	3	0	0	36	0	0	0	36	0
Os01g0145200	36	0	0	36	0	0	0	36	0	0	0	36	0	0	0	36	0
Os01g0145600	36	1	2	33	-1	0	0	36	0	0	0	36	0	0	0	36	0
Os01g0146101	36	0	0	36	0	0	0	36	0	0	0	36	0	0	0	36	0
Os01g0146200	36	0	5	31	-5	0	2	34	-2	0	0	36	0	0	0	36	0
Os01g0146600	36	0	0	36	0	0	0	36	0	0	0	36	0	0	0	36	0
Os01g0146801	36	4	3	29	1	2	1	33	1	0	0	36	0	0	0	36	0
Os01g0147001	36	3	0	33	3	0	0	36	0	0	0	36	0	0	0	36	0
Os01g0147200	36	1	0	35	1	0	0	36	0	0	0	36	0	0	0	36	0
Os01g0147250	36	0	0	36	0	0	0	36	0	0	0	36	0	0	0	36	0
Os01g0147300	36	4	1	31	3	0	0	36	0	0	0	36	0	0	0	36	0
Os01g0147400	36	1	1	34	0	0	0	36	0	0	0	36	0	0	0	36	0
Os01g0147600	36	2	0	34	2	0	0	36	0	0	0	36	0	0	0	36	0
Os01g0147650	36	3	3	30	0	1	2	33	-1	0	0	36	0	0	0	36	0
Os01g0147700	36	4	0	32	4	1	0	35	1	0	0	36	0	0	0	36	0
Os01g0147800	36	3	2	31	1	0	0	36	0	0	0	36	0	0	0	36	0
Os01g0147850	36	4	4	28	0	3	3	30	0	0	0	36	0	0	0	36	0
Os01g0147900	36	2	0	34	2	1	0	35	1	0	0	36	0	0	0	36	0
Os01g0147950	36	2	3	31	-1	0	0	36	0	0	0	36	0	0	0	36	0
Os01g0148000	36	3	8	25	-5	1	5	30	-4	0	2	34	-2	0	0	36	0
Os01g0148050	36	2	0	34	2	0	0	36	0	0	0	36	0	0	0	36	0
Os01g0148100	36	2	1	33	1	0	0	36	0	0	0	36	0	0	0	36	0
Os01g0148200	36	1	0	35	1	0	0	36	0	0	0	36	0	0	0	36	0
Os01g0148400	36	2	0	34	2	0	0	36	0	0	0	36	0	0	0	36	0
Os01g0148500	36	1	0	35	1	0	0	36	0	0	0	36	0	0	0	36	0
Os01g0148700	36	1	1	34	0	1	0	35	1	0	0	36	0	0	0	36	0
Os01g0149200	36	5	0	31	5	2	0	34	2	0	0	36	0	0	0	36	0
Os01g0149350	36	0	0	36	0	0	0	36	0	0	0	36	0	0	0	36	0
Os01g0149400	36	8	10	18	-2	1	4	31	-3	0	0	36	0	0	0	36	0
Os01g0149500	36	1	0	35	1	0	0	36	0	0	0	36	0	0	0	36	0
Os01g0149600	36	5	2	29	3	1	0	35	1	0	0	36	0	0	0	36	0
Os01g0149700	36	2	1	33	1	1	0	35	1	0	0	36	0	0	0	36	0
Os01g0149750	36	3	1	32	2	1	0	35	1	0	0	36	0	0	0	36	0
Os01g0149800	36	11	1	24	10	8	0	28	8	1	0	35	1	0	0	36	0
Os01g0149900	36	5	1	30	4	2	0	34	2	0	0	36	0	0	0	36	0
Os01g0150000	36	1	2	33	-1	0	0	36	0	0	0	36	0	0	0	36	0
Os01g0150100	36	1	1	34	0	0	0	36	0	0	0	36	0	0	0	36	0
Os01g0150200	36	7	0	29	7	2	0	34	2	0	0	36	0	0	0	36	0
Os01g0150400	36	1	5	30	-4	0	0	36	0	0	0	36	0	0	0	36	0
Os01g0150500	36	2	3	31	-1	0	1	35	-1	0	0	36	0	0	0	36	0
Os01g0150700	36	0	1	35	-1	0	0	36	0	0	0	36	0	0	0	36	0
Os01g0150800	36	4	2	30	2	0	1	35	-1	0	0	36	0	0	0	36	0
Os01g0150900	36	7	6	23	1	2	3	31	-1	0	0	36	0	0	0	36	0
Os01g0150950	36	1	0	35	1	0	0	36	0	0	0	36	0	0	0	36	0
Os01g0151100	36	0	1	35	-1	0	0	36	0	0	0	36	0	0	0	36	0
Os01g0151200	36	0	6	30	-6	0	1	35	-1	0	0	36	0	0	0	36	0
Os01g0151400	36	0	7	29	-7	0	3	33	-3	0	0	36	0	0	0	36	0
Os01g0151500	36	1	5	30	-4	0	1	35	-1	0	0	36	0	0	0	36	0
Os01g0151600	36	12	0	24	12	7	0	29	7	1	0	35	1	0	0	36	0
Os01g0151700	36	4	3	29	1	2	0	34	2	0	0	36	0	0	0	36	0
Os01g0151750	36	11	8	17	3	7	6	23	1	2	0	34	2	1	0	35	1
Os01g0151900	36	2	0	34	2	0	0	36	0	0	0	36	0	0	0	36	0
Os01g0152000	36	1	0	35	1	1	0	35	1	0	0	36	0	0	0	36	0
Os01g0152050	36	0	0	36	0	0	0	36	0	0	0	36	0	0	0	36	0
Os01g0152100	36	0	0	36	0	0	0	36	0	0	0	36	0	0	0	36	0
Os01g0152200	36	0	0	36	0	0	0	36	0	0	0	36	0	0	0	36	0
Os01g0152300	36	4	6	26	-2	0	1	35	-1	0	0	36	0	0	0	36	0
Os01g0152500	36	1	0	35	1	1	0	35	1	0	0	36	0	0	0	36	0
Os01g0152600	36	0	0	36	0	0	0	36	0	0	0	36	0	0	0	36	0
Os01g0152675	36	2	2	32	0	1	0	35	1	0	0	36	0	0	0	36	0
Os01g0152687	36	2	0	34	2	0	0	36	0	0	0	36	0	0	0	36	0
Os01g0152700	36	4	1	31	3	1	0	35	1	0	0	36	0	0	0	36	0
Os01g0152800	36	8	0	28	8	2	0	34	2	0	0	36	0	0	0	36	0
Os01g0152850	36	3	0	33	3	2	0	34	2	0	0	36	0	0	0	36	0
Os01g0152900	36	8	6	22	2	1	1	34	0	0	0	36	0	0	0	36	0
Os01g0152950	36	0	1	35	-1	0	0	36	0	0	0	36	0	0	0	36	0
Os01g0152951	36	6	0	30	6	3	0	33	3	0	0	36	0	0	0	36	0
Os01g0153000	36	5	0	31	5	0	0	36	0	0	0	36	0	0	0	36	0
Os01g0153050	36	0	0	36	0	0	0	36	0	0	0	36	0	0	0	36	0
Os01g0153100	36	7	6	23	1	2	1	33	1	0	0	36	0	0	0	36	0
Os01g0153150	36	0	0	36	0	0	0	36	0	0	0	36	0	0	0	36	0
Os01g0153200	36	10	8	18	2	7	5	24	2	0	1	35	-1	0	0	36	0
Os01g0153250	36	2	2	32	0	0	0	36	0	0	0	36	0	0	0	36	0
Os01g0153275	36	1	0	35	1	0	0	36	0	0	0	36	0	0	0	36	0
Os01g0153300	36	5	10	21	-5	0	3	33	-3	0	0	36	0	0	0	36	0
Os01g0153400	36	4	0	32	4	1	0	35	1	0	0	36	0	0	0	36	0
Os01g0153500	36	1	0	35	1	0	0	36	0	0	0	36	0	0	0	36	0
Os01g0153550	36	0	0	36	0	0	0	36	0	0	0	36	0	0	0	36	0
Os01g0153600	36	2	4	30	-2	0	1	35	-1	0	0	36	0	0	0	36	0
Os01g0153625	36	0	1	35	-1	0	0	36	0	0	0	36	0	0	0	36	0
Os01g0153700	36	0	5	31	-5	0	1	35	-1	0	0	36	0	0	0	36	0
Os01g0153800	36	1	0	35	1	0	0	36	0	0	0	36	0	0	0	36	0
Os01g0153900	36	0	0	36	0	0	0	36	0	0	0	36	0	0	0	36	0
Os01g0153950	36	0	0	36	0	0	0	36	0	0	0	36	0	0	0	36	0
Os01g0154000	36	4	0	32	4	1	0	35	1	0	0	36	0	0	0	36	0
Os01g0154100	36	0	0	36	0	0	0	36	0	0	0	36	0	0	0	36	0
Os01g0154200	36	0	0	36	0	0	0	36	0	0	0	36	0	0	0	36	0
Os01g0154250	36	0	0	36	0	0	0	36	0	0	0	36	0	0	0	36	0
Os01g0154300	36	1	0	35	1	0	0	36	0	0	0	36	0	0	0	36	0
Os01g0154500	36	0	0	36	0	0	0	36	0	0	0	36	0	0	0	36	0
Os01g0154550	36	0	0	36	0	0	0	36	0	0	0	36	0	0	0	36	0
Os01g0154600	36	5	2	29	3	2	1	33	1	0	0	36	0	0	0	36	0
Os01g0154950	36	0	0	36	0	0	0	36	0	0	0	36	0	0	0	36	0
Os01g0155000	36	4	5	27	-1	1	1	34	0	0	0	36	0	0	0	36	0
Os01g0155200	36	0	0	36	0	0	0	36	0	0	0	36	0	0	0	36	0
Os01g0155300	36	1	0	35	1	0	0	36	0	0	0	36	0	0	0	36	0
Os01g0155400	36	6	0	30	6	1	0	35	1	0	0	36	0	0	0	36	0
Os01g0155500	36	1	9	26	-8	0	2	34	-2	0	0	36	0	0	0	36	0
Os01g0155600	36	1	0	35	1	0	0	36	0	0	0	36	0	0	0	36	0
Os01g0155800	36	15	9	12	6	13	6	17	7	9	2	25	7	7	0	29	7
Os01g0156000	36	0	0	36	0	0	0	36	0	0	0	36	0	0	0	36	0
Os01g0156300	36	2	1	33	1	0	0	36	0	0	0	36	0	0	0	36	0
Os01g0157200	36	0	0	36	0	0	0	36	0	0	0	36	0	0	0	36	0
Os01g0157400	36	0	0	36	0	0	0	36	0	0	0	36	0	0	0	36	0
Os01g0157500	36	0	2	34	-2	0	1	35	-1	0	0	36	0	0	0	36	0
Os01g0157600	36	0	0	36	0	0	0	36	0	0	0	36	0	0	0	36	0
Os01g0157700	36	0	3	33	-3	0	1	35	-1	0	0	36	0	0	0	36	0
Os01g0157800	36	2	4	30	-2	0	1	35	-1	0	0	36	0	0	0	36	0
Os01g0157900	36	6	0	30	6	0	0	36	0	0	0	36	0	0	0	36	0
Os01g0158000	36	5	0	31	5	0	0	36	0	0	0	36	0	0	0	36	0
Os01g0158100	36	1	0	35	1	0	0	36	0	0	0	36	0	0	0	36	0
Os01g0158200	36	2	4	30	-2	0	3	33	-3	0	0	36	0	0	0	36	0
Os01g0158400	36	13	0	23	13	6	0	30	6	0	0	36	0	0	0	36	0
Os01g0158500	36	1	0	35	1	0	0	36	0	0	0	36	0	0	0	36	0
Os01g0158533	36	0	0	36	0	0	0	36	0	0	0	36	0	0	0	36	0
Os01g0158566	36	4	3	29	1	1	3	32	-2	0	0	36	0	0	0	36	0
Os01g0158600	36	0	4	32	-4	0	3	33	-3	0	0	36	0	0	0	36	0
Os01g0158800	36	0	1	35	-1	0	0	36	0	0	0	36	0	0	0	36	0
Os01g0158900	36	9	0	27	9	3	0	33	3	0	0	36	0	0	0	36	0
Os01g0159000	36	16	2	18	14	11	0	25	11	5	0	31	5	1	0	35	1
Os01g0159200	36	9	5	22	4	4	4	28	0	1	3	32	-2	0	3	33	-3
Os01g0159250	36	9	2	25	7	1	0	35	1	0	0	36	0	0	0	36	0
Os01g0159300	36	7	1	28	6	2	0	34	2	0	0	36	0	0	0	36	0
Os01g0159400	36	11	0	25	11	3	0	33	3	0	0	36	0	0	0	36	0
Os01g0159500	36	0	0	36	0	0	0	36	0	0	0	36	0	0	0	36	0
Os01g0159600	36	1	0	35	1	0	0	36	0	0	0	36	0	0	0	36	0
Os01g0159800	36	16	3	17	13	12	1	23	11	2	0	34	2	0	0	36	0
Os01g0160100	36	16	3	17	13	12	1	23	11	2	0	34	2	0	0	36	0
Os01g0160150	36	0	0	36	0	0	0	36	0	0	0	36	0	0	0	36	0
Os01g0160200	36	0	0	36	0	0	0	36	0	0	0	36	0	0	0	36	0
Os01g0160700	36	1	0	35	1	0	0	36	0	0	0	36	0	0	0	36	0
Os01g0160800	36	6	0	30	6	6	0	30	6	5	0	31	5	4	0	32	4
Os01g0161000	36	0	0	36	0	0	0	36	0	0	0	36	0	0	0	36	0
Os01g0161200	36	0	0	36	0	0	0	36	0	0	0	36	0	0	0	36	0
Os01g0161300	36	2	1	33	1	0	0	36	0	0	0	36	0	0	0	36	0
Os01g0162001	36	1	1	34	0	1	0	35	1	0	0	36	0	0	0	36	0
Os01g0162101	36	0	0	36	0	0	0	36	0	0	0	36	0	0	0	36	0
Os01g0162200	36	0	3	33	-3	0	2	34	-2	0	2	34	-2	0	0	36	0
Os01g0162300	36	2	2	32	0	0	2	34	-2	0	2	34	-2	0	0	36	0
Os01g0162400	36	4	3	29	1	2	2	32	0	1	1	34	0	0	0	36	0
Os01g0162500	36	13	1	22	12	13	0	23	13	3	0	33	3	1	0	35	1
Os01g0162701	36	4	0	32	4	2	0	34	2	0	0	36	0	0	0	36	0
Os01g0162800	36	4	0	32	4	1	0	35	1	0	0	36	0	0	0	36	0
Os01g0162900	36	1	0	35	1	0	0	36	0	0	0	36	0	0	0	36	0
Os01g0163000	36	4	0	32	4	0	0	36	0	0	0	36	0	0	0	36	0
Os01g0163450	36	0	0	36	0	0	0	36	0	0	0	36	0	0	0	36	0
Os01g0163616	36	0	0	36	0	0	0	36	0	0	0	36	0	0	0	36	0
Os01g0164075	36	0	3	33	-3	0	3	33	-3	0	0	36	0	0	0	36	0
Os01g0164300	36	0	6	30	-6	0	6	30	-6	0	5	31	-5	0	3	33	-3
Os01g0164400	36	11	0	25	11	5	0	31	5	0	0	36	0	0	0	36	0
Os01g0164500	36	1	2	33	-1	0	0	36	0	0	0	36	0	0	0	36	0
Os01g0164600	36	1	7	28	-6	0	1	35	-1	0	0	36	0	0	0	36	0
Os01g0164650	36	1	4	31	-3	1	0	35	1	0	0	36	0	0	0	36	0
Os01g0164700	36	0	0	36	0	0	0	36	0	0	0	36	0	0	0	36	0
Os01g0164800	36	3	0	33	3	0	0	36	0	0	0	36	0	0	0	36	0
Os01g0164900	36	0	2	34	-2	0	0	36	0	0	0	36	0	0	0	36	0
Os01g0165000	36	9	0	27	9	7	0	29	7	0	0	36	0	0	0	36	0
Os01g0165100	36	5	0	31	5	0	0	36	0	0	0	36	0	0	0	36	0
Os01g0165200	36	0	0	36	0	0	0	36	0	0	0	36	0	0	0	36	0
Os01g0165600	36	3	3	30	0	0	0	36	0	0	0	36	0	0	0	36	0
Os01g0165800	36	1	3	32	-2	0	2	34	-2	0	0	36	0	0	0	36	0
Os01g0166100	36	10	0	26	10	7	0	29	7	1	0	35	1	0	0	36	0
Os01g0166200	36	2	1	33	1	0	0	36	0	0	0	36	0	0	0	36	0
Os01g0166300	36	2	1	33	1	0	0	36	0	0	0	36	0	0	0	36	0
Os01g0166400	36	2	6	28	-4	0	0	36	0	0	0	36	0	0	0	36	0
Os01g0166500	36	4	5	27	-1	2	3	31	-1	0	0	36	0	0	0	36	0
Os01g0166700	36	0	4	32	-4	0	3	33	-3	0	0	36	0	0	0	36	0
Os01g0166800	36	5	3	28	2	1	1	34	0	0	0	36	0	0	0	36	0
Os01g0167100	36	2	6	28	-4	0	1	35	-1	0	0	36	0	0	0	36	0
Os01g0167400	36	12	0	24	12	5	0	31	5	2	0	34	2	1	0	35	1
Os01g0167500	36	0	1	35	-1	0	0	36	0	0	0	36	0	0	0	36	0
Os01g0167600	36	1	0	35	1	0	0	36	0	0	0	36	0	0	0	36	0
Os01g0167700	36	0	0	36	0	0	0	36	0	0	0	36	0	0	0	36	0
Os01g0167750	36	1	0	35	1	0	0	36	0	0	0	36	0	0	0	36	0
Os01g0167800	36	2	0	34	2	0	0	36	0	0	0	36	0	0	0	36	0
Os01g0167900	36	4	3	29	1	1	3	32	-2	0	0	36	0	0	0	36	0
Os01g0168000	36	0	1	35	-1	0	0	36	0	0	0	36	0	0	0	36	0
Os01g0168100	36	1	0	35	1	1	0	35	1	0	0	36	0	0	0	36	0
Os01g0168200	36	5	4	27	1	1	0	35	1	0	0	36	0	0	0	36	0
Os01g0168300	36	0	0	36	0	0	0	36	0	0	0	36	0	0	0	36	0
Os01g0168350	36	1	5	30	-4	0	0	36	0	0	0	36	0	0	0	36	0
Os01g0168400	36	4	0	32	4	1	0	35	1	0	0	36	0	0	0	36	0
Os01g0168450	36	1	0	35	1	0	0	36	0	0	0	36	0	0	0	36	0
Os01g0168500	36	0	2	34	-2	0	0	36	0	0	0	36	0	0	0	36	0
Os01g0168600	36	0	3	33	-3	0	0	36	0	0	0	36	0	0	0	36	0
Os01g0168800	36	5	6	25	-1	1	4	31	-3	0	0	36	0	0	0	36	0
Os01g0168850	36	2	5	29	-3	1	1	34	0	0	0	36	0	0	0	36	0
Os01g0169000	36	2	1	33	1	1	0	35	1	0	0	36	0	0	0	36	0
Os01g0169400	36	1	2	33	-1	0	1	35	-1	0	0	36	0	0	0	36	0
Os01g0169500	36	3	1	32	2	0	0	36	0	0	0	36	0	0	0	36	0
Os01g0169800	36	0	11	25	-11	0	4	32	-4	0	0	36	0	0	0	36	0
Os01g0169900	36	3	0	33	3	0	0	36	0	0	0	36	0	0	0	36	0
Os01g0170000	36	5	3	28	2	1	3	32	-2	0	0	36	0	0	0	36	0
Os01g0170051	36	3	4	29	-1	2	1	33	1	0	0	36	0	0	0	36	0
Os01g0170100	36	1	1	34	0	0	0	36	0	0	0	36	0	0	0	36	0
Os01g0170300	36	1	3	32	-2	0	3	33	-3	0	1	35	-1	0	0	36	0
Os01g0170500	36	4	7	25	-3	1	3	32	-2	0	0	36	0	0	0	36	0
Os01g0170600	36	9	1	26	8	6	0	30	6	0	0	36	0	0	0	36	0
Os01g0170700	36	0	3	33	-3	0	0	36	0	0	0	36	0	0	0	36	0
Os01g0170800	36	4	1	31	3	0	0	36	0	0	0	36	0	0	0	36	0
Os01g0170900	36	1	2	33	-1	0	0	36	0	0	0	36	0	0	0	36	0
Os01g0171000	36	0	4	32	-4	0	2	34	-2	0	0	36	0	0	0	36	0
Os01g0171100	36	1	0	35	1	0	0	36	0	0	0	36	0	0	0	36	0
Os01g0171200	36	0	0	36	0	0	0	36	0	0	0	36	0	0	0	36	0
Os01g0171800	36	4	2	30	2	3	1	32	2	0	0	36	0	0	0	36	0
Os01g0172000	36	1	3	32	-2	0	1	35	-1	0	0	36	0	0	0	36	0
Os01g0172100	36	1	5	30	-4	0	3	33	-3	0	0	36	0	0	0	36	0
Os01g0172200	36	1	0	35	1	0	0	36	0	0	0	36	0	0	0	36	0
Os01g0172300	36	0	0	36	0	0	0	36	0	0	0	36	0	0	0	36	0
Os01g0172400	36	11	0	25	11	6	0	30	6	0	0	36	0	0	0	36	0
Os01g0172600	36	2	3	31	-1	2	1	33	1	0	0	36	0	0	0	36	0
Os01g0172701	36	9	3	24	6	2	0	34	2	0	0	36	0	0	0	36	0
Os01g0172800	36	3	1	32	2	1	0	35	1	0	0	36	0	0	0	36	0
Os01g0172900	36	1	1	34	0	0	0	36	0	0	0	36	0	0	0	36	0
Os01g0173000	36	1	2	33	-1	0	0	36	0	0	0	36	0	0	0	36	0
Os01g0173100	36	0	0	36	0	0	0	36	0	0	0	36	0	0	0	36	0
Os01g0173600	36	0	3	33	-3	0	3	33	-3	0	0	36	0	0	0	36	0
Os01g0173900	36	13	6	17	7	5	3	28	2	0	0	36	0	0	0	36	0
Os01g0173950	36	14	5	17	9	8	0	28	8	4	0	32	4	0	0	36	0
Os01g0174000	36	3	1	32	2	1	0	35	1	0	0	36	0	0	0	36	0
Os01g0174100	36	6	1	29	5	4	0	32	4	0	0	36	0	0	0	36	0
Os01g0174200	36	5	1	30	4	1	1	34	0	0	0	36	0	0	0	36	0
Os01g0174300	36	4	3	29	1	1	3	32	-2	0	0	36	0	0	0	36	0
Os01g0174400	36	0	0	36	0	0	0	36	0	0	0	36	0	0	0	36	0
Os01g0174500	36	2	3	31	-1	0	0	36	0	0	0	36	0	0	0	36	0
Os01g0174600	36	0	0	36	0	0	0	36	0	0	0	36	0	0	0	36	0
Os01g0174700	36	9	1	26	8	2	0	34	2	0	0	36	0	0	0	36	0
Os01g0174900	36	11	0	25	11	3	0	33	3	0	0	36	0	0	0	36	0
Os01g0175000	36	0	0	36	0	0	0	36	0	0	0	36	0	0	0	36	0
Os01g0175100	36	10	2	24	8	7	1	28	6	0	0	36	0	0	0	36	0
Os01g0175400	36	4	3	29	1	1	0	35	1	0	0	36	0	0	0	36	0
Os01g0175500	36	2	0	34	2	0	0	36	0	0	0	36	0	0	0	36	0
Os01g0175600	36	0	11	25	-11	0	6	30	-6	0	1	35	-1	0	0	36	0
Os01g0175633	36	0	0	36	0	0	0	36	0	0	0	36	0	0	0	36	0
Os01g0175700	36	0	9	27	-9	0	4	32	-4	0	2	34	-2	0	1	35	-1
Os01g0175733	36	0	0	36	0	0	0	36	0	0	0	36	0	0	0	36	0
Os01g0175850	36	5	2	29	3	2	0	34	2	0	0	36	0	0	0	36	0
Os01g0176000	36	8	6	22	2	6	2	28	4	0	0	36	0	0	0	36	0
Os01g0176050	36	6	3	27	3	3	1	32	2	1	0	35	1	1	0	35	1
Os01g0176100	36	6	0	30	6	1	0	35	1	0	0	36	0	0	0	36	0
Os01g0176150	36	2	4	30	-2	0	3	33	-3	0	0	36	0	0	0	36	0
Os01g0176200	36	9	1	26	8	5	0	31	5	0	0	36	0	0	0	36	0
Os01g0176300	36	1	0	35	1	0	0	36	0	0	0	36	0	0	0	36	0
Os01g0176400	36	8	8	20	0	6	2	28	4	1	0	35	1	0	0	36	0
Os01g0176500	36	8	10	18	-2	6	4	26	2	0	0	36	0	0	0	36	0
Os01g0176700	36	0	1	35	-1	0	0	36	0	0	0	36	0	0	0	36	0
Os01g0176751	36	2	2	32	0	0	0	36	0	0	0	36	0	0	0	36	0
Os01g0176800	36	0	0	36	0	0	0	36	0	0	0	36	0	0	0	36	0
Os01g0176900	36	0	0	36	0	0	0	36	0	0	0	36	0	0	0	36	0
Os01g0177100	36	1	0	35	1	0	0	36	0	0	0	36	0	0	0	36	0
Os01g0177150	36	0	0	36	0	0	0	36	0	0	0	36	0	0	0	36	0
Os01g0177200	36	5	4	27	1	0	2	34	-2	0	0	36	0	0	0	36	0
Os01g0177400	36	8	8	20	0	3	2	31	1	0	0	36	0	0	0	36	0
Os01g0177500	36	5	5	26	0	0	1	35	-1	0	0	36	0	0	0	36	0
Os01g0177900	36	7	4	25	3	5	2	29	3	0	0	36	0	0	0	36	0
Os01g0178000	36	7	0	29	7	2	0	34	2	0	0	36	0	0	0	36	0
Os01g0178100	36	3	0	33	3	0	0	36	0	0	0	36	0	0	0	36	0
Os01g0178200	36	4	0	32	4	1	0	35	1	0	0	36	0	0	0	36	0
Os01g0178300	36	3	3	30	0	3	3	30	0	0	0	36	0	0	0	36	0
Os01g0178400	36	0	9	27	-9	0	2	34	-2	0	0	36	0	0	0	36	0
Os01g0178500	36	0	1	35	-1	0	1	35	-1	0	0	36	0	0	0	36	0
Os01g0178600	36	7	7	22	0	3	5	28	-2	0	0	36	0	0	0	36	0
Os01g0178700	36	1	1	34	0	0	0	36	0	0	0	36	0	0	0	36	0
Os01g0178775	36	0	1	35	-1	0	0	36	0	0	0	36	0	0	0	36	0
Os01g0178850	36	8	5	23	3	7	4	25	3	2	0	34	2	0	0	36	0
Os01g0178900	36	12	0	24	12	2	0	34	2	0	0	36	0	0	0	36	0
Os01g0179000	36	0	1	35	-1	0	0	36	0	0	0	36	0	0	0	36	0
Os01g0179200	36	3	0	33	3	0	0	36	0	0	0	36	0	0	0	36	0
Os01g0179300	36	8	0	28	8	4	0	32	4	0	0	36	0	0	0	36	0
Os01g0179400	36	1	1	34	0	0	0	36	0	0	0	36	0	0	0	36	0
Os01g0179500	36	3	2	31	1	1	0	35	1	0	0	36	0	0	0	36	0
Os01g0179600	36	4	5	27	-1	1	2	33	-1	0	0	36	0	0	0	36	0
Os01g0179700	36	4	0	32	4	2	0	34	2	0	0	36	0	0	0	36	0
Os01g0179750	36	6	1	29	5	1	0	35	1	0	0	36	0	0	0	36	0
Os01g0179800	36	0	13	23	-13	0	8	28	-8	0	1	35	-1	0	0	36	0
Os01g0179901	36	0	2	34	-2	0	0	36	0	0	0	36	0	0	0	36	0
Os01g0180000	36	9	4	23	5	6	3	27	3	0	2	34	-2	0	0	36	0
Os01g0180050	36	0	1	35	-1	0	1	35	-1	0	1	35	-1	0	0	36	0
Os01g0180300	36	6	3	27	3	0	0	36	0	0	0	36	0	0	0	36	0
Os01g0180400	36	4	2	30	2	1	0	35	1	0	0	36	0	0	0	36	0
Os01g0180500	36	0	2	34	-2	0	2	34	-2	0	2	34	-2	0	0	36	0
Os01g0180600	36	0	0	36	0	0	0	36	0	0	0	36	0	0	0	36	0
Os01g0180700	36	3	0	33	3	0	0	36	0	0	0	36	0	0	0	36	0
Os01g0180800	36	8	1	27	7	3	0	33	3	0	0	36	0	0	0	36	0
Os01g0180850	36	0	0	36	0	0	0	36	0	0	0	36	0	0	0	36	0
Os01g0180900	36	0	0	36	0	0	0	36	0	0	0	36	0	0	0	36	0
Os01g0181000	36	4	0	32	4	0	0	36	0	0	0	36	0	0	0	36	0
Os01g0181033	36	4	1	31	3	1	0	35	1	0	0	36	0	0	0	36	0
Os01g0181166	36	9	4	23	5	5	0	31	5	1	0	35	1	0	0	36	0
Os01g0181300	36	0	0	36	0	0	0	36	0	0	0	36	0	0	0	36	0
Os01g0182100	36	2	0	34	2	2	0	34	2	0	0	36	0	0	0	36	0
Os01g0182200	36	0	4	32	-4	0	1	35	-1	0	0	36	0	0	0	36	0
Os01g0182300	36	3	4	29	-1	2	0	34	2	0	0	36	0	0	0	36	0
Os01g0182400	36	10	0	26	10	8	0	28	8	0	0	36	0	0	0	36	0
Os01g0182500	36	9	0	27	9	4	0	32	4	2	0	34	2	0	0	36	0
Os01g0182600	36	4	2	30	2	1	0	35	1	0	0	36	0	0	0	36	0
Os01g0182700	36	4	1	31	3	1	0	35	1	0	0	36	0	0	0	36	0
Os01g0182832	36	2	7	27	-5	1	4	31	-3	0	0	36	0	0	0	36	0
Os01g0182900	36	7	0	29	7	2	0	34	2	0	0	36	0	0	0	36	0
Os01g0183000	36	9	0	27	9	3	0	33	3	0	0	36	0	0	0	36	0
Os01g0183100	36	0	5	31	-5	0	0	36	0	0	0	36	0	0	0	36	0
Os01g0183300	36	6	2	28	4	1	0	35	1	0	0	36	0	0	0	36	0
Os01g0183400	36	1	0	35	1	0	0	36	0	0	0	36	0	0	0	36	0
Os01g0183500	36	0	0	36	0	0	0	36	0	0	0	36	0	0	0	36	0
Os01g0183600	36	8	0	28	8	4	0	32	4	0	0	36	0	0	0	36	0
Os01g0183633	36	5	0	31	5	0	0	36	0	0	0	36	0	0	0	36	0
Os01g0183800	36	12	0	24	12	1	0	35	1	0	0	36	0	0	0	36	0
Os01g0183850	36	12	4	20	8	6	2	28	4	0	0	36	0	0	0	36	0
Os01g0183950	36	4	5	27	-1	1	3	32	-2	0	0	36	0	0	0	36	0
Os01g0184000	36	4	1	31	3	1	0	35	1	0	0	36	0	0	0	36	0
Os01g0184050	36	12	7	17	5	9	2	25	7	3	0	33	3	1	0	35	1
Os01g0184100	36	17	2	17	15	11	0	25	11	7	0	29	7	2	0	34	2
Os01g0184200	36	1	1	34	0	0	1	35	-1	0	0	36	0	0	0	36	0
Os01g0184500	36	6	1	29	5	4	0	32	4	0	0	36	0	0	0	36	0
Os01g0184700	36	1	0	35	1	0	0	36	0	0	0	36	0	0	0	36	0
Os01g0184800	36	8	0	28	8	1	0	35	1	0	0	36	0	0	0	36	0
Os01g0184900	36	8	0	28	8	5	0	31	5	0	0	36	0	0	0	36	0
Os01g0185000	36	0	0	36	0	0	0	36	0	0	0	36	0	0	0	36	0
Os01g0185100	36	0	0	36	0	0	0	36	0	0	0	36	0	0	0	36	0
Os01g0185200	36	2	2	32	0	0	0	36	0	0	0	36	0	0	0	36	0
Os01g0185250	36	5	4	27	1	1	1	34	0	0	0	36	0	0	0	36	0
Os01g0185300	36	8	0	28	8	3	0	33	3	2	0	34	2	0	0	36	0
Os01g0185350	36	14	5	17	9	8	1	27	7	1	0	35	1	0	0	36	0
Os01g0185400	36	15	1	20	14	11	0	25	11	2	0	34	2	0	0	36	0
Os01g0185500	36	0	3	33	-3	0	1	35	-1	0	0	36	0	0	0	36	0
Os01g0185900	36	1	2	33	-1	0	0	36	0	0	0	36	0	0	0	36	0
Os01g0186000	36	15	1	20	14	9	0	27	9	1	0	35	1	1	0	35	1
Os01g0186200	36	6	0	30	6	5	0	31	5	0	0	36	0	0	0	36	0
Os01g0186400	36	0	0	36	0	0	0	36	0	0	0	36	0	0	0	36	0
Os01g0186600	36	4	9	23	-5	1	1	34	0	0	0	36	0	0	0	36	0
Os01g0186700	36	4	0	32	4	1	0	35	1	0	0	36	0	0	0	36	0
Os01g0186900	36	6	10	20	-4	5	5	26	0	2	0	34	2	0	0	36	0
Os01g0186950	36	6	8	22	-2	3	5	28	-2	1	0	35	1	0	0	36	0
Os01g0187000	36	0	1	35	-1	0	0	36	0	0	0	36	0	0	0	36	0
Os01g0187200	36	3	0	33	3	3	0	33	3	0	0	36	0	0	0	36	0
Os01g0187300	36	6	2	28	4	5	0	31	5	0	0	36	0	0	0	36	0
Os01g0187350	36	1	6	29	-5	0	1	35	-1	0	1	35	-1	0	0	36	0
Os01g0187400	36	3	2	31	1	0	0	36	0	0	0	36	0	0	0	36	0
Os01g0187500	36	5	0	31	5	3	0	33	3	0	0	36	0	0	0	36	0
Os01g0187600	36	0	3	33	-3	0	2	34	-2	0	0	36	0	0	0	36	0
Os01g0187900	36	11	4	21	7	7	1	28	6	3	0	33	3	1	0	35	1
Os01g0188100	36	14	1	21	13	5	0	31	5	0	0	36	0	0	0	36	0
Os01g0188200	36	1	5	30	-4	0	2	34	-2	0	1	35	-1	0	0	36	0
Os01g0188400	36	10	0	26	10	7	0	29	7	0	0	36	0	0	0	36	0
Os01g0188525	36	0	0	36	0	0	0	36	0	0	0	36	0	0	0	36	0
Os01g0188900	36	1	1	34	0	0	0	36	0	0	0	36	0	0	0	36	0
Os01g0189100	36	2	0	34	2	0	0	36	0	0	0	36	0	0	0	36	0
Os01g0189700	36	6	0	30	6	3	0	33	3	0	0	36	0	0	0	36	0
Os01g0189800	36	11	0	25	11	4	0	32	4	0	0	36	0	0	0	36	0
Os01g0190000	36	12	0	24	12	7	0	29	7	1	0	35	1	0	0	36	0
Os01g0190300	36	11	0	25	11	7	0	29	7	0	0	36	0	0	0	36	0
Os01g0190400	36	5	0	31	5	1	0	35	1	0	0	36	0	0	0	36	0
Os01g0190500	36	5	3	28	2	1	0	35	1	0	0	36	0	0	0	36	0
Os01g0191000	36	4	1	31	3	1	0	35	1	0	0	36	0	0	0	36	0
Os01g0191100	36	5	4	27	1	0	0	36	0	0	0	36	0	0	0	36	0
Os01g0191150	36	4	0	32	4	1	0	35	1	0	0	36	0	0	0	36	0
Os01g0191200	36	5	6	25	-1	2	6	28	-4	1	6	29	-5	0	4	32	-4
Os01g0191300	36	8	0	28	8	0	0	36	0	0	0	36	0	0	0	36	0
Os01g0191400	36	1	0	35	1	0	0	36	0	0	0	36	0	0	0	36	0
Os01g0191500	36	0	1	35	-1	0	0	36	0	0	0	36	0	0	0	36	0
Os01g0191700	36	5	3	28	2	3	3	30	0	0	1	35	-1	0	0	36	0
Os01g0191800	36	11	10	15	1	6	8	22	-2	1	1	34	0	0	0	36	0
Os01g0191900	36	13	1	22	12	4	0	32	4	0	0	36	0	0	0	36	0
Os01g0192000	36	8	5	23	3	3	0	33	3	0	0	36	0	0	0	36	0
Os01g0192101	36	2	10	24	-8	0	5	31	-5	0	1	35	-1	0	0	36	0
Os01g0192300	36	17	1	18	16	13	0	23	13	5	0	31	5	0	0	36	0
Os01g0192401	36	0	0	36	0	0	0	36	0	0	0	36	0	0	0	36	0
Os01g0192500	36	11	0	25	11	7	0	29	7	0	0	36	0	0	0	36	0
Os01g0192550	36	1	2	33	-1	0	2	34	-2	0	0	36	0	0	0	36	0
Os01g0192600	36	2	7	27	-5	1	4	31	-3	0	0	36	0	0	0	36	0
Os01g0192700	36	0	1	35	-1	0	0	36	0	0	0	36	0	0	0	36	0
Os01g0192900	36	0	14	22	-14	0	13	23	-13	0	6	30	-6	0	1	35	-1
Os01g0193250	36	0	0	36	0	0	0	36	0	0	0	36	0	0	0	36	0
Os01g0193400	36	2	0	34	2	1	0	35	1	0	0	36	0	0	0	36	0
Os01g0193500	36	2	3	31	-1	2	3	31	-1	0	0	36	0	0	0	36	0
Os01g0193600	36	3	4	29	-1	1	1	34	0	0	0	36	0	0	0	36	0
Os01g0193700	36	0	0	36	0	0	0	36	0	0	0	36	0	0	0	36	0
Os01g0193900	36	5	1	30	4	0	0	36	0	0	0	36	0	0	0	36	0
Os01g0194000	36	4	4	28	0	0	3	33	-3	0	0	36	0	0	0	36	0
Os01g0194200	36	3	1	32	2	0	0	36	0	0	0	36	0	0	0	36	0
Os01g0194300	36	7	7	22	0	5	0	31	5	0	0	36	0	0	0	36	0
Os01g0194600	36	6	6	24	0	4	1	31	3	1	0	35	1	0	0	36	0
Os01g0195000	36	0	3	33	-3	0	1	35	-1	0	0	36	0	0	0	36	0
Os01g0195066	36	14	6	16	8	13	4	19	9	7	3	26	4	1	1	34	0
Os01g0195100	36	1	0	35	1	0	0	36	0	0	0	36	0	0	0	36	0
Os01g0195200	36	5	6	25	-1	2	2	32	0	0	0	36	0	0	0	36	0
Os01g0195300	36	8	2	26	6	4	0	32	4	0	0	36	0	0	0	36	0
Os01g0195400	36	8	10	18	-2	2	5	29	-3	0	3	33	-3	0	3	33	-3
Os01g0195500	36	1	0	35	1	0	0	36	0	0	0	36	0	0	0	36	0
Os01g0195700	36	0	0	36	0	0	0	36	0	0	0	36	0	0	0	36	0
Os01g0195801	36	0	0	36	0	0	0	36	0	0	0	36	0	0	0	36	0
Os01g0196133	36	0	0	36	0	0	0	36	0	0	0	36	0	0	0	36	0
Os01g0196300	36	5	12	19	-7	4	3	29	1	1	0	35	1	0	0	36	0
Os01g0196500	36	0	5	31	-5	0	3	33	-3	0	0	36	0	0	0	36	0
Os01g0196600	36	3	2	31	1	1	0	35	1	0	0	36	0	0	0	36	0
Os01g0196800	36	0	0	36	0	0	0	36	0	0	0	36	0	0	0	36	0
Os01g0197100	36	5	2	29	3	3	0	33	3	0	0	36	0	0	0	36	0
Os01g0197150	36	0	0	36	0	0	0	36	0	0	0	36	0	0	0	36	0
Os01g0197200	36	0	0	36	0	0	0	36	0	0	0	36	0	0	0	36	0
Os01g0197350	36	2	4	30	-2	0	0	36	0	0	0	36	0	0	0	36	0
Os01g0197400	36	7	0	29	7	5	0	31	5	0	0	36	0	0	0	36	0
Os01g0197450	36	1	0	35	1	0	0	36	0	0	0	36	0	0	0	36	0
Os01g0197500	36	0	6	30	-6	0	2	34	-2	0	0	36	0	0	0	36	0
Os01g0197700	36	4	11	21	-7	3	7	26	-4	0	0	36	0	0	0	36	0
Os01g0197900	36	0	0	36	0	0	0	36	0	0	0	36	0	0	0	36	0
Os01g0198000	36	3	0	33	3	1	0	35	1	0	0	36	0	0	0	36	0
Os01g0198100	36	3	0	33	3	2	0	34	2	0	0	36	0	0	0	36	0
Os01g0198200	36	3	0	33	3	0	0	36	0	0	0	36	0	0	0	36	0
Os01g0198250	36	0	0	36	0	0	0	36	0	0	0	36	0	0	0	36	0
Os01g0198500	36	2	2	32	0	0	0	36	0	0	0	36	0	0	0	36	0
Os01g0198702	36	1	0	35	1	0	0	36	0	0	0	36	0	0	0	36	0
Os01g0198900	36	6	7	23	-1	5	1	30	4	0	0	36	0	0	0	36	0
Os01g0199300	36	0	0	36	0	0	0	36	0	0	0	36	0	0	0	36	0
Os01g0199400	36	14	0	22	14	8	0	28	8	1	0	35	1	0	0	36	0
Os01g0199550	36	6	1	29	5	3	0	33	3	0	0	36	0	0	0	36	0
Os01g0199700	36	1	2	33	-1	0	0	36	0	0	0	36	0	0	0	36	0
Os01g0199900	36	2	2	32	0	0	0	36	0	0	0	36	0	0	0	36	0
Os01g0199950	36	7	10	19	-3	5	9	22	-4	0	2	34	-2	0	0	36	0
Os01g0200000	36	2	0	34	2	0	0	36	0	0	0	36	0	0	0	36	0
Os01g0200150	36	1	1	34	0	0	0	36	0	0	0	36	0	0	0	36	0
Os01g0200200	36	0	2	34	-2	0	1	35	-1	0	0	36	0	0	0	36	0
Os01g0200300	36	15	0	21	15	9	0	27	9	1	0	35	1	0	0	36	0
Os01g0200350	36	9	1	26	8	5	0	31	5	0	0	36	0	0	0	36	0
Os01g0200400	36	3	4	29	-1	0	1	35	-1	0	0	36	0	0	0	36	0
Os01g0200500	36	2	2	32	0	1	0	35	1	0	0	36	0	0	0	36	0
Os01g0200600	36	2	2	32	0	0	0	36	0	0	0	36	0	0	0	36	0
Os01g0200700	36	9	3	24	6	7	2	27	5	3	0	33	3	2	0	34	2
Os01g0200950	36	0	0	36	0	0	0	36	0	0	0	36	0	0	0	36	0
Os01g0201000	36	5	0	31	5	2	0	34	2	0	0	36	0	0	0	36	0
Os01g0201100	36	3	6	27	-3	1	2	33	-1	0	0	36	0	0	0	36	0
Os01g0201200	36	0	11	25	-11	0	7	29	-7	0	0	36	0	0	0	36	0
Os01g0201250	36	1	5	30	-4	0	3	33	-3	0	0	36	0	0	0	36	0
Os01g0201275	36	0	2	34	-2	0	1	35	-1	0	0	36	0	0	0	36	0
Os01g0201300	36	0	0	36	0	0	0	36	0	0	0	36	0	0	0	36	0
Os01g0201400	36	0	0	36	0	0	0	36	0	0	0	36	0	0	0	36	0
Os01g0201500	36	1	0	35	1	0	0	36	0	0	0	36	0	0	0	36	0
Os01g0201600	36	8	6	22	2	7	5	24	2	5	4	27	1	3	3	30	0
Os01g0201700	36	2	0	34	2	0	0	36	0	0	0	36	0	0	0	36	0
Os01g0201750	36	0	0	36	0	0	0	36	0	0	0	36	0	0	0	36	0
Os01g0201800	36	0	2	34	-2	0	0	36	0	0	0	36	0	0	0	36	0
Os01g0201850	36	0	0	36	0	0	0	36	0	0	0	36	0	0	0	36	0
Os01g0201900	36	1	4	31	-3	0	3	33	-3	0	0	36	0	0	0	36	0
Os01g0202500	36	2	7	27	-5	1	3	32	-2	0	0	36	0	0	0	36	0
Os01g0202601	36	0	0	36	0	0	0	36	0	0	0	36	0	0	0	36	0
Os01g0202700	36	4	4	28	0	3	0	33	3	0	0	36	0	0	0	36	0
Os01g0202800	36	1	0	35	1	0	0	36	0	0	0	36	0	0	0	36	0
Os01g0203000	36	0	0	36	0	0	0	36	0	0	0	36	0	0	0	36	0
Os01g0203300	36	0	0	36	0	0	0	36	0	0	0	36	0	0	0	36	0
Os01g0203400	36	1	6	29	-5	0	1	35	-1	0	0	36	0	0	0	36	0
Os01g0203800	36	5	2	29	3	2	0	34	2	0	0	36	0	0	0	36	0
Os01g0203900	36	4	7	25	-3	2	3	31	-1	0	1	35	-1	0	0	36	0
Os01g0204000	36	1	0	35	1	0	0	36	0	0	0	36	0	0	0	36	0
Os01g0205100	36	4	0	32	4	1	0	35	1	0	0	36	0	0	0	36	0
Os01g0205200	36	0	3	33	-3	0	0	36	0	0	0	36	0	0	0	36	0
Os01g0205300	36	0	7	29	-7	0	3	33	-3	0	0	36	0	0	0	36	0
Os01g0205500	36	2	2	32	0	1	0	35	1	0	0	36	0	0	0	36	0
Os01g0205550	36	5	9	22	-4	1	5	30	-4	0	0	36	0	0	0	36	0
Os01g0205600	36	8	0	28	8	4	0	32	4	0	0	36	0	0	0	36	0
Os01g0205700	36	0	0	36	0	0	0	36	0	0	0	36	0	0	0	36	0
Os01g0205800	36	1	2	33	-1	0	0	36	0	0	0	36	0	0	0	36	0
Os01g0205900	36	6	9	21	-3	4	5	27	-1	0	0	36	0	0	0	36	0
Os01g0206200	36	3	4	29	-1	1	1	34	0	0	0	36	0	0	0	36	0
Os01g0206300	36	0	2	34	-2	0	2	34	-2	0	0	36	0	0	0	36	0
Os01g0206600	36	4	1	31	3	2	0	34	2	0	0	36	0	0	0	36	0
Os01g0206650	36	3	1	32	2	0	0	36	0	0	0	36	0	0	0	36	0
Os01g0206700	36	2	3	31	-1	1	0	35	1	0	0	36	0	0	0	36	0
Os01g0206800	36	0	1	35	-1	0	0	36	0	0	0	36	0	0	0	36	0
Os01g0207001	36	0	0	36	0	0	0	36	0	0	0	36	0	0	0	36	0
Os01g0207200	36	1	3	32	-2	0	3	33	-3	0	0	36	0	0	0	36	0
Os01g0207300	36	2	2	32	0	1	1	34	0	0	0	36	0	0	0	36	0
Os01g0207400	36	5	3	28	2	2	1	33	1	0	0	36	0	0	0	36	0
Os01g0207500	36	1	1	34	0	0	0	36	0	0	0	36	0	0	0	36	0
Os01g0207600	36	3	0	33	3	0	0	36	0	0	0	36	0	0	0	36	0
Os01g0207700	36	0	0	36	0	0	0	36	0	0	0	36	0	0	0	36	0
Os01g0207900	36	0	2	34	-2	0	0	36	0	0	0	36	0	0	0	36	0
Os01g0208000	36	5	2	29	3	2	1	33	1	0	0	36	0	0	0	36	0
Os01g0208400	36	3	6	27	-3	1	3	32	-2	0	0	36	0	0	0	36	0
Os01g0208600	36	1	0	35	1	0	0	36	0	0	0	36	0	0	0	36	0
Os01g0208700	36	0	14	22	-14	0	6	30	-6	0	0	36	0	0	0	36	0
Os01g0208800	36	3	1	32	2	2	1	33	1	0	1	35	-1	0	0	36	0
Os01g0209000	36	0	4	32	-4	0	1	35	-1	0	0	36	0	0	0	36	0
Os01g0209150	36	0	1	35	-1	0	0	36	0	0	0	36	0	0	0	36	0
Os01g0209200	36	0	1	35	-1	0	0	36	0	0	0	36	0	0	0	36	0
Os01g0209300	36	1	0	35	1	0	0	36	0	0	0	36	0	0	0	36	0
Os01g0209400	36	2	0	34	2	1	0	35	1	0	0	36	0	0	0	36	0
Os01g0209500	36	0	0	36	0	0	0	36	0	0	0	36	0	0	0	36	0
Os01g0209566	36	0	0	36	0	0	0	36	0	0	0	36	0	0	0	36	0
Os01g0209700	36	4	2	30	2	1	1	34	0	0	0	36	0	0	0	36	0
Os01g0209750	36	0	0	36	0	0	0	36	0	0	0	36	0	0	0	36	0
Os01g0209800	36	8	3	25	5	2	0	34	2	0	0	36	0	0	0	36	0
Os01g0209901	36	1	1	34	0	1	0	35	1	0	0	36	0	0	0	36	0
Os01g0210200	36	0	0	36	0	0	0	36	0	0	0	36	0	0	0	36	0
Os01g0210300	36	4	2	30	2	2	1	33	1	0	0	36	0	0	0	36	0
Os01g0210400	36	0	0	36	0	0	0	36	0	0	0	36	0	0	0	36	0
Os01g0210500	36	4	3	29	1	0	1	35	-1	0	0	36	0	0	0	36	0
Os01g0210550	36	5	6	25	-1	2	0	34	2	0	0	36	0	0	0	36	0
Os01g0210600	36	0	6	30	-6	0	6	30	-6	0	6	30	-6	0	2	34	-2
Os01g0210700	36	1	2	33	-1	0	0	36	0	0	0	36	0	0	0	36	0
Os01g0210750	36	0	1	35	-1	0	0	36	0	0	0	36	0	0	0	36	0
Os01g0210800	36	0	4	32	-4	0	1	35	-1	0	0	36	0	0	0	36	0
Os01g0210900	36	1	0	35	1	0	0	36	0	0	0	36	0	0	0	36	0
Os01g0211000	36	2	5	29	-3	0	3	33	-3	0	0	36	0	0	0	36	0
Os01g0211200	36	0	1	35	-1	0	0	36	0	0	0	36	0	0	0	36	0
Os01g0211400	36	0	1	35	-1	0	0	36	0	0	0	36	0	0	0	36	0
Os01g0211600	36	8	6	22	2	4	0	32	4	0	0	36	0	0	0	36	0
Os01g0211800	36	6	14	16	-8	1	6	29	-5	0	1	35	-1	0	0	36	0
Os01g0212000	36	5	6	25	-1	2	0	34	2	0	0	36	0	0	0	36	0
Os01g0212100	36	1	0	35	1	0	0	36	0	0	0	36	0	0	0	36	0
Os01g0212400	36	1	4	31	-3	0	1	35	-1	0	0	36	0	0	0	36	0
Os01g0212500	36	0	0	36	0	0	0	36	0	0	0	36	0	0	0	36	0
Os01g0212700	36	2	2	32	0	1	0	35	1	0	0	36	0	0	0	36	0
Os01g0212900	36	1	1	34	0	0	0	36	0	0	0	36	0	0	0	36	0
Os01g0213100	36	2	1	33	1	0	0	36	0	0	0	36	0	0	0	36	0
Os01g0213300	36	0	0	36	0	0	0	36	0	0	0	36	0	0	0	36	0
Os01g0213350	36	0	0	36	0	0	0	36	0	0	0	36	0	0	0	36	0
Os01g0213400	36	3	4	29	-1	0	1	35	-1	0	0	36	0	0	0	36	0
Os01g0213800	36	8	11	17	-3	5	5	26	0	0	0	36	0	0	0	36	0
Os01g0214001	36	0	0	36	0	0	0	36	0	0	0	36	0	0	0	36	0
Os01g0214200	36	14	0	22	14	6	0	30	6	2	0	34	2	0	0	36	0
Os01g0214300	36	3	0	33	3	0	0	36	0	0	0	36	0	0	0	36	0
Os01g0214400	36	1	1	34	0	0	1	35	-1	0	0	36	0	0	0	36	0
Os01g0214500	36	24	1	11	23	22	1	13	21	6	0	30	6	6	0	30	6
Os01g0214600	36	7	6	23	1	3	3	30	0	0	0	36	0	0	0	36	0
Os01g0214800	36	7	7	22	0	2	5	29	-3	0	0	36	0	0	0	36	0
Os01g0214901	36	2	1	33	1	0	1	35	-1	0	0	36	0	0	0	36	0
Os01g0215000	36	1	1	34	0	0	0	36	0	0	0	36	0	0	0	36	0
Os01g0215100	36	2	7	27	-5	1	3	32	-2	0	1	35	-1	0	0	36	0
Os01g0215500	36	1	4	31	-3	0	2	34	-2	0	0	36	0	0	0	36	0
Os01g0215700	36	6	6	24	0	5	2	29	3	0	0	36	0	0	0	36	0
Os01g0215725	36	0	0	36	0	0	0	36	0	0	0	36	0	0	0	36	0
Os01g0215750	36	0	0	36	0	0	0	36	0	0	0	36	0	0	0	36	0
Os01g0216000	36	0	7	29	-7	0	6	30	-6	0	3	33	-3	0	3	33	-3
Os01g0216150	36	0	2	34	-2	0	2	34	-2	0	0	36	0	0	0	36	0
Os01g0216300	36	0	0	36	0	0	0	36	0	0	0	36	0	0	0	36	0
Os01g0216350	36	0	0	36	0	0	0	36	0	0	0	36	0	0	0	36	0
Os01g0216400	36	0	3	33	-3	0	1	35	-1	0	0	36	0	0	0	36	0
Os01g0216500	36	0	3	33	-3	0	3	33	-3	0	0	36	0	0	0	36	0
Os01g0216600	36	0	0	36	0	0	0	36	0	0	0	36	0	0	0	36	0
Os01g0216900	36	0	3	33	-3	0	2	34	-2	0	0	36	0	0	0	36	0
Os01g0216951	36	0	1	35	-1	0	1	35	-1	0	0	36	0	0	0	36	0
Os01g0217000	36	6	7	23	-1	1	3	32	-2	0	0	36	0	0	0	36	0
Os01g0217050	36	1	1	34	0	1	0	35	1	0	0	36	0	0	0	36	0
Os01g0217100	36	1	0	35	1	0	0	36	0	0	0	36	0	0	0	36	0
Os01g0217400	36	0	0	36	0	0	0	36	0	0	0	36	0	0	0	36	0
Os01g0217500	36	4	5	27	-1	0	2	34	-2	0	0	36	0	0	0	36	0
Os01g0217800	36	3	0	33	3	0	0	36	0	0	0	36	0	0	0	36	0
Os01g0218032	36	2	2	32	0	0	0	36	0	0	0	36	0	0	0	36	0
Os01g0218100	36	12	6	18	6	8	0	28	8	2	0	34	2	0	0	36	0
Os01g0218200	36	6	7	23	-1	0	3	33	-3	0	0	36	0	0	0	36	0
Os01g0218350	36	0	0	36	0	0	0	36	0	0	0	36	0	0	0	36	0
Os01g0218500	36	0	0	36	0	0	0	36	0	0	0	36	0	0	0	36	0
Os01g0218700	36	2	1	33	1	0	0	36	0	0	0	36	0	0	0	36	0
Os01g0218800	36	0	0	36	0	0	0	36	0	0	0	36	0	0	0	36	0
Os01g0218900	36	5	0	31	5	1	0	35	1	0	0	36	0	0	0	36	0
Os01g0219000	36	3	3	30	0	0	1	35	-1	0	0	36	0	0	0	36	0
Os01g0219100	36	2	2	32	0	0	0	36	0	0	0	36	0	0	0	36	0
Os01g0219200	36	0	1	35	-1	0	0	36	0	0	0	36	0	0	0	36	0
Os01g0219300	36	10	3	23	7	4	0	32	4	0	0	36	0	0	0	36	0
Os01g0219500	36	0	0	36	0	0	0	36	0	0	0	36	0	0	0	36	0
Os01g0219600	36	0	0	36	0	0	0	36	0	0	0	36	0	0	0	36	0
Os01g0220100	36	0	4	32	-4	0	3	33	-3	0	1	35	-1	0	0	36	0
Os01g0220150	36	0	0	36	0	0	0	36	0	0	0	36	0	0	0	36	0
Os01g0220200	36	4	6	26	-2	2	2	32	0	0	0	36	0	0	0	36	0
Os01g0220300	36	3	0	33	3	1	0	35	1	0	0	36	0	0	0	36	0
Os01g0220400	36	12	0	24	12	7	0	29	7	1	0	35	1	0	0	36	0
Os01g0220500	36	6	0	30	6	6	0	30	6	3	0	33	3	0	0	36	0
Os01g0220700	36	6	7	23	-1	1	3	32	-2	0	0	36	0	0	0	36	0
Os01g0220801	36	0	0	36	0	0	0	36	0	0	0	36	0	0	0	36	0
Os01g0220900	36	0	0	36	0	0	0	36	0	0	0	36	0	0	0	36	0
Os01g0221000	36	4	0	32	4	1	0	35	1	0	0	36	0	0	0	36	0
Os01g0221100	36	1	2	33	-1	0	0	36	0	0	0	36	0	0	0	36	0
Os01g0221300	36	5	0	31	5	1	0	35	1	0	0	36	0	0	0	36	0
Os01g0221400	36	1	9	26	-8	0	3	33	-3	0	0	36	0	0	0	36	0
Os01g0221500	36	3	0	33	3	0	0	36	0	0	0	36	0	0	0	36	0
Os01g0221600	36	5	4	27	1	2	3	31	-1	0	0	36	0	0	0	36	0
Os01g0221700	36	0	6	30	-6	0	0	36	0	0	0	36	0	0	0	36	0
Os01g0221800	36	1	6	29	-5	0	0	36	0	0	0	36	0	0	0	36	0
Os01g0221900	36	0	4	32	-4	0	0	36	0	0	0	36	0	0	0	36	0
Os01g0222001	36	1	0	35	1	0	0	36	0	0	0	36	0	0	0	36	0
Os01g0222300	36	0	0	36	0	0	0	36	0	0	0	36	0	0	0	36	0
Os01g0222500	36	6	4	26	2	3	3	30	0	0	0	36	0	0	0	36	0
Os01g0222600	36	9	0	27	9	4	0	32	4	0	0	36	0	0	0	36	0
Os01g0222700	36	7	0	29	7	2	0	34	2	0	0	36	0	0	0	36	0
Os01g0222800	36	1	0	35	1	1	0	35	1	0	0	36	0	0	0	36	0
Os01g0222900	36	2	0	34	2	0	0	36	0	0	0	36	0	0	0	36	0
Os01g0223000	36	0	6	30	-6	0	1	35	-1	0	0	36	0	0	0	36	0
Os01g0223200	36	0	5	31	-5	0	3	33	-3	0	0	36	0	0	0	36	0
Os01g0223300	36	0	0	36	0	0	0	36	0	0	0	36	0	0	0	36	0
Os01g0223500	36	8	1	27	7	2	1	33	1	0	0	36	0	0	0	36	0
Os01g0223600	36	2	4	30	-2	0	1	35	-1	0	0	36	0	0	0	36	0
Os01g0223700	36	3	0	33	3	0	0	36	0	0	0	36	0	0	0	36	0
Os01g0223800	36	3	0	33	3	0	0	36	0	0	0	36	0	0	0	36	0
Os01g0223900	36	0	0	36	0	0	0	36	0	0	0	36	0	0	0	36	0
Os01g0224000	36	12	0	24	12	6	0	30	6	0	0	36	0	0	0	36	0
Os01g0224100	36	1	3	32	-2	0	3	33	-3	0	0	36	0	0	0	36	0
Os01g0224166	36	1	1	34	0	0	0	36	0	0	0	36	0	0	0	36	0
Os01g0224200	36	6	4	26	2	2	2	32	0	0	0	36	0	0	0	36	0
Os01g0224300	36	6	2	28	4	2	1	33	1	0	0	36	0	0	0	36	0
Os01g0224400	36	8	0	28	8	4	0	32	4	0	0	36	0	0	0	36	0
Os01g0224500	36	4	0	32	4	0	0	36	0	0	0	36	0	0	0	36	0
Os01g0224700	36	0	2	34	-2	0	0	36	0	0	0	36	0	0	0	36	0
Os01g0225000	36	20	1	15	19	15	1	20	14	9	0	27	9	6	0	30	6
Os01g0225100	36	0	0	36	0	0	0	36	0	0	0	36	0	0	0	36	0
Os01g0225200	36	1	3	32	-2	0	0	36	0	0	0	36	0	0	0	36	0
Os01g0225300	36	0	0	36	0	0	0	36	0	0	0	36	0	0	0	36	0
Os01g0225400	36	4	4	28	0	4	2	30	2	0	0	36	0	0	0	36	0
Os01g0225500	36	0	0	36	0	0	0	36	0	0	0	36	0	0	0	36	0
Os01g0225550	36	4	3	29	1	4	1	31	3	1	0	35	1	0	0	36	0
Os01g0225600	36	18	5	13	13	16	3	17	13	13	0	23	13	5	0	31	5
Os01g0225700	36	1	1	34	0	0	0	36	0	0	0	36	0	0	0	36	0
Os01g0226200	36	8	2	26	6	0	1	35	-1	0	0	36	0	0	0	36	0
Os01g0226250	36	4	8	24	-4	2	1	33	1	0	0	36	0	0	0	36	0
Os01g0226300	36	6	6	24	0	4	3	29	1	0	1	35	-1	0	0	36	0
Os01g0226400	36	6	0	30	6	3	0	33	3	0	0	36	0	0	0	36	0
Os01g0226450	36	0	0	36	0	0	0	36	0	0	0	36	0	0	0	36	0
Os01g0226500	36	2	0	34	2	0	0	36	0	0	0	36	0	0	0	36	0
Os01g0226600	36	0	7	29	-7	0	3	33	-3	0	0	36	0	0	0	36	0
Os01g0226666	36	0	0	36	0	0	0	36	0	0	0	36	0	0	0	36	0
Os01g0226700	36	3	0	33	3	0	0	36	0	0	0	36	0	0	0	36	0
Os01g0227100	36	16	1	19	15	11	0	25	11	2	0	34	2	0	0	36	0
Os01g0227200	36	9	1	26	8	4	0	32	4	0	0	36	0	0	0	36	0
Os01g0227250	36	11	3	22	8	9	3	24	6	4	1	31	3	1	0	35	1
Os01g0227300	36	1	2	33	-1	0	1	35	-1	0	0	36	0	0	0	36	0
Os01g0227350	36	5	4	27	1	1	2	33	-1	0	0	36	0	0	0	36	0
Os01g0227400	36	5	2	29	3	0	0	36	0	0	0	36	0	0	0	36	0
Os01g0227500	36	7	0	29	7	2	0	34	2	0	0	36	0	0	0	36	0
Os01g0227700	36	9	2	25	7	5	0	31	5	1	0	35	1	0	0	36	0
Os01g0227800	36	1	3	32	-2	0	1	35	-1	0	0	36	0	0	0	36	0
Os01g0228300	36	0	1	35	-1	0	0	36	0	0	0	36	0	0	0	36	0
Os01g0228400	36	2	1	33	1	0	0	36	0	0	0	36	0	0	0	36	0
Os01g0228450	36	6	1	29	5	6	1	29	5	4	0	32	4	2	0	34	2
Os01g0228500	36	14	2	20	12	12	0	24	12	7	0	29	7	4	0	32	4
Os01g0228600	36	0	2	34	-2	0	0	36	0	0	0	36	0	0	0	36	0
Os01g0228800	36	4	4	28	0	0	2	34	-2	0	0	36	0	0	0	36	0
Os01g0228901	36	3	3	30	0	0	0	36	0	0	0	36	0	0	0	36	0
Os01g0229000	36	7	4	25	3	4	0	32	4	0	0	36	0	0	0	36	0
Os01g0229100	36	2	1	33	1	0	0	36	0	0	0	36	0	0	0	36	0
Os01g0229200	36	5	0	31	5	1	0	35	1	0	0	36	0	0	0	36	0
Os01g0229250	36	0	0	36	0	0	0	36	0	0	0	36	0	0	0	36	0
Os01g0229300	36	0	0	36	0	0	0	36	0	0	0	36	0	0	0	36	0
Os01g0229400	36	2	0	34	2	2	0	34	2	0	0	36	0	0	0	36	0
Os01g0229500	36	7	0	29	7	0	0	36	0	0	0	36	0	0	0	36	0
Os01g0229600	36	14	0	22	14	7	0	29	7	0	0	36	0	0	0	36	0
Os01g0229700	36	2	0	34	2	0	0	36	0	0	0	36	0	0	0	36	0
Os01g0229800	36	0	0	36	0	0	0	36	0	0	0	36	0	0	0	36	0
Os01g0229900	36	3	2	31	1	0	0	36	0	0	0	36	0	0	0	36	0
Os01g0230200	36	1	2	33	-1	0	0	36	0	0	0	36	0	0	0	36	0
Os01g0230700	36	0	0	36	0	0	0	36	0	0	0	36	0	0	0	36	0
Os01g0230800	36	2	1	33	1	0	0	36	0	0	0	36	0	0	0	36	0
Os01g0231000	36	0	6	30	-6	0	5	31	-5	0	0	36	0	0	0	36	0
Os01g0231500	36	0	4	32	-4	0	1	35	-1	0	0	36	0	0	0	36	0
Os01g0231600	36	9	10	17	-1	8	8	20	0	0	0	36	0	0	0	36	0
Os01g0231700	36	3	4	29	-1	0	0	36	0	0	0	36	0	0	0	36	0
Os01g0231800	36	3	3	30	0	3	0	33	3	0	0	36	0	0	0	36	0
Os01g0231900	36	2	0	34	2	0	0	36	0	0	0	36	0	0	0	36	0
Os01g0231950	36	0	0	36	0	0	0	36	0	0	0	36	0	0	0	36	0
Os01g0232000	36	3	7	26	-4	1	5	30	-4	0	0	36	0	0	0	36	0
Os01g0232100	36	2	0	34	2	0	0	36	0	0	0	36	0	0	0	36	0
Os01g0232200	36	3	0	33	3	1	0	35	1	0	0	36	0	0	0	36	0
Os01g0232300	36	2	2	32	0	0	0	36	0	0	0	36	0	0	0	36	0
Os01g0232400	36	0	1	35	-1	0	1	35	-1	0	0	36	0	0	0	36	0
Os01g0232450	36	1	0	35	1	0	0	36	0	0	0	36	0	0	0	36	0
Os01g0232500	36	16	0	20	16	7	0	29	7	1	0	35	1	0	0	36	0
Os01g0232550	36	1	0	35	1	0	0	36	0	0	0	36	0	0	0	36	0
Os01g0232700	36	4	0	32	4	1	0	35	1	0	0	36	0	0	0	36	0
Os01g0232800	36	6	0	30	6	2	0	34	2	0	0	36	0	0	0	36	0
Os01g0233000	36	8	0	28	8	3	0	33	3	0	0	36	0	0	0	36	0
Os01g0233100	36	2	4	30	-2	0	0	36	0	0	0	36	0	0	0	36	0
Os01g0233400	36	0	0	36	0	0	0	36	0	0	0	36	0	0	0	36	0
Os01g0233500	36	3	2	31	1	0	0	36	0	0	0	36	0	0	0	36	0
Os01g0233800	36	0	0	36	0	0	0	36	0	0	0	36	0	0	0	36	0
Os01g0233850	36	0	0	36	0	0	0	36	0	0	0	36	0	0	0	36	0
Os01g0233900	36	19	0	17	19	9	0	27	9	2	0	34	2	0	0	36	0
Os01g0234001	36	5	5	26	0	1	0	35	1	0	0	36	0	0	0	36	0
Os01g0234100	36	4	0	32	4	0	0	36	0	0	0	36	0	0	0	36	0
Os01g0234200	36	0	0	36	0	0	0	36	0	0	0	36	0	0	0	36	0
Os01g0234300	36	1	7	28	-6	0	3	33	-3	0	0	36	0	0	0	36	0
Os01g0234433	36	4	3	29	1	0	0	36	0	0	0	36	0	0	0	36	0
Os01g0234499	36	5	8	23	-3	1	5	30	-4	0	0	36	0	0	0	36	0
Os01g0234700	36	0	3	33	-3	0	1	35	-1	0	0	36	0	0	0	36	0
Os01g0234800	36	3	1	32	2	1	0	35	1	0	0	36	0	0	0	36	0
Os01g0234850	36	0	0	36	0	0	0	36	0	0	0	36	0	0	0	36	0
Os01g0234900	36	4	0	32	4	1	0	35	1	0	0	36	0	0	0	36	0
Os01g0235100	36	0	5	31	-5	0	0	36	0	0	0	36	0	0	0	36	0
Os01g0235200	36	0	0	36	0	0	0	36	0	0	0	36	0	0	0	36	0
Os01g0235300	36	6	0	30	6	2	0	34	2	0	0	36	0	0	0	36	0
Os01g0235325	36	10	2	24	8	10	2	24	8	4	0	32	4	0	0	36	0
Os01g0235350	36	6	1	29	5	2	0	34	2	0	0	36	0	0	0	36	0
Os01g0235400	36	3	4	29	-1	0	0	36	0	0	0	36	0	0	0	36	0
Os01g0235500	36	0	0	36	0	0	0	36	0	0	0	36	0	0	0	36	0
Os01g0235632	36	1	2	33	-1	0	0	36	0	0	0	36	0	0	0	36	0
Os01g0235700	36	4	3	29	1	1	1	34	0	0	0	36	0	0	0	36	0
Os01g0235800	36	3	0	33	3	1	0	35	1	0	0	36	0	0	0	36	0
Os01g0235850	36	2	8	26	-6	1	4	31	-3	0	0	36	0	0	0	36	0
Os01g0235900	36	4	3	29	1	2	0	34	2	0	0	36	0	0	0	36	0
Os01g0236000	36	2	2	32	0	1	0	35	1	0	0	36	0	0	0	36	0
Os01g0236300	36	2	2	32	0	0	0	36	0	0	0	36	0	0	0	36	0
Os01g0236400	36	3	3	30	0	0	1	35	-1	0	0	36	0	0	0	36	0
Os01g0236700	36	0	1	35	-1	0	0	36	0	0	0	36	0	0	0	36	0
Os01g0236800	36	4	0	32	4	0	0	36	0	0	0	36	0	0	0	36	0
Os01g0236900	36	0	1	35	-1	0	0	36	0	0	0	36	0	0	0	36	0
Os01g0237000	36	2	0	34	2	0	0	36	0	0	0	36	0	0	0	36	0
Os01g0237100	36	1	2	33	-1	0	1	35	-1	0	0	36	0	0	0	36	0
Os01g0237200	36	8	3	25	5	3	0	33	3	0	0	36	0	0	0	36	0
Os01g0237366	36	2	0	34	2	0	0	36	0	0	0	36	0	0	0	36	0
Os01g0237400	36	1	0	35	1	0	0	36	0	0	0	36	0	0	0	36	0
Os01g0237500	36	14	7	15	7	12	6	18	6	5	1	30	4	2	0	34	2
Os01g0237750	36	15	6	15	9	10	4	22	6	4	2	30	2	1	0	35	1
Os01g0238200	36	1	4	31	-3	0	2	34	-2	0	0	36	0	0	0	36	0
Os01g0238287	36	3	0	33	3	3	0	33	3	1	0	35	1	0	0	36	0
Os01g0238375	36	0	0	36	0	0	0	36	0	0	0	36	0	0	0	36	0
Os01g0238500	36	2	6	28	-4	1	6	29	-5	0	0	36	0	0	0	36	0
Os01g0238600	36	3	1	32	2	1	0	35	1	0	0	36	0	0	0	36	0
Os01g0238700	36	0	0	36	0	0	0	36	0	0	0	36	0	0	0	36	0
Os01g0238800	36	1	5	30	-4	0	1	35	-1	0	0	36	0	0	0	36	0
Os01g0238850	36	2	1	33	1	0	0	36	0	0	0	36	0	0	0	36	0
Os01g0238900	36	7	0	29	7	3	0	33	3	0	0	36	0	0	0	36	0
Os01g0239000	36	1	1	34	0	0	0	36	0	0	0	36	0	0	0	36	0
Os01g0239100	36	9	0	27	9	2	0	34	2	0	0	36	0	0	0	36	0
Os01g0239150	36	3	5	28	-2	2	5	29	-3	1	3	32	-2	0	0	36	0
Os01g0239200	36	0	2	34	-2	0	0	36	0	0	0	36	0	0	0	36	0
Os01g0239300	36	0	1	35	-1	0	0	36	0	0	0	36	0	0	0	36	0
Os01g0239700	36	1	0	35	1	1	0	35	1	0	0	36	0	0	0	36	0
Os01g0240600	36	0	0	36	0	0	0	36	0	0	0	36	0	0	0	36	0
Os01g0240700	36	0	0	36	0	0	0	36	0	0	0	36	0	0	0	36	0
Os01g0240725	36	0	0	36	0	0	0	36	0	0	0	36	0	0	0	36	0
Os01g0241000	36	10	1	25	9	7	0	29	7	0	0	36	0	0	0	36	0
Os01g0241100	36	2	1	33	1	0	0	36	0	0	0	36	0	0	0	36	0
Os01g0241400	36	4	1	31	3	1	0	35	1	0	0	36	0	0	0	36	0
Os01g0242200	36	0	3	33	-3	0	0	36	0	0	0	36	0	0	0	36	0
Os01g0242300	36	0	8	28	-8	0	5	31	-5	0	0	36	0	0	0	36	0
Os01g0242333	36	0	0	36	0	0	0	36	0	0	0	36	0	0	0	36	0
Os01g0242400	36	0	0	36	0	0	0	36	0	0	0	36	0	0	0	36	0
Os01g0242450	36	0	0	36	0	0	0	36	0	0	0	36	0	0	0	36	0
Os01g0242500	36	0	1	35	-1	0	0	36	0	0	0	36	0	0	0	36	0
Os01g0242600	36	8	0	28	8	5	0	31	5	0	0	36	0	0	0	36	0
Os01g0242800	36	2	0	34	2	0	0	36	0	0	0	36	0	0	0	36	0
Os01g0242900	36	5	0	31	5	1	0	35	1	0	0	36	0	0	0	36	0
Os01g0243000	36	3	1	32	2	0	0	36	0	0	0	36	0	0	0	36	0
Os01g0243100	36	1	2	33	-1	0	0	36	0	0	0	36	0	0	0	36	0
Os01g0243200	36	7	0	29	7	1	0	35	1	0	0	36	0	0	0	36	0
Os01g0243300	36	1	1	34	0	0	1	35	-1	0	0	36	0	0	0	36	0
Os01g0243400	36	7	0	29	7	2	0	34	2	1	0	35	1	0	0	36	0
Os01g0243450	36	2	0	34	2	1	0	35	1	0	0	36	0	0	0	36	0
Os01g0243600	36	2	0	34	2	0	0	36	0	0	0	36	0	0	0	36	0
Os01g0243700	36	5	3	28	2	0	3	33	-3	0	0	36	0	0	0	36	0
Os01g0243800	36	5	2	29	3	1	0	35	1	0	0	36	0	0	0	36	0
Os01g0243901	36	0	0	36	0	0	0	36	0	0	0	36	0	0	0	36	0
Os01g0244000	36	0	0	36	0	0	0	36	0	0	0	36	0	0	0	36	0
Os01g0244150	36	0	0	36	0	0	0	36	0	0	0	36	0	0	0	36	0
Os01g0244400	36	0	0	36	0	0	0	36	0	0	0	36	0	0	0	36	0
Os01g0244966	36	0	1	35	-1	0	0	36	0	0	0	36	0	0	0	36	0
Os01g0245000	36	0	0	36	0	0	0	36	0	0	0	36	0	0	0	36	0
Os01g0245532	36	0	0	36	0	0	0	36	0	0	0	36	0	0	0	36	0
Os01g0245600	36	0	0	36	0	0	0	36	0	0	0	36	0	0	0	36	0
Os01g0245700	36	0	0	36	0	0	0	36	0	0	0	36	0	0	0	36	0
Os01g0245901	36	0	0	36	0	0	0	36	0	0	0	36	0	0	0	36	0
Os01g0246100	36	1	3	32	-2	0	1	35	-1	0	0	36	0	0	0	36	0
Os01g0246200	36	0	0	36	0	0	0	36	0	0	0	36	0	0	0	36	0
Os01g0246400	36	9	8	19	1	2	1	33	1	0	0	36	0	0	0	36	0
Os01g0246500	36	6	0	30	6	3	0	33	3	0	0	36	0	0	0	36	0
Os01g0246601	36	0	0	36	0	0	0	36	0	0	0	36	0	0	0	36	0
Os01g0246700	36	12	4	20	8	8	2	26	6	3	0	33	3	0	0	36	0
Os01g0247500	36	4	3	29	1	0	0	36	0	0	0	36	0	0	0	36	0
Os01g0247550	36	0	0	36	0	0	0	36	0	0	0	36	0	0	0	36	0
Os01g0247600	36	3	1	32	2	3	0	33	3	1	0	35	1	0	0	36	0
Os01g0247700	36	3	1	32	2	2	1	33	1	0	0	36	0	0	0	36	0
Os01g0247900	36	2	5	29	-3	0	1	35	-1	0	0	36	0	0	0	36	0
Os01g0248000	36	2	3	31	-1	0	2	34	-2	0	0	36	0	0	0	36	0
Os01g0248300	36	9	2	25	7	7	1	28	6	0	0	36	0	0	0	36	0
Os01g0248350	36	6	2	28	4	3	0	33	3	0	0	36	0	0	0	36	0
Os01g0248400	36	1	0	35	1	0	0	36	0	0	0	36	0	0	0	36	0
Os01g0248450	36	2	1	33	1	0	0	36	0	0	0	36	0	0	0	36	0
Os01g0248500	36	11	4	21	7	7	0	29	7	0	0	36	0	0	0	36	0
Os01g0248600	36	0	0	36	0	0	0	36	0	0	0	36	0	0	0	36	0
Os01g0248701	36	6	3	27	3	2	0	34	2	2	0	34	2	2	0	34	2
Os01g0248800	36	4	3	29	1	0	0	36	0	0	0	36	0	0	0	36	0
Os01g0248850	36	4	0	32	4	0	0	36	0	0	0	36	0	0	0	36	0
Os01g0248900	36	0	4	32	-4	0	3	33	-3	0	0	36	0	0	0	36	0
Os01g0249050	36	3	9	24	-6	1	1	34	0	0	0	36	0	0	0	36	0
Os01g0249100	36	2	8	26	-6	0	3	33	-3	0	0	36	0	0	0	36	0
Os01g0249200	36	5	6	25	-1	2	4	30	-2	1	0	35	1	1	0	35	1
Os01g0249300	36	0	5	31	-5	0	3	33	-3	0	0	36	0	0	0	36	0
Os01g0249700	36	0	2	34	-2	0	0	36	0	0	0	36	0	0	0	36	0
Os01g0249800	36	1	3	32	-2	0	2	34	-2	0	0	36	0	0	0	36	0
Os01g0249900	36	1	0	35	1	0	0	36	0	0	0	36	0	0	0	36	0
Os01g0250200	36	0	1	35	-1	0	1	35	-1	0	0	36	0	0	0	36	0
Os01g0250600	36	2	0	34	2	0	0	36	0	0	0	36	0	0	0	36	0
Os01g0250900	36	1	1	34	0	1	0	35	1	0	0	36	0	0	0	36	0
Os01g0251000	36	2	0	34	2	1	0	35	1	0	0	36	0	0	0	36	0
Os01g0251100	36	1	3	32	-2	1	0	35	1	0	0	36	0	0	0	36	0
Os01g0251200	36	0	1	35	-1	0	0	36	0	0	0	36	0	0	0	36	0
Os01g0251400	36	6	8	22	-2	5	8	23	-3	3	1	32	2	1	0	35	1
Os01g0252100	36	1	1	34	0	0	0	36	0	0	0	36	0	0	0	36	0
Os01g0252150	36	0	0	36	0	0	0	36	0	0	0	36	0	0	0	36	0
Os01g0252200	36	1	0	35	1	0	0	36	0	0	0	36	0	0	0	36	0
Os01g0252300	36	8	5	23	3	1	4	31	-3	0	0	36	0	0	0	36	0
Os01g0252400	36	7	3	26	4	2	2	32	0	0	0	36	0	0	0	36	0
Os01g0252600	36	0	6	30	-6	0	2	34	-2	0	0	36	0	0	0	36	0
Os01g0252900	36	0	3	33	-3	0	1	35	-1	0	0	36	0	0	0	36	0
Os01g0253000	36	1	0	35	1	0	0	36	0	0	0	36	0	0	0	36	0
Os01g0253050	36	0	0	36	0	0	0	36	0	0	0	36	0	0	0	36	0
Os01g0253100	36	0	0	36	0	0	0	36	0	0	0	36	0	0	0	36	0
Os01g0253200	36	0	0	36	0	0	0	36	0	0	0	36	0	0	0	36	0
Os01g0253300	36	7	0	29	7	0	0	36	0	0	0	36	0	0	0	36	0
Os01g0253400	36	4	5	27	-1	0	0	36	0	0	0	36	0	0	0	36	0
Os01g0253500	36	2	1	33	1	1	0	35	1	0	0	36	0	0	0	36	0
Os01g0253600	36	2	6	28	-4	0	2	34	-2	0	0	36	0	0	0	36	0
Os01g0253800	36	4	4	28	0	0	0	36	0	0	0	36	0	0	0	36	0
Os01g0253900	36	12	2	22	10	8	2	26	6	4	0	32	4	1	0	35	1
Os01g0254000	36	10	0	26	10	5	0	31	5	0	0	36	0	0	0	36	0
Os01g0254100	36	1	4	31	-3	0	1	35	-1	0	0	36	0	0	0	36	0
Os01g0254200	36	0	3	33	-3	0	2	34	-2	0	0	36	0	0	0	36	0
Os01g0254300	36	2	2	32	0	0	0	36	0	0	0	36	0	0	0	36	0
Os01g0254350	36	1	3	32	-2	0	0	36	0	0	0	36	0	0	0	36	0
Os01g0254400	36	2	1	33	1	2	0	34	2	0	0	36	0	0	0	36	0
Os01g0254800	36	0	5	31	-5	0	1	35	-1	0	0	36	0	0	0	36	0
Os01g0254850	36	3	4	29	-1	0	3	33	-3	0	0	36	0	0	0	36	0
Os01g0254900	36	4	0	32	4	3	0	33	3	0	0	36	0	0	0	36	0
Os01g0254950	36	1	4	31	-3	0	1	35	-1	0	0	36	0	0	0	36	0
Os01g0255000	36	4	0	32	4	1	0	35	1	0	0	36	0	0	0	36	0
Os01g0255100	36	0	0	36	0	0	0	36	0	0	0	36	0	0	0	36	0
Os01g0255700	36	3	2	31	1	0	0	36	0	0	0	36	0	0	0	36	0
Os01g0256300	36	1	0	35	1	0	0	36	0	0	0	36	0	0	0	36	0
Os01g0256400	36	5	0	31	5	0	0	36	0	0	0	36	0	0	0	36	0
Os01g0256500	36	24	2	10	22	18	0	18	18	7	0	29	7	0	0	36	0
Os01g0256600	36	5	0	31	5	0	0	36	0	0	0	36	0	0	0	36	0
Os01g0256800	36	0	1	35	-1	0	0	36	0	0	0	36	0	0	0	36	0
Os01g0256900	36	4	1	31	3	0	0	36	0	0	0	36	0	0	0	36	0
Os01g0257100	36	2	9	25	-7	2	5	29	-3	0	1	35	-1	0	0	36	0
Os01g0257300	36	10	7	19	3	4	2	30	2	0	0	36	0	0	0	36	0
Os01g0257400	36	7	0	29	7	3	0	33	3	0	0	36	0	0	0	36	0
Os01g0257900	36	1	0	35	1	0	0	36	0	0	0	36	0	0	0	36	0
Os01g0258000	36	3	2	31	1	1	0	35	1	0	0	36	0	0	0	36	0
Os01g0258100	36	2	1	33	1	0	1	35	-1	0	0	36	0	0	0	36	0
Os01g0258600	36	2	0	34	2	1	0	35	1	0	0	36	0	0	0	36	0
Os01g0258700	36	7	0	29	7	1	0	35	1	0	0	36	0	0	0	36	0
Os01g0259200	36	3	1	32	2	1	0	35	1	0	0	36	0	0	0	36	0
Os01g0259300	36	2	11	23	-9	0	5	31	-5	0	0	36	0	0	0	36	0
Os01g0259400	36	2	5	29	-3	0	0	36	0	0	0	36	0	0	0	36	0
Os01g0259600	36	0	2	34	-2	0	0	36	0	0	0	36	0	0	0	36	0
Os01g0259900	36	2	4	30	-2	0	1	35	-1	0	0	36	0	0	0	36	0
Os01g0259933	36	4	19	13	-15	0	10	26	-10	0	1	35	-1	0	0	36	0
Os01g0259966	36	8	6	22	2	2	1	33	1	0	0	36	0	0	0	36	0
Os01g0260000	36	2	2	32	0	0	0	36	0	0	0	36	0	0	0	36	0
Os01g0260100	36	4	1	31	3	0	0	36	0	0	0	36	0	0	0	36	0
Os01g0260500	36	0	1	35	-1	0	0	36	0	0	0	36	0	0	0	36	0
Os01g0260700	36	4	0	32	4	1	0	35	1	0	0	36	0	0	0	36	0
Os01g0260800	36	1	0	35	1	1	0	35	1	0	0	36	0	0	0	36	0
Os01g0260950	36	0	0	36	0	0	0	36	0	0	0	36	0	0	0	36	0
Os01g0261000	36	6	11	19	-5	2	8	26	-6	0	0	36	0	0	0	36	0
Os01g0261100	36	2	0	34	2	0	0	36	0	0	0	36	0	0	0	36	0
Os01g0261200	36	13	2	21	11	3	0	33	3	0	0	36	0	0	0	36	0
Os01g0261500	36	2	0	34	2	1	0	35	1	0	0	36	0	0	0	36	0
Os01g0261700	36	3	1	32	2	0	0	36	0	0	0	36	0	0	0	36	0
Os01g0262000	36	0	0	36	0	0	0	36	0	0	0	36	0	0	0	36	0
Os01g0262401	36	0	0	36	0	0	0	36	0	0	0	36	0	0	0	36	0
Os01g0262500	36	5	10	21	-5	2	4	30	-2	0	0	36	0	0	0	36	0
Os01g0262600	36	1	0	35	1	0	0	36	0	0	0	36	0	0	0	36	0
Os01g0262700	36	1	0	35	1	0	0	36	0	0	0	36	0	0	0	36	0
Os01g0263000	36	0	2	34	-2	0	0	36	0	0	0	36	0	0	0	36	0
Os01g0263300	36	5	9	22	-4	2	4	30	-2	0	1	35	-1	0	0	36	0
Os01g0263400	36	2	0	34	2	0	0	36	0	0	0	36	0	0	0	36	0
Os01g0263500	36	1	0	35	1	1	0	35	1	0	0	36	0	0	0	36	0
Os01g0263600	36	1	0	35	1	0	0	36	0	0	0	36	0	0	0	36	0
Os01g0263900	36	3	2	31	1	0	0	36	0	0	0	36	0	0	0	36	0
Os01g0264000	36	7	1	28	6	3	0	33	3	1	0	35	1	0	0	36	0
Os01g0264100	36	0	0	36	0	0	0	36	0	0	0	36	0	0	0	36	0
Os01g0264125	36	0	0	36	0	0	0	36	0	0	0	36	0	0	0	36	0
Os01g0264400	36	1	7	28	-6	0	2	34	-2	0	0	36	0	0	0	36	0
Os01g0264500	36	4	0	32	4	0	0	36	0	0	0	36	0	0	0	36	0
Os01g0264600	36	0	0	36	0	0	0	36	0	0	0	36	0	0	0	36	0
Os01g0264700	36	6	3	27	3	1	3	32	-2	0	0	36	0	0	0	36	0
Os01g0264900	36	8	0	28	8	3	0	33	3	0	0	36	0	0	0	36	0
Os01g0265000	36	6	2	28	4	2	1	33	1	0	0	36	0	0	0	36	0
Os01g0265100	36	5	7	24	-2	3	5	28	-2	0	3	33	-3	0	0	36	0
Os01g0265200	36	2	0	34	2	0	0	36	0	0	0	36	0	0	0	36	0
Os01g0265400	36	0	3	33	-3	0	1	35	-1	0	0	36	0	0	0	36	0
Os01g0265700	36	2	0	34	2	0	0	36	0	0	0	36	0	0	0	36	0
Os01g0265800	36	3	0	33	3	0	0	36	0	0	0	36	0	0	0	36	0
Os01g0265900	36	0	1	35	-1	0	0	36	0	0	0	36	0	0	0	36	0
Os01g0266000	36	4	1	31	3	1	0	35	1	0	0	36	0	0	0	36	0
Os01g0266100	36	10	1	25	9	8	1	27	7	2	0	34	2	0	0	36	0
Os01g0266200	36	0	4	32	-4	0	2	34	-2	0	0	36	0	0	0	36	0
Os01g0266400	36	2	6	28	-4	0	0	36	0	0	0	36	0	0	0	36	0
Os01g0266500	36	11	4	21	7	7	0	29	7	0	0	36	0	0	0	36	0
Os01g0266600	36	2	0	34	2	1	0	35	1	0	0	36	0	0	0	36	0
Os01g0266800	36	13	2	21	11	9	0	27	9	1	0	35	1	0	0	36	0
Os01g0267050	36	8	4	24	4	3	0	33	3	0	0	36	0	0	0	36	0
Os01g0267100	36	11	0	25	11	5	0	31	5	0	0	36	0	0	0	36	0
Os01g0267200	36	2	0	34	2	0	0	36	0	0	0	36	0	0	0	36	0
Os01g0267300	36	2	2	32	0	0	0	36	0	0	0	36	0	0	0	36	0
Os01g0267400	36	0	3	33	-3	0	0	36	0	0	0	36	0	0	0	36	0
Os01g0267600	36	1	1	34	0	0	0	36	0	0	0	36	0	0	0	36	0
Os01g0267800	36	2	0	34	2	0	0	36	0	0	0	36	0	0	0	36	0
Os01g0267900	36	4	0	32	4	1	0	35	1	0	0	36	0	0	0	36	0
Os01g0268000	36	4	0	32	4	2	0	34	2	0	0	36	0	0	0	36	0
Os01g0268100	36	5	2	29	3	2	0	34	2	0	0	36	0	0	0	36	0
Os01g0268201	36	0	0	36	0	0	0	36	0	0	0	36	0	0	0	36	0
Os01g0268300	36	1	6	29	-5	0	3	33	-3	0	0	36	0	0	0	36	0
Os01g0268600	36	2	0	34	2	0	0	36	0	0	0	36	0	0	0	36	0
Os01g0268700	36	0	0	36	0	0	0	36	0	0	0	36	0	0	0	36	0
Os01g0268733	36	0	0	36	0	0	0	36	0	0	0	36	0	0	0	36	0
Os01g0268800	36	6	3	27	3	3	1	32	2	0	0	36	0	0	0	36	0
Os01g0268900	36	1	1	34	0	1	0	35	1	0	0	36	0	0	0	36	0
Os01g0269000	36	12	0	24	12	4	0	32	4	0	0	36	0	0	0	36	0
Os01g0269100	36	4	0	32	4	0	0	36	0	0	0	36	0	0	0	36	0
Os01g0269500	36	0	0	36	0	0	0	36	0	0	0	36	0	0	0	36	0
Os01g0269550	36	0	0	36	0	0	0	36	0	0	0	36	0	0	0	36	0
Os01g0269800	36	0	0	36	0	0	0	36	0	0	0	36	0	0	0	36	0
Os01g0269900	36	0	1	35	-1	0	0	36	0	0	0	36	0	0	0	36	0
Os01g0269950	36	1	3	32	-2	0	0	36	0	0	0	36	0	0	0	36	0
Os01g0270100	36	9	0	27	9	3	0	33	3	0	0	36	0	0	0	36	0
Os01g0270300	36	1	9	26	-8	0	6	30	-6	0	0	36	0	0	0	36	0
Os01g0270501	36	3	5	28	-2	2	4	30	-2	0	3	33	-3	0	1	35	-1
Os01g0270700	36	0	0	36	0	0	0	36	0	0	0	36	0	0	0	36	0
Os01g0271000	36	2	1	33	1	1	0	35	1	0	0	36	0	0	0	36	0
Os01g0271200	36	0	1	35	-1	0	0	36	0	0	0	36	0	0	0	36	0
Os01g0271400	36	1	0	35	1	0	0	36	0	0	0	36	0	0	0	36	0
Os01g0271500	36	3	0	33	3	0	0	36	0	0	0	36	0	0	0	36	0
Os01g0271700	36	0	0	36	0	0	0	36	0	0	0	36	0	0	0	36	0
Os01g0272600	36	2	0	34	2	0	0	36	0	0	0	36	0	0	0	36	0
Os01g0272650	36	1	1	34	0	0	0	36	0	0	0	36	0	0	0	36	0
Os01g0272700	36	0	0	36	0	0	0	36	0	0	0	36	0	0	0	36	0
Os01g0272800	36	6	1	29	5	3	0	33	3	0	0	36	0	0	0	36	0
Os01g0272850	36	4	2	30	2	1	0	35	1	0	0	36	0	0	0	36	0
Os01g0272901	36	0	0	36	0	0	0	36	0	0	0	36	0	0	0	36	0
Os01g0273000	36	0	1	35	-1	0	0	36	0	0	0	36	0	0	0	36	0
Os01g0273100	36	9	14	13	-5	8	9	19	-1	3	2	31	1	0	0	36	0
Os01g0273150	36	2	7	27	-5	0	0	36	0	0	0	36	0	0	0	36	0
Os01g0273200	36	0	0	36	0	0	0	36	0	0	0	36	0	0	0	36	0
Os01g0273300	36	4	0	32	4	1	0	35	1	0	0	36	0	0	0	36	0
Os01g0273500	36	2	0	34	2	0	0	36	0	0	0	36	0	0	0	36	0
Os01g0273800	36	7	7	22	0	1	2	33	-1	1	0	35	1	0	0	36	0
Os01g0273850	36	2	5	29	-3	1	2	33	-1	0	0	36	0	0	0	36	0
Os01g0273900	36	0	0	36	0	0	0	36	0	0	0	36	0	0	0	36	0
Os01g0274100	36	0	3	33	-3	0	0	36	0	0	0	36	0	0	0	36	0
Os01g0274201	36	6	3	27	3	4	1	31	3	0	0	36	0	0	0	36	0
Os01g0274300	36	3	0	33	3	1	0	35	1	0	0	36	0	0	0	36	0
Os01g0274500	36	0	4	32	-4	0	4	32	-4	0	0	36	0	0	0	36	0
Os01g0274601	36	0	0	36	0	0	0	36	0	0	0	36	0	0	0	36	0
Os01g0274800	36	4	0	32	4	2	0	34	2	0	0	36	0	0	0	36	0
Os01g0274901	36	0	0	36	0	0	0	36	0	0	0	36	0	0	0	36	0
Os01g0275200	36	0	0	36	0	0	0	36	0	0	0	36	0	0	0	36	0
Os01g0275300	36	9	0	27	9	2	0	34	2	0	0	36	0	0	0	36	0
Os01g0275500	36	0	0	36	0	0	0	36	0	0	0	36	0	0	0	36	0
Os01g0275600	36	5	0	31	5	5	0	31	5	1	0	35	1	1	0	35	1
Os01g0275700	36	0	0	36	0	0	0	36	0	0	0	36	0	0	0	36	0
Os01g0275800	36	0	1	35	-1	0	0	36	0	0	0	36	0	0	0	36	0
Os01g0275900	36	0	8	28	-8	0	0	36	0	0	0	36	0	0	0	36	0
Os01g0275950	36	3	11	22	-8	0	4	32	-4	0	0	36	0	0	0	36	0
Os01g0276000	36	0	0	36	0	0	0	36	0	0	0	36	0	0	0	36	0
Os01g0276033	36	6	2	28	4	6	2	28	4	1	0	35	1	1	0	35	1
Os01g0276066	36	4	5	27	-1	2	1	33	1	0	0	36	0	0	0	36	0
Os01g0276100	36	4	0	32	4	0	0	36	0	0	0	36	0	0	0	36	0
Os01g0276200	36	3	7	26	-4	1	2	33	-1	0	0	36	0	0	0	36	0
Os01g0276300	36	16	1	19	15	9	1	26	8	5	0	31	5	2	0	34	2
Os01g0276400	36	1	4	31	-3	0	0	36	0	0	0	36	0	0	0	36	0
Os01g0276500	36	4	0	32	4	1	0	35	1	0	0	36	0	0	0	36	0
Os01g0276600	36	6	0	30	6	0	0	36	0	0	0	36	0	0	0	36	0
Os01g0276650	36	0	0	36	0	0	0	36	0	0	0	36	0	0	0	36	0
Os01g0276700	36	3	2	31	1	0	0	36	0	0	0	36	0	0	0	36	0
Os01g0276800	36	4	1	31	3	1	0	35	1	0	0	36	0	0	0	36	0
Os01g0276900	36	3	7	26	-4	2	2	32	0	0	0	36	0	0	0	36	0
Os01g0277100	36	2	2	32	0	0	0	36	0	0	0	36	0	0	0	36	0
Os01g0277500	36	0	2	34	-2	0	0	36	0	0	0	36	0	0	0	36	0
Os01g0277600	36	2	0	34	2	0	0	36	0	0	0	36	0	0	0	36	0
Os01g0277700	36	0	0	36	0	0	0	36	0	0	0	36	0	0	0	36	0
Os01g0278000	36	5	4	27	1	3	1	32	2	0	0	36	0	0	0	36	0
Os01g0278050	36	2	0	34	2	1	0	35	1	0	0	36	0	0	0	36	0
Os01g0278100	36	0	0	36	0	0	0	36	0	0	0	36	0	0	0	36	0
Os01g0278200	36	1	1	34	0	0	1	35	-1	0	0	36	0	0	0	36	0
Os01g0278600	36	0	1	35	-1	0	0	36	0	0	0	36	0	0	0	36	0
Os01g0278900	36	1	4	31	-3	0	0	36	0	0	0	36	0	0	0	36	0
Os01g0278950	36	4	1	31	3	1	0	35	1	0	0	36	0	0	0	36	0
Os01g0278975	36	0	0	36	0	0	0	36	0	0	0	36	0	0	0	36	0
Os01g0279000	36	1	4	31	-3	0	0	36	0	0	0	36	0	0	0	36	0
Os01g0279100	36	0	6	30	-6	0	3	33	-3	0	0	36	0	0	0	36	0
Os01g0279200	36	3	2	31	1	0	0	36	0	0	0	36	0	0	0	36	0
Os01g0279300	36	7	0	29	7	3	0	33	3	0	0	36	0	0	0	36	0
Os01g0279400	36	0	9	27	-9	0	4	32	-4	0	0	36	0	0	0	36	0
Os01g0279500	36	0	0	36	0	0	0	36	0	0	0	36	0	0	0	36	0
Os01g0279700	36	3	1	32	2	0	0	36	0	0	0	36	0	0	0	36	0
Os01g0279800	36	3	0	33	3	1	0	35	1	0	0	36	0	0	0	36	0
Os01g0279900	36	3	0	33	3	0	0	36	0	0	0	36	0	0	0	36	0
Os01g0280000	36	8	0	28	8	2	0	34	2	0	0	36	0	0	0	36	0
Os01g0280200	36	0	0	36	0	0	0	36	0	0	0	36	0	0	0	36	0
Os01g0280400	36	1	6	29	-5	0	1	35	-1	0	0	36	0	0	0	36	0
Os01g0280500	36	11	8	17	3	7	5	24	2	0	0	36	0	0	0	36	0
Os01g0280600	36	0	0	36	0	0	0	36	0	0	0	36	0	0	0	36	0
Os01g0281000	36	6	0	30	6	3	0	33	3	0	0	36	0	0	0	36	0
Os01g0281050	36	0	0	36	0	0	0	36	0	0	0	36	0	0	0	36	0
Os01g0281100	36	0	4	32	-4	0	0	36	0	0	0	36	0	0	0	36	0
Os01g0281200	36	0	0	36	0	0	0	36	0	0	0	36	0	0	0	36	0
Os01g0281250	36	0	0	36	0	0	0	36	0	0	0	36	0	0	0	36	0
Os01g0281301	36	1	0	35	1	0	0	36	0	0	0	36	0	0	0	36	0
Os01g0281400	36	2	4	30	-2	0	2	34	-2	0	0	36	0	0	0	36	0
Os01g0281600	36	3	5	28	-2	2	1	33	1	0	0	36	0	0	0	36	0
Os01g0282251	36	0	0	36	0	0	0	36	0	0	0	36	0	0	0	36	0
Os01g0282800	36	5	12	19	-7	2	5	29	-3	0	3	33	-3	0	3	33	-3
Os01g0282866	36	1	0	35	1	1	0	35	1	0	0	36	0	0	0	36	0
Os01g0283000	36	1	0	35	1	0	0	36	0	0	0	36	0	0	0	36	0
Os01g0283100	36	0	0	36	0	0	0	36	0	0	0	36	0	0	0	36	0
Os01g0283300	36	16	2	18	14	13	0	23	13	4	0	32	4	0	0	36	0
Os01g0283400	36	4	0	32	4	1	0	35	1	0	0	36	0	0	0	36	0
Os01g0283500	36	6	0	30	6	1	0	35	1	0	0	36	0	0	0	36	0
Os01g0283600	36	0	0	36	0	0	0	36	0	0	0	36	0	0	0	36	0
Os01g0283700	36	3	2	31	1	2	0	34	2	0	0	36	0	0	0	36	0
Os01g0284300	36	0	0	36	0	0	0	36	0	0	0	36	0	0	0	36	0
Os01g0284500	36	8	9	19	-1	7	4	25	3	2	0	34	2	0	0	36	0
Os01g0284700	36	4	2	30	2	2	0	34	2	0	0	36	0	0	0	36	0
Os01g0284900	36	12	1	23	11	6	0	30	6	0	0	36	0	0	0	36	0
Os01g0285200	36	0	0	36	0	0	0	36	0	0	0	36	0	0	0	36	0
Os01g0285300	36	6	5	25	1	2	3	31	-1	0	3	33	-3	0	0	36	0
Os01g0286000	36	3	0	33	3	1	0	35	1	0	0	36	0	0	0	36	0
Os01g0286100	36	6	0	30	6	3	0	33	3	0	0	36	0	0	0	36	0
Os01g0286200	36	1	0	35	1	0	0	36	0	0	0	36	0	0	0	36	0
Os01g0286500	36	4	2	30	2	0	0	36	0	0	0	36	0	0	0	36	0
Os01g0286550	36	5	4	27	1	3	3	30	0	0	0	36	0	0	0	36	0
Os01g0286600	36	1	4	31	-3	0	0	36	0	0	0	36	0	0	0	36	0
Os01g0286900	36	4	3	29	1	0	0	36	0	0	0	36	0	0	0	36	0
Os01g0287400	36	4	2	30	2	1	0	35	1	0	0	36	0	0	0	36	0
Os01g0287600	36	0	4	32	-4	0	3	33	-3	0	0	36	0	0	0	36	0
Os01g0287700	36	1	1	34	0	0	1	35	-1	0	0	36	0	0	0	36	0
Os01g0287900	36	0	0	36	0	0	0	36	0	0	0	36	0	0	0	36	0
Os01g0288200	36	9	2	25	7	3	2	31	1	0	0	36	0	0	0	36	0
Os01g0288700	36	0	0	36	0	0	0	36	0	0	0	36	0	0	0	36	0
Os01g0288800	36	0	0	36	0	0	0	36	0	0	0	36	0	0	0	36	0
Os01g0289100	36	3	0	33	3	2	0	34	2	0	0	36	0	0	0	36	0
Os01g0289600	36	13	4	19	9	7	1	28	6	2	0	34	2	1	0	35	1
Os01g0289732	36	4	0	32	4	1	0	35	1	1	0	35	1	0	0	36	0
Os01g0289750	36	6	6	24	0	6	6	24	0	0	0	36	0	0	0	36	0
Os01g0289900	36	1	1	34	0	1	0	35	1	0	0	36	0	0	0	36	0
Os01g0289950	36	2	2	32	0	0	0	36	0	0	0	36	0	0	0	36	0
Os01g0290000	36	7	0	29	7	2	0	34	2	0	0	36	0	0	0	36	0
Os01g0290100	36	2	0	34	2	0	0	36	0	0	0	36	0	0	0	36	0
Os01g0290600	36	1	2	33	-1	0	0	36	0	0	0	36	0	0	0	36	0
Os01g0290650	36	1	0	35	1	0	0	36	0	0	0	36	0	0	0	36	0
Os01g0290700	36	6	0	30	6	2	0	34	2	1	0	35	1	0	0	36	0
Os01g0290800	36	2	2	32	0	0	2	34	-2	0	0	36	0	0	0	36	0
Os01g0290901	36	0	0	36	0	0	0	36	0	0	0	36	0	0	0	36	0
Os01g0291500	36	5	10	21	-5	1	6	29	-5	0	0	36	0	0	0	36	0
Os01g0291733	36	1	4	31	-3	1	4	31	-3	0	2	34	-2	0	1	35	-1
Os01g0292200	36	9	0	27	9	5	0	31	5	0	0	36	0	0	0	36	0
Os01g0292250	36	1	1	34	0	0	1	35	-1	0	0	36	0	0	0	36	0
Os01g0292700	36	2	2	32	0	1	2	33	-1	0	0	36	0	0	0	36	0
Os01g0292900	36	10	1	25	9	1	0	35	1	0	0	36	0	0	0	36	0
Os01g0293000	36	3	0	33	3	0	0	36	0	0	0	36	0	0	0	36	0
Os01g0293100	36	0	0	36	0	0	0	36	0	0	0	36	0	0	0	36	0
Os01g0293200	36	2	0	34	2	0	0	36	0	0	0	36	0	0	0	36	0
Os01g0293501	36	0	0	36	0	0	0	36	0	0	0	36	0	0	0	36	0
Os01g0293800	36	0	0	36	0	0	0	36	0	0	0	36	0	0	0	36	0
Os01g0293900	36	0	0	36	0	0	0	36	0	0	0	36	0	0	0	36	0
Os01g0294500	36	1	6	29	-5	0	6	30	-6	0	4	32	-4	0	4	32	-4
Os01g0294700	36	2	10	24	-8	0	9	27	-9	0	4	32	-4	0	2	34	-2
Os01g0295600	36	0	0	36	0	0	0	36	0	0	0	36	0	0	0	36	0
Os01g0295700	36	13	0	23	13	6	0	30	6	2	0	34	2	0	0	36	0
Os01g0295900	36	6	1	29	5	0	1	35	-1	0	0	36	0	0	0	36	0
Os01g0296000	36	0	0	36	0	0	0	36	0	0	0	36	0	0	0	36	0
Os01g0296100	36	6	0	30	6	2	0	34	2	0	0	36	0	0	0	36	0
Os01g0296133	36	2	0	34	2	0	0	36	0	0	0	36	0	0	0	36	0
Os01g0296166	36	9	2	25	7	4	0	32	4	0	0	36	0	0	0	36	0
Os01g0296200	36	9	5	22	4	3	4	29	-1	0	1	35	-1	0	0	36	0
Os01g0296450	36	4	9	23	-5	1	3	32	-2	0	0	36	0	0	0	36	0
Os01g0296700	36	5	11	20	-6	3	3	30	0	0	0	36	0	0	0	36	0
Os01g0296900	36	0	0	36	0	0	0	36	0	0	0	36	0	0	0	36	0
Os01g0297200	36	8	8	20	0	6	3	27	3	0	0	36	0	0	0	36	0
Os01g0297700	36	2	3	31	-1	0	2	34	-2	0	0	36	0	0	0	36	0
Os01g0297950	36	0	0	36	0	0	0	36	0	0	0	36	0	0	0	36	0
Os01g0298301	36	5	0	31	5	0	0	36	0	0	0	36	0	0	0	36	0
Os01g0298400	36	2	0	34	2	0	0	36	0	0	0	36	0	0	0	36	0
Os01g0298500	36	2	6	28	-4	0	1	35	-1	0	1	35	-1	0	0	36	0
Os01g0299100	36	2	0	34	2	1	0	35	1	0	0	36	0	0	0	36	0
Os01g0299150	36	4	2	30	2	1	0	35	1	0	0	36	0	0	0	36	0
Os01g0299200	36	3	2	31	1	1	0	35	1	0	0	36	0	0	0	36	0
Os01g0299300	36	3	0	33	3	0	0	36	0	0	0	36	0	0	0	36	0
Os01g0299400	36	0	1	35	-1	0	0	36	0	0	0	36	0	0	0	36	0
Os01g0299500	36	4	2	30	2	0	2	34	-2	0	0	36	0	0	0	36	0
Os01g0299700	36	0	0	36	0	0	0	36	0	0	0	36	0	0	0	36	0
Os01g0299801	36	0	0	36	0	0	0	36	0	0	0	36	0	0	0	36	0
Os01g0300000	36	0	0	36	0	0	0	36	0	0	0	36	0	0	0	36	0
Os01g0300200	36	0	2	34	-2	0	0	36	0	0	0	36	0	0	0	36	0
Os01g0300400	36	1	1	34	0	0	0	36	0	0	0	36	0	0	0	36	0
Os01g0300600	36	3	0	33	3	1	0	35	1	0	0	36	0	0	0	36	0
Os01g0300900	36	4	2	30	2	1	0	35	1	0	0	36	0	0	0	36	0
Os01g0301000	36	5	0	31	5	2	0	34	2	0	0	36	0	0	0	36	0
Os01g0301100	36	0	0	36	0	0	0	36	0	0	0	36	0	0	0	36	0
Os01g0301300	36	2	0	34	2	0	0	36	0	0	0	36	0	0	0	36	0
Os01g0301500	36	0	0	36	0	0	0	36	0	0	0	36	0	0	0	36	0
Os01g0301700	36	0	0	36	0	0	0	36	0	0	0	36	0	0	0	36	0
Os01g0301900	36	2	9	25	-7	0	6	30	-6	0	0	36	0	0	0	36	0
Os01g0302000	36	3	7	26	-4	2	3	31	-1	0	0	36	0	0	0	36	0
Os01g0302100	36	6	0	30	6	1	0	35	1	0	0	36	0	0	0	36	0
Os01g0302250	36	4	2	30	2	0	0	36	0	0	0	36	0	0	0	36	0
Os01g0302500	36	3	1	32	2	0	0	36	0	0	0	36	0	0	0	36	0
Os01g0302800	36	4	1	31	3	0	0	36	0	0	0	36	0	0	0	36	0
Os01g0302900	36	0	0	36	0	0	0	36	0	0	0	36	0	0	0	36	0
Os01g0303000	36	1	1	34	0	1	1	34	0	0	0	36	0	0	0	36	0
Os01g0303100	36	3	0	33	3	2	0	34	2	0	0	36	0	0	0	36	0
Os01g0303200	36	0	4	32	-4	0	1	35	-1	0	0	36	0	0	0	36	0
Os01g0303300	36	10	1	25	9	8	0	28	8	4	0	32	4	0	0	36	0
Os01g0303401	36	0	0	36	0	0	0	36	0	0	0	36	0	0	0	36	0
Os01g0303600	36	13	5	18	8	8	1	27	7	5	0	31	5	3	0	33	3
Os01g0303800	36	9	10	17	-1	9	2	25	7	0	0	36	0	0	0	36	0
Os01g0304000	36	0	3	33	-3	0	0	36	0	0	0	36	0	0	0	36	0
Os01g0304050	36	0	0	36	0	0	0	36	0	0	0	36	0	0	0	36	0
Os01g0304100	36	0	0	36	0	0	0	36	0	0	0	36	0	0	0	36	0
Os01g0304200	36	9	3	24	6	3	0	33	3	0	0	36	0	0	0	36	0
Os01g0304300	36	0	4	32	-4	0	2	34	-2	0	0	36	0	0	0	36	0
Os01g0304400	36	1	3	32	-2	0	0	36	0	0	0	36	0	0	0	36	0
Os01g0304500	36	0	0	36	0	0	0	36	0	0	0	36	0	0	0	36	0
Os01g0305200	36	8	0	28	8	2	0	34	2	0	0	36	0	0	0	36	0
Os01g0305300	36	4	7	25	-3	2	1	33	1	0	0	36	0	0	0	36	0
Os01g0305900	36	3	0	33	3	1	0	35	1	0	0	36	0	0	0	36	0
Os01g0306100	36	3	1	32	2	1	0	35	1	0	0	36	0	0	0	36	0
Os01g0306200	36	0	0	36	0	0	0	36	0	0	0	36	0	0	0	36	0
Os01g0306400	36	12	0	24	12	6	0	30	6	1	0	35	1	0	0	36	0
Os01g0306800	36	2	4	30	-2	2	2	32	0	0	0	36	0	0	0	36	0
Os01g0306900	36	0	0	36	0	0	0	36	0	0	0	36	0	0	0	36	0
Os01g0307500	36	1	3	32	-2	0	3	33	-3	0	3	33	-3	0	0	36	0
Os01g0307562	36	0	0	36	0	0	0	36	0	0	0	36	0	0	0	36	0
Os01g0307624	36	6	0	30	6	1	0	35	1	0	0	36	0	0	0	36	0
Os01g0307686	36	15	4	17	11	12	1	23	11	6	0	30	6	4	0	32	4
Os01g0307750	36	2	5	29	-3	1	4	31	-3	0	0	36	0	0	0	36	0
Os01g0308200	36	1	0	35	1	1	0	35	1	0	0	36	0	0	0	36	0
Os01g0308300	36	0	2	34	-2	0	2	34	-2	0	0	36	0	0	0	36	0
Os01g0308600	36	4	1	31	3	0	0	36	0	0	0	36	0	0	0	36	0
Os01g0308700	36	0	1	35	-1	0	0	36	0	0	0	36	0	0	0	36	0
Os01g0309100	36	9	9	18	0	6	5	25	1	1	1	34	0	0	0	36	0
Os01g0309451	36	3	1	32	2	2	1	33	1	0	0	36	0	0	0	36	0
Os01g0309800	36	2	9	25	-7	0	9	27	-9	0	3	33	-3	0	0	36	0
Os01g0309900	36	8	0	28	8	2	0	34	2	0	0	36	0	0	0	36	0
Os01g0309966	36	6	3	27	3	2	1	33	1	0	0	36	0	0	0	36	0
Os01g0310032	36	2	2	32	0	0	0	36	0	0	0	36	0	0	0	36	0
Os01g0310100	36	7	1	28	6	2	0	34	2	0	0	36	0	0	0	36	0
Os01g0310500	36	2	0	34	2	1	0	35	1	0	0	36	0	0	0	36	0
Os01g0310550	36	9	1	26	8	1	0	35	1	0	0	36	0	0	0	36	0
Os01g0310600	36	11	8	17	3	4	5	27	-1	0	0	36	0	0	0	36	0
Os01g0310700	36	1	3	32	-2	0	1	35	-1	0	0	36	0	0	0	36	0
Os01g0310800	36	4	1	31	3	0	0	36	0	0	0	36	0	0	0	36	0
Os01g0311100	36	4	8	24	-4	1	1	34	0	0	0	36	0	0	0	36	0
Os01g0311300	36	3	3	30	0	1	0	35	1	0	0	36	0	0	0	36	0
Os01g0311400	36	12	1	23	11	5	0	31	5	0	0	36	0	0	0	36	0
Os01g0311500	36	3	0	33	3	0	0	36	0	0	0	36	0	0	0	36	0
Os01g0311600	36	0	1	35	-1	0	0	36	0	0	0	36	0	0	0	36	0
Os01g0311700	36	0	0	36	0	0	0	36	0	0	0	36	0	0	0	36	0
Os01g0311800	36	5	6	25	-1	4	6	26	-2	3	3	30	0	1	0	35	1
Os01g0312500	36	10	6	20	4	3	3	30	0	1	0	35	1	0	0	36	0
Os01g0312600	36	7	5	24	2	2	2	32	0	0	0	36	0	0	0	36	0
Os01g0312800	36	1	5	30	-4	0	3	33	-3	0	0	36	0	0	0	36	0
Os01g0313050	36	0	1	35	-1	0	0	36	0	0	0	36	0	0	0	36	0
Os01g0313300	36	7	8	21	-1	5	2	29	3	0	0	36	0	0	0	36	0
Os01g0313600	36	3	0	33	3	0	0	36	0	0	0	36	0	0	0	36	0
Os01g0314000	36	12	0	24	12	9	0	27	9	4	0	32	4	3	0	33	3
Os01g0314100	36	11	0	25	11	8	0	28	8	1	0	35	1	1	0	35	1
Os01g0314300	36	0	2	34	-2	0	0	36	0	0	0	36	0	0	0	36	0
Os01g0314600	36	0	0	36	0	0	0	36	0	0	0	36	0	0	0	36	0
Os01g0314800	36	4	5	27	-1	2	2	32	0	1	0	35	1	1	0	35	1
Os01g0315600	36	5	2	29	3	1	0	35	1	0	0	36	0	0	0	36	0
Os01g0315700	36	8	3	25	5	4	0	32	4	1	0	35	1	0	0	36	0
Os01g0315800	36	7	0	29	7	4	0	32	4	0	0	36	0	0	0	36	0
Os01g0315850	36	0	0	36	0	0	0	36	0	0	0	36	0	0	0	36	0
Os01g0316001	36	0	0	36	0	0	0	36	0	0	0	36	0	0	0	36	0
Os01g0316100	36	3	0	33	3	1	0	35	1	0	0	36	0	0	0	36	0
Os01g0316500	36	4	0	32	4	1	0	35	1	0	0	36	0	0	0	36	0
Os01g0316600	36	14	1	21	13	7	0	29	7	1	0	35	1	0	0	36	0
Os01g0316800	36	1	1	34	0	0	0	36	0	0	0	36	0	0	0	36	0
Os01g0316900	36	6	0	30	6	0	0	36	0	0	0	36	0	0	0	36	0
Os01g0317125	36	6	3	27	3	4	1	31	3	1	0	35	1	0	0	36	0
Os01g0317500	36	3	3	30	0	2	1	33	1	0	0	36	0	0	0	36	0
Os01g0317800	36	4	4	28	0	1	0	35	1	0	0	36	0	0	0	36	0
Os01g0318000	36	0	0	36	0	0	0	36	0	0	0	36	0	0	0	36	0
Os01g0318201	36	0	0	36	0	0	0	36	0	0	0	36	0	0	0	36	0
Os01g0318202	36	0	4	32	-4	0	2	34	-2	0	0	36	0	0	0	36	0
Os01g0318400	36	2	0	34	2	1	0	35	1	0	0	36	0	0	0	36	0
Os01g0318600	36	1	2	33	-1	0	1	35	-1	0	0	36	0	0	0	36	0
Os01g0318700	36	5	0	31	5	2	0	34	2	0	0	36	0	0	0	36	0
Os01g0319000	36	7	6	23	1	1	0	35	1	0	0	36	0	0	0	36	0
Os01g0319066	36	0	0	36	0	0	0	36	0	0	0	36	0	0	0	36	0
Os01g0319200	36	2	2	32	0	1	0	35	1	0	0	36	0	0	0	36	0
Os01g0319400	36	0	0	36	0	0	0	36	0	0	0	36	0	0	0	36	0
Os01g0320400	36	0	2	34	-2	0	1	35	-1	0	0	36	0	0	0	36	0
Os01g0320700	36	3	2	31	1	2	0	34	2	0	0	36	0	0	0	36	0
Os01g0321300	36	2	2	32	0	0	1	35	-1	0	0	36	0	0	0	36	0
Os01g0321500	36	0	0	36	0	0	0	36	0	0	0	36	0	0	0	36	0
Os01g0321700	36	0	2	34	-2	0	0	36	0	0	0	36	0	0	0	36	0
Os01g0321800	36	5	0	31	5	1	0	35	1	0	0	36	0	0	0	36	0
Os01g0321900	36	4	5	27	-1	0	0	36	0	0	0	36	0	0	0	36	0
Os01g0322300	36	1	2	33	-1	0	0	36	0	0	0	36	0	0	0	36	0
Os01g0322700	36	4	12	20	-8	3	6	27	-3	0	1	35	-1	0	0	36	0
Os01g0322800	36	0	2	34	-2	0	1	35	-1	0	0	36	0	0	0	36	0
Os01g0323000	36	4	4	28	0	1	2	33	-1	0	0	36	0	0	0	36	0
Os01g0323100	36	4	0	32	4	1	0	35	1	0	0	36	0	0	0	36	0
Os01g0323300	36	0	3	33	-3	0	1	35	-1	0	0	36	0	0	0	36	0
Os01g0323500	36	3	1	32	2	3	0	33	3	2	0	34	2	0	0	36	0
Os01g0323600	36	3	6	27	-3	0	6	30	-6	0	2	34	-2	0	0	36	0
Os01g0323775	36	2	9	25	-7	1	6	29	-5	0	0	36	0	0	0	36	0
Os01g0323950	36	0	0	36	0	0	0	36	0	0	0	36	0	0	0	36	0
Os01g0324400	36	0	5	31	-5	0	2	34	-2	0	0	36	0	0	0	36	0
Os01g0326000	36	5	4	27	1	2	0	34	2	0	0	36	0	0	0	36	0
Os01g0326100	36	0	5	31	-5	0	3	33	-3	0	1	35	-1	0	0	36	0
Os01g0326300	36	0	7	29	-7	0	5	31	-5	0	2	34	-2	0	0	36	0
Os01g0327000	36	3	0	33	3	0	0	36	0	0	0	36	0	0	0	36	0
Os01g0327100	36	14	0	22	14	9	0	27	9	2	0	34	2	1	0	35	1
Os01g0327250	36	10	5	21	5	8	2	26	6	0	0	36	0	0	0	36	0
Os01g0327400	36	4	3	29	1	0	1	35	-1	0	0	36	0	0	0	36	0
Os01g0327500	36	5	1	30	4	3	0	33	3	0	0	36	0	0	0	36	0
Os01g0327600	36	1	2	33	-1	0	0	36	0	0	0	36	0	0	0	36	0
Os01g0327900	36	5	1	30	4	1	0	35	1	0	0	36	0	0	0	36	0
Os01g0328300	36	2	3	31	-1	1	1	34	0	0	0	36	0	0	0	36	0
Os01g0328400	36	1	1	34	0	0	0	36	0	0	0	36	0	0	0	36	0
Os01g0328500	36	2	0	34	2	0	0	36	0	0	0	36	0	0	0	36	0
Os01g0328600	36	0	0	36	0	0	0	36	0	0	0	36	0	0	0	36	0
Os01g0328700	36	2	5	29	-3	1	0	35	1	0	0	36	0	0	0	36	0
Os01g0328900	36	1	0	35	1	0	0	36	0	0	0	36	0	0	0	36	0
Os01g0329000	36	5	3	28	2	2	1	33	1	0	0	36	0	0	0	36	0
Os01g0329075	36	7	1	28	6	1	0	35	1	0	0	36	0	0	0	36	0
Os01g0329150	36	0	0	36	0	0	0	36	0	0	0	36	0	0	0	36	0
Os01g0329300	36	3	1	32	2	1	0	35	1	0	0	36	0	0	0	36	0
Os01g0329350	36	0	0	36	0	0	0	36	0	0	0	36	0	0	0	36	0
Os01g0329400	36	10	0	26	10	5	0	31	5	0	0	36	0	0	0	36	0
Os01g0329800	36	8	0	28	8	2	0	34	2	0	0	36	0	0	0	36	0
Os01g0329900	36	7	5	24	2	4	4	28	0	0	0	36	0	0	0	36	0
Os01g0330001	36	9	4	23	5	7	4	25	3	7	4	25	3	4	2	30	2
Os01g0330100	36	3	1	32	2	1	0	35	1	0	0	36	0	0	0	36	0
Os01g0330200	36	0	6	30	-6	0	3	33	-3	0	3	33	-3	0	3	33	-3
Os01g0330650	36	0	0	36	0	0	0	36	0	0	0	36	0	0	0	36	0
Os01g0331100	36	1	1	34	0	0	0	36	0	0	0	36	0	0	0	36	0
Os01g0331500	36	1	2	33	-1	1	2	33	-1	1	2	33	-1	0	2	34	-2
Os01g0331900	36	0	0	36	0	0	0	36	0	0	0	36	0	0	0	36	0
Os01g0332002	36	10	8	18	2	10	7	19	3	9	5	22	4	6	5	25	1
Os01g0332100	36	10	4	22	6	8	1	27	7	3	0	33	3	2	0	34	2
Os01g0332150	36	1	10	25	-9	0	3	33	-3	0	0	36	0	0	0	36	0
Os01g0332200	36	0	4	32	-4	0	3	33	-3	0	0	36	0	0	0	36	0
Os01g0332500	36	1	2	33	-1	0	0	36	0	0	0	36	0	0	0	36	0
Os01g0332700	36	3	2	31	1	1	0	35	1	0	0	36	0	0	0	36	0
Os01g0332800	36	1	10	25	-9	0	3	33	-3	0	0	36	0	0	0	36	0
Os01g0332900	36	2	3	31	-1	0	2	34	-2	0	0	36	0	0	0	36	0
Os01g0333001	36	3	3	30	0	0	0	36	0	0	0	36	0	0	0	36	0
Os01g0333600	36	1	3	32	-2	1	0	35	1	0	0	36	0	0	0	36	0
Os01g0335600	36	0	0	36	0	0	0	36	0	0	0	36	0	0	0	36	0
Os01g0335700	36	1	2	33	-1	0	0	36	0	0	0	36	0	0	0	36	0
Os01g0336300	36	0	0	36	0	0	0	36	0	0	0	36	0	0	0	36	0
Os01g0337100	36	0	1	35	-1	0	0	36	0	0	0	36	0	0	0	36	0
Os01g0337160	36	5	0	31	5	1	0	35	1	0	0	36	0	0	0	36	0
Os01g0337180	36	3	0	33	3	1	0	35	1	0	0	36	0	0	0	36	0
Os01g0337500	36	5	4	27	1	2	2	32	0	1	0	35	1	0	0	36	0
Os01g0337600	36	0	2	34	-2	0	0	36	0	0	0	36	0	0	0	36	0
Os01g0337700	36	3	2	31	1	0	0	36	0	0	0	36	0	0	0	36	0
Os01g0337900	36	5	0	31	5	2	0	34	2	0	0	36	0	0	0	36	0
Os01g0338000	36	0	4	32	-4	0	0	36	0	0	0	36	0	0	0	36	0
Os01g0338100	36	6	0	30	6	1	0	35	1	0	0	36	0	0	0	36	0
Os01g0338150	36	1	0	35	1	0	0	36	0	0	0	36	0	0	0	36	0
Os01g0338200	36	1	0	35	1	0	0	36	0	0	0	36	0	0	0	36	0
Os01g0338401	36	0	0	36	0	0	0	36	0	0	0	36	0	0	0	36	0
Os01g0338600	36	2	5	29	-3	0	1	35	-1	0	0	36	0	0	0	36	0
Os01g0339001	36	3	2	31	1	1	1	34	0	0	0	36	0	0	0	36	0
Os01g0339400	36	4	6	26	-2	1	2	33	-1	0	0	36	0	0	0	36	0
Os01g0339500	36	6	2	28	4	2	0	34	2	0	0	36	0	0	0	36	0
Os01g0339600	36	3	0	33	3	0	0	36	0	0	0	36	0	0	0	36	0
Os01g0339851	36	1	1	34	0	0	0	36	0	0	0	36	0	0	0	36	0
Os01g0339900	36	4	2	30	2	1	1	34	0	0	0	36	0	0	0	36	0
Os01g0339950	36	0	0	36	0	0	0	36	0	0	0	36	0	0	0	36	0
Os01g0340100	36	0	0	36	0	0	0	36	0	0	0	36	0	0	0	36	0
Os01g0340400	36	0	0	36	0	0	0	36	0	0	0	36	0	0	0	36	0
Os01g0340600	36	0	0	36	0	0	0	36	0	0	0	36	0	0	0	36	0
Os01g0340801	36	0	0	36	0	0	0	36	0	0	0	36	0	0	0	36	0
Os01g0341000	36	4	3	29	1	1	2	33	-1	0	0	36	0	0	0	36	0
Os01g0341200	36	3	0	33	3	3	0	33	3	0	0	36	0	0	0	36	0
Os01g0341300	36	2	0	34	2	1	0	35	1	0	0	36	0	0	0	36	0
Os01g0341750	36	0	0	36	0	0	0	36	0	0	0	36	0	0	0	36	0
Os01g0342500	36	8	4	24	4	2	3	31	-1	0	1	35	-1	0	0	36	0
Os01g0342750	36	5	0	31	5	3	0	33	3	1	0	35	1	0	0	36	0
Os01g0342800	36	5	0	31	5	0	0	36	0	0	0	36	0	0	0	36	0
Os01g0342900	36	0	1	35	-1	0	0	36	0	0	0	36	0	0	0	36	0
Os01g0343001	36	0	1	35	-1	0	0	36	0	0	0	36	0	0	0	36	0
Os01g0343100	36	1	1	34	0	1	1	34	0	0	0	36	0	0	0	36	0
Os01g0343200	36	0	3	33	-3	0	0	36	0	0	0	36	0	0	0	36	0
Os01g0343300	36	0	3	33	-3	0	0	36	0	0	0	36	0	0	0	36	0
Os01g0343350	36	10	13	13	-3	6	10	20	-4	1	0	35	1	0	0	36	0
Os01g0343400	36	0	0	36	0	0	0	36	0	0	0	36	0	0	0	36	0
Os01g0343500	36	0	5	31	-5	0	0	36	0	0	0	36	0	0	0	36	0
Os01g0343780	36	1	0	35	1	0	0	36	0	0	0	36	0	0	0	36	0
Os01g0344620	36	2	0	34	2	0	0	36	0	0	0	36	0	0	0	36	0
Os01g0346250	36	2	4	30	-2	0	1	35	-1	0	0	36	0	0	0	36	0
Os01g0346400	36	3	1	32	2	0	0	36	0	0	0	36	0	0	0	36	0
Os01g0346600	36	4	2	30	2	1	0	35	1	0	0	36	0	0	0	36	0
Os01g0346700	36	4	0	32	4	1	0	35	1	0	0	36	0	0	0	36	0
Os01g0347000	36	0	0	36	0	0	0	36	0	0	0	36	0	0	0	36	0
Os01g0347100	36	15	0	21	15	7	0	29	7	0	0	36	0	0	0	36	0
Os01g0347150	36	0	0	36	0	0	0	36	0	0	0	36	0	0	0	36	0
Os01g0347200	36	0	3	33	-3	0	2	34	-2	0	0	36	0	0	0	36	0
Os01g0347300	36	0	5	31	-5	0	3	33	-3	0	1	35	-1	0	0	36	0
Os01g0347600	36	2	5	29	-3	1	5	30	-4	0	3	33	-3	0	2	34	-2
Os01g0348000	36	2	11	23	-9	1	7	28	-6	0	4	32	-4	0	3	33	-3
Os01g0348600	36	3	0	33	3	1	0	35	1	0	0	36	0	0	0	36	0
Os01g0348700	36	2	0	34	2	0	0	36	0	0	0	36	0	0	0	36	0
Os01g0348800	36	3	0	33	3	1	0	35	1	0	0	36	0	0	0	36	0
Os01g0348900	36	10	10	16	0	9	8	19	1	6	2	28	4	4	0	32	4
Os01g0349000	36	2	3	31	-1	1	0	35	1	0	0	36	0	0	0	36	0
Os01g0349400	36	3	0	33	3	2	0	34	2	0	0	36	0	0	0	36	0
Os01g0349600	36	4	0	32	4	2	0	34	2	0	0	36	0	0	0	36	0
Os01g0349800	36	1	0	35	1	0	0	36	0	0	0	36	0	0	0	36	0
Os01g0350000	36	2	1	33	1	0	0	36	0	0	0	36	0	0	0	36	0
Os01g0350100	36	3	0	33	3	1	0	35	1	0	0	36	0	0	0	36	0
Os01g0350300	36	5	1	30	4	1	0	35	1	0	0	36	0	0	0	36	0
Os01g0350500	36	0	0	36	0	0	0	36	0	0	0	36	0	0	0	36	0
Os01g0350900	36	2	0	34	2	0	0	36	0	0	0	36	0	0	0	36	0
Os01g0351100	36	2	1	33	1	0	0	36	0	0	0	36	0	0	0	36	0
Os01g0351200	36	1	2	33	-1	0	0	36	0	0	0	36	0	0	0	36	0
Os01g0351300	36	0	2	34	-2	0	2	34	-2	0	0	36	0	0	0	36	0
Os01g0351500	36	0	0	36	0	0	0	36	0	0	0	36	0	0	0	36	0
Os01g0351800	36	0	5	31	-5	0	1	35	-1	0	0	36	0	0	0	36	0
Os01g0352100	36	2	8	26	-6	0	5	31	-5	0	0	36	0	0	0	36	0
Os01g0352200	36	0	0	36	0	0	0	36	0	0	0	36	0	0	0	36	0
Os01g0352751	36	0	0	36	0	0	0	36	0	0	0	36	0	0	0	36	0
Os01g0353400	36	0	0	36	0	0	0	36	0	0	0	36	0	0	0	36	0
Os01g0353501	36	1	1	34	0	1	0	35	1	0	0	36	0	0	0	36	0
Os01g0353600	36	0	0	36	0	0	0	36	0	0	0	36	0	0	0	36	0
Os01g0353633	36	0	0	36	0	0	0	36	0	0	0	36	0	0	0	36	0
Os01g0353900	36	6	0	30	6	2	0	34	2	0	0	36	0	0	0	36	0
Os01g0354175	36	1	2	33	-1	0	0	36	0	0	0	36	0	0	0	36	0
Os01g0354200	36	1	3	32	-2	1	0	35	1	0	0	36	0	0	0	36	0
Os01g0354450	36	0	0	36	0	0	0	36	0	0	0	36	0	0	0	36	0
Os01g0354700	36	0	0	36	0	0	0	36	0	0	0	36	0	0	0	36	0
Os01g0355100	36	0	1	35	-1	0	0	36	0	0	0	36	0	0	0	36	0
Os01g0355175	36	3	1	32	2	0	1	35	-1	0	0	36	0	0	0	36	0
Os01g0355250	36	0	2	34	-2	0	0	36	0	0	0	36	0	0	0	36	0
Os01g0355400	36	0	0	36	0	0	0	36	0	0	0	36	0	0	0	36	0
Os01g0355500	36	5	1	30	4	0	1	35	-1	0	0	36	0	0	0	36	0
Os01g0355600	36	2	0	34	2	0	0	36	0	0	0	36	0	0	0	36	0
Os01g0355700	36	0	0	36	0	0	0	36	0	0	0	36	0	0	0	36	0
Os01g0355800	36	3	0	33	3	1	0	35	1	0	0	36	0	0	0	36	0
Os01g0355900	36	3	0	33	3	0	0	36	0	0	0	36	0	0	0	36	0
Os01g0356400	36	1	5	30	-4	0	1	35	-1	0	0	36	0	0	0	36	0
Os01g0356450	36	0	0	36	0	0	0	36	0	0	0	36	0	0	0	36	0
Os01g0356500	36	0	1	35	-1	0	0	36	0	0	0	36	0	0	0	36	0
Os01g0356800	36	0	0	36	0	0	0	36	0	0	0	36	0	0	0	36	0
Os01g0356900	36	0	2	34	-2	0	0	36	0	0	0	36	0	0	0	36	0
Os01g0356951	36	0	0	36	0	0	0	36	0	0	0	36	0	0	0	36	0
Os01g0357100	36	1	23	12	-22	0	11	25	-11	0	1	35	-1	0	0	36	0
Os01g0357150	36	0	17	19	-17	0	8	28	-8	0	3	33	-3	0	1	35	-1
Os01g0357200	36	10	3	23	7	2	1	33	1	0	0	36	0	0	0	36	0
Os01g0357400	36	0	0	36	0	0	0	36	0	0	0	36	0	0	0	36	0
Os01g0357500	36	1	7	28	-6	0	2	34	-2	0	0	36	0	0	0	36	0
Os01g0357800	36	4	3	29	1	0	0	36	0	0	0	36	0	0	0	36	0
Os01g0357900	36	6	7	23	-1	1	3	32	-2	0	0	36	0	0	0	36	0
Os01g0358100	36	7	6	23	1	4	3	29	1	0	0	36	0	0	0	36	0
Os01g0358300	36	2	6	28	-4	0	2	34	-2	0	0	36	0	0	0	36	0
Os01g0358400	36	1	0	35	1	0	0	36	0	0	0	36	0	0	0	36	0
Os01g0358551	36	2	2	32	0	0	0	36	0	0	0	36	0	0	0	36	0
Os01g0358700	36	0	0	36	0	0	0	36	0	0	0	36	0	0	0	36	0
Os01g0358800	36	0	0	36	0	0	0	36	0	0	0	36	0	0	0	36	0
Os01g0358900	36	0	0	36	0	0	0	36	0	0	0	36	0	0	0	36	0
Os01g0359400	36	0	3	33	-3	0	0	36	0	0	0	36	0	0	0	36	0
Os01g0359600	36	1	1	34	0	0	0	36	0	0	0	36	0	0	0	36	0
Os01g0359800	36	0	0	36	0	0	0	36	0	0	0	36	0	0	0	36	0
Os01g0360100	36	0	0	36	0	0	0	36	0	0	0	36	0	0	0	36	0
Os01g0360150	36	4	2	30	2	2	0	34	2	0	0	36	0	0	0	36	0
Os01g0360200	36	4	2	30	2	3	0	33	3	0	0	36	0	0	0	36	0
Os01g0360333	36	1	0	35	1	0	0	36	0	0	0	36	0	0	0	36	0
Os01g0360600	36	3	1	32	2	2	0	34	2	0	0	36	0	0	0	36	0
Os01g0361000	36	6	4	26	2	3	1	32	2	2	0	34	2	1	0	35	1
Os01g0361500	36	5	1	30	4	2	0	34	2	0	0	36	0	0	0	36	0
Os01g0361700	36	2	3	31	-1	0	0	36	0	0	0	36	0	0	0	36	0
Os01g0361800	36	9	0	27	9	2	0	34	2	0	0	36	0	0	0	36	0
Os01g0362000	36	0	0	36	0	0	0	36	0	0	0	36	0	0	0	36	0
Os01g0362100	36	5	2	29	3	0	0	36	0	0	0	36	0	0	0	36	0
Os01g0362400	36	2	2	32	0	1	0	35	1	0	0	36	0	0	0	36	0
Os01g0362533	36	4	0	32	4	1	0	35	1	0	0	36	0	0	0	36	0
Os01g0362800	36	1	0	35	1	0	0	36	0	0	0	36	0	0	0	36	0
Os01g0363000	36	0	0	36	0	0	0	36	0	0	0	36	0	0	0	36	0
Os01g0363300	36	10	0	26	10	3	0	33	3	0	0	36	0	0	0	36	0
Os01g0363500	36	4	0	32	4	0	0	36	0	0	0	36	0	0	0	36	0
Os01g0363600	36	5	1	30	4	2	0	34	2	0	0	36	0	0	0	36	0
Os01g0363900	36	4	3	29	1	1	1	34	0	0	0	36	0	0	0	36	0
Os01g0363950	36	0	1	35	-1	0	0	36	0	0	0	36	0	0	0	36	0
Os01g0364000	36	3	0	33	3	0	0	36	0	0	0	36	0	0	0	36	0
Os01g0364100	36	1	2	33	-1	0	0	36	0	0	0	36	0	0	0	36	0
Os01g0364400	36	1	6	29	-5	0	3	33	-3	0	1	35	-1	0	0	36	0
Os01g0364412	36	0	1	35	-1	0	0	36	0	0	0	36	0	0	0	36	0
Os01g0364450	36	1	0	35	1	0	0	36	0	0	0	36	0	0	0	36	0
Os01g0364800	36	0	5	31	-5	0	1	35	-1	0	0	36	0	0	0	36	0
Os01g0364900	36	9	1	26	8	1	0	35	1	0	0	36	0	0	0	36	0
Os01g0365000	36	0	2	34	-2	0	0	36	0	0	0	36	0	0	0	36	0
Os01g0365300	36	0	0	36	0	0	0	36	0	0	0	36	0	0	0	36	0
Os01g0366100	36	2	1	33	1	1	1	34	0	0	0	36	0	0	0	36	0
Os01g0366300	36	2	4	30	-2	0	4	32	-4	0	0	36	0	0	0	36	0
Os01g0366400	36	3	0	33	3	1	0	35	1	0	0	36	0	0	0	36	0
Os01g0366501	36	0	0	36	0	0	0	36	0	0	0	36	0	0	0	36	0
Os01g0367100	36	0	1	35	-1	0	1	35	-1	0	0	36	0	0	0	36	0
Os01g0367201	36	4	3	29	1	0	0	36	0	0	0	36	0	0	0	36	0
Os01g0367300	36	1	0	35	1	0	0	36	0	0	0	36	0	0	0	36	0
Os01g0367400	36	1	7	28	-6	0	2	34	-2	0	0	36	0	0	0	36	0
Os01g0367450	36	1	7	28	-6	0	1	35	-1	0	0	36	0	0	0	36	0
Os01g0367500	36	0	0	36	0	0	0	36	0	0	0	36	0	0	0	36	0
Os01g0367700	36	6	0	30	6	2	0	34	2	0	0	36	0	0	0	36	0
Os01g0367900	36	1	0	35	1	0	0	36	0	0	0	36	0	0	0	36	0
Os01g0368000	36	2	3	31	-1	0	1	35	-1	0	0	36	0	0	0	36	0
Os01g0368500	36	0	1	35	-1	0	1	35	-1	0	0	36	0	0	0	36	0
Os01g0368600	36	0	0	36	0	0	0	36	0	0	0	36	0	0	0	36	0
Os01g0368700	36	2	0	34	2	0	0	36	0	0	0	36	0	0	0	36	0
Os01g0368900	36	8	7	21	1	2	5	29	-3	0	0	36	0	0	0	36	0
Os01g0369000	36	3	2	31	1	0	1	35	-1	0	0	36	0	0	0	36	0
Os01g0369200	36	1	1	34	0	0	0	36	0	0	0	36	0	0	0	36	0
Os01g0369300	36	0	0	36	0	0	0	36	0	0	0	36	0	0	0	36	0
Os01g0369366	36	0	0	36	0	0	0	36	0	0	0	36	0	0	0	36	0
Os01g0369500	36	0	0	36	0	0	0	36	0	0	0	36	0	0	0	36	0
Os01g0369600	36	2	2	32	0	0	1	35	-1	0	0	36	0	0	0	36	0
Os01g0369700	36	11	4	21	7	7	1	28	6	3	0	33	3	0	0	36	0
Os01g0369800	36	18	6	12	12	14	4	18	10	2	0	34	2	0	0	36	0
Os01g0369900	36	13	3	20	10	9	1	26	8	0	0	36	0	0	0	36	0
Os01g0369950	36	8	3	25	5	3	2	31	1	1	0	35	1	0	0	36	0
Os01g0370000	36	5	0	31	5	3	0	33	3	0	0	36	0	0	0	36	0
Os01g0370200	36	8	2	26	6	3	1	32	2	0	0	36	0	0	0	36	0
Os01g0370400	36	6	1	29	5	4	0	32	4	0	0	36	0	0	0	36	0
Os01g0370600	36	2	5	29	-3	2	5	29	-3	0	0	36	0	0	0	36	0
Os01g0370750	36	5	0	31	5	3	0	33	3	1	0	35	1	0	0	36	0
Os01g0370900	36	4	2	30	2	2	1	33	1	1	0	35	1	0	0	36	0
Os01g0371200	36	14	0	22	14	8	0	28	8	0	0	36	0	0	0	36	0
Os01g0371300	36	11	6	19	5	7	0	29	7	0	0	36	0	0	0	36	0
Os01g0371400	36	0	2	34	-2	0	1	35	-1	0	0	36	0	0	0	36	0
Os01g0371500	36	4	4	28	0	0	3	33	-3	0	2	34	-2	0	0	36	0
Os01g0372100	36	9	2	25	7	6	0	30	6	0	0	36	0	0	0	36	0
Os01g0372350	36	3	3	30	0	1	1	34	0	0	0	36	0	0	0	36	0
Os01g0372400	36	2	6	28	-4	2	0	34	2	0	0	36	0	0	0	36	0
Os01g0372450	36	3	2	31	1	0	0	36	0	0	0	36	0	0	0	36	0
Os01g0372500	36	0	3	33	-3	0	1	35	-1	0	0	36	0	0	0	36	0
Os01g0372700	36	0	2	34	-2	0	0	36	0	0	0	36	0	0	0	36	0
Os01g0372866	36	0	1	35	-1	0	1	35	-1	0	0	36	0	0	0	36	0
Os01g0373200	36	0	0	36	0	0	0	36	0	0	0	36	0	0	0	36	0
Os01g0373400	36	2	0	34	2	0	0	36	0	0	0	36	0	0	0	36	0
Os01g0373500	36	0	0	36	0	0	0	36	0	0	0	36	0	0	0	36	0
Os01g0373700	36	6	9	21	-3	6	6	24	0	2	1	33	1	0	0	36	0
Os01g0373800	36	10	8	18	2	8	7	21	1	2	0	34	2	0	0	36	0
Os01g0374000	36	4	0	32	4	0	0	36	0	0	0	36	0	0	0	36	0
Os01g0374100	36	1	1	34	0	0	0	36	0	0	0	36	0	0	0	36	0
Os01g0374200	36	0	0	36	0	0	0	36	0	0	0	36	0	0	0	36	0
Os01g0374501	36	2	0	34	2	0	0	36	0	0	0	36	0	0	0	36	0
Os01g0374600	36	0	0	36	0	0	0	36	0	0	0	36	0	0	0	36	0
Os01g0374900	36	3	1	32	2	0	0	36	0	0	0	36	0	0	0	36	0
Os01g0375000	36	0	2	34	-2	0	1	35	-1	0	0	36	0	0	0	36	0
Os01g0375100	36	3	1	32	2	0	0	36	0	0	0	36	0	0	0	36	0
Os01g0375200	36	7	0	29	7	6	0	30	6	0	0	36	0	0	0	36	0
Os01g0375500	36	0	2	34	-2	0	1	35	-1	0	0	36	0	0	0	36	0
Os01g0376200	36	6	1	29	5	2	0	34	2	0	0	36	0	0	0	36	0
Os01g0376600	36	6	0	30	6	1	0	35	1	0	0	36	0	0	0	36	0
Os01g0376700	36	1	6	29	-5	0	0	36	0	0	0	36	0	0	0	36	0
Os01g0377000	36	6	0	30	6	0	0	36	0	0	0	36	0	0	0	36	0
Os01g0377250	36	10	4	22	6	6	1	29	5	0	0	36	0	0	0	36	0
Os01g0377500	36	1	1	34	0	0	0	36	0	0	0	36	0	0	0	36	0
Os01g0377700	36	6	2	28	4	1	0	35	1	0	0	36	0	0	0	36	0
Os01g0378100	36	2	2	32	0	1	0	35	1	0	0	36	0	0	0	36	0
Os01g0379101	36	6	4	26	2	1	2	33	-1	0	0	36	0	0	0	36	0
Os01g0379400	36	1	3	32	-2	0	2	34	-2	0	0	36	0	0	0	36	0
Os01g0379800	36	0	0	36	0	0	0	36	0	0	0	36	0	0	0	36	0
Os01g0380800	36	1	0	35	1	0	0	36	0	0	0	36	0	0	0	36	0
Os01g0381325	36	0	0	36	0	0	0	36	0	0	0	36	0	0	0	36	0
Os01g0382000	36	15	6	15	9	13	2	21	11	6	0	30	6	3	0	33	3
Os01g0382200	36	0	0	36	0	0	0	36	0	0	0	36	0	0	0	36	0
Os01g0382400	36	12	8	16	4	5	4	27	1	2	0	34	2	1	0	35	1
Os01g0382450	36	2	11	23	-9	0	7	29	-7	0	1	35	-1	0	0	36	0
Os01g0382500	36	0	0	36	0	0	0	36	0	0	0	36	0	0	0	36	0
Os01g0382700	36	1	2	33	-1	0	0	36	0	0	0	36	0	0	0	36	0
Os01g0382900	36	2	0	34	2	0	0	36	0	0	0	36	0	0	0	36	0
Os01g0383001	36	0	0	36	0	0	0	36	0	0	0	36	0	0	0	36	0
Os01g0383100	36	3	0	33	3	2	0	34	2	0	0	36	0	0	0	36	0
Os01g0383700	36	4	4	28	0	0	1	35	-1	0	0	36	0	0	0	36	0
Os01g0383900	36	5	2	29	3	0	0	36	0	0	0	36	0	0	0	36	0
Os01g0384300	36	0	2	34	-2	0	0	36	0	0	0	36	0	0	0	36	0
Os01g0384375	36	0	0	36	0	0	0	36	0	0	0	36	0	0	0	36	0
Os01g0384450	36	5	4	27	1	3	0	33	3	0	0	36	0	0	0	36	0
Os01g0384800	36	10	9	17	1	9	4	23	5	0	0	36	0	0	0	36	0
Os01g0384901	36	0	0	36	0	0	0	36	0	0	0	36	0	0	0	36	0
Os01g0385000	36	0	0	36	0	0	0	36	0	0	0	36	0	0	0	36	0
Os01g0385400	36	17	2	17	15	13	1	22	12	9	0	27	9	6	0	30	6
Os01g0386500	36	9	0	27	9	6	0	30	6	5	0	31	5	2	0	34	2
Os01g0386600	36	13	6	17	7	5	2	29	3	2	0	34	2	0	0	36	0
Os01g0386700	36	4	0	32	4	1	0	35	1	0	0	36	0	0	0	36	0
Os01g0387133	36	7	0	29	7	4	0	32	4	2	0	34	2	0	0	36	0
Os01g0387566	36	3	4	29	-1	1	1	34	0	0	0	36	0	0	0	36	0
Os01g0387865	36	0	0	36	0	0	0	36	0	0	0	36	0	0	0	36	0
Os01g0388000	36	2	2	32	0	0	0	36	0	0	0	36	0	0	0	36	0
Os01g0388101	36	0	6	30	-6	0	3	33	-3	0	0	36	0	0	0	36	0
Os01g0388200	36	8	3	25	5	2	2	32	0	0	0	36	0	0	0	36	0
Os01g0388500	36	2	1	33	1	0	0	36	0	0	0	36	0	0	0	36	0
Os01g0388700	36	0	1	35	-1	0	0	36	0	0	0	36	0	0	0	36	0
Os01g0389200	36	3	8	25	-5	1	2	33	-1	0	0	36	0	0	0	36	0
Os01g0389700	36	6	5	25	1	3	3	30	0	0	0	36	0	0	0	36	0
Os01g0390300	36	5	0	31	5	1	0	35	1	0	0	36	0	0	0	36	0
Os01g0390400	36	7	0	29	7	1	0	35	1	0	0	36	0	0	0	36	0
Os01g0390600	36	1	2	33	-1	0	2	34	-2	0	0	36	0	0	0	36	0
Os01g0390900	36	0	1	35	-1	0	1	35	-1	0	0	36	0	0	0	36	0
Os01g0391100	36	11	2	23	9	3	1	32	2	0	0	36	0	0	0	36	0
Os01g0391500	36	0	2	34	-2	0	1	35	-1	0	0	36	0	0	0	36	0
Os01g0391600	36	0	0	36	0	0	0	36	0	0	0	36	0	0	0	36	0
Os01g0391800	36	1	0	35	1	0	0	36	0	0	0	36	0	0	0	36	0
Os01g0391951	36	0	0	36	0	0	0	36	0	0	0	36	0	0	0	36	0
Os01g0392100	36	5	4	27	1	1	1	34	0	0	0	36	0	0	0	36	0
Os01g0392600	36	7	1	28	6	6	0	30	6	0	0	36	0	0	0	36	0
Os01g0392800	36	0	5	31	-5	0	3	33	-3	0	1	35	-1	0	0	36	0
Os01g0393000	36	5	1	30	4	1	1	34	0	0	0	36	0	0	0	36	0
Os01g0393100	36	0	0	36	0	0	0	36	0	0	0	36	0	0	0	36	0
Os01g0393200	36	0	0	36	0	0	0	36	0	0	0	36	0	0	0	36	0
Os01g0393300	36	0	0	36	0	0	0	36	0	0	0	36	0	0	0	36	0
Os01g0393400	36	4	2	30	2	1	0	35	1	0	0	36	0	0	0	36	0
Os01g0444100	36	0	12	24	-12	0	6	30	-6	0	6	30	-6	0	6	30	-6
Os01g0495200	36	0	0	36	0	0	0	36	0	0	0	36	0	0	0	36	0
Os01g0495701	36	0	14	22	-14	0	12	24	-12	0	12	24	-12	0	9	27	-9
Os01g0495900	36	0	3	33	-3	0	1	35	-1	0	0	36	0	0	0	36	0
Os01g0496900	36	1	4	31	-3	0	0	36	0	0	0	36	0	0	0	36	0
Os01g0497400	36	0	0	36	0	0	0	36	0	0	0	36	0	0	0	36	0
Os01g0498200	36	3	1	32	2	1	0	35	1	0	0	36	0	0	0	36	0
Os01g0498300	36	7	3	26	4	4	0	32	4	0	0	36	0	0	0	36	0
Os01g0498802	36	11	1	24	10	6	0	30	6	1	0	35	1	0	0	36	0
Os01g0499300	36	0	2	34	-2	0	1	35	-1	0	0	36	0	0	0	36	0
Os01g0500100	36	4	1	31	3	2	0	34	2	0	0	36	0	0	0	36	0
Os01g0500400	36	1	5	30	-4	0	1	35	-1	0	0	36	0	0	0	36	0
Os01g0500500	36	0	2	34	-2	0	0	36	0	0	0	36	0	0	0	36	0
Os01g0500600	36	1	2	33	-1	0	1	35	-1	0	0	36	0	0	0	36	0
Os01g0500750	36	4	1	31	3	1	0	35	1	0	0	36	0	0	0	36	0
Os01g0500825	36	0	1	35	-1	0	0	36	0	0	0	36	0	0	0	36	0
Os01g0500900	36	2	2	32	0	0	0	36	0	0	0	36	0	0	0	36	0
Os01g0501000	36	0	4	32	-4	0	1	35	-1	0	0	36	0	0	0	36	0
Os01g0501700	36	0	1	35	-1	0	1	35	-1	0	0	36	0	0	0	36	0
Os01g0501800	36	3	7	26	-4	3	5	28	-2	0	0	36	0	0	0	36	0
Os01g0502300	36	0	0	36	0	0	0	36	0	0	0	36	0	0	0	36	0
Os01g0502400	36	2	0	34	2	0	0	36	0	0	0	36	0	0	0	36	0
Os01g0502700	36	8	15	13	-7	6	11	19	-5	1	0	35	1	0	0	36	0
Os01g0502800	36	3	3	30	0	1	3	32	-2	0	0	36	0	0	0	36	0
Os01g0502900	36	7	6	23	1	2	1	33	1	0	0	36	0	0	0	36	0
Os01g0503400	36	0	4	32	-4	0	0	36	0	0	0	36	0	0	0	36	0
Os01g0504100	36	2	5	29	-3	1	3	32	-2	0	0	36	0	0	0	36	0
Os01g0504300	36	0	0	36	0	0	0	36	0	0	0	36	0	0	0	36	0
Os01g0504500	36	7	3	26	4	3	0	33	3	0	0	36	0	0	0	36	0
Os01g0504950	36	1	0	35	1	0	0	36	0	0	0	36	0	0	0	36	0
Os01g0505400	36	11	0	25	11	5	0	31	5	1	0	35	1	0	0	36	0
Os01g0505500	36	0	0	36	0	0	0	36	0	0	0	36	0	0	0	36	0
Os01g0505600	36	3	6	27	-3	0	3	33	-3	0	0	36	0	0	0	36	0
Os01g0505700	36	1	3	32	-2	0	0	36	0	0	0	36	0	0	0	36	0
Os01g0505866	36	4	7	25	-3	2	4	30	-2	0	0	36	0	0	0	36	0
Os01g0506100	36	2	1	33	1	0	0	36	0	0	0	36	0	0	0	36	0
Os01g0506200	36	1	1	34	0	0	1	35	-1	0	0	36	0	0	0	36	0
Os01g0507000	36	1	9	26	-8	0	1	35	-1	0	0	36	0	0	0	36	0
Os01g0507300	36	5	1	30	4	3	0	33	3	0	0	36	0	0	0	36	0
Os01g0507500	36	2	0	34	2	0	0	36	0	0	0	36	0	0	0	36	0
Os01g0507700	36	3	5	28	-2	2	1	33	1	0	0	36	0	0	0	36	0
Os01g0507900	36	2	1	33	1	1	0	35	1	0	0	36	0	0	0	36	0
Os01g0508000	36	12	3	21	9	6	1	29	5	0	0	36	0	0	0	36	0
Os01g0508050	36	3	2	31	1	1	0	35	1	0	0	36	0	0	0	36	0
Os01g0508100	36	9	0	27	9	4	0	32	4	0	0	36	0	0	0	36	0
Os01g0508300	36	3	0	33	3	0	0	36	0	0	0	36	0	0	0	36	0
Os01g0508500	36	6	10	20	-4	3	3	30	0	1	0	35	1	0	0	36	0
Os01g0509400	36	1	3	32	-2	1	0	35	1	0	0	36	0	0	0	36	0
Os01g0509700	36	0	0	36	0	0	0	36	0	0	0	36	0	0	0	36	0
Os01g0509750	36	0	0	36	0	0	0	36	0	0	0	36	0	0	0	36	0
Os01g0509800	36	1	0	35	1	0	0	36	0	0	0	36	0	0	0	36	0
Os01g0509900	36	0	0	36	0	0	0	36	0	0	0	36	0	0	0	36	0
Os01g0510100	36	0	0	36	0	0	0	36	0	0	0	36	0	0	0	36	0
Os01g0510200	36	18	9	9	9	14	6	16	8	3	1	32	2	1	1	34	0
Os01g0510500	36	5	0	31	5	1	0	35	1	0	0	36	0	0	0	36	0
Os01g0510600	36	3	2	31	1	0	0	36	0	0	0	36	0	0	0	36	0
Os01g0510701	36	4	0	32	4	1	0	35	1	0	0	36	0	0	0	36	0
Os01g0510800	36	0	0	36	0	0	0	36	0	0	0	36	0	0	0	36	0
Os01g0510901	36	0	0	36	0	0	0	36	0	0	0	36	0	0	0	36	0
Os01g0511000	36	1	12	23	-11	1	3	32	-2	0	0	36	0	0	0	36	0
Os01g0511100	36	24	2	10	22	18	0	18	18	8	0	28	8	6	0	30	6
Os01g0511200	36	2	0	34	2	1	0	35	1	0	0	36	0	0	0	36	0
Os01g0511300	36	2	1	33	1	0	1	35	-1	0	0	36	0	0	0	36	0
Os01g0511400	36	0	0	36	0	0	0	36	0	0	0	36	0	0	0	36	0
Os01g0511600	36	3	5	28	-2	1	2	33	-1	0	0	36	0	0	0	36	0
Os01g0511700	36	0	3	33	-3	0	1	35	-1	0	0	36	0	0	0	36	0
Os01g0511800	36	2	3	31	-1	0	1	35	-1	0	0	36	0	0	0	36	0
Os01g0512100	36	4	0	32	4	0	0	36	0	0	0	36	0	0	0	36	0
Os01g0512200	36	1	1	34	0	0	1	35	-1	0	0	36	0	0	0	36	0
Os01g0512400	36	4	0	32	4	1	0	35	1	0	0	36	0	0	0	36	0
Os01g0512700	36	1	1	34	0	1	0	35	1	0	0	36	0	0	0	36	0
Os01g0512800	36	0	0	36	0	0	0	36	0	0	0	36	0	0	0	36	0
Os01g0513100	36	2	0	34	2	2	0	34	2	0	0	36	0	0	0	36	0
Os01g0513200	36	1	0	35	1	0	0	36	0	0	0	36	0	0	0	36	0
Os01g0513400	36	7	1	28	6	5	0	31	5	0	0	36	0	0	0	36	0
Os01g0513500	36	4	0	32	4	2	0	34	2	0	0	36	0	0	0	36	0
Os01g0513700	36	3	0	33	3	1	0	35	1	0	0	36	0	0	0	36	0
Os01g0513800	36	0	5	31	-5	0	2	34	-2	0	0	36	0	0	0	36	0
Os01g0513850	36	0	2	34	-2	0	0	36	0	0	0	36	0	0	0	36	0
Os01g0513900	36	6	7	23	-1	5	3	28	2	0	0	36	0	0	0	36	0
Os01g0513950	36	1	3	32	-2	1	2	33	-1	1	1	34	0	0	0	36	0
Os01g0514000	36	4	0	32	4	0	0	36	0	0	0	36	0	0	0	36	0
Os01g0514300	36	0	1	35	-1	0	0	36	0	0	0	36	0	0	0	36	0
Os01g0514450	36	0	0	36	0	0	0	36	0	0	0	36	0	0	0	36	0
Os01g0514600	36	3	9	24	-6	2	2	32	0	0	0	36	0	0	0	36	0
Os01g0514700	36	7	2	27	5	2	0	34	2	0	0	36	0	0	0	36	0
Os01g0514850	36	0	3	33	-3	0	0	36	0	0	0	36	0	0	0	36	0
Os01g0515300	36	1	0	35	1	0	0	36	0	0	0	36	0	0	0	36	0
Os01g0516200	36	5	4	27	1	2	2	32	0	0	0	36	0	0	0	36	0
Os01g0516600	36	1	4	31	-3	0	0	36	0	0	0	36	0	0	0	36	0
Os01g0516625	36	0	0	36	0	0	0	36	0	0	0	36	0	0	0	36	0
Os01g0516700	36	1	2	33	-1	0	0	36	0	0	0	36	0	0	0	36	0
Os01g0516900	36	0	0	36	0	0	0	36	0	0	0	36	0	0	0	36	0
Os01g0517500	36	0	0	36	0	0	0	36	0	0	0	36	0	0	0	36	0
Os01g0517800	36	0	0	36	0	0	0	36	0	0	0	36	0	0	0	36	0
Os01g0517900	36	0	0	36	0	0	0	36	0	0	0	36	0	0	0	36	0
Os01g0518000	36	0	0	36	0	0	0	36	0	0	0	36	0	0	0	36	0
Os01g0518300	36	0	0	36	0	0	0	36	0	0	0	36	0	0	0	36	0
Os01g0518400	36	0	0	36	0	0	0	36	0	0	0	36	0	0	0	36	0
[truncated: 35,655 more rows]

## Sheet: Drought_Resistant-score
GeneID	all	up1.5	dn1.5	unchange1.5	TN1.5	up2	dn2	unchange2	TN2	up5	dn5	unchange5	TN5	up10	dn10	unchange10	TN10
Os01g0100100	31	0	4	27	-4	0	2	29	-2	0	0	31	0	0	0	31	0
Os01g0100200	31	0	0	31	0	0	0	31	0	0	0	31	0	0	0	31	0
Os01g0100300	31	0	0	31	0	0	0	31	0	0	0	31	0	0	0	31	0
Os01g0100400	31	5	0	26	5	2	0	29	2	0	0	31	0	0	0	31	0
Os01g0100466	31	0	0	31	0	0	0	31	0	0	0	31	0	0	0	31	0
Os01g0100500	31	2	0	29	2	0	0	31	0	0	0	31	0	0	0	31	0
Os01g0100600	31	2	2	27	0	0	0	31	0	0	0	31	0	0	0	31	0
Os01g0100650	31	4	4	23	0	3	3	25	0	0	1	30	-1	0	0	31	0
Os01g0100700	31	9	10	12	-1	5	5	21	0	0	0	31	0	0	0	31	0
Os01g0100800	31	4	2	25	2	1	1	29	0	0	0	31	0	0	0	31	0
Os01g0100900	31	5	3	23	2	2	0	29	2	0	0	31	0	0	0	31	0
Os01g0101150	31	3	9	19	-6	0	8	23	-8	0	0	31	0	0	0	31	0
Os01g0101175	31	2	1	28	1	0	0	31	0	0	0	31	0	0	0	31	0
Os01g0101200	31	1	13	17	-12	0	6	25	-6	0	0	31	0	0	0	31	0
Os01g0101300	31	0	5	26	-5	0	0	31	0	0	0	31	0	0	0	31	0
Os01g0101600	31	2	3	26	-1	0	0	31	0	0	0	31	0	0	0	31	0
Os01g0101700	31	8	11	12	-3	5	5	21	0	4	3	24	1	1	3	27	-2
Os01g0101800	31	2	0	29	2	0	0	31	0	0	0	31	0	0	0	31	0
Os01g0101850	31	0	0	31	0	0	0	31	0	0	0	31	0	0	0	31	0
Os01g0101900	31	0	0	31	0	0	0	31	0	0	0	31	0	0	0	31	0
Os01g0102000	31	1	0	30	1	0	0	31	0	0	0	31	0	0	0	31	0
Os01g0102300	31	4	11	16	-7	0	8	23	-8	0	0	31	0	0	0	31	0
Os01g0102400	31	6	0	25	6	3	0	28	3	0	0	31	0	0	0	31	0
Os01g0102500	31	5	3	23	2	1	0	30	1	0	0	31	0	0	0	31	0
Os01g0102600	31	3	12	16	-9	0	8	23	-8	0	0	31	0	0	0	31	0
Os01g0102700	31	8	8	15	0	0	1	30	-1	0	0	31	0	0	0	31	0
Os01g0102800	31	3	0	28	3	1	0	30	1	0	0	31	0	0	0	31	0
Os01g0102850	31	5	6	20	-1	3	5	23	-2	3	2	26	1	1	0	30	1
Os01g0102900	31	8	8	15	0	5	5	21	0	3	4	24	-1	3	0	28	3
Os01g0103000	31	13	4	14	9	9	4	18	5	3	4	24	-1	3	0	28	3
Os01g0103050	31	7	0	24	7	1	0	30	1	0	0	31	0	0	0	31	0
Os01g0103075	31	0	0	31	0	0	0	31	0	0	0	31	0	0	0	31	0
Os01g0103100	31	11	2	18	9	11	0	20	11	1	0	30	1	0	0	31	0
Os01g0103400	31	0	0	31	0	0	0	31	0	0	0	31	0	0	0	31	0
Os01g0103600	31	7	9	15	-2	2	5	24	-3	0	0	31	0	0	0	31	0
Os01g0103650	31	0	0	31	0	0	0	31	0	0	0	31	0	0	0	31	0
Os01g0103700	31	4	6	21	-2	0	1	30	-1	0	0	31	0	0	0	31	0
Os01g0103800	31	6	2	23	4	1	0	30	1	0	0	31	0	0	0	31	0
Os01g0103900	31	2	0	29	2	0	0	31	0	0	0	31	0	0	0	31	0
Os01g0104000	31	2	2	27	0	0	0	31	0	0	0	31	0	0	0	31	0
Os01g0104100	31	0	4	27	-4	0	1	30	-1	0	0	31	0	0	0	31	0
Os01g0104200	31	1	1	29	0	1	0	30	1	0	0	31	0	0	0	31	0
Os01g0104350	31	16	2	13	14	5	0	26	5	0	0	31	0	0	0	31	0
Os01g0104400	31	9	2	20	7	0	1	30	-1	0	0	31	0	0	0	31	0
Os01g0104500	31	0	0	31	0	0	0	31	0	0	0	31	0	0	0	31	0
Os01g0104600	31	1	6	24	-5	0	2	29	-2	0	0	31	0	0	0	31	0
Os01g0104800	31	7	10	14	-3	5	6	20	-1	0	0	31	0	0	0	31	0
Os01g0104900	31	2	0	29	2	0	0	31	0	0	0	31	0	0	0	31	0
Os01g0105300	31	2	0	29	2	0	0	31	0	0	0	31	0	0	0	31	0
Os01g0105400	31	4	1	26	3	1	0	30	1	0	0	31	0	0	0	31	0
Os01g0105700	31	8	0	23	8	4	0	27	4	0	0	31	0	0	0	31	0
Os01g0105800	31	10	0	21	10	7	0	24	7	2	0	29	2	0	0	31	0
Os01g0105900	31	17	0	14	17	16	0	15	16	5	0	26	5	0	0	31	0
Os01g0106200	31	6	1	24	5	1	0	30	1	0	0	31	0	0	0	31	0
Os01g0106300	31	2	13	16	-11	1	9	21	-8	0	5	26	-5	0	5	26	-5
Os01g0106400	31	6	14	11	-8	2	12	17	-10	0	4	27	-4	0	2	29	-2
Os01g0106500	31	7	8	16	-1	4	2	25	2	2	0	29	2	0	0	31	0
Os01g0106600	31	5	4	22	1	3	1	27	2	0	0	31	0	0	0	31	0
Os01g0106700	31	3	1	27	2	2	1	28	1	0	0	31	0	0	0	31	0
Os01g0106750	31	7	5	19	2	5	3	23	2	0	0	31	0	0	0	31	0
Os01g0106800	31	7	5	19	2	0	0	31	0	0	0	31	0	0	0	31	0
Os01g0106900	31	5	7	19	-2	4	6	21	-2	0	0	31	0	0	0	31	0
Os01g0107000	31	4	2	25	2	0	0	31	0	0	0	31	0	0	0	31	0
Os01g0107400	31	8	6	17	2	3	6	22	-3	3	4	24	-1	0	1	30	-1
Os01g0107700	31	5	1	25	4	4	0	27	4	0	0	31	0	0	0	31	0
Os01g0107750	31	0	0	31	0	0	0	31	0	0	0	31	0	0	0	31	0
Os01g0107900	31	10	1	20	9	5	0	26	5	0	0	31	0	0	0	31	0
Os01g0108000	31	3	1	27	2	0	1	30	-1	0	0	31	0	0	0	31	0
Os01g0108200	31	2	1	28	1	0	0	31	0	0	0	31	0	0	0	31	0
Os01g0108400	31	5	8	18	-3	4	5	22	-1	2	2	27	0	0	1	30	-1
Os01g0108500	31	4	3	24	1	4	2	25	2	0	1	30	-1	0	1	30	-1
Os01g0108600	31	4	10	17	-6	0	9	22	-9	0	1	30	-1	0	0	31	0
Os01g0108700	31	0	0	31	0	0	0	31	0	0	0	31	0	0	0	31	0
Os01g0108800	31	0	6	25	-6	0	4	27	-4	0	0	31	0	0	0	31	0
Os01g0109000	31	0	2	29	-2	0	1	30	-1	0	0	31	0	0	0	31	0
Os01g0109201	31	6	0	25	6	5	0	26	5	0	0	31	0	0	0	31	0
Os01g0109300	31	9	2	20	7	6	1	24	5	4	0	27	4	2	0	29	2
Os01g0109366	31	1	1	29	0	0	0	31	0	0	0	31	0	0	0	31	0
Os01g0109432	31	2	1	28	1	0	0	31	0	0	0	31	0	0	0	31	0
Os01g0109500	31	0	0	31	0	0	0	31	0	0	0	31	0	0	0	31	0
Os01g0109700	31	7	0	24	7	3	0	28	3	0	0	31	0	0	0	31	0
Os01g0109750	31	2	12	17	-10	0	2	29	-2	0	0	31	0	0	0	31	0
Os01g0110050	31	2	1	28	1	0	0	31	0	0	0	31	0	0	0	31	0
Os01g0110100	31	4	4	23	0	3	0	28	3	0	0	31	0	0	0	31	0
Os01g0110200	31	13	5	13	8	12	0	19	12	5	0	26	5	1	0	30	1
Os01g0110400	31	19	0	12	19	14	0	17	14	1	0	30	1	0	0	31	0
Os01g0110500	31	4	8	19	-4	2	4	25	-2	0	0	31	0	0	0	31	0
Os01g0110600	31	0	0	31	0	0	0	31	0	0	0	31	0	0	0	31	0
Os01g0110700	31	0	5	26	-5	0	4	27	-4	0	0	31	0	0	0	31	0
Os01g0110800	31	5	2	24	3	2	0	29	2	0	0	31	0	0	0	31	0
Os01g0111000	31	1	9	21	-8	1	8	22	-7	0	0	31	0	0	0	31	0
Os01g0111100	31	2	14	15	-12	1	8	22	-7	0	1	30	-1	0	1	30	-1
Os01g0111200	31	1	1	29	0	0	0	31	0	0	0	31	0	0	0	31	0
Os01g0111300	31	6	9	16	-3	2	3	26	-1	0	0	31	0	0	0	31	0
Os01g0111400	31	6	1	24	5	1	0	30	1	0	0	31	0	0	0	31	0
Os01g0111500	31	1	0	30	1	1	0	30	1	0	0	31	0	0	0	31	0
Os01g0111600	31	1	0	30	1	0	0	31	0	0	0	31	0	0	0	31	0
Os01g0111700	31	1	13	17	-12	1	11	19	-10	0	9	22	-9	0	8	23	-8
Os01g0111800	31	4	6	21	-2	1	1	29	0	0	0	31	0	0	0	31	0
Os01g0111900	31	2	13	16	-11	1	7	23	-6	1	0	30	1	0	0	31	0
Os01g0112000	31	3	0	28	3	2	0	29	2	0	0	31	0	0	0	31	0
Os01g0112050	31	7	0	24	7	2	0	29	2	0	0	31	0	0	0	31	0
Os01g0112100	31	6	0	25	6	1	0	30	1	0	0	31	0	0	0	31	0
Os01g0112201	31	5	6	20	-1	3	4	24	-1	0	0	31	0	0	0	31	0
Os01g0112300	31	5	2	24	3	2	0	29	2	0	0	31	0	0	0	31	0
Os01g0112400	31	1	2	28	-1	0	0	31	0	0	0	31	0	0	0	31	0
Os01g0112500	31	15	2	14	13	8	0	23	8	0	0	31	0	0	0	31	0
Os01g0112600	31	8	0	23	8	3	0	28	3	2	0	29	2	1	0	30	1
Os01g0112800	31	0	0	31	0	0	0	31	0	0	0	31	0	0	0	31	0
Os01g0113000	31	0	0	31	0	0	0	31	0	0	0	31	0	0	0	31	0
Os01g0113150	31	0	0	31	0	0	0	31	0	0	0	31	0	0	0	31	0
Os01g0113200	31	1	8	22	-7	1	6	24	-5	0	0	31	0	0	0	31	0
Os01g0113300	31	0	8	23	-8	0	7	24	-7	0	0	31	0	0	0	31	0
Os01g0113325	31	0	0	31	0	0	0	31	0	0	0	31	0	0	0	31	0
Os01g0113350	31	0	0	31	0	0	0	31	0	0	0	31	0	0	0	31	0
Os01g0113400	31	1	4	26	-3	0	1	30	-1	0	0	31	0	0	0	31	0
Os01g0113450	31	0	1	30	-1	0	0	31	0	0	0	31	0	0	0	31	0
Os01g0113500	31	1	9	21	-8	1	8	22	-7	0	4	27	-4	0	1	30	-1
Os01g0113600	31	10	3	18	7	3	0	28	3	0	0	31	0	0	0	31	0
Os01g0113650	31	11	10	10	1	2	8	21	-6	0	7	24	-7	0	0	31	0
Os01g0113700	31	3	8	20	-5	2	8	21	-6	0	3	28	-3	0	0	31	0
Os01g0113750	31	1	7	23	-6	0	4	27	-4	0	0	31	0	0	0	31	0
Os01g0113800	31	1	8	22	-7	1	7	23	-6	0	1	30	-1	0	0	31	0
Os01g0113900	31	0	14	17	-14	0	8	23	-8	0	0	31	0	0	0	31	0
Os01g0113950	31	0	1	30	-1	0	1	30	-1	0	0	31	0	0	0	31	0
Os01g0114000	31	0	0	31	0	0	0	31	0	0	0	31	0	0	0	31	0
Os01g0114100	31	2	6	23	-4	0	3	28	-3	0	0	31	0	0	0	31	0
Os01g0114150	31	2	3	26	-1	1	0	30	1	0	0	31	0	0	0	31	0
Os01g0114200	31	1	7	23	-6	0	5	26	-5	0	0	31	0	0	0	31	0
Os01g0114300	31	0	13	18	-13	0	10	21	-10	0	0	31	0	0	0	31	0
Os01g0114400	31	2	3	26	-1	2	1	28	1	0	0	31	0	0	0	31	0
Os01g0114402	31	0	2	29	-2	0	1	30	-1	0	0	31	0	0	0	31	0
Os01g0114550	31	0	8	23	-8	0	6	25	-6	0	0	31	0	0	0	31	0
Os01g0114600	31	0	8	23	-8	0	8	23	-8	0	0	31	0	0	0	31	0
Os01g0114650	31	0	1	30	-1	0	0	31	0	0	0	31	0	0	0	31	0
Os01g0114700	31	0	10	21	-10	0	7	24	-7	0	0	31	0	0	0	31	0
Os01g0114800	31	3	9	19	-6	2	1	28	1	0	0	31	0	0	0	31	0
Os01g0114900	31	0	7	24	-7	0	5	26	-5	0	0	31	0	0	0	31	0
Os01g0115100	31	0	8	23	-8	0	6	25	-6	0	0	31	0	0	0	31	0
Os01g0115200	31	0	1	30	-1	0	0	31	0	0	0	31	0	0	0	31	0
Os01g0115300	31	0	3	28	-3	0	0	31	0	0	0	31	0	0	0	31	0
Os01g0115500	31	1	11	19	-10	0	5	26	-5	0	1	30	-1	0	0	31	0
Os01g0115533	31	0	7	24	-7	0	5	26	-5	0	0	31	0	0	0	31	0
Os01g0115566	31	0	11	20	-11	0	5	26	-5	0	1	30	-1	0	0	31	0
Os01g0115600	31	1	20	10	-19	0	15	16	-15	0	1	30	-1	0	0	31	0
Os01g0115700	31	0	17	14	-17	0	12	19	-12	0	5	26	-5	0	0	31	0
Os01g0115725	31	0	14	17	-14	0	11	20	-11	0	4	27	-4	0	0	31	0
Os01g0115750	31	0	6	25	-6	0	3	28	-3	0	0	31	0	0	0	31	0
Os01g0115752	31	0	1	30	-1	0	0	31	0	0	0	31	0	0	0	31	0
Os01g0115800	31	0	4	27	-4	0	1	30	-1	0	0	31	0	0	0	31	0
Os01g0115900	31	0	10	21	-10	0	6	25	-6	0	1	30	-1	0	0	31	0
Os01g0115950	31	0	3	28	-3	0	1	30	-1	0	0	31	0	0	0	31	0
Os01g0116000	31	0	1	30	-1	0	0	31	0	0	0	31	0	0	0	31	0
Os01g0116100	31	4	5	22	-1	1	2	28	-1	0	0	31	0	0	0	31	0
Os01g0116101	31	0	0	31	0	0	0	31	0	0	0	31	0	0	0	31	0
Os01g0116200	31	0	2	29	-2	0	1	30	-1	0	0	31	0	0	0	31	0
Os01g0116250	31	1	0	30	1	0	0	31	0	0	0	31	0	0	0	31	0
Os01g0116300	31	1	1	29	0	0	0	31	0	0	0	31	0	0	0	31	0
Os01g0116400	31	1	6	24	-5	0	3	28	-3	0	0	31	0	0	0	31	0
Os01g0116600	31	4	2	25	2	0	0	31	0	0	0	31	0	0	0	31	0
Os01g0116650	31	2	0	29	2	1	0	30	1	0	0	31	0	0	0	31	0
Os01g0116800	31	2	1	28	1	2	0	29	2	0	0	31	0	0	0	31	0
Os01g0116900	31	0	9	22	-9	0	3	28	-3	0	0	31	0	0	0	31	0
Os01g0116901	31	1	9	21	-8	0	8	23	-8	0	0	31	0	0	0	31	0
Os01g0117000	31	1	9	21	-8	0	5	26	-5	0	0	31	0	0	0	31	0
Os01g0117025	31	0	7	24	-7	0	5	26	-5	0	1	30	-1	0	0	31	0
Os01g0117050	31	2	7	22	-5	0	6	25	-6	0	2	29	-2	0	0	31	0
Os01g0117100	31	2	13	16	-11	0	9	22	-9	0	0	31	0	0	0	31	0
Os01g0117200	31	1	4	26	-3	0	4	27	-4	0	1	30	-1	0	0	31	0
Os01g0117233	31	1	3	27	-2	1	3	27	-2	0	0	31	0	0	0	31	0
Os01g0117266	31	2	2	27	0	1	1	29	0	0	0	31	0	0	0	31	0
Os01g0117300	31	0	3	28	-3	0	1	30	-1	0	0	31	0	0	0	31	0
Os01g0117400	31	0	10	21	-10	0	8	23	-8	0	3	28	-3	0	0	31	0
Os01g0117450	31	0	4	27	-4	0	3	28	-3	0	0	31	0	0	0	31	0
Os01g0117500	31	0	4	27	-4	0	1	30	-1	0	0	31	0	0	0	31	0
Os01g0117600	31	2	7	22	-5	1	5	25	-4	0	0	31	0	0	0	31	0
Os01g0117650	31	0	0	31	0	0	0	31	0	0	0	31	0	0	0	31	0
Os01g0117700	31	1	5	25	-4	0	4	27	-4	0	1	30	-1	0	0	31	0
Os01g0117900	31	5	11	15	-6	2	9	20	-7	0	2	29	-2	0	0	31	0
Os01g0118000	31	5	4	22	1	2	1	28	1	0	0	31	0	0	0	31	0
Os01g0118033	31	1	1	29	0	0	0	31	0	0	0	31	0	0	0	31	0
Os01g0118066	31	0	3	28	-3	0	1	30	-1	0	0	31	0	0	0	31	0
Os01g0118100	31	1	3	27	-2	0	1	30	-1	0	0	31	0	0	0	31	0
Os01g0118300	31	1	3	27	-2	0	2	29	-2	0	0	31	0	0	0	31	0
Os01g0118350	31	0	0	31	0	0	0	31	0	0	0	31	0	0	0	31	0
Os01g0118400	31	8	14	9	-6	5	12	14	-7	1	9	21	-8	0	8	23	-8
Os01g0118600	31	2	0	29	2	1	0	30	1	0	0	31	0	0	0	31	0
Os01g0118700	31	14	1	16	13	9	0	22	9	1	0	30	1	0	0	31	0
Os01g0119000	31	3	0	28	3	1	0	30	1	0	0	31	0	0	0	31	0
Os01g0119050	31	3	11	17	-8	3	8	20	-5	0	0	31	0	0	0	31	0
Os01g0119100	31	1	11	19	-10	1	7	23	-6	1	2	28	-1	0	0	31	0
Os01g0119500	31	0	9	22	-9	0	3	28	-3	0	0	31	0	0	0	31	0
Os01g0119800	31	1	0	30	1	0	0	31	0	0	0	31	0	0	0	31	0
Os01g0120300	31	5	5	21	0	2	1	28	1	0	0	31	0	0	0	31	0
Os01g0120400	31	5	8	18	-3	2	5	24	-3	0	0	31	0	0	0	31	0
Os01g0120500	31	5	4	22	1	4	4	23	0	0	2	29	-2	0	0	31	0
Os01g0120600	31	13	2	16	11	5	0	26	5	0	0	31	0	0	0	31	0
Os01g0120700	31	13	0	18	13	6	0	25	6	0	0	31	0	0	0	31	0
Os01g0120800	31	8	5	18	3	4	0	27	4	0	0	31	0	0	0	31	0
Os01g0121000	31	10	1	20	9	3	0	28	3	0	0	31	0	0	0	31	0
Os01g0121100	31	6	2	23	4	1	0	30	1	0	0	31	0	0	0	31	0
Os01g0121200	31	5	5	21	0	3	1	27	2	0	0	31	0	0	0	31	0
Os01g0121300	31	5	4	22	1	3	4	24	-1	0	0	31	0	0	0	31	0
Os01g0121400	31	0	0	31	0	0	0	31	0	0	0	31	0	0	0	31	0
Os01g0121500	31	11	11	9	0	9	8	14	1	0	3	28	-3	0	2	29	-2
Os01g0121600	31	21	0	10	21	16	0	15	16	4	0	27	4	1	0	30	1
Os01g0121700	31	1	0	30	1	0	0	31	0	0	0	31	0	0	0	31	0
Os01g0121800	31	9	0	22	9	2	0	29	2	0	0	31	0	0	0	31	0
Os01g0121900	31	0	0	31	0	0	0	31	0	0	0	31	0	0	0	31	0
Os01g0121950	31	1	0	30	1	0	0	31	0	0	0	31	0	0	0	31	0
Os01g0122000	31	6	2	23	4	3	1	27	2	0	0	31	0	0	0	31	0
Os01g0122200	31	0	0	31	0	0	0	31	0	0	0	31	0	0	0	31	0
Os01g0122367	31	0	0	31	0	0	0	31	0	0	0	31	0	0	0	31	0
Os01g0122534	31	0	0	31	0	0	0	31	0	0	0	31	0	0	0	31	0
Os01g0122701	31	0	0	31	0	0	0	31	0	0	0	31	0	0	0	31	0
Os01g0123500	31	1	0	30	1	1	0	30	1	0	0	31	0	0	0	31	0
Os01g0123700	31	4	3	24	1	0	0	31	0	0	0	31	0	0	0	31	0
Os01g0123800	31	0	3	28	-3	0	2	29	-2	0	0	31	0	0	0	31	0
Os01g0123900	31	16	4	11	12	13	3	15	10	7	0	24	7	2	0	29	2
Os01g0124000	31	13	0	18	13	12	0	19	12	7	0	24	7	2	0	29	2
Os01g0124100	31	13	3	15	10	10	1	20	9	5	0	26	5	5	0	26	5
Os01g0124200	31	22	0	9	22	16	0	15	16	10	0	21	10	6	0	25	6
Os01g0124401	31	15	0	16	15	11	0	20	11	8	0	23	8	6	0	25	6
Os01g0124550	31	0	0	31	0	0	0	31	0	0	0	31	0	0	0	31	0
Os01g0124600	31	0	0	31	0	0	0	31	0	0	0	31	0	0	0	31	0
Os01g0124650	31	25	2	4	23	23	2	6	21	13	0	18	13	8	0	23	8
Os01g0124700	31	17	0	14	17	13	0	18	13	7	0	24	7	5	0	26	5
Os01g0124900	31	0	0	31	0	0	0	31	0	0	0	31	0	0	0	31	0
Os01g0125000	31	0	0	31	0	0	0	31	0	0	0	31	0	0	0	31	0
Os01g0125500	31	0	0	31	0	0	0	31	0	0	0	31	0	0	0	31	0
Os01g0125550	31	3	3	25	0	3	1	27	2	0	0	31	0	0	0	31	0
Os01g0125600	31	12	2	17	10	6	0	25	6	0	0	31	0	0	0	31	0
Os01g0125700	31	4	1	26	3	1	0	30	1	0	0	31	0	0	0	31	0
Os01g0125800	31	12	0	19	12	7	0	24	7	0	0	31	0	0	0	31	0
Os01g0125850	31	0	0	31	0	0	0	31	0	0	0	31	0	0	0	31	0
Os01g0125900	31	3	1	27	2	0	0	31	0	0	0	31	0	0	0	31	0
Os01g0126000	31	0	0	31	0	0	0	31	0	0	0	31	0	0	0	31	0
Os01g0126100	31	0	0	31	0	0	0	31	0	0	0	31	0	0	0	31	0
Os01g0126200	31	0	17	14	-17	0	10	21	-10	0	2	29	-2	0	0	31	0
Os01g0126401	31	0	5	26	-5	0	0	31	0	0	0	31	0	0	0	31	0
Os01g0126600	31	4	1	26	3	3	0	28	3	0	0	31	0	0	0	31	0
Os01g0126900	31	1	0	30	1	0	0	31	0	0	0	31	0	0	0	31	0
Os01g0127000	31	0	1	30	-1	0	0	31	0	0	0	31	0	0	0	31	0
Os01g0127100	31	0	0	31	0	0	0	31	0	0	0	31	0	0	0	31	0
Os01g0127200	31	0	1	30	-1	0	1	30	-1	0	0	31	0	0	0	31	0
Os01g0127300	31	6	2	23	4	1	1	29	0	0	0	31	0	0	0	31	0
Os01g0127400	31	8	2	21	6	5	0	26	5	0	0	31	0	0	0	31	0
Os01g0127450	31	8	2	21	6	4	0	27	4	0	0	31	0	0	0	31	0
Os01g0127500	31	0	0	31	0	0	0	31	0	0	0	31	0	0	0	31	0
Os01g0127600	31	12	1	18	11	9	1	21	8	1	1	29	0	1	1	29	0
Os01g0127700	31	3	8	20	-5	1	8	22	-7	0	0	31	0	0	0	31	0
Os01g0127900	31	7	9	15	-2	3	5	23	-2	0	0	31	0	0	0	31	0
Os01g0128000	31	9	0	22	9	4	0	27	4	0	0	31	0	0	0	31	0
Os01g0128100	31	1	0	30	1	0	0	31	0	0	0	31	0	0	0	31	0
Os01g0128200	31	16	4	11	12	16	0	15	16	6	0	25	6	4	0	27	4
Os01g0128250	31	17	0	14	17	9	0	22	9	4	0	27	4	1	0	30	1
Os01g0128300	31	18	1	12	17	10	0	21	10	1	0	30	1	0	0	31	0
Os01g0128400	31	8	4	19	4	4	2	25	2	0	0	31	0	0	0	31	0
Os01g0128700	31	3	5	23	-2	3	5	23	-2	0	0	31	0	0	0	31	0
Os01g0128800	31	5	12	14	-7	1	5	25	-4	0	0	31	0	0	0	31	0
Os01g0129200	31	0	0	31	0	0	0	31	0	0	0	31	0	0	0	31	0
Os01g0129500	31	5	5	21	0	2	4	25	-2	0	0	31	0	0	0	31	0
Os01g0129550	31	0	0	31	0	0	0	31	0	0	0	31	0	0	0	31	0
Os01g0129600	31	0	1	30	-1	0	1	30	-1	0	0	31	0	0	0	31	0
Os01g0129800	31	3	1	27	2	3	0	28	3	0	0	31	0	0	0	31	0
Os01g0130000	31	20	0	11	20	18	0	13	18	1	0	30	1	0	0	31	0
Os01g0130100	31	9	0	22	9	6	0	25	6	0	0	31	0	0	0	31	0
Os01g0130200	31	0	18	13	-18	0	16	15	-16	0	6	25	-6	0	4	27	-4
Os01g0130400	31	12	1	18	11	4	1	26	3	0	0	31	0	0	0	31	0
Os01g0130500	31	5	2	24	3	2	0	29	2	0	0	31	0	0	0	31	0
Os01g0130900	31	6	2	23	4	2	0	29	2	0	0	31	0	0	0	31	0
Os01g0131250	31	0	0	31	0	0	0	31	0	0	0	31	0	0	0	31	0
Os01g0131300	31	4	2	25	2	0	1	30	-1	0	0	31	0	0	0	31	0
Os01g0131450	31	6	1	24	5	4	0	27	4	0	0	31	0	0	0	31	0
Os01g0131600	31	8	2	21	6	3	0	28	3	0	0	31	0	0	0	31	0
Os01g0131800	31	6	6	19	0	5	0	26	5	0	0	31	0	0	0	31	0
Os01g0131900	31	4	11	16	-7	3	5	23	-2	0	0	31	0	0	0	31	0
Os01g0132000	31	16	7	8	9	9	6	16	3	0	2	29	-2	0	0	31	0
Os01g0132050	31	0	6	25	-6	0	3	28	-3	0	0	31	0	0	0	31	0
Os01g0132100	31	0	3	28	-3	0	0	31	0	0	0	31	0	0	0	31	0
Os01g0132200	31	0	0	31	0	0	0	31	0	0	0	31	0	0	0	31	0
Os01g0132400	31	0	0	31	0	0	0	31	0	0	0	31	0	0	0	31	0
Os01g0132500	31	2	6	23	-4	1	3	27	-2	0	0	31	0	0	0	31	0
Os01g0132700	31	7	3	21	4	1	1	29	0	0	0	31	0	0	0	31	0
Os01g0132766	31	4	2	25	2	3	1	27	2	1	0	30	1	0	0	31	0
Os01g0132800	31	6	2	23	4	3	0	28	3	0	0	31	0	0	0	31	0
Os01g0133100	31	6	0	25	6	1	0	30	1	0	0	31	0	0	0	31	0
Os01g0133200	31	2	0	29	2	0	0	31	0	0	0	31	0	0	0	31	0
Os01g0133400	31	3	6	22	-3	1	0	30	1	0	0	31	0	0	0	31	0
Os01g0133500	31	8	1	22	7	7	0	24	7	3	0	28	3	0	0	31	0
Os01g0133600	31	4	0	27	4	0	0	31	0	0	0	31	0	0	0	31	0
Os01g0133650	31	0	0	31	0	0	0	31	0	0	0	31	0	0	0	31	0
Os01g0133700	31	0	0	31	0	0	0	31	0	0	0	31	0	0	0	31	0
Os01g0133799	31	1	0	30	1	0	0	31	0	0	0	31	0	0	0	31	0
Os01g0133832	31	0	1	30	-1	0	1	30	-1	0	0	31	0	0	0	31	0
Os01g0133866	31	0	5	26	-5	0	2	29	-2	0	0	31	0	0	0	31	0
Os01g0133900	31	3	5	23	-2	0	2	29	-2	0	0	31	0	0	0	31	0
Os01g0134200	31	0	7	24	-7	0	6	25	-6	0	0	31	0	0	0	31	0
Os01g0134500	31	3	11	17	-8	0	9	22	-9	0	0	31	0	0	0	31	0
Os01g0134700	31	4	10	17	-6	1	9	21	-8	0	9	22	-9	0	8	23	-8
Os01g0134800	31	0	0	31	0	0	0	31	0	0	0	31	0	0	0	31	0
Os01g0134850	31	0	0	31	0	0	0	31	0	0	0	31	0	0	0	31	0
Os01g0134900	31	10	3	18	7	7	1	23	6	0	0	31	0	0	0	31	0
Os01g0135000	31	0	1	30	-1	0	0	31	0	0	0	31	0	0	0	31	0
Os01g0135600	31	0	8	23	-8	0	2	29	-2	0	0	31	0	0	0	31	0
Os01g0135700	31	17	6	8	11	17	4	10	13	10	4	17	6	4	0	27	4
Os01g0135800	31	3	2	26	1	1	1	29	0	0	0	31	0	0	0	31	0
Os01g0135900	31	2	9	20	-7	1	4	26	-3	0	0	31	0	0	0	31	0
Os01g0136000	31	14	1	16	13	9	0	22	9	4	0	27	4	3	0	28	3
Os01g0136050	31	10	1	20	9	8	0	23	8	3	0	28	3	0	0	31	0
Os01g0136100	31	17	2	12	15	14	1	16	13	8	1	22	7	5	0	26	5
Os01g0136200	31	12	2	17	10	7	0	24	7	4	0	27	4	3	0	28	3
Os01g0136300	31	3	10	18	-7	3	10	18	-7	0	6	25	-6	0	0	31	0
Os01g0136400	31	8	5	18	3	5	0	26	5	0	0	31	0	0	0	31	0
Os01g0136450	31	4	6	21	-2	1	4	26	-3	0	0	31	0	0	0	31	0
Os01g0136500	31	8	8	15	0	2	8	21	-6	0	0	31	0	0	0	31	0
Os01g0136502	31	0	0	31	0	0	0	31	0	0	0	31	0	0	0	31	0
Os01g0136600	31	3	0	28	3	2	0	29	2	0	0	31	0	0	0	31	0
Os01g0136700	31	0	10	21	-10	0	6	25	-6	0	0	31	0	0	0	31	0
Os01g0136800	31	4	5	22	-1	2	3	26	-1	0	0	31	0	0	0	31	0
Os01g0136850	31	0	2	29	-2	0	0	31	0	0	0	31	0	0	0	31	0
Os01g0136900	31	5	3	23	2	4	2	25	2	0	0	31	0	0	0	31	0
Os01g0137066	31	0	0	31	0	0	0	31	0	0	0	31	0	0	0	31	0
Os01g0137125	31	1	9	21	-8	0	6	25	-6	0	2	29	-2	0	0	31	0
Os01g0137150	31	1	1	29	0	0	0	31	0	0	0	31	0	0	0	31	0
Os01g0137200	31	5	5	21	0	3	1	27	2	0	0	31	0	0	0	31	0
Os01g0137232	31	4	3	24	1	3	0	28	3	0	0	31	0	0	0	31	0
Os01g0137250	31	1	10	20	-9	1	8	22	-7	0	0	31	0	0	0	31	0
Os01g0137266	31	3	4	24	-1	0	1	30	-1	0	0	31	0	0	0	31	0
Os01g0137282	31	3	7	21	-4	1	5	25	-4	0	2	29	-2	0	0	31	0
Os01g0137300	31	2	0	29	2	0	0	31	0	0	0	31	0	0	0	31	0
Os01g0137400	31	0	1	30	-1	0	0	31	0	0	0	31	0	0	0	31	0
Os01g0137500	31	1	4	26	-3	0	2	29	-2	0	0	31	0	0	0	31	0
Os01g0137550	31	1	1	29	0	0	0	31	0	0	0	31	0	0	0	31	0
Os01g0137700	31	3	3	25	0	3	0	28	3	0	0	31	0	0	0	31	0
Os01g0137750	31	0	2	29	-2	0	2	29	-2	0	0	31	0	0	0	31	0
Os01g0137800	31	3	1	27	2	0	0	31	0	0	0	31	0	0	0	31	0
Os01g0137875	31	2	7	22	-5	0	3	28	-3	0	1	30	-1	0	0	31	0
Os01g0137950	31	1	10	20	-9	0	4	27	-4	0	0	31	0	0	0	31	0
Os01g0138000	31	0	6	25	-6	0	3	28	-3	0	0	31	0	0	0	31	0
Os01g0138100	31	4	1	26	3	1	0	30	1	0	0	31	0	0	0	31	0
Os01g0138232	31	1	0	30	1	0	0	31	0	0	0	31	0	0	0	31	0
Os01g0138300	31	0	9	22	-9	0	7	24	-7	0	0	31	0	0	0	31	0
Os01g0138350	31	1	6	24	-5	1	4	26	-3	0	0	31	0	0	0	31	0
Os01g0138400	31	4	8	19	-4	1	6	24	-5	0	3	28	-3	0	0	31	0
Os01g0138451	31	1	0	30	1	0	0	31	0	0	0	31	0	0	0	31	0
Os01g0138500	31	16	3	12	13	14	3	14	11	7	0	24	7	1	0	30	1
Os01g0138600	31	8	1	22	7	4	0	27	4	0	0	31	0	0	0	31	0
Os01g0138800	31	0	5	26	-5	0	0	31	0	0	0	31	0	0	0	31	0
Os01g0138900	31	12	1	18	11	5	0	26	5	3	0	28	3	0	0	31	0
Os01g0139000	31	6	5	20	1	2	2	27	0	0	1	30	-1	0	0	31	0
Os01g0139200	31	7	5	19	2	4	4	23	0	0	0	31	0	0	0	31	0
Os01g0139600	31	0	0	31	0	0	0	31	0	0	0	31	0	0	0	31	0
Os01g0139700	31	2	11	18	-9	0	5	26	-5	0	1	30	-1	0	0	31	0
Os01g0139900	31	1	0	30	1	1	0	30	1	0	0	31	0	0	0	31	0
Os01g0140100	31	4	7	20	-3	2	5	24	-3	0	0	31	0	0	0	31	0
Os01g0140400	31	2	1	28	1	1	1	29	0	0	0	31	0	0	0	31	0
Os01g0140500	31	7	6	18	1	5	2	24	3	0	0	31	0	0	0	31	0
Os01g0140700	31	1	2	28	-1	1	0	30	1	0	0	31	0	0	0	31	0
Os01g0141000	31	1	17	13	-16	1	13	17	-12	0	1	30	-1	0	0	31	0
Os01g0141100	31	6	5	20	1	3	2	26	1	0	0	31	0	0	0	31	0
Os01g0141150	31	2	5	24	-3	0	2	29	-2	0	0	31	0	0	0	31	0
Os01g0141300	31	0	0	31	0	0	0	31	0	0	0	31	0	0	0	31	0
Os01g0141450	31	0	0	31	0	0	0	31	0	0	0	31	0	0	0	31	0
Os01g0141600	31	3	6	22	-3	0	0	31	0	0	0	31	0	0	0	31	0
Os01g0141700	31	0	4	27	-4	0	0	31	0	0	0	31	0	0	0	31	0
Os01g0141900	31	7	1	23	6	3	0	28	3	0	0	31	0	0	0	31	0
Os01g0142100	31	4	7	20	-3	0	3	28	-3	0	0	31	0	0	0	31	0
Os01g0142200	31	1	7	23	-6	0	0	31	0	0	0	31	0	0	0	31	0
Os01g0142300	31	8	13	10	-5	5	8	18	-3	1	2	28	-1	0	0	31	0
Os01g0142500	31	14	2	15	12	3	0	28	3	0	0	31	0	0	0	31	0
Os01g0142600	31	5	3	23	2	2	1	28	1	0	0	31	0	0	0	31	0
Os01g0142800	31	16	4	11	12	11	3	17	8	0	0	31	0	0	0	31	0
Os01g0142875	31	1	0	30	1	0	0	31	0	0	0	31	0	0	0	31	0
Os01g0142950	31	4	1	26	3	1	0	30	1	0	0	31	0	0	0	31	0
Os01g0143100	31	2	7	22	-5	0	1	30	-1	0	0	31	0	0	0	31	0
Os01g0143300	31	6	7	18	-1	5	4	22	1	0	0	31	0	0	0	31	0
Os01g0143350	31	0	0	31	0	0	0	31	0	0	0	31	0	0	0	31	0
Os01g0143400	31	0	0	31	0	0	0	31	0	0	0	31	0	0	0	31	0
Os01g0143700	31	0	0	31	0	0	0	31	0	0	0	31	0	0	0	31	0
Os01g0143750	31	1	0	30	1	0	0	31	0	0	0	31	0	0	0	31	0
Os01g0143800	31	12	9	10	3	7	4	20	3	5	0	26	5	1	0	30	1
Os01g0143900	31	6	10	15	-4	2	7	22	-5	0	1	30	-1	0	0	31	0
Os01g0144000	31	2	3	26	-1	0	0	31	0	0	0	31	0	0	0	31	0
Os01g0144100	31	2	5	24	-3	0	1	30	-1	0	0	31	0	0	0	31	0
Os01g0144200	31	6	2	23	4	3	0	28	3	0	0	31	0	0	0	31	0
Os01g0144300	31	0	1	30	-1	0	0	31	0	0	0	31	0	0	0	31	0
Os01g0144340	31	0	4	27	-4	0	0	31	0	0	0	31	0	0	0	31	0
Os01g0144380	31	0	0	31	0	0	0	31	0	0	0	31	0	0	0	31	0
Os01g0144500	31	1	5	25	-4	0	1	30	-1	0	0	31	0	0	0	31	0
Os01g0144600	31	8	1	22	7	1	0	30	1	0	0	31	0	0	0	31	0
Os01g0144700	31	7	4	20	3	3	1	27	2	0	0	31	0	0	0	31	0
Os01g0144800	31	5	5	21	0	0	0	31	0	0	0	31	0	0	0	31	0
Os01g0144900	31	1	1	29	0	0	0	31	0	0	0	31	0	0	0	31	0
Os01g0145000	31	0	10	21	-10	0	10	21	-10	0	4	27	-4	0	3	28	-3
Os01g0145200	31	0	5	26	-5	0	3	28	-3	0	0	31	0	0	0	31	0
Os01g0145600	31	1	3	27	-2	0	0	31	0	0	0	31	0	0	0	31	0
Os01g0146101	31	0	0	31	0	0	0	31	0	0	0	31	0	0	0	31	0
Os01g0146200	31	2	3	26	-1	0	2	29	-2	0	0	31	0	0	0	31	0
Os01g0146600	31	0	0	31	0	0	0	31	0	0	0	31	0	0	0	31	0
Os01g0146801	31	0	0	31	0	0	0	31	0	0	0	31	0	0	0	31	0
Os01g0147001	31	1	0	30	1	1	0	30	1	0	0	31	0	0	0	31	0
Os01g0147200	31	1	0	30	1	0	0	31	0	0	0	31	0	0	0	31	0
Os01g0147250	31	0	0	31	0	0	0	31	0	0	0	31	0	0	0	31	0
Os01g0147300	31	7	2	22	5	3	0	28	3	0	0	31	0	0	0	31	0
Os01g0147400	31	2	1	28	1	0	0	31	0	0	0	31	0	0	0	31	0
Os01g0147600	31	3	0	28	3	3	0	28	3	0	0	31	0	0	0	31	0
Os01g0147650	31	8	2	21	6	5	1	25	4	2	0	29	2	0	0	31	0
Os01g0147700	31	6	8	17	-2	2	0	29	2	0	0	31	0	0	0	31	0
Os01g0147800	31	0	0	31	0	0	0	31	0	0	0	31	0	0	0	31	0
Os01g0147850	31	2	1	28	1	2	1	28	1	0	0	31	0	0	0	31	0
Os01g0147900	31	2	3	26	-1	0	0	31	0	0	0	31	0	0	0	31	0
Os01g0147950	31	4	4	23	0	1	1	29	0	0	0	31	0	0	0	31	0
Os01g0148000	31	3	4	24	-1	0	1	30	-1	0	0	31	0	0	0	31	0
Os01g0148050	31	1	1	29	0	0	1	30	-1	0	0	31	0	0	0	31	0
Os01g0148100	31	1	0	30	1	0	0	31	0	0	0	31	0	0	0	31	0
Os01g0148200	31	0	0	31	0	0	0	31	0	0	0	31	0	0	0	31	0
Os01g0148400	31	4	1	26	3	3	0	28	3	0	0	31	0	0	0	31	0
Os01g0148500	31	5	0	26	5	0	0	31	0	0	0	31	0	0	0	31	0
Os01g0148700	31	5	3	23	2	0	0	31	0	0	0	31	0	0	0	31	0
Os01g0149200	31	11	2	18	9	6	0	25	6	0	0	31	0	0	0	31	0
Os01g0149350	31	2	2	27	0	0	0	31	0	0	0	31	0	0	0	31	0
Os01g0149400	31	12	1	18	11	5	1	25	4	2	0	29	2	0	0	31	0
Os01g0149500	31	8	2	21	6	5	1	25	4	0	0	31	0	0	0	31	0
Os01g0149600	31	14	2	15	12	6	1	24	5	0	0	31	0	0	0	31	0
Os01g0149700	31	2	0	29	2	0	0	31	0	0	0	31	0	0	0	31	0
Os01g0149750	31	0	2	29	-2	0	0	31	0	0	0	31	0	0	0	31	0
Os01g0149800	31	17	0	14	17	13	0	18	13	0	0	31	0	0	0	31	0
Os01g0149900	31	5	5	21	0	2	3	26	-1	0	0	31	0	0	0	31	0
Os01g0150000	31	3	7	21	-4	0	3	28	-3	0	0	31	0	0	0	31	0
Os01g0150100	31	2	0	29	2	0	0	31	0	0	0	31	0	0	0	31	0
Os01g0150200	31	3	12	16	-9	0	6	25	-6	0	0	31	0	0	0	31	0
Os01g0150400	31	1	6	24	-5	0	2	29	-2	0	0	31	0	0	0	31	0
Os01g0150500	31	0	2	29	-2	0	0	31	0	0	0	31	0	0	0	31	0
Os01g0150700	31	0	4	27	-4	0	0	31	0	0	0	31	0	0	0	31	0
Os01g0150800	31	3	6	22	-3	0	1	30	-1	0	0	31	0	0	0	31	0
Os01g0150900	31	5	7	19	-2	2	3	26	-1	0	0	31	0	0	0	31	0
Os01g0150950	31	0	0	31	0	0	0	31	0	0	0	31	0	0	0	31	0
Os01g0151100	31	3	7	21	-4	1	2	28	-1	0	0	31	0	0	0	31	0
Os01g0151200	31	0	9	22	-9	0	3	28	-3	0	0	31	0	0	0	31	0
Os01g0151400	31	8	2	21	6	5	2	24	3	3	0	28	3	0	0	31	0
Os01g0151500	31	9	1	21	8	6	1	24	5	2	0	29	2	0	0	31	0
Os01g0151600	31	23	2	6	21	21	0	10	21	5	0	26	5	0	0	31	0
Os01g0151700	31	12	6	13	6	6	3	22	3	4	3	24	1	4	3	24	1
Os01g0151750	31	4	7	20	-3	4	3	24	1	4	2	25	2	4	1	26	3
Os01g0151900	31	3	5	23	-2	3	1	27	2	0	0	31	0	0	0	31	0
Os01g0152000	31	0	8	23	-8	0	8	23	-8	0	1	30	-1	0	0	31	0
Os01g0152050	31	0	0	31	0	0	0	31	0	0	0	31	0	0	0	31	0
Os01g0152100	31	0	0	31	0	0	0	31	0	0	0	31	0	0	0	31	0
Os01g0152200	31	0	0	31	0	0	0	31	0	0	0	31	0	0	0	31	0
Os01g0152300	31	6	2	23	4	1	1	29	0	0	0	31	0	0	0	31	0
Os01g0152500	31	0	0	31	0	0	0	31	0	0	0	31	0	0	0	31	0
Os01g0152600	31	0	3	28	-3	0	0	31	0	0	0	31	0	0	0	31	0
Os01g0152675	31	10	2	19	8	3	0	28	3	0	0	31	0	0	0	31	0
Os01g0152687	31	0	2	29	-2	0	1	30	-1	0	0	31	0	0	0	31	0
Os01g0152700	31	8	7	16	1	5	5	21	0	0	0	31	0	0	0	31	0
Os01g0152800	31	5	0	26	5	2	0	29	2	0	0	31	0	0	0	31	0
Os01g0152850	31	2	1	28	1	2	0	29	2	0	0	31	0	0	0	31	0
Os01g0152900	31	8	4	19	4	0	2	29	-2	0	0	31	0	0	0	31	0
Os01g0152950	31	6	2	23	4	2	0	29	2	0	0	31	0	0	0	31	0
Os01g0152951	31	7	0	24	7	4	0	27	4	1	0	30	1	0	0	31	0
Os01g0153000	31	4	0	27	4	0	0	31	0	0	0	31	0	0	0	31	0
Os01g0153050	31	2	0	29	2	1	0	30	1	0	0	31	0	0	0	31	0
Os01g0153100	31	11	2	18	9	1	1	29	0	0	0	31	0	0	0	31	0
Os01g0153150	31	0	0	31	0	0	0	31	0	0	0	31	0	0	0	31	0
Os01g0153200	31	5	5	21	0	3	2	26	1	1	0	30	1	0	0	31	0
Os01g0153250	31	3	2	26	1	1	2	28	-1	0	0	31	0	0	0	31	0
Os01g0153275	31	2	1	28	1	2	0	29	2	0	0	31	0	0	0	31	0
Os01g0153300	31	4	3	24	1	1	1	29	0	0	0	31	0	0	0	31	0
Os01g0153400	31	4	1	26	3	1	0	30	1	0	0	31	0	0	0	31	0
Os01g0153500	31	0	0	31	0	0	0	31	0	0	0	31	0	0	0	31	0
Os01g0153550	31	0	0	31	0	0	0	31	0	0	0	31	0	0	0	31	0
Os01g0153600	31	0	0	31	0	0	0	31	0	0	0	31	0	0	0	31	0
Os01g0153625	31	0	0	31	0	0	0	31	0	0	0	31	0	0	0	31	0
Os01g0153700	31	0	2	29	-2	0	0	31	0	0	0	31	0	0	0	31	0
Os01g0153800	31	0	0	31	0	0	0	31	0	0	0	31	0	0	0	31	0
Os01g0153900	31	0	0	31	0	0	0	31	0	0	0	31	0	0	0	31	0
Os01g0153950	31	0	0	31	0	0	0	31	0	0	0	31	0	0	0	31	0
Os01g0154000	31	0	0	31	0	0	0	31	0	0	0	31	0	0	0	31	0
Os01g0154100	31	0	0	31	0	0	0	31	0	0	0	31	0	0	0	31	0
Os01g0154200	31	0	0	31	0	0	0	31	0	0	0	31	0	0	0	31	0
Os01g0154250	31	0	0	31	0	0	0	31	0	0	0	31	0	0	0	31	0
Os01g0154300	31	0	0	31	0	0	0	31	0	0	0	31	0	0	0	31	0
Os01g0154500	31	0	1	30	-1	0	0	31	0	0	0	31	0	0	0	31	0
Os01g0154550	31	0	0	31	0	0	0	31	0	0	0	31	0	0	0	31	0
Os01g0154600	31	0	14	17	-14	0	10	21	-10	0	4	27	-4	0	0	31	0
Os01g0154950	31	0	7	24	-7	0	1	30	-1	0	0	31	0	0	0	31	0
Os01g0155000	31	1	8	22	-7	1	7	23	-6	0	1	30	-1	0	0	31	0
Os01g0155200	31	0	8	23	-8	0	4	27	-4	0	0	31	0	0	0	31	0
Os01g0155300	31	0	0	31	0	0	0	31	0	0	0	31	0	0	0	31	0
Os01g0155400	31	6	1	24	5	0	0	31	0	0	0	31	0	0	0	31	0
Os01g0155500	31	0	4	27	-4	0	2	29	-2	0	0	31	0	0	0	31	0
Os01g0155600	31	3	2	26	1	0	0	31	0	0	0	31	0	0	0	31	0
Os01g0155800	31	13	1	17	12	13	0	18	13	11	0	20	11	10	0	21	10
Os01g0156000	31	0	1	30	-1	0	0	31	0	0	0	31	0	0	0	31	0
Os01g0156300	31	1	1	29	0	0	0	31	0	0	0	31	0	0	0	31	0
Os01g0157200	31	0	0	31	0	0	0	31	0	0	0	31	0	0	0	31	0
Os01g0157400	31	0	0	31	0	0	0	31	0	0	0	31	0	0	0	31	0
Os01g0157500	31	0	0	31	0	0	0	31	0	0	0	31	0	0	0	31	0
Os01g0157600	31	0	0	31	0	0	0	31	0	0	0	31	0	0	0	31	0
Os01g0157700	31	0	0	31	0	0	0	31	0	0	0	31	0	0	0	31	0
Os01g0157800	31	7	3	21	4	4	1	26	3	0	0	31	0	0	0	31	0
Os01g0157900	31	9	8	14	1	3	8	20	-5	0	0	31	0	0	0	31	0
Os01g0158000	31	11	1	19	10	1	0	30	1	0	0	31	0	0	0	31	0
Os01g0158100	31	0	4	27	-4	0	0	31	0	0	0	31	0	0	0	31	0
Os01g0158200	31	1	8	22	-7	0	3	28	-3	0	0	31	0	0	0	31	0
Os01g0158400	31	4	8	19	-4	1	4	26	-3	0	0	31	0	0	0	31	0
Os01g0158500	31	0	0	31	0	0	0	31	0	0	0	31	0	0	0	31	0
Os01g0158533	31	0	0	31	0	0	0	31	0	0	0	31	0	0	0	31	0
Os01g0158566	31	1	0	30	1	0	0	31	0	0	0	31	0	0	0	31	0
Os01g0158600	31	0	0	31	0	0	0	31	0	0	0	31	0	0	0	31	0
Os01g0158800	31	0	0	31	0	0	0	31	0	0	0	31	0	0	0	31	0
Os01g0158900	31	13	4	14	9	9	4	18	5	2	1	28	1	0	0	31	0
Os01g0159000	31	22	1	8	21	20	0	11	20	11	0	20	11	8	0	23	8
Os01g0159200	31	17	4	10	13	15	2	14	13	8	0	23	8	4	0	27	4
Os01g0159250	31	9	2	20	7	7	1	23	6	1	0	30	1	0	0	31	0
Os01g0159300	31	13	6	12	7	9	2	20	7	2	0	29	2	0	0	31	0
Os01g0159400	31	15	1	15	14	9	0	22	9	5	0	26	5	0	0	31	0
Os01g0159500	31	0	0	31	0	0	0	31	0	0	0	31	0	0	0	31	0
Os01g0159600	31	1	0	30	1	1	0	30	1	0	0	31	0	0	0	31	0
Os01g0159800	31	15	1	15	14	11	1	19	10	3	0	28	3	0	0	31	0
Os01g0160100	31	7	5	19	2	5	1	25	4	1	0	30	1	0	0	31	0
Os01g0160150	31	0	0	31	0	0	0	31	0	0	0	31	0	0	0	31	0
Os01g0160200	31	0	0	31	0	0	0	31	0	0	0	31	0	0	0	31	0
Os01g0160700	31	3	6	22	-3	0	3	28	-3	0	0	31	0	0	0	31	0
Os01g0160800	31	4	0	27	4	3	0	28	3	1	0	30	1	1	0	30	1
Os01g0161000	31	0	14	17	-14	0	5	26	-5	0	2	29	-2	0	0	31	0
Os01g0161200	31	0	7	24	-7	0	2	29	-2	0	0	31	0	0	0	31	0
Os01g0161300	31	0	10	21	-10	0	4	27	-4	0	0	31	0	0	0	31	0
Os01g0162001	31	2	4	25	-2	0	2	29	-2	0	0	31	0	0	0	31	0
Os01g0162101	31	0	0	31	0	0	0	31	0	0	0	31	0	0	0	31	0
Os01g0162200	31	0	3	28	-3	0	2	29	-2	0	0	31	0	0	0	31	0
Os01g0162300	31	4	4	23	0	3	1	27	2	0	0	31	0	0	0	31	0
Os01g0162400	31	2	8	21	-6	1	2	28	-1	0	0	31	0	0	0	31	0
Os01g0162500	31	11	0	20	11	11	0	20	11	2	0	29	2	0	0	31	0
Os01g0162701	31	0	0	31	0	0	0	31	0	0	0	31	0	0	0	31	0
Os01g0162800	31	0	0	31	0	0	0	31	0	0	0	31	0	0	0	31	0
Os01g0162900	31	0	0	31	0	0	0	31	0	0	0	31	0	0	0	31	0
Os01g0163000	31	7	0	24	7	5	0	26	5	0	0	31	0	0	0	31	0
Os01g0163450	31	0	0	31	0	0	0	31	0	0	0	31	0	0	0	31	0
Os01g0163616	31	0	0	31	0	0	0	31	0	0	0	31	0	0	0	31	0
Os01g0164075	31	1	0	30	1	1	0	30	1	0	0	31	0	0	0	31	0
Os01g0164300	31	0	0	31	0	0	0	31	0	0	0	31	0	0	0	31	0
Os01g0164400	31	8	1	22	7	2	0	29	2	0	0	31	0	0	0	31	0
Os01g0164500	31	6	4	21	2	4	0	27	4	0	0	31	0	0	0	31	0
Os01g0164600	31	3	12	16	-9	0	8	23	-8	0	0	31	0	0	0	31	0
Os01g0164650	31	1	5	25	-4	0	0	31	0	0	0	31	0	0	0	31	0
Os01g0164700	31	0	1	30	-1	0	0	31	0	0	0	31	0	0	0	31	0
Os01g0164800	31	1	0	30	1	0	0	31	0	0	0	31	0	0	0	31	0
Os01g0164900	31	1	0	30	1	0	0	31	0	0	0	31	0	0	0	31	0
Os01g0165000	31	14	1	16	13	12	0	19	12	4	0	27	4	1	0	30	1
Os01g0165100	31	2	0	29	2	1	0	30	1	0	0	31	0	0	0	31	0
Os01g0165200	31	0	2	29	-2	0	1	30	-1	0	0	31	0	0	0	31	0
Os01g0165600	31	0	0	31	0	0	0	31	0	0	0	31	0	0	0	31	0
Os01g0165800	31	9	0	22	9	3	0	28	3	0	0	31	0	0	0	31	0
Os01g0166100	31	20	0	11	20	15	0	16	15	2	0	29	2	0	0	31	0
Os01g0166200	31	3	0	28	3	1	0	30	1	0	0	31	0	0	0	31	0
Os01g0166300	31	6	1	24	5	2	0	29	2	0	0	31	0	0	0	31	0
Os01g0166400	31	1	1	29	0	0	0	31	0	0	0	31	0	0	0	31	0
Os01g0166500	31	3	11	17	-8	1	6	24	-5	0	1	30	-1	0	0	31	0
Os01g0166700	31	5	8	18	-3	0	2	29	-2	0	0	31	0	0	0	31	0
Os01g0166800	31	4	3	24	1	3	0	28	3	0	0	31	0	0	0	31	0
Os01g0167100	31	7	1	23	6	3	0	28	3	0	0	31	0	0	0	31	0
Os01g0167400	31	12	0	19	12	11	0	20	11	0	0	31	0	0	0	31	0
Os01g0167500	31	9	3	19	6	8	1	22	7	4	0	27	4	0	0	31	0
Os01g0167600	31	8	0	23	8	3	0	28	3	0	0	31	0	0	0	31	0
Os01g0167700	31	0	0	31	0	0	0	31	0	0	0	31	0	0	0	31	0
Os01g0167750	31	4	0	27	4	1	0	30	1	0	0	31	0	0	0	31	0
Os01g0167800	31	4	0	27	4	0	0	31	0	0	0	31	0	0	0	31	0
Os01g0167900	31	4	7	20	-3	1	2	28	-1	0	0	31	0	0	0	31	0
Os01g0168000	31	1	1	29	0	1	1	29	0	0	0	31	0	0	0	31	0
Os01g0168100	31	12	5	14	7	3	1	27	2	0	0	31	0	0	0	31	0
Os01g0168200	31	12	4	15	8	8	1	22	7	0	0	31	0	0	0	31	0
Os01g0168300	31	3	5	23	-2	1	0	30	1	0	0	31	0	0	0	31	0
Os01g0168350	31	4	1	26	3	0	0	31	0	0	0	31	0	0	0	31	0
Os01g0168400	31	7	5	19	2	3	5	23	-2	3	4	24	-1	1	0	30	1
Os01g0168450	31	1	0	30	1	0	0	31	0	0	0	31	0	0	0	31	0
Os01g0168500	31	0	1	30	-1	0	1	30	-1	0	0	31	0	0	0	31	0
Os01g0168600	31	0	7	24	-7	0	0	31	0	0	0	31	0	0	0	31	0
Os01g0168800	31	12	1	18	11	8	0	23	8	0	0	31	0	0	0	31	0
Os01g0168850	31	1	0	30	1	1	0	30	1	0	0	31	0	0	0	31	0
Os01g0169000	31	0	0	31	0	0	0	31	0	0	0	31	0	0	0	31	0
Os01g0169400	31	0	0	31	0	0	0	31	0	0	0	31	0	0	0	31	0
Os01g0169500	31	6	0	25	6	1	0	30	1	0	0	31	0	0	0	31	0
Os01g0169800	31	1	8	22	-7	0	4	27	-4	0	0	31	0	0	0	31	0
Os01g0169900	31	2	2	27	0	0	0	31	0	0	0	31	0	0	0	31	0
Os01g0170000	31	17	5	9	12	14	4	13	10	6	3	22	3	2	0	29	2
Os01g0170051	31	10	4	17	6	7	3	21	4	1	3	27	-2	0	1	30	-1
Os01g0170100	31	4	0	27	4	0	0	31	0	0	0	31	0	0	0	31	0
Os01g0170300	31	2	0	29	2	0	0	31	0	0	0	31	0	0	0	31	0
Os01g0170500	31	2	4	25	-2	0	0	31	0	0	0	31	0	0	0	31	0
Os01g0170600	31	1	9	21	-8	0	8	23	-8	0	0	31	0	0	0	31	0
Os01g0170700	31	0	1	30	-1	0	0	31	0	0	0	31	0	0	0	31	0
Os01g0170800	31	4	4	23	0	3	1	27	2	0	0	31	0	0	0	31	0
Os01g0170900	31	6	6	19	0	4	5	22	-1	0	2	29	-2	0	0	31	0
Os01g0171000	31	5	10	16	-5	1	5	25	-4	0	0	31	0	0	0	31	0
Os01g0171100	31	0	0	31	0	0	0	31	0	0	0	31	0	0	0	31	0
Os01g0171200	31	0	0	31	0	0	0	31	0	0	0	31	0	0	0	31	0
Os01g0171800	31	8	5	18	3	4	3	24	1	4	1	26	3	0	0	31	0
Os01g0172000	31	1	0	30	1	0	0	31	0	0	0	31	0	0	0	31	0
Os01g0172100	31	1	12	18	-11	0	3	28	-3	0	0	31	0	0	0	31	0
Os01g0172200	31	1	1	29	0	0	0	31	0	0	0	31	0	0	0	31	0
Os01g0172300	31	4	1	26	3	0	0	31	0	0	0	31	0	0	0	31	0
Os01g0172400	31	8	1	22	7	1	0	30	1	0	0	31	0	0	0	31	0
Os01g0172600	31	8	9	14	-1	5	5	21	0	0	0	31	0	0	0	31	0
Os01g0172701	31	4	5	22	-1	1	2	28	-1	0	0	31	0	0	0	31	0
Os01g0172800	31	17	2	12	15	9	1	21	8	1	0	30	1	0	0	31	0
Os01g0172900	31	1	1	29	0	0	0	31	0	0	0	31	0	0	0	31	0
Os01g0173000	31	2	6	23	-4	0	4	27	-4	0	0	31	0	0	0	31	0
Os01g0173100	31	1	1	29	0	0	0	31	0	0	0	31	0	0	0	31	0
Os01g0173600	31	0	1	30	-1	0	0	31	0	0	0	31	0	0	0	31	0
Os01g0173900	31	0	11	20	-11	0	10	21	-10	0	7	24	-7	0	4	27	-4
Os01g0173950	31	0	6	25	-6	0	6	25	-6	0	0	31	0	0	0	31	0
Os01g0174000	31	4	7	20	-3	1	7	23	-6	0	0	31	0	0	0	31	0
Os01g0174100	31	7	7	17	0	5	4	22	1	1	0	30	1	0	0	31	0
Os01g0174200	31	4	1	26	3	0	0	31	0	0	0	31	0	0	0	31	0
Os01g0174300	31	7	7	17	0	3	1	27	2	0	0	31	0	0	0	31	0
Os01g0174400	31	0	0	31	0	0	0	31	0	0	0	31	0	0	0	31	0
Os01g0174500	31	7	0	24	7	0	0	31	0	0	0	31	0	0	0	31	0
Os01g0174600	31	0	0	31	0	0	0	31	0	0	0	31	0	0	0	31	0
Os01g0174700	31	3	0	28	3	0	0	31	0	0	0	31	0	0	0	31	0
Os01g0174900	31	8	2	21	6	6	0	25	6	0	0	31	0	0	0	31	0
Os01g0175000	31	0	4	27	-4	0	0	31	0	0	0	31	0	0	0	31	0
Os01g0175100	31	17	10	4	7	12	9	10	3	4	8	19	-4	2	1	28	1
Os01g0175400	31	3	0	28	3	2	0	29	2	0	0	31	0	0	0	31	0
Os01g0175500	31	0	0	31	0	0	0	31	0	0	0	31	0	0	0	31	0
Os01g0175600	31	2	10	19	-8	0	7	24	-7	0	4	27	-4	0	2	29	-2
Os01g0175633	31	0	0	31	0	0	0	31	0	0	0	31	0	0	0	31	0
Os01g0175700	31	5	17	9	-12	4	14	13	-10	3	6	22	-3	1	5	25	-4
Os01g0175733	31	1	2	28	-1	0	0	31	0	0	0	31	0	0	0	31	0
Os01g0175850	31	6	8	17	-2	5	6	20	-1	0	0	31	0	0	0	31	0
Os01g0176000	31	4	10	17	-6	2	9	20	-7	0	7	24	-7	0	3	28	-3
Os01g0176050	31	2	6	23	-4	2	6	23	-4	0	2	29	-2	0	0	31	0
Os01g0176100	31	1	3	27	-2	0	0	31	0	0	0	31	0	0	0	31	0
Os01g0176150	31	3	9	19	-6	2	9	20	-7	0	0	31	0	0	0	31	0
Os01g0176200	31	4	4	23	0	0	2	29	-2	0	0	31	0	0	0	31	0
Os01g0176300	31	4	6	21	-2	2	3	26	-1	0	0	31	0	0	0	31	0
Os01g0176400	31	7	6	18	1	2	5	24	-3	0	0	31	0	0	0	31	0
Os01g0176500	31	0	0	31	0	0	0	31	0	0	0	31	0	0	0	31	0
Os01g0176700	31	1	4	26	-3	0	0	31	0	0	0	31	0	0	0	31	0
Os01g0176751	31	2	4	25	-2	0	2	29	-2	0	0	31	0	0	0	31	0
Os01g0176800	31	0	0	31	0	0	0	31	0	0	0	31	0	0	0	31	0
Os01g0176900	31	1	0	30	1	1	0	30	1	0	0	31	0	0	0	31	0
Os01g0177100	31	0	0	31	0	0	0	31	0	0	0	31	0	0	0	31	0
Os01g0177150	31	0	0	31	0	0	0	31	0	0	0	31	0	0	0	31	0
Os01g0177200	31	3	1	27	2	0	0	31	0	0	0	31	0	0	0	31	0
Os01g0177400	31	3	10	18	-7	1	10	20	-9	0	3	28	-3	0	0	31	0
Os01g0177500	31	1	7	23	-6	0	4	27	-4	0	0	31	0	0	0	31	0
Os01g0177900	31	18	2	11	16	7	0	24	7	0	0	31	0	0	0	31	0
Os01g0178000	31	12	5	14	7	5	3	23	2	3	0	28	3	0	0	31	0
Os01g0178100	31	11	4	16	7	7	0	24	7	0	0	31	0	0	0	31	0
Os01g0178200	31	11	1	19	10	5	1	25	4	0	0	31	0	0	0	31	0
Os01g0178300	31	5	3	23	2	1	1	29	0	0	0	31	0	0	0	31	0
Os01g0178400	31	8	10	13	-2	5	8	18	-3	1	0	30	1	0	0	31	0
Os01g0178500	31	12	2	17	10	5	1	25	4	2	0	29	2	0	0	31	0
Os01g0178600	31	0	0	31	0	0	0	31	0	0	0	31	0	0	0	31	0
Os01g0178700	31	1	3	27	-2	0	1	30	-1	0	0	31	0	0	0	31	0
Os01g0178775	31	0	0	31	0	0	0	31	0	0	0	31	0	0	0	31	0
Os01g0178850	31	5	1	25	4	1	0	30	1	0	0	31	0	0	0	31	0
Os01g0178900	31	10	0	21	10	6	0	25	6	0	0	31	0	0	0	31	0
Os01g0179000	31	3	0	28	3	1	0	30	1	1	0	30	1	0	0	31	0
Os01g0179200	31	6	9	16	-3	1	1	29	0	0	0	31	0	0	0	31	0
Os01g0179300	31	9	0	22	9	5	0	26	5	0	0	31	0	0	0	31	0
Os01g0179400	31	5	0	26	5	1	0	30	1	0	0	31	0	0	0	31	0
Os01g0179500	31	1	1	29	0	0	0	31	0	0	0	31	0	0	0	31	0
Os01g0179600	31	5	13	13	-8	4	9	18	-5	3	5	23	-2	0	3	28	-3
Os01g0179700	31	6	11	14	-5	0	5	26	-5	0	0	31	0	0	0	31	0
Os01g0179750	31	2	2	27	0	0	0	31	0	0	0	31	0	0	0	31	0
Os01g0179800	31	4	13	14	-9	4	13	14	-9	4	5	22	-1	0	3	28	-3
Os01g0179901	31	1	1	29	0	0	0	31	0	0	0	31	0	0	0	31	0
Os01g0180000	31	16	0	15	16	9	0	22	9	1	0	30	1	0	0	31	0
Os01g0180050	31	0	0	31	0	0	0	31	0	0	0	31	0	0	0	31	0
Os01g0180300	31	4	14	13	-10	3	8	20	-5	2	2	27	0	0	0	31	0
Os01g0180400	31	4	1	26	3	0	0	31	0	0	0	31	0	0	0	31	0
Os01g0180500	31	0	0	31	0	0	0	31	0	0	0	31	0	0	0	31	0
Os01g0180600	31	2	0	29	2	0	0	31	0	0	0	31	0	0	0	31	0
Os01g0180700	31	1	0	30	1	0	0	31	0	0	0	31	0	0	0	31	0
Os01g0180800	31	10	6	15	4	4	5	22	-1	0	3	28	-3	0	0	31	0
Os01g0180850	31	1	0	30	1	0	0	31	0	0	0	31	0	0	0	31	0
Os01g0180900	31	0	0	31	0	0	0	31	0	0	0	31	0	0	0	31	0
Os01g0181000	31	5	0	26	5	0	0	31	0	0	0	31	0	0	0	31	0
Os01g0181033	31	4	3	24	1	1	1	29	0	0	0	31	0	0	0	31	0
Os01g0181166	31	7	2	22	5	5	0	26	5	0	0	31	0	0	0	31	0
Os01g0181300	31	1	5	25	-4	0	0	31	0	0	0	31	0	0	0	31	0
Os01g0182100	31	2	3	26	-1	0	0	31	0	0	0	31	0	0	0	31	0
Os01g0182200	31	0	7	24	-7	0	1	30	-1	0	0	31	0	0	0	31	0
Os01g0182300	31	2	8	21	-6	1	3	27	-2	1	0	30	1	0	0	31	0
Os01g0182400	31	11	0	20	11	6	0	25	6	1	0	30	1	0	0	31	0
Os01g0182500	31	15	0	16	15	4	0	27	4	0	0	31	0	0	0	31	0
Os01g0182600	31	6	5	20	1	5	1	25	4	0	0	31	0	0	0	31	0
Os01g0182700	31	2	0	29	2	0	0	31	0	0	0	31	0	0	0	31	0
Os01g0182832	31	5	2	24	3	1	0	30	1	0	0	31	0	0	0	31	0
Os01g0182900	31	9	0	22	9	3	0	28	3	0	0	31	0	0	0	31	0
Os01g0183000	31	10	2	19	8	4	1	26	3	0	0	31	0	0	0	31	0
Os01g0183100	31	5	6	20	-1	3	1	27	2	0	0	31	0	0	0	31	0
Os01g0183300	31	15	1	15	14	10	0	21	10	0	0	31	0	0	0	31	0
Os01g0183400	31	0	0	31	0	0	0	31	0	0	0	31	0	0	0	31	0
Os01g0183500	31	0	1	30	-1	0	0	31	0	0	0	31	0	0	0	31	0
Os01g0183600	31	10	1	20	9	3	0	28	3	0	0	31	0	0	0	31	0
Os01g0183633	31	1	1	29	0	0	0	31	0	0	0	31	0	0	0	31	0
Os01g0183800	31	8	3	20	5	3	0	28	3	0	0	31	0	0	0	31	0
Os01g0183850	31	3	9	19	-6	2	8	21	-6	0	8	23	-8	0	2	29	-2
Os01g0183950	31	3	10	18	-7	2	9	20	-7	0	5	26	-5	0	3	28	-3
Os01g0184000	31	5	3	23	2	4	0	27	4	0	0	31	0	0	0	31	0
Os01g0184050	31	8	2	21	6	8	1	22	7	7	0	24	7	5	0	26	5
Os01g0184100	31	11	2	18	9	10	1	20	9	5	0	26	5	3	0	28	3
Os01g0184200	31	1	0	30	1	0	0	31	0	0	0	31	0	0	0	31	0
Os01g0184500	31	9	6	16	3	6	0	25	6	2	0	29	2	0	0	31	0
Os01g0184700	31	2	3	26	-1	1	1	29	0	0	0	31	0	0	0	31	0
Os01g0184800	31	10	1	20	9	5	0	26	5	0	0	31	0	0	0	31	0
Os01g0184900	31	5	2	24	3	0	0	31	0	0	0	31	0	0	0	31	0
Os01g0185000	31	0	0	31	0	0	0	31	0	0	0	31	0	0	0	31	0
Os01g0185100	31	0	0	31	0	0	0	31	0	0	0	31	0	0	0	31	0
Os01g0185200	31	1	7	23	-6	0	1	30	-1	0	0	31	0	0	0	31	0
Os01g0185250	31	5	3	23	2	0	0	31	0	0	0	31	0	0	0	31	0
Os01g0185300	31	10	6	15	4	6	3	22	3	0	0	31	0	0	0	31	0
Os01g0185350	31	10	0	21	10	9	0	22	9	0	0	31	0	0	0	31	0
Os01g0185400	31	13	0	18	13	3	0	28	3	0	0	31	0	0	0	31	0
Os01g0185500	31	4	3	24	1	1	0	30	1	0	0	31	0	0	0	31	0
Os01g0185900	31	1	0	30	1	0	0	31	0	0	0	31	0	0	0	31	0
Os01g0186000	31	5	1	25	4	2	0	29	2	0	0	31	0	0	0	31	0
Os01g0186200	31	9	1	21	8	5	0	26	5	0	0	31	0	0	0	31	0
Os01g0186400	31	0	0	31	0	0	0	31	0	0	0	31	0	0	0	31	0
Os01g0186600	31	3	11	17	-8	3	11	17	-8	1	5	25	-4	0	3	28	-3
Os01g0186700	31	2	1	28	1	0	0	31	0	0	0	31	0	0	0	31	0
Os01g0186900	31	16	9	6	7	14	8	9	6	7	4	20	3	1	1	29	0
Os01g0186950	31	6	6	19	0	5	6	20	-1	3	3	25	0	2	0	29	2
Os01g0187000	31	2	3	26	-1	0	0	31	0	0	0	31	0	0	0	31	0
Os01g0187200	31	1	0	30	1	1	0	30	1	0	0	31	0	0	0	31	0
Os01g0187300	31	2	5	24	-3	0	1	30	-1	0	0	31	0	0	0	31	0
Os01g0187350	31	1	1	29	0	0	0	31	0	0	0	31	0	0	0	31	0
Os01g0187400	31	2	1	28	1	0	0	31	0	0	0	31	0	0	0	31	0
Os01g0187500	31	0	2	29	-2	0	0	31	0	0	0	31	0	0	0	31	0
Os01g0187600	31	0	0	31	0	0	0	31	0	0	0	31	0	0	0	31	0
Os01g0187900	31	10	5	16	5	4	3	24	1	0	0	31	0	0	0	31	0
Os01g0188100	31	9	6	16	3	5	4	22	1	0	0	31	0	0	0	31	0
Os01g0188200	31	4	8	19	-4	4	2	25	2	0	0	31	0	0	0	31	0
Os01g0188400	31	10	5	16	5	4	3	24	1	1	3	27	-2	0	0	31	0
Os01g0188525	31	2	0	29	2	0	0	31	0	0	0	31	0	0	0	31	0
Os01g0188900	31	3	3	25	0	3	0	28	3	0	0	31	0	0	0	31	0
Os01g0189100	31	0	0	31	0	0	0	31	0	0	0	31	0	0	0	31	0
Os01g0189700	31	1	4	26	-3	0	1	30	-1	0	0	31	0	0	0	31	0
Os01g0189800	31	5	0	26	5	4	0	27	4	0	0	31	0	0	0	31	0
Os01g0190000	31	13	3	15	10	3	0	28	3	0	0	31	0	0	0	31	0
Os01g0190300	31	8	1	22	7	6	1	24	5	0	0	31	0	0	0	31	0
Os01g0190400	31	12	0	19	12	10	0	21	10	0	0	31	0	0	0	31	0
Os01g0190500	31	0	0	31	0	0	0	31	0	0	0	31	0	0	0	31	0
Os01g0191000	31	7	2	22	5	2	0	29	2	0	0	31	0	0	0	31	0
Os01g0191100	31	9	10	12	-1	4	4	23	0	0	0	31	0	0	0	31	0
Os01g0191150	31	0	2	29	-2	0	2	29	-2	0	0	31	0	0	0	31	0
Os01g0191200	31	13	5	13	8	12	3	16	9	3	0	28	3	0	0	31	0
Os01g0191300	31	6	6	19	0	4	0	27	4	0	0	31	0	0	0	31	0
Os01g0191400	31	0	0	31	0	0	0	31	0	0	0	31	0	0	0	31	0
Os01g0191500	31	5	4	22	1	0	0	31	0	0	0	31	0	0	0	31	0
Os01g0191700	31	16	7	8	9	10	5	16	5	0	0	31	0	0	0	31	0
Os01g0191800	31	1	0	30	1	0	0	31	0	0	0	31	0	0	0	31	0
Os01g0191900	31	7	4	20	3	3	4	24	-1	0	0	31	0	0	0	31	0
Os01g0192000	31	21	0	10	21	18	0	13	18	4	0	27	4	0	0	31	0
Os01g0192101	31	1	0	30	1	0	0	31	0	0	0	31	0	0	0	31	0
Os01g0192300	31	23	1	7	22	22	0	9	22	16	0	15	16	4	0	27	4
Os01g0192401	31	1	2	28	-1	0	0	31	0	0	0	31	0	0	0	31	0
Os01g0192500	31	7	2	22	5	3	2	26	1	0	0	31	0	0	0	31	0
Os01g0192550	31	2	4	25	-2	0	0	31	0	0	0	31	0	0	0	31	0
Os01g0192600	31	4	10	17	-6	0	7	24	-7	0	0	31	0	0	0	31	0
Os01g0192700	31	0	0	31	0	0	0	31	0	0	0	31	0	0	0	31	0
Os01g0192900	31	14	11	6	3	7	10	14	-3	2	0	29	2	0	0	31	0
Os01g0193250	31	0	0	31	0	0	0	31	0	0	0	31	0	0	0	31	0
Os01g0193400	31	7	0	24	7	1	0	30	1	0	0	31	0	0	0	31	0
Os01g0193500	31	0	7	24	-7	0	6	25	-6	0	0	31	0	0	0	31	0
Os01g0193600	31	5	9	17	-4	2	2	27	0	0	0	31	0	0	0	31	0
Os01g0193700	31	0	0	31	0	0	0	31	0	0	0	31	0	0	0	31	0
Os01g0193900	31	6	1	24	5	1	0	30	1	0	0	31	0	0	0	31	0
Os01g0194000	31	7	8	16	-1	2	1	28	1	0	0	31	0	0	0	31	0
Os01g0194200	31	1	9	21	-8	0	8	23	-8	0	0	31	0	0	0	31	0
Os01g0194300	31	12	10	9	2	3	9	19	-6	0	2	29	-2	0	0	31	0
Os01g0194600	31	5	9	17	-4	2	7	22	-5	0	4	27	-4	0	1	30	-1
Os01g0195000	31	7	1	23	6	2	0	29	2	0	0	31	0	0	0	31	0
Os01g0195066	31	7	4	20	3	5	2	24	3	2	0	29	2	0	0	31	0
Os01g0195100	31	0	0	31	0	0	0	31	0	0	0	31	0	0	0	31	0
Os01g0195200	31	17	3	11	14	10	0	21	10	0	0	31	0	0	0	31	0
Os01g0195300	31	11	5	15	6	5	2	24	3	0	0	31	0	0	0	31	0
Os01g0195400	31	10	11	10	-1	9	9	13	0	1	0	30	1	0	0	31	0
Os01g0195500	31	0	4	27	-4	0	0	31	0	0	0	31	0	0	0	31	0
Os01g0195700	31	0	0	31	0	0	0	31	0	0	0	31	0	0	0	31	0
Os01g0195801	31	1	8	22	-7	0	5	26	-5	0	0	31	0	0	0	31	0
Os01g0196133	31	0	0	31	0	0	0	31	0	0	0	31	0	0	0	31	0
Os01g0196300	31	0	13	18	-13	0	11	20	-11	0	5	26	-5	0	1	30	-1
Os01g0196500	31	0	0	31	0	0	0	31	0	0	0	31	0	0	0	31	0
Os01g0196600	31	0	4	27	-4	0	0	31	0	0	0	31	0	0	0	31	0
Os01g0196800	31	0	0	31	0	0	0	31	0	0	0	31	0	0	0	31	0
Os01g0197100	31	5	6	20	-1	3	3	25	0	0	0	31	0	0	0	31	0
Os01g0197150	31	1	0	30	1	0	0	31	0	0	0	31	0	0	0	31	0
Os01g0197200	31	3	0	28	3	0	0	31	0	0	0	31	0	0	0	31	0
Os01g0197350	31	7	7	17	0	5	1	25	4	0	0	31	0	0	0	31	0
Os01g0197400	31	9	1	21	8	5	0	26	5	0	0	31	0	0	0	31	0
Os01g0197450	31	2	3	26	-1	0	0	31	0	0	0	31	0	0	0	31	0
Os01g0197500	31	0	8	23	-8	0	2	29	-2	0	0	31	0	0	0	31	0
Os01g0197700	31	4	7	20	-3	3	6	22	-3	0	0	31	0	0	0	31	0
Os01g0197900	31	1	1	29	0	0	0	31	0	0	0	31	0	0	0	31	0
Os01g0198000	31	8	1	22	7	2	0	29	2	0	0	31	0	0	0	31	0
Os01g0198100	31	8	0	23	8	1	0	30	1	0	0	31	0	0	0	31	0
Os01g0198200	31	2	1	28	1	0	0	31	0	0	0	31	0	0	0	31	0
Os01g0198250	31	0	0	31	0	0	0	31	0	0	0	31	0	0	0	31	0
Os01g0198500	31	0	0	31	0	0	0	31	0	0	0	31	0	0	0	31	0
Os01g0198702	31	0	0	31	0	0	0	31	0	0	0	31	0	0	0	31	0
Os01g0198900	31	7	14	10	-7	7	11	13	-4	4	3	24	1	3	3	25	0
Os01g0199300	31	1	3	27	-2	0	1	30	-1	0	0	31	0	0	0	31	0
Os01g0199400	31	17	3	11	14	9	3	19	6	1	3	27	-2	0	0	31	0
Os01g0199550	31	11	3	17	8	8	3	20	5	2	0	29	2	0	0	31	0
Os01g0199700	31	5	3	23	2	4	0	27	4	0	0	31	0	0	0	31	0
Os01g0199900	31	2	8	21	-6	0	2	29	-2	0	0	31	0	0	0	31	0
Os01g0199950	31	4	1	26	3	2	0	29	2	0	0	31	0	0	0	31	0
Os01g0200000	31	6	2	23	4	2	0	29	2	0	0	31	0	0	0	31	0
Os01g0200150	31	2	0	29	2	1	0	30	1	0	0	31	0	0	0	31	0
Os01g0200200	31	2	0	29	2	1	0	30	1	0	0	31	0	0	0	31	0
Os01g0200300	31	20	0	11	20	19	0	12	19	11	0	20	11	9	0	22	9
Os01g0200350	31	14	0	17	14	12	0	19	12	8	0	23	8	1	0	30	1
Os01g0200400	31	6	1	24	5	1	0	30	1	0	0	31	0	0	0	31	0
Os01g0200500	31	6	5	20	1	5	0	26	5	0	0	31	0	0	0	31	0
Os01g0200600	31	15	0	16	15	14	0	17	14	6	0	25	6	2	0	29	2
Os01g0200700	31	9	4	18	5	3	1	27	2	0	0	31	0	0	0	31	0
Os01g0200950	31	1	0	30	1	0	0	31	0	0	0	31	0	0	0	31	0
Os01g0201000	31	2	5	24	-3	0	1	30	-1	0	0	31	0	0	0	31	0
Os01g0201100	31	2	10	19	-8	1	8	22	-7	0	6	25	-6	0	2	29	-2
Os01g0201200	31	2	12	17	-10	0	8	23	-8	0	2	29	-2	0	0	31	0
Os01g0201250	31	1	3	27	-2	0	1	30	-1	0	0	31	0	0	0	31	0
Os01g0201275	31	3	2	26	1	0	0	31	0	0	0	31	0	0	0	31	0
Os01g0201300	31	0	0	31	0	0	0	31	0	0	0	31	0	0	0	31	0
Os01g0201400	31	0	1	30	-1	0	0	31	0	0	0	31	0	0	0	31	0
Os01g0201500	31	0	0	31	0	0	0	31	0	0	0	31	0	0	0	31	0
Os01g0201600	31	10	2	19	8	8	2	21	6	4	0	27	4	1	0	30	1
Os01g0201700	31	4	1	26	3	1	0	30	1	0	0	31	0	0	0	31	0
Os01g0201750	31	0	0	31	0	0	0	31	0	0	0	31	0	0	0	31	0
Os01g0201800	31	6	0	25	6	1	0	30	1	0	0	31	0	0	0	31	0
Os01g0201850	31	0	0	31	0	0	0	31	0	0	0	31	0	0	0	31	0
Os01g0201900	31	6	1	24	5	0	0	31	0	0	0	31	0	0	0	31	0
Os01g0202500	31	8	4	19	4	7	4	20	3	3	4	24	-1	2	0	29	2
Os01g0202601	31	1	2	28	-1	1	0	30	1	0	0	31	0	0	0	31	0
Os01g0202700	31	1	9	21	-8	1	3	27	-2	0	1	30	-1	0	0	31	0
Os01g0202800	31	3	0	28	3	0	0	31	0	0	0	31	0	0	0	31	0
Os01g0203000	31	9	4	18	5	2	0	29	2	0	0	31	0	0	0	31	0
Os01g0203300	31	4	1	26	3	0	0	31	0	0	0	31	0	0	0	31	0
Os01g0203400	31	5	11	15	-6	4	9	18	-5	0	5	26	-5	0	0	31	0
Os01g0203800	31	10	3	18	7	8	3	20	5	0	1	30	-1	0	0	31	0
Os01g0203900	31	5	4	22	1	4	2	25	2	1	0	30	1	0	0	31	0
Os01g0204000	31	2	1	28	1	0	0	31	0	0	0	31	0	0	0	31	0
Os01g0205100	31	5	2	24	3	0	0	31	0	0	0	31	0	0	0	31	0
Os01g0205200	31	2	8	21	-6	2	3	26	-1	0	0	31	0	0	0	31	0
Os01g0205300	31	1	18	12	-17	0	12	19	-12	0	1	30	-1	0	0	31	0
Os01g0205500	31	9	7	15	2	3	3	25	0	0	0	31	0	0	0	31	0
Os01g0205550	31	3	4	24	-1	2	2	27	0	0	0	31	0	0	0	31	0
Os01g0205600	31	6	0	25	6	1	0	30	1	0	0	31	0	0	0	31	0
Os01g0205700	31	4	3	24	1	0	0	31	0	0	0	31	0	0	0	31	0
Os01g0205800	31	2	4	25	-2	0	0	31	0	0	0	31	0	0	0	31	0
Os01g0205900	31	1	0	30	1	0	0	31	0	0	0	31	0	0	0	31	0
Os01g0206200	31	7	3	21	4	7	1	23	6	0	0	31	0	0	0	31	0
Os01g0206300	31	0	0	31	0	0	0	31	0	0	0	31	0	0	0	31	0
Os01g0206600	31	3	4	24	-1	2	1	28	1	0	0	31	0	0	0	31	0
Os01g0206650	31	10	4	17	6	5	2	24	3	0	0	31	0	0	0	31	0
Os01g0206700	31	13	9	9	4	11	7	13	4	7	0	24	7	5	0	26	5
Os01g0206800	31	4	0	27	4	0	0	31	0	0	0	31	0	0	0	31	0
Os01g0207001	31	0	0	31	0	0	0	31	0	0	0	31	0	0	0	31	0
Os01g0207200	31	0	3	28	-3	0	0	31	0	0	0	31	0	0	0	31	0
Os01g0207300	31	0	0	31	0	0	0	31	0	0	0	31	0	0	0	31	0
Os01g0207400	31	3	8	20	-5	2	7	22	-5	0	3	28	-3	0	1	30	-1
Os01g0207500	31	0	1	30	-1	0	0	31	0	0	0	31	0	0	0	31	0
Os01g0207600	31	0	0	31	0	0	0	31	0	0	0	31	0	0	0	31	0
Os01g0207700	31	0	0	31	0	0	0	31	0	0	0	31	0	0	0	31	0
Os01g0207900	31	1	5	25	-4	0	1	30	-1	0	0	31	0	0	0	31	0
Os01g0208000	31	6	4	21	2	3	1	27	2	0	0	31	0	0	0	31	0
Os01g0208400	31	0	8	23	-8	0	0	31	0	0	0	31	0	0	0	31	0
Os01g0208600	31	0	3	28	-3	0	0	31	0	0	0	31	0	0	0	31	0
Os01g0208700	31	1	13	17	-12	0	6	25	-6	0	0	31	0	0	0	31	0
Os01g0208800	31	0	7	24	-7	0	3	28	-3	0	0	31	0	0	0	31	0
Os01g0209000	31	2	1	28	1	0	0	31	0	0	0	31	0	0	0	31	0
Os01g0209150	31	1	4	26	-3	0	2	29	-2	0	0	31	0	0	0	31	0
Os01g0209200	31	11	6	14	5	6	1	24	5	0	0	31	0	0	0	31	0
Os01g0209300	31	0	0	31	0	0	0	31	0	0	0	31	0	0	0	31	0
Os01g0209400	31	0	7	24	-7	0	2	29	-2	0	0	31	0	0	0	31	0
Os01g0209500	31	0	4	27	-4	0	2	29	-2	0	0	31	0	0	0	31	0
Os01g0209566	31	0	2	29	-2	0	0	31	0	0	0	31	0	0	0	31	0
Os01g0209700	31	1	1	29	0	0	1	30	-1	0	0	31	0	0	0	31	0
Os01g0209750	31	0	0	31	0	0	0	31	0	0	0	31	0	0	0	31	0
Os01g0209800	31	0	13	18	-13	0	12	19	-12	0	10	21	-10	0	6	25	-6
Os01g0209901	31	0	7	24	-7	0	2	29	-2	0	0	31	0	0	0	31	0
Os01g0210200	31	0	2	29	-2	0	2	29	-2	0	0	31	0	0	0	31	0
Os01g0210300	31	0	0	31	0	0	0	31	0	0	0	31	0	0	0	31	0
Os01g0210400	31	0	0	31	0	0	0	31	0	0	0	31	0	0	0	31	0
Os01g0210500	31	1	13	17	-12	0	10	21	-10	0	1	30	-1	0	0	31	0
Os01g0210550	31	1	10	20	-9	0	3	28	-3	0	0	31	0	0	0	31	0
Os01g0210600	31	13	3	15	10	5	2	24	3	0	0	31	0	0	0	31	0
Os01g0210700	31	5	0	26	5	1	0	30	1	0	0	31	0	0	0	31	0
Os01g0210750	31	3	0	28	3	0	0	31	0	0	0	31	0	0	0	31	0
Os01g0210800	31	1	8	22	-7	0	4	27	-4	0	0	31	0	0	0	31	0
Os01g0210900	31	0	1	30	-1	0	0	31	0	0	0	31	0	0	0	31	0
Os01g0211000	31	0	0	31	0	0	0	31	0	0	0	31	0	0	0	31	0
Os01g0211200	31	0	0	31	0	0	0	31	0	0	0	31	0	0	0	31	0
Os01g0211400	31	0	0	31	0	0	0	31	0	0	0	31	0	0	0	31	0
Os01g0211600	31	3	10	18	-7	0	4	27	-4	0	0	31	0	0	0	31	0
Os01g0211800	31	3	3	25	0	0	1	30	-1	0	0	31	0	0	0	31	0
Os01g0212000	31	3	4	24	-1	1	1	29	0	0	0	31	0	0	0	31	0
Os01g0212100	31	3	2	26	1	1	0	30	1	0	0	31	0	0	0	31	0
Os01g0212400	31	7	2	22	5	3	0	28	3	0	0	31	0	0	0	31	0
Os01g0212500	31	0	0	31	0	0	0	31	0	0	0	31	0	0	0	31	0
Os01g0212700	31	1	0	30	1	1	0	30	1	0	0	31	0	0	0	31	0
Os01g0212900	31	1	0	30	1	0	0	31	0	0	0	31	0	0	0	31	0
Os01g0213100	31	0	0	31	0	0	0	31	0	0	0	31	0	0	0	31	0
Os01g0213300	31	0	0	31	0	0	0	31	0	0	0	31	0	0	0	31	0
Os01g0213350	31	0	0	31	0	0	0	31	0	0	0	31	0	0	0	31	0
Os01g0213400	31	6	9	16	-3	5	8	18	-3	0	6	25	-6	0	2	29	-2
Os01g0213800	31	8	3	20	5	6	0	25	6	0	0	31	0	0	0	31	0
Os01g0214001	31	0	0	31	0	0	0	31	0	0	0	31	0	0	0	31	0
Os01g0214200	31	11	5	15	6	9	3	19	6	1	0	30	1	0	0	31	0
Os01g0214300	31	2	1	28	1	0	1	30	-1	0	0	31	0	0	0	31	0
Os01g0214400	31	1	7	23	-6	0	0	31	0	0	0	31	0	0	0	31	0
Os01g0214500	31	24	1	6	23	21	1	9	20	12	0	19	12	7	0	24	7
Os01g0214600	31	9	8	14	1	5	3	23	2	0	1	30	-1	0	0	31	0
Os01g0214800	31	1	5	25	-4	0	2	29	-2	0	0	31	0	0	0	31	0
Os01g0214901	31	0	1	30	-1	0	0	31	0	0	0	31	0	0	0	31	0
Os01g0215000	31	1	1	29	0	0	0	31	0	0	0	31	0	0	0	31	0
Os01g0215100	31	3	1	27	2	0	1	30	-1	0	0	31	0	0	0	31	0
Os01g0215500	31	1	2	28	-1	1	0	30	1	0	0	31	0	0	0	31	0
Os01g0215700	31	2	0	29	2	1	0	30	1	0	0	31	0	0	0	31	0
Os01g0215725	31	0	0	31	0	0	0	31	0	0	0	31	0	0	0	31	0
Os01g0215750	31	0	0	31	0	0	0	31	0	0	0	31	0	0	0	31	0
Os01g0216000	31	0	2	29	-2	0	1	30	-1	0	0	31	0	0	0	31	0
Os01g0216150	31	0	0	31	0	0	0	31	0	0	0	31	0	0	0	31	0
Os01g0216300	31	0	0	31	0	0	0	31	0	0	0	31	0	0	0	31	0
Os01g0216350	31	0	0	31	0	0	0	31	0	0	0	31	0	0	0	31	0
Os01g0216400	31	1	0	30	1	0	0	31	0	0	0	31	0	0	0	31	0
Os01g0216500	31	0	0	31	0	0	0	31	0	0	0	31	0	0	0	31	0
Os01g0216600	31	0	0	31	0	0	0	31	0	0	0	31	0	0	0	31	0
Os01g0216900	31	0	0	31	0	0	0	31	0	0	0	31	0	0	0	31	0
Os01g0216951	31	0	0	31	0	0	0	31	0	0	0	31	0	0	0	31	0
Os01g0217000	31	5	6	20	-1	3	1	27	2	0	0	31	0	0	0	31	0
Os01g0217050	31	0	1	30	-1	0	0	31	0	0	0	31	0	0	0	31	0
Os01g0217100	31	1	0	30	1	1	0	30	1	0	0	31	0	0	0	31	0
Os01g0217400	31	0	0	31	0	0	0	31	0	0	0	31	0	0	0	31	0
Os01g0217500	31	2	10	19	-8	1	10	20	-9	0	6	25	-6	0	4	27	-4
Os01g0217800	31	4	8	19	-4	2	2	27	0	0	0	31	0	0	0	31	0
Os01g0218032	31	1	6	24	-5	0	1	30	-1	0	0	31	0	0	0	31	0
Os01g0218100	31	7	8	16	-1	4	6	21	-2	0	2	29	-2	0	0	31	0
Os01g0218200	31	6	6	19	0	0	0	31	0	0	0	31	0	0	0	31	0
Os01g0218350	31	0	0	31	0	0	0	31	0	0	0	31	0	0	0	31	0
Os01g0218500	31	0	0	31	0	0	0	31	0	0	0	31	0	0	0	31	0
Os01g0218700	31	5	2	24	3	0	0	31	0	0	0	31	0	0	0	31	0
Os01g0218800	31	2	8	21	-6	0	2	29	-2	0	0	31	0	0	0	31	0
Os01g0218900	31	10	1	20	9	5	0	26	5	0	0	31	0	0	0	31	0
Os01g0219000	31	6	7	18	-1	3	6	22	-3	0	1	30	-1	0	0	31	0
Os01g0219100	31	6	3	22	3	1	0	30	1	0	0	31	0	0	0	31	0
Os01g0219200	31	2	0	29	2	0	0	31	0	0	0	31	0	0	0	31	0
Os01g0219300	31	16	4	11	12	11	3	17	8	2	1	28	1	0	0	31	0
Os01g0219500	31	0	0	31	0	0	0	31	0	0	0	31	0	0	0	31	0
Os01g0219600	31	0	0	31	0	0	0	31	0	0	0	31	0	0	0	31	0
Os01g0220100	31	0	0	31	0	0	0	31	0	0	0	31	0	0	0	31	0
Os01g0220150	31	0	0	31	0	0	0	31	0	0	0	31	0	0	0	31	0
Os01g0220200	31	6	12	13	-6	4	9	18	-5	0	0	31	0	0	0	31	0
Os01g0220300	31	0	4	27	-4	0	0	31	0	0	0	31	0	0	0	31	0
Os01g0220400	31	6	7	18	-1	3	1	27	2	0	0	31	0	0	0	31	0
Os01g0220500	31	0	1	30	-1	0	0	31	0	0	0	31	0	0	0	31	0
Os01g0220700	31	4	12	15	-8	3	6	22	-3	0	3	28	-3	0	1	30	-1
Os01g0220801	31	0	0	31	0	0	0	31	0	0	0	31	0	0	0	31	0
Os01g0220900	31	2	0	29	2	0	0	31	0	0	0	31	0	0	0	31	0
Os01g0221000	31	9	5	17	4	5	5	21	0	3	0	28	3	1	0	30	1
Os01g0221100	31	9	8	14	1	6	6	19	0	2	0	29	2	1	0	30	1
Os01g0221300	31	3	2	26	1	2	0	29	2	0	0	31	0	0	0	31	0
Os01g0221400	31	6	15	10	-9	4	11	16	-7	0	6	25	-6	0	5	26	-5
Os01g0221500	31	8	2	21	6	2	0	29	2	0	0	31	0	0	0	31	0
Os01g0221600	31	3	9	19	-6	1	4	26	-3	0	1	30	-1	0	0	31	0
Os01g0221700	31	2	8	21	-6	0	4	27	-4	0	0	31	0	0	0	31	0
Os01g0221800	31	2	7	22	-5	0	4	27	-4	0	0	31	0	0	0	31	0
Os01g0221900	31	6	0	25	6	5	0	26	5	0	0	31	0	0	0	31	0
Os01g0222001	31	0	1	30	-1	0	0	31	0	0	0	31	0	0	0	31	0
Os01g0222300	31	0	0	31	0	0	0	31	0	0	0	31	0	0	0	31	0
Os01g0222500	31	10	2	19	8	7	0	24	7	0	0	31	0	0	0	31	0
Os01g0222600	31	9	6	16	3	5	3	23	2	2	0	29	2	0	0	31	0
Os01g0222700	31	9	3	19	6	4	0	27	4	0	0	31	0	0	0	31	0
Os01g0222800	31	3	8	20	-5	3	7	21	-4	0	2	29	-2	0	0	31	0
Os01g0222900	31	1	6	24	-5	0	4	27	-4	0	1	30	-1	0	0	31	0
Os01g0223000	31	0	8	23	-8	0	5	26	-5	0	0	31	0	0	0	31	0
Os01g0223200	31	7	7	17	0	0	3	28	-3	0	0	31	0	0	0	31	0
Os01g0223300	31	1	0	30	1	0	0	31	0	0	0	31	0	0	0	31	0
Os01g0223500	31	7	3	21	4	6	2	23	4	1	0	30	1	0	0	31	0
Os01g0223600	31	2	6	23	-4	0	2	29	-2	0	0	31	0	0	0	31	0
Os01g0223700	31	4	5	22	-1	1	2	28	-1	0	0	31	0	0	0	31	0
Os01g0223800	31	0	0	31	0	0	0	31	0	0	0	31	0	0	0	31	0
Os01g0223900	31	3	0	28	3	0	0	31	0	0	0	31	0	0	0	31	0
Os01g0224000	31	8	0	23	8	4	0	27	4	0	0	31	0	0	0	31	0
Os01g0224100	31	3	1	27	2	3	0	28	3	0	0	31	0	0	0	31	0
Os01g0224166	31	4	3	24	1	3	1	27	2	0	0	31	0	0	0	31	0
Os01g0224200	31	6	0	25	6	5	0	26	5	0	0	31	0	0	0	31	0
Os01g0224300	31	9	4	18	5	5	0	26	5	0	0	31	0	0	0	31	0
Os01g0224400	31	9	0	22	9	6	0	25	6	0	0	31	0	0	0	31	0
Os01g0224500	31	6	1	24	5	1	0	30	1	0	0	31	0	0	0	31	0
Os01g0224700	31	8	1	22	7	3	0	28	3	0	0	31	0	0	0	31	0
Os01g0225000	31	11	0	20	11	8	0	23	8	2	0	29	2	1	0	30	1
Os01g0225100	31	0	1	30	-1	0	0	31	0	0	0	31	0	0	0	31	0
Os01g0225200	31	6	1	24	5	0	0	31	0	0	0	31	0	0	0	31	0
Os01g0225300	31	0	0	31	0	0	0	31	0	0	0	31	0	0	0	31	0
Os01g0225400	31	4	9	18	-5	0	5	26	-5	0	0	31	0	0	0	31	0
Os01g0225500	31	0	0	31	0	0	0	31	0	0	0	31	0	0	0	31	0
Os01g0225550	31	1	0	30	1	1	0	30	1	0	0	31	0	0	0	31	0
Os01g0225600	31	14	0	17	14	13	0	18	13	5	0	26	5	3	0	28	3
Os01g0225700	31	2	4	25	-2	0	2	29	-2	0	0	31	0	0	0	31	0
Os01g0226200	31	2	2	27	0	1	0	30	1	0	0	31	0	0	0	31	0
Os01g0226250	31	3	5	23	-2	1	1	29	0	0	0	31	0	0	0	31	0
Os01g0226300	31	9	8	14	1	6	3	22	3	0	0	31	0	0	0	31	0
Os01g0226400	31	12	0	19	12	12	0	19	12	4	0	27	4	1	0	30	1
Os01g0226450	31	0	0	31	0	0	0	31	0	0	0	31	0	0	0	31	0
Os01g0226500	31	8	0	23	8	4	0	27	4	0	0	31	0	0	0	31	0
Os01g0226600	31	6	3	22	3	4	3	24	1	2	3	26	-1	0	0	31	0
Os01g0226666	31	1	0	30	1	0	0	31	0	0	0	31	0	0	0	31	0
Os01g0226700	31	6	0	25	6	4	0	27	4	0	0	31	0	0	0	31	0
Os01g0227100	31	14	6	11	8	11	4	16	7	3	0	28	3	0	0	31	0
Os01g0227200	31	7	0	24	7	4	0	27	4	0	0	31	0	0	0	31	0
Os01g0227250	31	1	0	30	1	0	0	31	0	0	0	31	0	0	0	31	0
Os01g0227300	31	6	7	18	-1	0	3	28	-3	0	0	31	0	0	0	31	0
Os01g0227350	31	3	7	21	-4	0	6	25	-6	0	3	28	-3	0	0	31	0
Os01g0227400	31	4	9	18	-5	0	5	26	-5	0	3	28	-3	0	0	31	0
Os01g0227500	31	2	6	23	-4	0	3	28	-3	0	0	31	0	0	0	31	0
Os01g0227700	31	3	4	24	-1	1	3	27	-2	0	0	31	0	0	0	31	0
Os01g0227800	31	6	4	21	2	4	1	26	3	0	0	31	0	0	0	31	0
Os01g0228300	31	1	2	28	-1	0	0	31	0	0	0	31	0	0	0	31	0
Os01g0228400	31	4	11	16	-7	1	7	23	-6	0	3	28	-3	0	3	28	-3
Os01g0228450	31	1	1	29	0	0	0	31	0	0	0	31	0	0	0	31	0
Os01g0228500	31	10	1	20	9	8	0	23	8	0	0	31	0	0	0	31	0
Os01g0228600	31	0	10	21	-10	0	5	26	-5	0	0	31	0	0	0	31	0
Os01g0228800	31	2	8	21	-6	1	5	25	-4	0	0	31	0	0	0	31	0
Os01g0228901	31	0	3	28	-3	0	0	31	0	0	0	31	0	0	0	31	0
Os01g0229000	31	1	1	29	0	0	0	31	0	0	0	31	0	0	0	31	0
Os01g0229100	31	6	1	24	5	4	0	27	4	0	0	31	0	0	0	31	0
Os01g0229200	31	4	1	26	3	0	0	31	0	0	0	31	0	0	0	31	0
Os01g0229250	31	1	0	30	1	0	0	31	0	0	0	31	0	0	0	31	0
Os01g0229300	31	0	0	31	0	0	0	31	0	0	0	31	0	0	0	31	0
Os01g0229400	31	7	5	19	2	1	0	30	1	0	0	31	0	0	0	31	0
Os01g0229500	31	4	2	25	2	0	1	30	-1	0	0	31	0	0	0	31	0
Os01g0229600	31	10	4	17	6	5	0	26	5	4	0	27	4	0	0	31	0
Os01g0229700	31	0	1	30	-1	0	1	30	-1	0	0	31	0	0	0	31	0
Os01g0229800	31	0	1	30	-1	0	0	31	0	0	0	31	0	0	0	31	0
Os01g0229900	31	3	1	27	2	2	0	29	2	0	0	31	0	0	0	31	0
Os01g0230200	31	6	0	25	6	0	0	31	0	0	0	31	0	0	0	31	0
Os01g0230700	31	0	0	31	0	0	0	31	0	0	0	31	0	0	0	31	0
Os01g0230800	31	1	0	30	1	0	0	31	0	0	0	31	0	0	0	31	0
Os01g0231000	31	4	10	17	-6	2	4	25	-2	0	0	31	0	0	0	31	0
Os01g0231500	31	0	1	30	-1	0	0	31	0	0	0	31	0	0	0	31	0
Os01g0231600	31	3	5	23	-2	2	2	27	0	1	0	30	1	0	0	31	0
Os01g0231700	31	7	10	14	-3	3	3	25	0	0	0	31	0	0	0	31	0
Os01g0231800	31	5	0	26	5	0	0	31	0	0	0	31	0	0	0	31	0
Os01g0231900	31	0	3	28	-3	0	0	31	0	0	0	31	0	0	0	31	0
Os01g0231950	31	1	1	29	0	1	1	29	0	0	1	30	-1	0	0	31	0
Os01g0232000	31	1	21	9	-20	0	14	17	-14	0	3	28	-3	0	2	29	-2
Os01g0232100	31	10	0	21	10	8	0	23	8	2	0	29	2	0	0	31	0
Os01g0232200	31	0	0	31	0	0	0	31	0	0	0	31	0	0	0	31	0
Os01g0232300	31	6	3	22	3	3	0	28	3	0	0	31	0	0	0	31	0
Os01g0232400	31	2	2	27	0	0	0	31	0	0	0	31	0	0	0	31	0
Os01g0232450	31	0	0	31	0	0	0	31	0	0	0	31	0	0	0	31	0
Os01g0232500	31	3	0	28	3	0	0	31	0	0	0	31	0	0	0	31	0
Os01g0232550	31	0	0	31	0	0	0	31	0	0	0	31	0	0	0	31	0
Os01g0232700	31	5	2	24	3	1	0	30	1	0	0	31	0	0	0	31	0
Os01g0232800	31	6	6	19	0	3	1	27	2	0	0	31	0	0	0	31	0
Os01g0233000	31	14	2	15	12	8	1	22	7	0	0	31	0	0	0	31	0
Os01g0233100	31	1	0	30	1	0	0	31	0	0	0	31	0	0	0	31	0
Os01g0233400	31	1	0	30	1	0	0	31	0	0	0	31	0	0	0	31	0
Os01g0233500	31	2	0	29	2	0	0	31	0	0	0	31	0	0	0	31	0
Os01g0233800	31	0	0	31	0	0	0	31	0	0	0	31	0	0	0	31	0
Os01g0233850	31	1	0	30	1	0	0	31	0	0	0	31	0	0	0	31	0
Os01g0233900	31	8	0	23	8	6	0	25	6	3	0	28	3	0	0	31	0
Os01g0234001	31	6	7	18	-1	3	1	27	2	0	0	31	0	0	0	31	0
Os01g0234100	31	7	3	21	4	3	0	28	3	0	0	31	0	0	0	31	0
Os01g0234200	31	0	0	31	0	0	0	31	0	0	0	31	0	0	0	31	0
Os01g0234300	31	2	4	25	-2	0	1	30	-1	0	0	31	0	0	0	31	0
Os01g0234433	31	2	6	23	-4	1	4	26	-3	0	0	31	0	0	0	31	0
Os01g0234499	31	4	5	22	-1	0	2	29	-2	0	0	31	0	0	0	31	0
Os01g0234700	31	3	1	27	2	1	1	29	0	0	0	31	0	0	0	31	0
Os01g0234800	31	3	3	25	0	0	1	30	-1	0	0	31	0	0	0	31	0
Os01g0234850	31	0	0	31	0	0	0	31	0	0	0	31	0	0	0	31	0
Os01g0234900	31	4	3	24	1	0	2	29	-2	0	0	31	0	0	0	31	0
Os01g0235100	31	8	12	11	-4	4	7	20	-3	4	3	24	1	4	3	24	1
Os01g0235200	31	2	2	27	0	1	0	30	1	0	0	31	0	0	0	31	0
Os01g0235300	31	7	3	21	4	3	1	27	2	0	0	31	0	0	0	31	0
Os01g0235325	31	9	1	21	8	8	0	23	8	5	0	26	5	2	0	29	2
Os01g0235350	31	8	4	19	4	5	3	23	2	0	0	31	0	0	0	31	0
Os01g0235400	31	6	4	21	2	4	1	26	3	0	0	31	0	0	0	31	0
Os01g0235500	31	0	0	31	0	0	0	31	0	0	0	31	0	0	0	31	0
Os01g0235632	31	4	3	24	1	1	1	29	0	0	0	31	0	0	0	31	0
Os01g0235700	31	1	1	29	0	0	0	31	0	0	0	31	0	0	0	31	0
Os01g0235800	31	2	2	27	0	0	0	31	0	0	0	31	0	0	0	31	0
Os01g0235850	31	6	3	22	3	5	3	23	2	0	3	28	-3	0	0	31	0
Os01g0235900	31	8	7	16	1	8	4	19	4	7	3	21	4	4	3	24	1
Os01g0236000	31	5	2	24	3	1	1	29	0	0	0	31	0	0	0	31	0
Os01g0236300	31	2	6	23	-4	2	5	24	-3	0	0	31	0	0	0	31	0
Os01g0236400	31	7	0	24	7	1	0	30	1	0	0	31	0	0	0	31	0
Os01g0236700	31	8	6	17	2	7	3	21	4	0	0	31	0	0	0	31	0
Os01g0236800	31	3	1	27	2	0	0	31	0	0	0	31	0	0	0	31	0
Os01g0236900	31	5	0	26	5	4	0	27	4	0	0	31	0	0	0	31	0
Os01g0237000	31	2	0	29	2	0	0	31	0	0	0	31	0	0	0	31	0
Os01g0237100	31	4	9	18	-5	3	2	26	1	0	0	31	0	0	0	31	0
Os01g0237200	31	6	6	19	0	3	1	27	2	0	0	31	0	0	0	31	0
Os01g0237366	31	0	0	31	0	0	0	31	0	0	0	31	0	0	0	31	0
Os01g0237400	31	0	0	31	0	0	0	31	0	0	0	31	0	0	0	31	0
Os01g0237500	31	4	4	23	0	2	2	27	0	1	0	30	1	0	0	31	0
Os01g0237750	31	4	9	18	-5	3	5	23	-2	2	0	29	2	1	0	30	1
Os01g0238200	31	4	2	25	2	0	0	31	0	0	0	31	0	0	0	31	0
Os01g0238287	31	3	0	28	3	1	0	30	1	0	0	31	0	0	0	31	0
Os01g0238375	31	0	0	31	0	0	0	31	0	0	0	31	0	0	0	31	0
Os01g0238500	31	15	5	11	10	11	4	16	7	4	0	27	4	4	0	27	4
Os01g0238600	31	3	5	23	-2	0	2	29	-2	0	0	31	0	0	0	31	0
Os01g0238700	31	0	0	31	0	0	0	31	0	0	0	31	0	0	0	31	0
Os01g0238800	31	6	6	19	0	2	1	28	1	0	0	31	0	0	0	31	0
Os01g0238850	31	1	4	26	-3	0	1	30	-1	0	0	31	0	0	0	31	0
Os01g0238900	31	5	1	25	4	0	0	31	0	0	0	31	0	0	0	31	0
Os01g0239000	31	11	7	13	4	8	3	20	5	0	1	30	-1	0	0	31	0
Os01g0239100	31	7	2	22	5	3	0	28	3	0	0	31	0	0	0	31	0
Os01g0239150	31	0	0	31	0	0	0	31	0	0	0	31	0	0	0	31	0
Os01g0239200	31	0	12	19	-12	0	6	25	-6	0	0	31	0	0	0	31	0
Os01g0239300	31	4	4	23	0	3	4	24	-1	1	0	30	1	0	0	31	0
Os01g0239700	31	6	3	22	3	0	1	30	-1	0	0	31	0	0	0	31	0
Os01g0240600	31	0	0	31	0	0	0	31	0	0	0	31	0	0	0	31	0
Os01g0240700	31	1	0	30	1	0	0	31	0	0	0	31	0	0	0	31	0
Os01g0240725	31	0	0	31	0	0	0	31	0	0	0	31	0	0	0	31	0
Os01g0241000	31	20	0	11	20	17	0	14	17	4	0	27	4	1	0	30	1
Os01g0241100	31	4	2	25	2	0	0	31	0	0	0	31	0	0	0	31	0
Os01g0241400	31	1	3	27	-2	1	0	30	1	0	0	31	0	0	0	31	0
Os01g0242200	31	0	0	31	0	0	0	31	0	0	0	31	0	0	0	31	0
Os01g0242300	31	0	11	20	-11	0	8	23	-8	0	0	31	0	0	0	31	0
Os01g0242333	31	0	0	31	0	0	0	31	0	0	0	31	0	0	0	31	0
Os01g0242400	31	0	0	31	0	0	0	31	0	0	0	31	0	0	0	31	0
Os01g0242450	31	0	0	31	0	0	0	31	0	0	0	31	0	0	0	31	0
Os01g0242500	31	3	3	25	0	0	0	31	0	0	0	31	0	0	0	31	0
Os01g0242600	31	22	0	9	22	17	0	14	17	0	0	31	0	0	0	31	0
Os01g0242800	31	5	1	25	4	2	0	29	2	0	0	31	0	0	0	31	0
Os01g0242900	31	5	0	26	5	0	0	31	0	0	0	31	0	0	0	31	0
Os01g0243000	31	5	4	22	1	0	2	29	-2	0	0	31	0	0	0	31	0
Os01g0243100	31	2	3	26	-1	0	1	30	-1	0	0	31	0	0	0	31	0
Os01g0243200	31	17	0	14	17	11	0	20	11	0	0	31	0	0	0	31	0
Os01g0243300	31	5	2	24	3	1	1	29	0	0	0	31	0	0	0	31	0
Os01g0243400	31	15	0	16	15	7	0	24	7	0	0	31	0	0	0	31	0
Os01g0243450	31	3	1	27	2	1	0	30	1	0	0	31	0	0	0	31	0
Os01g0243600	31	5	4	22	1	4	1	26	3	0	0	31	0	0	0	31	0
Os01g0243700	31	7	7	17	0	3	3	25	0	0	0	31	0	0	0	31	0
Os01g0243800	31	3	3	25	0	1	1	29	0	0	0	31	0	0	0	31	0
Os01g0243901	31	0	0	31	0	0	0	31	0	0	0	31	0	0	0	31	0
Os01g0244000	31	0	0	31	0	0	0	31	0	0	0	31	0	0	0	31	0
Os01g0244150	31	0	0	31	0	0	0	31	0	0	0	31	0	0	0	31	0
Os01g0244400	31	0	1	30	-1	0	0	31	0	0	0	31	0	0	0	31	0
Os01g0244966	31	0	1	30	-1	0	0	31	0	0	0	31	0	0	0	31	0
Os01g0245000	31	0	0	31	0	0	0	31	0	0	0	31	0	0	0	31	0
Os01g0245532	31	0	0	31	0	0	0	31	0	0	0	31	0	0	0	31	0
Os01g0245600	31	0	0	31	0	0	0	31	0	0	0	31	0	0	0	31	0
Os01g0245700	31	0	0	31	0	0	0	31	0	0	0	31	0	0	0	31	0
Os01g0245901	31	0	0	31	0	0	0	31	0	0	0	31	0	0	0	31	0
Os01g0246100	31	1	0	30	1	0	0	31	0	0	0	31	0	0	0	31	0
Os01g0246200	31	0	0	31	0	0	0	31	0	0	0	31	0	0	0	31	0
Os01g0246400	31	9	9	13	0	5	8	18	-3	0	6	25	-6	0	3	28	-3
Os01g0246500	31	9	3	19	6	2	0	29	2	0	0	31	0	0	0	31	0
Os01g0246601	31	1	2	28	-1	1	1	29	0	0	0	31	0	0	0	31	0
Os01g0246700	31	18	8	5	10	13	6	12	7	2	2	27	0	1	1	29	0
Os01g0247500	31	15	1	15	14	7	0	24	7	0	0	31	0	0	0	31	0
Os01g0247550	31	1	0	30	1	0	0	31	0	0	0	31	0	0	0	31	0
Os01g0247600	31	0	0	31	0	0	0	31	0	0	0	31	0	0	0	31	0
Os01g0247700	31	1	0	30	1	1	0	30	1	0	0	31	0	0	0	31	0
Os01g0247900	31	1	0	30	1	0	0	31	0	0	0	31	0	0	0	31	0
Os01g0248000	31	0	0	31	0	0	0	31	0	0	0	31	0	0	0	31	0
Os01g0248300	31	3	2	26	1	2	0	29	2	1	0	30	1	0	0	31	0
Os01g0248350	31	0	2	29	-2	0	0	31	0	0	0	31	0	0	0	31	0
Os01g0248400	31	6	1	24	5	0	0	31	0	0	0	31	0	0	0	31	0
Os01g0248450	31	0	1	30	-1	0	0	31	0	0	0	31	0	0	0	31	0
Os01g0248500	31	9	12	10	-3	5	11	15	-6	0	8	23	-8	0	6	25	-6
Os01g0248600	31	9	3	19	6	5	0	26	5	0	0	31	0	0	0	31	0
Os01g0248701	31	3	5	23	-2	0	2	29	-2	0	1	30	-1	0	0	31	0
Os01g0248800	31	1	10	20	-9	0	4	27	-4	0	0	31	0	0	0	31	0
Os01g0248850	31	2	8	21	-6	1	6	24	-5	0	0	31	0	0	0	31	0
Os01g0248900	31	0	0	31	0	0	0	31	0	0	0	31	0	0	0	31	0
Os01g0249050	31	1	5	25	-4	0	4	27	-4	0	2	29	-2	0	0	31	0
Os01g0249100	31	1	7	23	-6	1	5	25	-4	0	0	31	0	0	0	31	0
Os01g0249200	31	10	8	13	2	8	5	18	3	1	0	30	1	0	0	31	0
Os01g0249300	31	1	6	24	-5	0	0	31	0	0	0	31	0	0	0	31	0
Os01g0249700	31	0	1	30	-1	0	1	30	-1	0	0	31	0	0	0	31	0
Os01g0249800	31	0	0	31	0	0	0	31	0	0	0	31	0	0	0	31	0
Os01g0249900	31	0	0	31	0	0	0	31	0	0	0	31	0	0	0	31	0
Os01g0250200	31	0	0	31	0	0	0	31	0	0	0	31	0	0	0	31	0
Os01g0250600	31	10	3	18	7	4	0	27	4	0	0	31	0	0	0	31	0
Os01g0250900	31	4	11	16	-7	3	5	23	-2	0	0	31	0	0	0	31	0
Os01g0251000	31	7	1	23	6	3	0	28	3	0	0	31	0	0	0	31	0
Os01g0251100	31	7	8	16	-1	6	3	22	3	0	0	31	0	0	0	31	0
Os01g0251200	31	1	1	29	0	0	0	31	0	0	0	31	0	0	0	31	0
Os01g0251400	31	10	2	19	8	10	1	20	9	2	0	29	2	1	0	30	1
Os01g0252100	31	2	6	23	-4	0	0	31	0	0	0	31	0	0	0	31	0
Os01g0252150	31	0	0	31	0	0	0	31	0	0	0	31	0	0	0	31	0
Os01g0252200	31	5	1	25	4	1	0	30	1	0	0	31	0	0	0	31	0
Os01g0252300	31	4	1	26	3	0	0	31	0	0	0	31	0	0	0	31	0
Os01g0252400	31	0	0	31	0	0	0	31	0	0	0	31	0	0	0	31	0
Os01g0252600	31	2	10	19	-8	2	5	24	-3	0	0	31	0	0	0	31	0
Os01g0252900	31	3	2	26	1	0	1	30	-1	0	0	31	0	0	0	31	0
Os01g0253000	31	0	0	31	0	0	0	31	0	0	0	31	0	0	0	31	0
Os01g0253050	31	0	0	31	0	0	0	31	0	0	0	31	0	0	0	31	0
Os01g0253100	31	0	1	30	-1	0	0	31	0	0	0	31	0	0	0	31	0
Os01g0253200	31	0	0	31	0	0	0	31	0	0	0	31	0	0	0	31	0
Os01g0253300	31	9	2	20	7	4	1	26	3	0	0	31	0	0	0	31	0
Os01g0253400	31	1	6	24	-5	0	0	31	0	0	0	31	0	0	0	31	0
Os01g0253500	31	7	0	24	7	3	0	28	3	0	0	31	0	0	0	31	0
Os01g0253600	31	3	2	26	1	1	0	30	1	0	0	31	0	0	0	31	0
Os01g0253800	31	6	3	22	3	3	1	27	2	0	0	31	0	0	0	31	0
Os01g0253900	31	22	0	9	22	19	0	12	19	6	0	25	6	0	0	31	0
Os01g0254000	31	12	5	14	7	4	3	24	1	0	0	31	0	0	0	31	0
Os01g0254100	31	6	7	18	-1	0	1	30	-1	0	0	31	0	0	0	31	0
Os01g0254200	31	11	7	13	4	4	4	23	0	0	0	31	0	0	0	31	0
Os01g0254300	31	0	0	31	0	0	0	31	0	0	0	31	0	0	0	31	0
Os01g0254350	31	0	0	31	0	0	0	31	0	0	0	31	0	0	0	31	0
Os01g0254400	31	0	0	31	0	0	0	31	0	0	0	31	0	0	0	31	0
Os01g0254800	31	1	1	29	0	0	0	31	0	0	0	31	0	0	0	31	0
Os01g0254850	31	1	10	20	-9	0	10	21	-10	0	9	22	-9	0	7	24	-7
Os01g0254900	31	2	0	29	2	1	0	30	1	0	0	31	0	0	0	31	0
Os01g0254950	31	1	2	28	-1	0	0	31	0	0	0	31	0	0	0	31	0
Os01g0255000	31	1	3	27	-2	0	1	30	-1	0	0	31	0	0	0	31	0
Os01g0255100	31	2	1	28	1	2	0	29	2	0	0	31	0	0	0	31	0
Os01g0255700	31	7	0	24	7	0	0	31	0	0	0	31	0	0	0	31	0
Os01g0256300	31	1	6	24	-5	0	5	26	-5	0	0	31	0	0	0	31	0
Os01g0256400	31	5	0	26	5	0	0	31	0	0	0	31	0	0	0	31	0
Os01g0256500	31	26	0	5	26	24	0	7	24	9	0	22	9	1	0	30	1
Os01g0256600	31	5	3	23	2	1	0	30	1	0	0	31	0	0	0	31	0
Os01g0256800	31	2	4	25	-2	0	2	29	-2	0	0	31	0	0	0	31	0
Os01g0256900	31	5	2	24	3	0	0	31	0	0	0	31	0	0	0	31	0
Os01g0257100	31	5	10	16	-5	3	7	21	-4	0	1	30	-1	0	0	31	0
Os01g0257300	31	8	3	20	5	5	1	25	4	0	0	31	0	0	0	31	0
Os01g0257400	31	13	0	18	13	5	0	26	5	0	0	31	0	0	0	31	0
Os01g0257900	31	0	0	31	0	0	0	31	0	0	0	31	0	0	0	31	0
Os01g0258000	31	3	4	24	-1	1	1	29	0	0	0	31	0	0	0	31	0
Os01g0258100	31	1	0	30	1	0	0	31	0	0	0	31	0	0	0	31	0
Os01g0258600	31	1	4	26	-3	1	0	30	1	0	0	31	0	0	0	31	0
Os01g0258700	31	6	1	24	5	0	0	31	0	0	0	31	0	0	0	31	0
Os01g0259200	31	6	5	20	1	0	1	30	-1	0	0	31	0	0	0	31	0
Os01g0259300	31	1	24	6	-23	0	21	10	-21	0	10	21	-10	0	5	26	-5
Os01g0259400	31	0	0	31	0	0	0	31	0	0	0	31	0	0	0	31	0
Os01g0259600	31	4	3	24	1	0	0	31	0	0	0	31	0	0	0	31	0
Os01g0259900	31	6	5	20	1	4	4	23	0	0	0	31	0	0	0	31	0
Os01g0259933	31	11	6	14	5	9	1	21	8	0	0	31	0	0	0	31	0
Os01g0259966	31	15	5	11	10	11	2	18	9	1	0	30	1	0	0	31	0
Os01g0260000	31	3	8	20	-5	2	5	24	-3	0	0	31	0	0	0	31	0
Os01g0260100	31	1	1	29	0	0	0	31	0	0	0	31	0	0	0	31	0
Os01g0260500	31	1	2	28	-1	0	0	31	0	0	0	31	0	0	0	31	0
Os01g0260700	31	7	4	20	3	0	0	31	0	0	0	31	0	0	0	31	0
Os01g0260800	31	8	1	22	7	5	0	26	5	0	0	31	0	0	0	31	0
Os01g0260950	31	0	0	31	0	0	0	31	0	0	0	31	0	0	0	31	0
Os01g0261000	31	6	4	21	2	3	1	27	2	0	0	31	0	0	0	31	0
Os01g0261100	31	2	0	29	2	0	0	31	0	0	0	31	0	0	0	31	0
Os01g0261200	31	17	9	5	8	9	4	18	5	0	0	31	0	0	0	31	0
Os01g0261500	31	7	1	23	6	1	0	30	1	0	0	31	0	0	0	31	0
Os01g0261700	31	0	0	31	0	0	0	31	0	0	0	31	0	0	0	31	0
Os01g0262000	31	0	0	31	0	0	0	31	0	0	0	31	0	0	0	31	0
Os01g0262401	31	0	2	29	-2	0	1	30	-1	0	0	31	0	0	0	31	0
Os01g0262500	31	11	7	13	4	6	1	24	5	0	0	31	0	0	0	31	0
Os01g0262600	31	2	1	28	1	1	0	30	1	0	0	31	0	0	0	31	0
Os01g0262700	31	2	10	19	-8	0	0	31	0	0	0	31	0	0	0	31	0
Os01g0263000	31	0	0	31	0	0	0	31	0	0	0	31	0	0	0	31	0
Os01g0263300	31	16	4	11	12	5	1	25	4	0	0	31	0	0	0	31	0
Os01g0263400	31	3	7	21	-4	0	2	29	-2	0	0	31	0	0	0	31	0
Os01g0263500	31	2	0	29	2	0	0	31	0	0	0	31	0	0	0	31	0
Os01g0263600	31	8	0	23	8	0	0	31	0	0	0	31	0	0	0	31	0
Os01g0263900	31	11	1	19	10	9	1	21	8	2	0	29	2	0	0	31	0
Os01g0264000	31	15	3	13	12	12	0	19	12	2	0	29	2	0	0	31	0
Os01g0264100	31	5	0	26	5	1	0	30	1	0	0	31	0	0	0	31	0
Os01g0264125	31	0	0	31	0	0	0	31	0	0	0	31	0	0	0	31	0
Os01g0264400	31	8	4	19	4	5	2	24	3	0	0	31	0	0	0	31	0
Os01g0264500	31	6	8	17	-2	4	3	24	1	0	0	31	0	0	0	31	0
Os01g0264600	31	1	0	30	1	0	0	31	0	0	0	31	0	0	0	31	0
Os01g0264700	31	3	5	23	-2	1	0	30	1	0	0	31	0	0	0	31	0
Os01g0264900	31	9	5	17	4	5	3	23	2	0	0	31	0	0	0	31	0
Os01g0265000	31	3	0	28	3	0	0	31	0	0	0	31	0	0	0	31	0
Os01g0265100	31	15	5	11	10	13	3	15	10	4	0	27	4	0	0	31	0
Os01g0265200	31	9	0	22	9	6	0	25	6	0	0	31	0	0	0	31	0
Os01g0265400	31	2	3	26	-1	0	1	30	-1	0	0	31	0	0	0	31	0
Os01g0265700	31	6	2	23	4	0	0	31	0	0	0	31	0	0	0	31	0
Os01g0265800	31	0	3	28	-3	0	0	31	0	0	0	31	0	0	0	31	0
Os01g0265900	31	4	7	20	-3	3	1	27	2	0	0	31	0	0	0	31	0
Os01g0266000	31	6	6	19	0	4	0	27	4	0	0	31	0	0	0	31	0
Os01g0266100	31	6	4	21	2	6	1	24	5	0	0	31	0	0	0	31	0
Os01g0266200	31	2	3	26	-1	0	1	30	-1	0	0	31	0	0	0	31	0
Os01g0266400	31	8	9	14	-1	4	6	21	-2	1	0	30	1	0	0	31	0
Os01g0266500	31	1	14	16	-13	0	6	25	-6	0	0	31	0	0	0	31	0
Os01g0266600	31	8	1	22	7	0	0	31	0	0	0	31	0	0	0	31	0
Os01g0266800	31	16	3	12	13	15	1	15	14	10	0	21	10	8	0	23	8
Os01g0267050	31	4	0	27	4	3	0	28	3	1	0	30	1	1	0	30	1
Os01g0267100	31	6	1	24	5	2	0	29	2	0	0	31	0	0	0	31	0
Os01g0267200	31	9	6	16	3	0	4	27	-4	0	0	31	0	0	0	31	0
Os01g0267300	31	6	8	17	-2	3	6	22	-3	0	4	27	-4	0	4	27	-4
Os01g0267400	31	3	2	26	1	0	0	31	0	0	0	31	0	0	0	31	0
Os01g0267600	31	3	7	21	-4	0	3	28	-3	0	0	31	0	0	0	31	0
Os01g0267800	31	2	4	25	-2	0	0	31	0	0	0	31	0	0	0	31	0
Os01g0267900	31	8	9	14	-1	0	4	27	-4	0	0	31	0	0	0	31	0
Os01g0268000	31	7	0	24	7	5	0	26	5	0	0	31	0	0	0	31	0
Os01g0268100	31	5	7	19	-2	1	3	27	-2	0	0	31	0	0	0	31	0
Os01g0268201	31	0	0	31	0	0	0	31	0	0	0	31	0	0	0	31	0
Os01g0268300	31	4	17	10	-13	1	11	19	-10	0	0	31	0	0	0	31	0
Os01g0268600	31	6	4	21	2	4	2	25	2	0	1	30	-1	0	0	31	0
Os01g0268700	31	0	0	31	0	0	0	31	0	0	0	31	0	0	0	31	0
Os01g0268733	31	0	0	31	0	0	0	31	0	0	0	31	0	0	0	31	0
Os01g0268800	31	6	5	20	1	1	4	26	-3	0	0	31	0	0	0	31	0
Os01g0268900	31	4	13	14	-9	3	8	20	-5	0	0	31	0	0	0	31	0
Os01g0269000	31	15	1	15	14	11	0	20	11	0	0	31	0	0	0	31	0
Os01g0269100	31	5	0	26	5	0	0	31	0	0	0	31	0	0	0	31	0
Os01g0269500	31	5	0	26	5	0	0	31	0	0	0	31	0	0	0	31	0
Os01g0269550	31	1	0	30	1	0	0	31	0	0	0	31	0	0	0	31	0
Os01g0269800	31	1	0	30	1	0	0	31	0	0	0	31	0	0	0	31	0
Os01g0269900	31	2	2	27	0	0	0	31	0	0	0	31	0	0	0	31	0
Os01g0269950	31	0	0	31	0	0	0	31	0	0	0	31	0	0	0	31	0
Os01g0270100	31	11	2	18	9	7	0	24	7	0	0	31	0	0	0	31	0
Os01g0270300	31	4	7	20	-3	1	4	26	-3	0	0	31	0	0	0	31	0
Os01g0270501	31	2	8	21	-6	1	7	23	-6	0	0	31	0	0	0	31	0
Os01g0270700	31	0	0	31	0	0	0	31	0	0	0	31	0	0	0	31	0
Os01g0271000	31	6	3	22	3	5	1	25	4	0	0	31	0	0	0	31	0
Os01g0271200	31	3	1	27	2	0	0	31	0	0	0	31	0	0	0	31	0
Os01g0271400	31	3	4	24	-1	0	0	31	0	0	0	31	0	0	0	31	0
Os01g0271500	31	6	5	20	1	0	0	31	0	0	0	31	0	0	0	31	0
Os01g0271700	31	4	3	24	1	1	0	30	1	0	0	31	0	0	0	31	0
Os01g0272600	31	0	8	23	-8	0	4	27	-4	0	0	31	0	0	0	31	0
Os01g0272650	31	0	0	31	0	0	0	31	0	0	0	31	0	0	0	31	0
Os01g0272700	31	1	0	30	1	0	0	31	0	0	0	31	0	0	0	31	0
Os01g0272800	31	7	4	20	3	5	4	22	1	3	4	24	-1	3	4	24	-1
Os01g0272850	31	5	5	21	0	4	4	23	0	3	4	24	-1	3	3	25	0
Os01g0272901	31	1	0	30	1	0	0	31	0	0	0	31	0	0	0	31	0
Os01g0273000	31	1	2	28	-1	0	0	31	0	0	0	31	0	0	0	31	0
Os01g0273100	31	1	1	29	0	0	0	31	0	0	0	31	0	0	0	31	0
Os01g0273150	31	4	1	26	3	0	1	30	-1	0	0	31	0	0	0	31	0
Os01g0273200	31	3	0	28	3	2	0	29	2	0	0	31	0	0	0	31	0
Os01g0273300	31	5	1	25	4	0	0	31	0	0	0	31	0	0	0	31	0
Os01g0273500	31	4	2	25	2	1	0	30	1	0	0	31	0	0	0	31	0
Os01g0273800	31	1	15	15	-14	1	11	19	-10	0	3	28	-3	0	2	29	-2
Os01g0273850	31	1	6	24	-5	1	6	24	-5	0	0	31	0	0	0	31	0
Os01g0273900	31	0	4	27	-4	0	3	28	-3	0	0	31	0	0	0	31	0
Os01g0274100	31	4	5	22	-1	4	1	26	3	0	0	31	0	0	0	31	0
Os01g0274201	31	0	3	28	-3	0	1	30	-1	0	0	31	0	0	0	31	0
Os01g0274300	31	1	2	28	-1	0	0	31	0	0	0	31	0	0	0	31	0
Os01g0274500	31	1	0	30	1	0	0	31	0	0	0	31	0	0	0	31	0
Os01g0274601	31	0	0	31	0	0	0	31	0	0	0	31	0	0	0	31	0
Os01g0274800	31	3	3	25	0	1	0	30	1	0	0	31	0	0	0	31	0
Os01g0274901	31	0	0	31	0	0	0	31	0	0	0	31	0	0	0	31	0
Os01g0275200	31	0	0	31	0	0	0	31	0	0	0	31	0	0	0	31	0
Os01g0275300	31	9	5	17	4	5	1	25	4	0	0	31	0	0	0	31	0
Os01g0275500	31	0	0	31	0	0	0	31	0	0	0	31	0	0	0	31	0
Os01g0275600	31	7	2	22	5	5	0	26	5	0	0	31	0	0	0	31	0
Os01g0275700	31	0	0	31	0	0	0	31	0	0	0	31	0	0	0	31	0
Os01g0275800	31	1	4	26	-3	0	2	29	-2	0	0	31	0	0	0	31	0
Os01g0275900	31	1	12	18	-11	0	4	27	-4	0	0	31	0	0	0	31	0
Os01g0275950	31	1	15	15	-14	0	8	23	-8	0	0	31	0	0	0	31	0
Os01g0276000	31	7	9	15	-2	3	4	24	-1	0	0	31	0	0	0	31	0
Os01g0276033	31	1	5	25	-4	0	4	27	-4	0	0	31	0	0	0	31	0
Os01g0276066	31	2	7	22	-5	0	2	29	-2	0	0	31	0	0	0	31	0
Os01g0276100	31	7	4	20	3	2	3	26	-1	0	0	31	0	0	0	31	0
Os01g0276200	31	6	8	17	-2	4	8	19	-4	1	1	29	0	0	0	31	0
Os01g0276300	31	10	0	21	10	5	0	26	5	1	0	30	1	0	0	31	0
Os01g0276400	31	7	5	19	2	0	3	28	-3	0	0	31	0	0	0	31	0
Os01g0276500	31	4	7	20	-3	2	0	29	2	0	0	31	0	0	0	31	0
Os01g0276600	31	4	3	24	1	3	0	28	3	0	0	31	0	0	0	31	0
Os01g0276650	31	1	0	30	1	0	0	31	0	0	0	31	0	0	0	31	0
Os01g0276700	31	2	8	21	-6	0	5	26	-5	0	0	31	0	0	0	31	0
Os01g0276800	31	6	5	20	1	1	1	29	0	0	0	31	0	0	0	31	0
Os01g0276900	31	10	11	10	-1	7	8	16	-1	1	3	27	-2	0	3	28	-3
Os01g0277100	31	3	9	19	-6	1	5	25	-4	0	0	31	0	0	0	31	0
Os01g0277500	31	4	8	19	-4	3	6	22	-3	0	0	31	0	0	0	31	0
Os01g0277600	31	0	5	26	-5	0	2	29	-2	0	0	31	0	0	0	31	0
Os01g0277700	31	5	1	25	4	0	1	30	-1	0	0	31	0	0	0	31	0
Os01g0278000	31	4	13	14	-9	2	6	23	-4	0	1	30	-1	0	0	31	0
Os01g0278050	31	7	5	19	2	2	4	25	-2	0	0	31	0	0	0	31	0
Os01g0278100	31	0	0	31	0	0	0	31	0	0	0	31	0	0	0	31	0
Os01g0278200	31	4	3	24	1	0	0	31	0	0	0	31	0	0	0	31	0
Os01g0278600	31	0	5	26	-5	0	0	31	0	0	0	31	0	0	0	31	0
Os01g0278900	31	1	8	22	-7	0	0	31	0	0	0	31	0	0	0	31	0
Os01g0278950	31	6	1	24	5	1	0	30	1	0	0	31	0	0	0	31	0
Os01g0278975	31	0	0	31	0	0	0	31	0	0	0	31	0	0	0	31	0
Os01g0279000	31	0	0	31	0	0	0	31	0	0	0	31	0	0	0	31	0
Os01g0279100	31	8	12	11	-4	6	7	18	-1	4	3	24	1	4	1	26	3
Os01g0279200	31	4	2	25	2	0	2	29	-2	0	0	31	0	0	0	31	0
Os01g0279300	31	6	6	19	0	0	6	25	-6	0	0	31	0	0	0	31	0
Os01g0279400	31	3	14	14	-11	2	13	16	-11	0	9	22	-9	0	6	25	-6
Os01g0279500	31	0	0	31	0	0	0	31	0	0	0	31	0	0	0	31	0
Os01g0279700	31	5	4	22	1	2	0	29	2	0	0	31	0	0	0	31	0
Os01g0279800	31	4	5	22	-1	0	4	27	-4	0	0	31	0	0	0	31	0
Os01g0279900	31	4	1	26	3	0	0	31	0	0	0	31	0	0	0	31	0
Os01g0280000	31	5	1	25	4	0	1	30	-1	0	0	31	0	0	0	31	0
Os01g0280200	31	0	0	31	0	0	0	31	0	0	0	31	0	0	0	31	0
Os01g0280400	31	4	5	22	-1	3	4	24	-1	2	0	29	2	0	0	31	0
Os01g0280500	31	0	8	23	-8	0	8	23	-8	0	0	31	0	0	0	31	0
Os01g0280600	31	0	0	31	0	0	0	31	0	0	0	31	0	0	0	31	0
Os01g0281000	31	8	12	11	-4	8	10	13	-2	4	3	24	1	0	0	31	0
Os01g0281050	31	0	2	29	-2	0	0	31	0	0	0	31	0	0	0	31	0
Os01g0281100	31	7	7	17	0	4	5	22	-1	4	3	24	1	4	3	24	1
Os01g0281200	31	0	0	31	0	0	0	31	0	0	0	31	0	0	0	31	0
Os01g0281250	31	0	0	31	0	0	0	31	0	0	0	31	0	0	0	31	0
Os01g0281301	31	1	0	30	1	0	0	31	0	0	0	31	0	0	0	31	0
Os01g0281400	31	6	6	19	0	1	0	30	1	0	0	31	0	0	0	31	0
Os01g0281600	31	5	8	18	-3	2	5	24	-3	0	1	30	-1	0	0	31	0
Os01g0282251	31	2	0	29	2	0	0	31	0	0	0	31	0	0	0	31	0
Os01g0282800	31	12	6	13	6	10	3	18	7	3	0	28	3	2	0	29	2
Os01g0282866	31	0	2	29	-2	0	2	29	-2	0	0	31	0	0	0	31	0
Os01g0283000	31	4	0	27	4	0	0	31	0	0	0	31	0	0	0	31	0
Os01g0283100	31	1	2	28	-1	0	0	31	0	0	0	31	0	0	0	31	0
Os01g0283300	31	14	4	13	10	11	1	19	10	2	0	29	2	0	0	31	0
Os01g0283400	31	1	2	28	-1	0	1	30	-1	0	0	31	0	0	0	31	0
Os01g0283500	31	4	5	22	-1	0	4	27	-4	0	0	31	0	0	0	31	0
Os01g0283600	31	1	1	29	0	1	0	30	1	0	0	31	0	0	0	31	0
Os01g0283700	31	6	10	15	-4	3	7	21	-4	0	0	31	0	0	0	31	0
Os01g0284300	31	0	0	31	0	0	0	31	0	0	0	31	0	0	0	31	0
Os01g0284500	31	9	0	22	9	5	0	26	5	0	0	31	0	0	0	31	0
Os01g0284700	31	3	6	22	-3	0	0	31	0	0	0	31	0	0	0	31	0
Os01g0284900	31	21	0	10	21	19	0	12	19	9	0	22	9	1	0	30	1
Os01g0285200	31	0	0	31	0	0	0	31	0	0	0	31	0	0	0	31	0
Os01g0285300	31	4	9	18	-5	2	5	24	-3	0	0	31	0	0	0	31	0
Os01g0286000	31	7	0	24	7	3	0	28	3	0	0	31	0	0	0	31	0
Os01g0286100	31	13	1	17	12	8	0	23	8	0	0	31	0	0	0	31	0
Os01g0286200	31	0	0	31	0	0	0	31	0	0	0	31	0	0	0	31	0
Os01g0286500	31	2	2	27	0	0	0	31	0	0	0	31	0	0	0	31	0
Os01g0286550	31	3	6	22	-3	0	4	27	-4	0	1	30	-1	0	0	31	0
Os01g0286600	31	3	8	20	-5	1	5	25	-4	0	0	31	0	0	0	31	0
Os01g0286900	31	1	1	29	0	1	1	29	0	0	0	31	0	0	0	31	0
Os01g0287400	31	7	3	21	4	2	0	29	2	0	0	31	0	0	0	31	0
Os01g0287600	31	3	3	25	0	0	0	31	0	0	0	31	0	0	0	31	0
Os01g0287700	31	4	2	25	2	4	0	27	4	0	0	31	0	0	0	31	0
Os01g0287900	31	0	0	31	0	0	0	31	0	0	0	31	0	0	0	31	0
Os01g0288200	31	3	1	27	2	1	0	30	1	0	0	31	0	0	0	31	0
Os01g0288700	31	0	0	31	0	0	0	31	0	0	0	31	0	0	0	31	0
Os01g0288800	31	0	0	31	0	0	0	31	0	0	0	31	0	0	0	31	0
Os01g0289100	31	2	1	28	1	1	0	30	1	0	0	31	0	0	0	31	0
Os01g0289600	31	3	10	18	-7	0	7	24	-7	0	0	31	0	0	0	31	0
Os01g0289732	31	0	6	25	-6	0	6	25	-6	0	1	30	-1	0	0	31	0
Os01g0289750	31	0	0	31	0	0	0	31	0	0	0	31	0	0	0	31	0
Os01g0289900	31	1	4	26	-3	0	0	31	0	0	0	31	0	0	0	31	0
Os01g0289950	31	0	1	30	-1	0	0	31	0	0	0	31	0	0	0	31	0
Os01g0290000	31	6	11	14	-5	3	7	21	-4	0	0	31	0	0	0	31	0
Os01g0290100	31	3	3	25	0	0	2	29	-2	0	0	31	0	0	0	31	0
Os01g0290600	31	6	0	25	6	3	0	28	3	1	0	30	1	0	0	31	0
Os01g0290650	31	5	1	25	4	0	0	31	0	0	0	31	0	0	0	31	0
Os01g0290700	31	1	12	18	-11	1	7	23	-6	0	3	28	-3	0	1	30	-1
Os01g0290800	31	2	9	20	-7	1	8	22	-7	0	0	31	0	0	0	31	0
Os01g0290901	31	2	4	25	-2	0	0	31	0	0	0	31	0	0	0	31	0
Os01g0291500	31	5	5	21	0	1	1	29	0	0	1	30	-1	0	0	31	0
Os01g0291733	31	1	0	30	1	0	0	31	0	0	0	31	0	0	0	31	0
Os01g0292200	31	9	6	16	3	7	3	21	4	4	1	26	3	4	0	27	4
Os01g0292250	31	8	5	18	3	6	3	22	3	4	0	27	4	2	0	29	2
Os01g0292700	31	2	18	11	-16	0	8	23	-8	0	0	31	0	0	0	31	0
Os01g0292900	31	4	6	21	-2	0	3	28	-3	0	0	31	0	0	0	31	0
Os01g0293000	31	1	0	30	1	0	0	31	0	0	0	31	0	0	0	31	0
Os01g0293100	31	0	0	31	0	0	0	31	0	0	0	31	0	0	0	31	0
Os01g0293200	31	6	0	25	6	4	0	27	4	0	0	31	0	0	0	31	0
Os01g0293501	31	0	0	31	0	0	0	31	0	0	0	31	0	0	0	31	0
Os01g0293800	31	0	0	31	0	0	0	31	0	0	0	31	0	0	0	31	0
Os01g0293900	31	0	0	31	0	0	0	31	0	0	0	31	0	0	0	31	0
Os01g0294500	31	0	0	31	0	0	0	31	0	0	0	31	0	0	0	31	0
Os01g0294700	31	3	13	15	-10	3	9	19	-6	3	6	22	-3	0	4	27	-4
Os01g0295600	31	0	0	31	0	0	0	31	0	0	0	31	0	0	0	31	0
Os01g0295700	31	18	0	13	18	12	0	19	12	2	0	29	2	0	0	31	0
Os01g0295900	31	4	8	19	-4	1	0	30	1	0	0	31	0	0	0	31	0
Os01g0296000	31	3	7	21	-4	3	5	23	-2	0	0	31	0	0	0	31	0
Os01g0296100	31	8	1	22	7	4	0	27	4	0	0	31	0	0	0	31	0
Os01g0296133	31	0	0	31	0	0	0	31	0	0	0	31	0	0	0	31	0
Os01g0296166	31	0	13	18	-13	0	11	20	-11	0	2	29	-2	0	0	31	0
Os01g0296200	31	8	11	12	-3	2	10	19	-8	0	0	31	0	0	0	31	0
Os01g0296450	31	0	0	31	0	0	0	31	0	0	0	31	0	0	0	31	0
Os01g0296700	31	2	6	23	-4	0	2	29	-2	0	0	31	0	0	0	31	0
Os01g0296900	31	0	0	31	0	0	0	31	0	0	0	31	0	0	0	31	0
Os01g0297200	31	1	11	19	-10	1	9	21	-8	0	4	27	-4	0	0	31	0
Os01g0297700	31	5	1	25	4	1	0	30	1	0	0	31	0	0	0	31	0
Os01g0297950	31	0	0	31	0	0	0	31	0	0	0	31	0	0	0	31	0
Os01g0298301	31	1	3	27	-2	1	1	29	0	0	0	31	0	0	0	31	0
Os01g0298400	31	3	0	28	3	2	0	29	2	0	0	31	0	0	0	31	0
Os01g0298500	31	4	5	22	-1	0	1	30	-1	0	0	31	0	0	0	31	0
Os01g0299100	31	3	0	28	3	0	0	31	0	0	0	31	0	0	0	31	0
Os01g0299150	31	3	7	21	-4	1	6	24	-5	0	0	31	0	0	0	31	0
Os01g0299200	31	3	4	24	-1	2	3	26	-1	0	0	31	0	0	0	31	0
Os01g0299300	31	2	5	24	-3	1	1	29	0	0	0	31	0	0	0	31	0
Os01g0299400	31	4	11	16	-7	0	4	27	-4	0	0	31	0	0	0	31	0
Os01g0299500	31	3	1	27	2	0	0	31	0	0	0	31	0	0	0	31	0
Os01g0299700	31	0	0	31	0	0	0	31	0	0	0	31	0	0	0	31	0
Os01g0299801	31	0	0	31	0	0	0	31	0	0	0	31	0	0	0	31	0
Os01g0300000	31	0	0	31	0	0	0	31	0	0	0	31	0	0	0	31	0
Os01g0300200	31	5	9	17	-4	0	3	28	-3	0	0	31	0	0	0	31	0
Os01g0300400	31	0	0	31	0	0	0	31	0	0	0	31	0	0	0	31	0
Os01g0300600	31	5	4	22	1	1	0	30	1	0	0	31	0	0	0	31	0
Os01g0300900	31	1	4	26	-3	1	2	28	-1	0	0	31	0	0	0	31	0
Os01g0301000	31	6	3	22	3	3	1	27	2	0	0	31	0	0	0	31	0
Os01g0301100	31	0	0	31	0	0	0	31	0	0	0	31	0	0	0	31	0
Os01g0301300	31	8	1	22	7	1	0	30	1	0	0	31	0	0	0	31	0
Os01g0301500	31	0	0	31	0	0	0	31	0	0	0	31	0	0	0	31	0
Os01g0301700	31	5	1	25	4	2	0	29	2	0	0	31	0	0	0	31	0
Os01g0301900	31	1	10	20	-9	1	7	23	-6	0	0	31	0	0	0	31	0
Os01g0302000	31	1	12	18	-11	0	6	25	-6	0	0	31	0	0	0	31	0
Os01g0302100	31	1	0	30	1	0	0	31	0	0	0	31	0	0	0	31	0
Os01g0302250	31	3	6	22	-3	3	3	25	0	1	0	30	1	0	0	31	0
Os01g0302500	31	0	0	31	0	0	0	31	0	0	0	31	0	0	0	31	0
Os01g0302800	31	3	3	25	0	1	1	29	0	0	0	31	0	0	0	31	0
Os01g0302900	31	0	0	31	0	0	0	31	0	0	0	31	0	0	0	31	0
Os01g0303000	31	7	5	19	2	5	4	22	1	0	0	31	0	0	0	31	0
Os01g0303100	31	2	1	28	1	0	0	31	0	0	0	31	0	0	0	31	0
Os01g0303200	31	1	5	25	-4	0	2	29	-2	0	0	31	0	0	0	31	0
Os01g0303300	31	12	0	19	12	12	0	19	12	11	0	20	11	8	0	23	8
Os01g0303401	31	6	0	25	6	0	0	31	0	0	0	31	0	0	0	31	0
Os01g0303600	31	22	0	9	22	18	0	13	18	8	0	23	8	1	0	30	1
Os01g0303800	31	15	2	14	13	13	1	17	12	8	0	23	8	0	0	31	0
Os01g0304000	31	7	8	16	-1	1	3	27	-2	0	0	31	0	0	0	31	0
Os01g0304050	31	0	0	31	0	0	0	31	0	0	0	31	0	0	0	31	0
Os01g0304100	31	0	0	31	0	0	0	31	0	0	0	31	0	0	0	31	0
Os01g0304200	31	7	1	23	6	4	1	26	3	0	0	31	0	0	0	31	0
Os01g0304300	31	1	0	30	1	0	0	31	0	0	0	31	0	0	0	31	0
Os01g0304400	31	6	8	17	-2	2	6	23	-4	0	0	31	0	0	0	31	0
Os01g0304500	31	0	3	28	-3	0	1	30	-1	0	0	31	0	0	0	31	0
Os01g0305200	31	13	2	16	11	7	0	24	7	0	0	31	0	0	0	31	0
Os01g0305300	31	14	5	12	9	10	2	19	8	0	0	31	0	0	0	31	0
Os01g0305900	31	6	8	17	-2	6	5	20	1	0	2	29	-2	0	0	31	0
Os01g0306100	31	0	1	30	-1	0	0	31	0	0	0	31	0	0	0	31	0
Os01g0306200	31	0	0	31	0	0	0	31	0	0	0	31	0	0	0	31	0
Os01g0306400	31	5	0	26	5	2	0	29	2	0	0	31	0	0	0	31	0
Os01g0306800	31	8	8	15	0	5	3	23	2	2	0	29	2	0	0	31	0
Os01g0306900	31	1	9	21	-8	0	4	27	-4	0	0	31	0	0	0	31	0
Os01g0307500	31	2	1	28	1	2	0	29	2	0	0	31	0	0	0	31	0
Os01g0307562	31	0	0	31	0	0	0	31	0	0	0	31	0	0	0	31	0
Os01g0307624	31	7	9	15	-2	4	4	23	0	2	1	28	1	1	0	30	1
Os01g0307686	31	11	10	10	1	6	9	16	-3	1	8	22	-7	0	8	23	-8
Os01g0307750	31	1	0	30	1	0	0	31	0	0	0	31	0	0	0	31	0
Os01g0308200	31	0	0	31	0	0	0	31	0	0	0	31	0	0	0	31	0
Os01g0308300	31	0	0	31	0	0	0	31	0	0	0	31	0	0	0	31	0
Os01g0308600	31	4	1	26	3	1	0	30	1	0	0	31	0	0	0	31	0
Os01g0308700	31	2	1	28	1	1	0	30	1	0	0	31	0	0	0	31	0
Os01g0309100	31	8	0	23	8	5	0	26	5	0	0	31	0	0	0	31	0
Os01g0309451	31	3	6	22	-3	2	3	26	-1	0	0	31	0	0	0	31	0
Os01g0309800	31	3	23	5	-20	3	19	9	-16	0	11	20	-11	0	3	28	-3
Os01g0309900	31	6	0	25	6	2	0	29	2	0	0	31	0	0	0	31	0
Os01g0309966	31	3	2	26	1	1	0	30	1	0	0	31	0	0	0	31	0
Os01g0310032	31	1	2	28	-1	0	0	31	0	0	0	31	0	0	0	31	0
Os01g0310100	31	18	0	13	18	12	0	19	12	0	0	31	0	0	0	31	0
Os01g0310500	31	3	4	24	-1	2	0	29	2	0	0	31	0	0	0	31	0
Os01g0310550	31	6	7	18	-1	1	3	27	-2	0	0	31	0	0	0	31	0
Os01g0310600	31	6	8	17	-2	4	3	24	1	0	0	31	0	0	0	31	0
Os01g0310700	31	2	7	22	-5	1	4	26	-3	0	1	30	-1	0	0	31	0
Os01g0310800	31	5	5	21	0	0	3	28	-3	0	0	31	0	0	0	31	0
Os01g0311100	31	1	12	18	-11	1	10	20	-9	0	8	23	-8	0	3	28	-3
Os01g0311300	31	0	6	25	-6	0	4	27	-4	0	0	31	0	0	0	31	0
Os01g0311400	31	4	3	24	1	1	1	29	0	0	0	31	0	0	0	31	0
Os01g0311500	31	7	1	23	6	2	0	29	2	0	0	31	0	0	0	31	0
Os01g0311600	31	1	0	30	1	1	0	30	1	0	0	31	0	0	0	31	0
Os01g0311700	31	0	0	31	0	0	0	31	0	0	0	31	0	0	0	31	0
Os01g0311800	31	0	0	31	0	0	0	31	0	0	0	31	0	0	0	31	0
Os01g0312500	31	2	7	22	-5	0	5	26	-5	0	1	30	-1	0	0	31	0
Os01g0312600	31	0	0	31	0	0	0	31	0	0	0	31	0	0	0	31	0
Os01g0312800	31	1	0	30	1	1	0	30	1	0	0	31	0	0	0	31	0
Os01g0313050	31	0	0	31	0	0	0	31	0	0	0	31	0	0	0	31	0
Os01g0313300	31	9	5	17	4	5	5	21	0	1	0	30	1	0	0	31	0
Os01g0313600	31	1	0	30	1	0	0	31	0	0	0	31	0	0	0	31	0
Os01g0314000	31	12	1	18	11	6	0	25	6	0	0	31	0	0	0	31	0
Os01g0314100	31	17	0	14	17	13	0	18	13	4	0	27	4	0	0	31	0
Os01g0314300	31	0	3	28	-3	0	2	29	-2	0	0	31	0	0	0	31	0
Os01g0314600	31	0	0	31	0	0	0	31	0	0	0	31	0	0	0	31	0
Os01g0314800	31	11	10	10	1	5	7	19	-2	1	4	26	-3	0	3	28	-3
Os01g0315600	31	2	0	29	2	0	0	31	0	0	0	31	0	0	0	31	0
Os01g0315700	31	18	0	13	18	8	0	23	8	0	0	31	0	0	0	31	0
Os01g0315800	31	10	4	17	6	7	0	24	7	0	0	31	0	0	0	31	0
Os01g0315850	31	4	2	25	2	1	0	30	1	0	0	31	0	0	0	31	0
Os01g0316001	31	0	0	31	0	0	0	31	0	0	0	31	0	0	0	31	0
Os01g0316100	31	0	0	31	0	0	0	31	0	0	0	31	0	0	0	31	0
Os01g0316500	31	12	0	19	12	5	0	26	5	0	0	31	0	0	0	31	0
Os01g0316600	31	15	6	10	9	12	6	13	6	4	0	27	4	2	0	29	2
Os01g0316800	31	4	5	22	-1	0	1	30	-1	0	0	31	0	0	0	31	0
Os01g0316900	31	1	0	30	1	0	0	31	0	0	0	31	0	0	0	31	0
Os01g0317125	31	1	2	28	-1	0	1	30	-1	0	0	31	0	0	0	31	0
Os01g0317500	31	1	11	19	-10	1	8	22	-7	0	0	31	0	0	0	31	0
Os01g0317800	31	2	14	15	-12	0	2	29	-2	0	0	31	0	0	0	31	0
Os01g0318000	31	1	0	30	1	0	0	31	0	0	0	31	0	0	0	31	0
Os01g0318201	31	1	0	30	1	0	0	31	0	0	0	31	0	0	0	31	0
Os01g0318202	31	5	0	26	5	2	0	29	2	0	0	31	0	0	0	31	0
Os01g0318400	31	0	3	28	-3	0	0	31	0	0	0	31	0	0	0	31	0
Os01g0318600	31	0	8	23	-8	0	6	25	-6	0	0	31	0	0	0	31	0
Os01g0318700	31	0	8	23	-8	0	3	28	-3	0	0	31	0	0	0	31	0
Os01g0319000	31	6	2	23	4	2	1	28	1	0	0	31	0	0	0	31	0
Os01g0319066	31	0	0	31	0	0	0	31	0	0	0	31	0	0	0	31	0
Os01g0319200	31	0	0	31	0	0	0	31	0	0	0	31	0	0	0	31	0
Os01g0319400	31	0	0	31	0	0	0	31	0	0	0	31	0	0	0	31	0
Os01g0320400	31	1	0	30	1	0	0	31	0	0	0	31	0	0	0	31	0
Os01g0320700	31	0	2	29	-2	0	0	31	0	0	0	31	0	0	0	31	0
Os01g0321300	31	0	3	28	-3	0	0	31	0	0	0	31	0	0	0	31	0
Os01g0321500	31	0	0	31	0	0	0	31	0	0	0	31	0	0	0	31	0
Os01g0321700	31	2	7	22	-5	0	1	30	-1	0	0	31	0	0	0	31	0
Os01g0321800	31	5	1	25	4	0	0	31	0	0	0	31	0	0	0	31	0
Os01g0321900	31	0	7	24	-7	0	2	29	-2	0	0	31	0	0	0	31	0
Os01g0322300	31	0	0	31	0	0	0	31	0	0	0	31	0	0	0	31	0
Os01g0322700	31	9	4	18	5	6	2	23	4	0	0	31	0	0	0	31	0
Os01g0322800	31	2	2	27	0	0	0	31	0	0	0	31	0	0	0	31	0
Os01g0323000	31	16	2	13	14	11	1	19	10	0	0	31	0	0	0	31	0
Os01g0323100	31	2	2	27	0	0	0	31	0	0	0	31	0	0	0	31	0
Os01g0323300	31	5	7	19	-2	2	3	26	-1	0	0	31	0	0	0	31	0
Os01g0323500	31	0	0	31	0	0	0	31	0	0	0	31	0	0	0	31	0
Os01g0323600	31	4	5	22	-1	3	4	24	-1	0	1	30	-1	0	0	31	0
Os01g0323775	31	4	6	21	-2	2	3	26	-1	0	1	30	-1	0	1	30	-1
Os01g0323950	31	0	0	31	0	0	0	31	0	0	0	31	0	0	0	31	0
Os01g0324400	31	2	2	27	0	0	0	31	0	0	0	31	0	0	0	31	0
Os01g0326000	31	1	12	18	-11	1	11	19	-10	1	1	29	0	0	0	31	0
Os01g0326100	31	0	4	27	-4	0	4	27	-4	0	0	31	0	0	0	31	0
Os01g0326300	31	0	5	26	-5	0	5	26	-5	0	2	29	-2	0	0	31	0
Os01g0327000	31	2	0	29	2	1	0	30	1	0	0	31	0	0	0	31	0
Os01g0327100	31	9	0	22	9	7	0	24	7	2	0	29	2	0	0	31	0
Os01g0327250	31	0	0	31	0	0	0	31	0	0	0	31	0	0	0	31	0
Os01g0327400	31	12	8	11	4	8	6	17	2	0	0	31	0	0	0	31	0
Os01g0327500	31	7	1	23	6	5	0	26	5	0	0	31	0	0	0	31	0
Os01g0327600	31	3	1	27	2	0	0	31	0	0	0	31	0	0	0	31	0
Os01g0327900	31	5	0	26	5	0	0	31	0	0	0	31	0	0	0	31	0
Os01g0328300	31	3	3	25	0	0	1	30	-1	0	0	31	0	0	0	31	0
Os01g0328400	31	6	9	16	-3	1	4	26	-3	0	0	31	0	0	0	31	0
Os01g0328500	31	3	4	24	-1	2	0	29	2	0	0	31	0	0	0	31	0
Os01g0328600	31	2	1	28	1	0	0	31	0	0	0	31	0	0	0	31	0
Os01g0328700	31	0	13	18	-13	0	8	23	-8	0	0	31	0	0	0	31	0
Os01g0328900	31	1	0	30	1	0	0	31	0	0	0	31	0	0	0	31	0
Os01g0329000	31	2	8	21	-6	1	3	27	-2	0	0	31	0	0	0	31	0
Os01g0329075	31	0	1	30	-1	0	0	31	0	0	0	31	0	0	0	31	0
Os01g0329150	31	2	0	29	2	0	0	31	0	0	0	31	0	0	0	31	0
Os01g0329300	31	0	0	31	0	0	0	31	0	0	0	31	0	0	0	31	0
Os01g0329350	31	0	0	31	0	0	0	31	0	0	0	31	0	0	0	31	0
Os01g0329400	31	14	0	17	14	6	0	25	6	0	0	31	0	0	0	31	0
Os01g0329800	31	5	5	21	0	1	0	30	1	0	0	31	0	0	0	31	0
Os01g0329900	31	1	16	14	-15	1	9	21	-8	1	2	28	-1	1	0	30	1
Os01g0330001	31	2	6	23	-4	0	2	29	-2	0	0	31	0	0	0	31	0
Os01g0330100	31	0	0	31	0	0	0	31	0	0	0	31	0	0	0	31	0
Os01g0330200	31	0	1	30	-1	0	1	30	-1	0	0	31	0	0	0	31	0
Os01g0330650	31	0	2	29	-2	0	0	31	0	0	0	31	0	0	0	31	0
Os01g0331100	31	3	7	21	-4	1	4	26	-3	0	1	30	-1	0	0	31	0
Os01g0331500	31	1	1	29	0	1	0	30	1	0	0	31	0	0	0	31	0
Os01g0331900	31	4	3	24	1	0	0	31	0	0	0	31	0	0	0	31	0
Os01g0332002	31	4	1	26	3	1	0	30	1	0	0	31	0	0	0	31	0
Os01g0332100	31	18	5	8	13	13	5	13	8	5	4	22	1	0	4	27	-4
Os01g0332150	31	14	5	12	9	5	4	22	1	1	0	30	1	0	0	31	0
Os01g0332200	31	2	4	25	-2	0	4	27	-4	0	0	31	0	0	0	31	0
Os01g0332500	31	0	0	31	0	0	0	31	0	0	0	31	0	0	0	31	0
Os01g0332700	31	0	2	29	-2	0	1	30	-1	0	0	31	0	0	0	31	0
Os01g0332800	31	1	22	8	-21	0	18	13	-18	0	6	25	-6	0	2	29	-2
Os01g0332900	31	3	3	25	0	0	1	30	-1	0	0	31	0	0	0	31	0
Os01g0333001	31	2	3	26	-1	0	1	30	-1	0	0	31	0	0	0	31	0
Os01g0333600	31	3	10	18	-7	2	10	19	-8	0	1	30	-1	0	0	31	0
Os01g0335600	31	0	0	31	0	0	0	31	0	0	0	31	0	0	0	31	0
Os01g0335700	31	1	10	20	-9	1	4	26	-3	0	0	31	0	0	0	31	0
Os01g0336300	31	0	0	31	0	0	0	31	0	0	0	31	0	0	0	31	0
Os01g0337100	31	1	0	30	1	1	0	30	1	0	0	31	0	0	0	31	0
Os01g0337160	31	2	1	28	1	0	0	31	0	0	0	31	0	0	0	31	0
Os01g0337180	31	1	0	30	1	0	0	31	0	0	0	31	0	0	0	31	0
Os01g0337500	31	0	8	23	-8	0	6	25	-6	0	2	29	-2	0	0	31	0
Os01g0337600	31	0	1	30	-1	0	0	31	0	0	0	31	0	0	0	31	0
Os01g0337700	31	7	1	23	6	2	0	29	2	0	0	31	0	0	0	31	0
Os01g0337900	31	9	1	21	8	6	0	25	6	0	0	31	0	0	0	31	0
Os01g0338000	31	2	5	24	-3	0	0	31	0	0	0	31	0	0	0	31	0
Os01g0338100	31	6	2	23	4	1	0	30	1	0	0	31	0	0	0	31	0
Os01g0338150	31	1	0	30	1	0	0	31	0	0	0	31	0	0	0	31	0
Os01g0338200	31	0	3	28	-3	0	1	30	-1	0	0	31	0	0	0	31	0
Os01g0338401	31	0	0	31	0	0	0	31	0	0	0	31	0	0	0	31	0
Os01g0338600	31	0	9	22	-9	0	2	29	-2	0	0	31	0	0	0	31	0
Os01g0339001	31	4	1	26	3	2	0	29	2	0	0	31	0	0	0	31	0
Os01g0339400	31	3	1	27	2	2	0	29	2	0	0	31	0	0	0	31	0
Os01g0339500	31	6	2	23	4	1	0	30	1	0	0	31	0	0	0	31	0
Os01g0339600	31	1	0	30	1	0	0	31	0	0	0	31	0	0	0	31	0
Os01g0339851	31	0	0	31	0	0	0	31	0	0	0	31	0	0	0	31	0
Os01g0339900	31	7	11	13	-4	4	4	23	0	0	0	31	0	0	0	31	0
Os01g0339950	31	0	1	30	-1	0	0	31	0	0	0	31	0	0	0	31	0
Os01g0340100	31	0	0	31	0	0	0	31	0	0	0	31	0	0	0	31	0
Os01g0340400	31	0	0	31	0	0	0	31	0	0	0	31	0	0	0	31	0
Os01g0340600	31	0	0	31	0	0	0	31	0	0	0	31	0	0	0	31	0
Os01g0340801	31	0	0	31	0	0	0	31	0	0	0	31	0	0	0	31	0
Os01g0341000	31	0	7	24	-7	0	2	29	-2	0	0	31	0	0	0	31	0
Os01g0341200	31	3	0	28	3	0	0	31	0	0	0	31	0	0	0	31	0
Os01g0341300	31	3	0	28	3	1	0	30	1	0	0	31	0	0	0	31	0
Os01g0341750	31	0	9	22	-9	0	8	23	-8	0	4	27	-4	0	1	30	-1
Os01g0342500	31	5	12	14	-7	2	6	23	-4	0	3	28	-3	0	1	30	-1
Os01g0342750	31	0	6	25	-6	0	3	28	-3	0	0	31	0	0	0	31	0
Os01g0342800	31	5	2	24	3	4	2	25	2	0	0	31	0	0	0	31	0
Os01g0342900	31	0	0	31	0	0	0	31	0	0	0	31	0	0	0	31	0
Os01g0343001	31	0	0	31	0	0	0	31	0	0	0	31	0	0	0	31	0
Os01g0343100	31	0	0	31	0	0	0	31	0	0	0	31	0	0	0	31	0
Os01g0343200	31	2	5	24	-3	0	0	31	0	0	0	31	0	0	0	31	0
Os01g0343300	31	2	16	13	-14	1	9	21	-8	0	3	28	-3	0	0	31	0
Os01g0343350	31	2	8	21	-6	1	6	24	-5	0	2	29	-2	0	0	31	0
Os01g0343400	31	0	2	29	-2	0	1	30	-1	0	0	31	0	0	0	31	0
Os01g0343500	31	8	6	17	2	5	5	21	0	0	0	31	0	0	0	31	0
Os01g0343780	31	7	2	22	5	4	2	25	2	1	0	30	1	0	0	31	0
Os01g0344620	31	1	0	30	1	0	0	31	0	0	0	31	0	0	0	31	0
Os01g0346250	31	3	9	19	-6	3	6	22	-3	1	2	28	-1	0	0	31	0
Os01g0346400	31	1	3	27	-2	0	1	30	-1	0	0	31	0	0	0	31	0
Os01g0346600	31	3	6	22	-3	1	5	25	-4	0	1	30	-1	0	0	31	0
Os01g0346700	31	5	8	18	-3	3	4	24	-1	0	0	31	0	0	0	31	0
Os01g0347000	31	0	0	31	0	0	0	31	0	0	0	31	0	0	0	31	0
Os01g0347100	31	14	0	17	14	4	0	27	4	0	0	31	0	0	0	31	0
Os01g0347150	31	0	0	31	0	0	0	31	0	0	0	31	0	0	0	31	0
Os01g0347200	31	1	7	23	-6	0	6	25	-6	0	0	31	0	0	0	31	0
Os01g0347300	31	0	4	27	-4	0	4	27	-4	0	1	30	-1	0	0	31	0
Os01g0347600	31	0	6	25	-6	0	2	29	-2	0	0	31	0	0	0	31	0
Os01g0348000	31	1	2	28	-1	1	2	28	-1	0	0	31	0	0	0	31	0
Os01g0348600	31	6	1	24	5	1	1	29	0	0	0	31	0	0	0	31	0
Os01g0348700	31	8	6	17	2	5	2	24	3	0	0	31	0	0	0	31	0
Os01g0348800	31	5	0	26	5	4	0	27	4	2	0	29	2	0	0	31	0
Os01g0348900	31	17	4	10	13	10	4	17	6	4	1	26	3	4	0	27	4
Os01g0349000	31	0	0	31	0	0	0	31	0	0	0	31	0	0	0	31	0
Os01g0349400	31	3	0	28	3	1	0	30	1	0	0	31	0	0	0	31	0
Os01g0349600	31	0	0	31	0	0	0	31	0	0	0	31	0	0	0	31	0
Os01g0349800	31	0	3	28	-3	0	2	29	-2	0	0	31	0	0	0	31	0
Os01g0350000	31	0	2	29	-2	0	2	29	-2	0	0	31	0	0	0	31	0
Os01g0350100	31	5	2	24	3	4	1	26	3	0	0	31	0	0	0	31	0
Os01g0350300	31	10	0	21	10	7	0	24	7	2	0	29	2	0	0	31	0
Os01g0350500	31	0	0	31	0	0	0	31	0	0	0	31	0	0	0	31	0
Os01g0350900	31	0	2	29	-2	0	0	31	0	0	0	31	0	0	0	31	0
Os01g0351100	31	7	2	22	5	0	0	31	0	0	0	31	0	0	0	31	0
Os01g0351200	31	2	5	24	-3	0	4	27	-4	0	0	31	0	0	0	31	0
Os01g0351300	31	7	2	22	5	1	0	30	1	0	0	31	0	0	0	31	0
Os01g0351500	31	0	0	31	0	0	0	31	0	0	0	31	0	0	0	31	0
Os01g0351800	31	0	7	24	-7	0	4	27	-4	0	0	31	0	0	0	31	0
Os01g0352100	31	7	9	15	-2	5	6	20	-1	3	6	22	-3	1	5	25	-4
Os01g0352200	31	0	1	30	-1	0	0	31	0	0	0	31	0	0	0	31	0
Os01g0352751	31	0	0	31	0	0	0	31	0	0	0	31	0	0	0	31	0
Os01g0353400	31	1	0	30	1	0	0	31	0	0	0	31	0	0	0	31	0
Os01g0353501	31	0	0	31	0	0	0	31	0	0	0	31	0	0	0	31	0
Os01g0353600	31	0	0	31	0	0	0	31	0	0	0	31	0	0	0	31	0
Os01g0353633	31	0	0	31	0	0	0	31	0	0	0	31	0	0	0	31	0
Os01g0353900	31	1	1	29	0	0	0	31	0	0	0	31	0	0	0	31	0
Os01g0354175	31	1	1	29	0	0	1	30	-1	0	0	31	0	0	0	31	0
Os01g0354200	31	5	4	22	1	3	2	26	1	0	0	31	0	0	0	31	0
Os01g0354450	31	0	0	31	0	0	0	31	0	0	0	31	0	0	0	31	0
Os01g0354700	31	2	2	27	0	1	0	30	1	0	0	31	0	0	0	31	0
Os01g0355100	31	2	3	26	-1	0	0	31	0	0	0	31	0	0	0	31	0
Os01g0355175	31	2	3	26	-1	1	1	29	0	0	0	31	0	0	0	31	0
Os01g0355250	31	0	0	31	0	0	0	31	0	0	0	31	0	0	0	31	0
Os01g0355400	31	0	0	31	0	0	0	31	0	0	0	31	0	0	0	31	0
Os01g0355500	31	4	0	27	4	1	0	30	1	0	0	31	0	0	0	31	0
Os01g0355600	31	2	1	28	1	0	0	31	0	0	0	31	0	0	0	31	0
Os01g0355700	31	0	0	31	0	0	0	31	0	0	0	31	0	0	0	31	0
Os01g0355800	31	1	6	24	-5	0	0	31	0	0	0	31	0	0	0	31	0
Os01g0355900	31	3	0	28	3	1	0	30	1	0	0	31	0	0	0	31	0
Os01g0356400	31	0	17	14	-17	0	7	24	-7	0	0	31	0	0	0	31	0
Os01g0356450	31	0	0	31	0	0	0	31	0	0	0	31	0	0	0	31	0
Os01g0356500	31	1	3	27	-2	0	0	31	0	0	0	31	0	0	0	31	0
Os01g0356800	31	0	0	31	0	0	0	31	0	0	0	31	0	0	0	31	0
Os01g0356900	31	0	0	31	0	0	0	31	0	0	0	31	0	0	0	31	0
Os01g0356951	31	0	0	31	0	0	0	31	0	0	0	31	0	0	0	31	0
Os01g0357100	31	10	11	10	-1	8	6	17	2	3	0	28	3	2	0	29	2
Os01g0357150	31	10	8	13	2	7	5	19	2	5	2	24	3	4	0	27	4
Os01g0357200	31	1	10	20	-9	1	6	24	-5	0	0	31	0	0	0	31	0
Os01g0357400	31	0	0	31	0	0	0	31	0	0	0	31	0	0	0	31	0
Os01g0357500	31	1	3	27	-2	0	0	31	0	0	0	31	0	0	0	31	0
Os01g0357800	31	1	3	27	-2	0	0	31	0	0	0	31	0	0	0	31	0
Os01g0357900	31	7	15	9	-8	4	13	14	-9	0	0	31	0	0	0	31	0
Os01g0358100	31	4	8	19	-4	2	3	26	-1	0	0	31	0	0	0	31	0
Os01g0358300	31	1	11	19	-10	0	1	30	-1	0	0	31	0	0	0	31	0
Os01g0358400	31	8	8	15	0	5	4	22	1	0	0	31	0	0	0	31	0
Os01g0358551	31	4	0	27	4	2	0	29	2	0	0	31	0	0	0	31	0
Os01g0358700	31	0	2	29	-2	0	0	31	0	0	0	31	0	0	0	31	0
Os01g0358800	31	0	2	29	-2	0	0	31	0	0	0	31	0	0	0	31	0
Os01g0358900	31	0	0	31	0	0	0	31	0	0	0	31	0	0	0	31	0
Os01g0359400	31	3	11	17	-8	1	5	25	-4	0	0	31	0	0	0	31	0
Os01g0359600	31	1	3	27	-2	0	0	31	0	0	0	31	0	0	0	31	0
Os01g0359800	31	0	4	27	-4	0	1	30	-1	0	0	31	0	0	0	31	0
Os01g0360100	31	0	1	30	-1	0	0	31	0	0	0	31	0	0	0	31	0
Os01g0360150	31	2	0	29	2	1	0	30	1	0	0	31	0	0	0	31	0
Os01g0360200	31	3	7	21	-4	1	2	28	-1	0	0	31	0	0	0	31	0
Os01g0360333	31	0	0	31	0	0	0	31	0	0	0	31	0	0	0	31	0
Os01g0360600	31	3	2	26	1	2	0	29	2	0	0	31	0	0	0	31	0
Os01g0361000	31	2	11	18	-9	0	8	23	-8	0	3	28	-3	0	0	31	0
Os01g0361500	31	10	2	19	8	7	0	24	7	3	0	28	3	2	0	29	2
Os01g0361700	31	5	3	23	2	1	0	30	1	0	0	31	0	0	0	31	0
Os01g0361800	31	9	0	22	9	2	0	29	2	0	0	31	0	0	0	31	0
Os01g0362000	31	5	0	26	5	1	0	30	1	0	0	31	0	0	0	31	0
Os01g0362100	31	10	5	16	5	5	4	22	1	0	3	28	-3	0	1	30	-1
Os01g0362400	31	2	1	28	1	1	1	29	0	0	0	31	0	0	0	31	0
Os01g0362533	31	0	7	24	-7	0	3	28	-3	0	0	31	0	0	0	31	0
Os01g0362800	31	1	1	29	0	0	0	31	0	0	0	31	0	0	0	31	0
Os01g0363000	31	0	0	31	0	0	0	31	0	0	0	31	0	0	0	31	0
Os01g0363300	31	15	6	10	9	11	2	18	9	4	0	27	4	0	0	31	0
Os01g0363500	31	9	0	22	9	6	0	25	6	0	0	31	0	0	0	31	0
Os01g0363600	31	7	3	21	4	3	0	28	3	0	0	31	0	0	0	31	0
Os01g0363900	31	4	6	21	-2	0	1	30	-1	0	0	31	0	0	0	31	0
Os01g0363950	31	0	0	31	0	0	0	31	0	0	0	31	0	0	0	31	0
Os01g0364000	31	3	0	28	3	1	0	30	1	0	0	31	0	0	0	31	0
Os01g0364100	31	0	5	26	-5	0	4	27	-4	0	0	31	0	0	0	31	0
Os01g0364400	31	1	15	15	-14	0	9	22	-9	0	0	31	0	0	0	31	0
Os01g0364412	31	1	2	28	-1	1	1	29	0	0	1	30	-1	0	0	31	0
Os01g0364450	31	7	4	20	3	3	1	27	2	0	0	31	0	0	0	31	0
Os01g0364800	31	0	8	23	-8	0	4	27	-4	0	1	30	-1	0	0	31	0
Os01g0364900	31	0	1	30	-1	0	0	31	0	0	0	31	0	0	0	31	0
Os01g0365000	31	0	5	26	-5	0	2	29	-2	0	0	31	0	0	0	31	0
Os01g0365300	31	0	0	31	0	0	0	31	0	0	0	31	0	0	0	31	0
Os01g0366100	31	0	2	29	-2	0	1	30	-1	0	0	31	0	0	0	31	0
Os01g0366300	31	0	1	30	-1	0	0	31	0	0	0	31	0	0	0	31	0
Os01g0366400	31	0	0	31	0	0	0	31	0	0	0	31	0	0	0	31	0
Os01g0366501	31	0	0	31	0	0	0	31	0	0	0	31	0	0	0	31	0
Os01g0367100	31	7	1	23	6	1	0	30	1	0	0	31	0	0	0	31	0
Os01g0367201	31	4	1	26	3	2	0	29	2	0	0	31	0	0	0	31	0
Os01g0367300	31	3	3	25	0	1	0	30	1	0	0	31	0	0	0	31	0
Os01g0367400	31	7	0	24	7	4	0	27	4	0	0	31	0	0	0	31	0
Os01g0367450	31	6	1	24	5	3	0	28	3	0	0	31	0	0	0	31	0
Os01g0367500	31	0	0	31	0	0	0	31	0	0	0	31	0	0	0	31	0
Os01g0367700	31	3	1	27	2	1	0	30	1	0	0	31	0	0	0	31	0
Os01g0367900	31	0	3	28	-3	0	1	30	-1	0	0	31	0	0	0	31	0
Os01g0368000	31	6	5	20	1	3	3	25	0	0	0	31	0	0	0	31	0
Os01g0368500	31	0	0	31	0	0	0	31	0	0	0	31	0	0	0	31	0
Os01g0368600	31	0	1	30	-1	0	0	31	0	0	0	31	0	0	0	31	0
Os01g0368700	31	7	1	23	6	4	0	27	4	0	0	31	0	0	0	31	0
Os01g0368900	31	4	17	10	-13	1	5	25	-4	0	0	31	0	0	0	31	0
Os01g0369000	31	5	5	21	0	3	1	27	2	0	0	31	0	0	0	31	0
Os01g0369200	31	0	0	31	0	0	0	31	0	0	0	31	0	0	0	31	0
Os01g0369300	31	0	0	31	0	0	0	31	0	0	0	31	0	0	0	31	0
Os01g0369366	31	0	0	31	0	0	0	31	0	0	0	31	0	0	0	31	0
Os01g0369500	31	1	0	30	1	0	0	31	0	0	0	31	0	0	0	31	0
Os01g0369600	31	2	1	28	1	0	0	31	0	0	0	31	0	0	0	31	0
Os01g0369700	31	7	12	12	-5	5	9	17	-4	1	7	23	-6	0	1	30	-1
Os01g0369800	31	3	6	22	-3	1	2	28	-1	0	0	31	0	0	0	31	0
Os01g0369900	31	5	6	20	-1	1	5	25	-4	0	2	29	-2	0	0	31	0
Os01g0369950	31	4	4	23	0	2	3	26	-1	0	1	30	-1	0	0	31	0
Os01g0370000	31	0	0	31	0	0	0	31	0	0	0	31	0	0	0	31	0
Os01g0370200	31	2	1	28	1	1	0	30	1	0	0	31	0	0	0	31	0
Os01g0370400	31	0	0	31	0	0	0	31	0	0	0	31	0	0	0	31	0
Os01g0370600	31	1	1	29	0	1	1	29	0	0	0	31	0	0	0	31	0
Os01g0370750	31	0	8	23	-8	0	8	23	-8	0	7	24	-7	0	6	25	-6
Os01g0370900	31	0	8	23	-8	0	7	24	-7	0	6	25	-6	0	3	28	-3
Os01g0371200	31	12	3	16	9	7	3	21	4	3	2	26	1	1	0	30	1
Os01g0371300	31	6	2	23	4	4	2	25	2	0	0	31	0	0	0	31	0
Os01g0371400	31	1	0	30	1	0	0	31	0	0	0	31	0	0	0	31	0
Os01g0371500	31	0	2	29	-2	0	2	29	-2	0	0	31	0	0	0	31	0
Os01g0372100	31	15	0	16	15	12	0	19	12	6	0	25	6	5	0	26	5
Os01g0372350	31	1	0	30	1	0	0	31	0	0	0	31	0	0	0	31	0
Os01g0372400	31	1	11	19	-10	0	9	22	-9	0	6	25	-6	0	1	30	-1
Os01g0372450	31	0	9	22	-9	0	4	27	-4	0	0	31	0	0	0	31	0
Os01g0372500	31	1	0	30	1	1	0	30	1	0	0	31	0	0	0	31	0
Os01g0372700	31	0	4	27	-4	0	0	31	0	0	0	31	0	0	0	31	0
Os01g0372866	31	0	0	31	0	0	0	31	0	0	0	31	0	0	0	31	0
Os01g0373200	31	0	4	27	-4	0	1	30	-1	0	0	31	0	0	0	31	0
Os01g0373400	31	0	0	31	0	0	0	31	0	0	0	31	0	0	0	31	0
Os01g0373500	31	0	0	31	0	0	0	31	0	0	0	31	0	0	0	31	0
Os01g0373700	31	1	10	20	-9	1	10	20	-9	0	8	23	-8	0	6	25	-6
Os01g0373800	31	1	10	20	-9	1	10	20	-9	0	9	22	-9	0	6	25	-6
Os01g0374000	31	0	0	31	0	0	0	31	0	0	0	31	0	0	0	31	0
Os01g0374100	31	0	0	31	0	0	0	31	0	0	0	31	0	0	0	31	0
Os01g0374200	31	3	3	25	0	1	1	29	0	0	0	31	0	0	0	31	0
Os01g0374501	31	0	0	31	0	0	0	31	0	0	0	31	0	0	0	31	0
Os01g0374600	31	0	0	31	0	0	0	31	0	0	0	31	0	0	0	31	0
Os01g0374900	31	4	4	23	0	1	0	30	1	0	0	31	0	0	0	31	0
Os01g0375000	31	8	8	15	0	5	4	22	1	0	0	31	0	0	0	31	0
Os01g0375100	31	2	1	28	1	0	0	31	0	0	0	31	0	0	0	31	0
Os01g0375200	31	12	4	15	8	6	0	25	6	0	0	31	0	0	0	31	0
Os01g0375500	31	0	0	31	0	0	0	31	0	0	0	31	0	0	0	31	0
Os01g0376200	31	3	3	25	0	1	0	30	1	0	0	31	0	0	0	31	0
Os01g0376600	31	4	9	18	-5	1	3	27	-2	0	0	31	0	0	0	31	0
Os01g0376700	31	0	10	21	-10	0	3	28	-3	0	0	31	0	0	0	31	0
Os01g0377000	31	2	4	25	-2	1	1	29	0	0	0	31	0	0	0	31	0
Os01g0377250	31	8	2	21	6	6	0	25	6	2	0	29	2	0	0	31	0
Os01g0377500	31	0	1	30	-1	0	0	31	0	0	0	31	0	0	0	31	0
Os01g0377700	31	0	3	28	-3	0	1	30	-1	0	0	31	0	0	0	31	0
Os01g0378100	31	3	8	20	-5	2	5	24	-3	0	1	30	-1	0	0	31	0
Os01g0379101	31	1	2	28	-1	0	0	31	0	0	0	31	0	0	0	31	0
Os01g0379400	31	3	3	25	0	0	0	31	0	0	0	31	0	0	0	31	0
Os01g0379800	31	0	0	31	0	0	0	31	0	0	0	31	0	0	0	31	0
Os01g0380800	31	6	0	25	6	4	0	27	4	0	0	31	0	0	0	31	0
Os01g0381325	31	0	0	31	0	0	0	31	0	0	0	31	0	0	0	31	0
Os01g0382000	31	5	12	14	-7	0	9	22	-9	0	6	25	-6	0	2	29	-2
Os01g0382200	31	0	0	31	0	0	0	31	0	0	0	31	0	0	0	31	0
Os01g0382400	31	10	7	14	3	6	5	20	1	1	2	28	-1	0	1	30	-1
Os01g0382450	31	5	3	23	2	2	2	27	0	1	0	30	1	0	0	31	0
Os01g0382500	31	0	0	31	0	0	0	31	0	0	0	31	0	0	0	31	0
Os01g0382700	31	7	0	24	7	6	0	25	6	0	0	31	0	0	0	31	0
Os01g0382900	31	1	2	28	-1	0	0	31	0	0	0	31	0	0	0	31	0
Os01g0383001	31	0	0	31	0	0	0	31	0	0	0	31	0	0	0	31	0
Os01g0383100	31	1	0	30	1	0	0	31	0	0	0	31	0	0	0	31	0
Os01g0383700	31	4	15	12	-11	2	9	20	-7	0	0	31	0	0	0	31	0
Os01g0383900	31	6	0	25	6	2	0	29	2	0	0	31	0	0	0	31	0
Os01g0384300	31	0	9	22	-9	0	2	29	-2	0	0	31	0	0	0	31	0
Os01g0384375	31	0	0	31	0	0	0	31	0	0	0	31	0	0	0	31	0
Os01g0384450	31	0	0	31	0	0	0	31	0	0	0	31	0	0	0	31	0
Os01g0384800	31	20	7	4	13	17	3	11	14	0	0	31	0	0	0	31	0
Os01g0384901	31	0	0	31	0	0	0	31	0	0	0	31	0	0	0	31	0
Os01g0385000	31	0	0	31	0	0	0	31	0	0	0	31	0	0	0	31	0
Os01g0385400	31	14	0	17	14	10	0	21	10	6	0	25	6	3	0	28	3
Os01g0386500	31	7	0	24	7	3	0	28	3	0	0	31	0	0	0	31	0
Os01g0386600	31	6	3	22	3	4	1	26	3	0	0	31	0	0	0	31	0
Os01g0386700	31	3	1	27	2	0	0	31	0	0	0	31	0	0	0	31	0
Os01g0387133	31	9	0	22	9	6	0	25	6	0	0	31	0	0	0	31	0
Os01g0387566	31	6	0	25	6	2	0	29	2	0	0	31	0	0	0	31	0
Os01g0387865	31	0	0	31	0	0	0	31	0	0	0	31	0	0	0	31	0
Os01g0388000	31	3	5	23	-2	2	1	28	1	0	0	31	0	0	0	31	0
Os01g0388101	31	4	9	18	-5	2	3	26	-1	0	0	31	0	0	0	31	0
Os01g0388200	31	11	1	19	10	9	0	22	9	1	0	30	1	0	0	31	0
Os01g0388500	31	3	2	26	1	0	1	30	-1	0	0	31	0	0	0	31	0
Os01g0388700	31	0	0	31	0	0	0	31	0	0	0	31	0	0	0	31	0
Os01g0389200	31	1	11	19	-10	1	7	23	-6	0	5	26	-5	0	0	31	0
Os01g0389700	31	6	10	15	-4	5	9	17	-4	0	9	22	-9	0	7	24	-7
Os01g0390300	31	0	2	29	-2	0	0	31	0	0	0	31	0	0	0	31	0
Os01g0390400	31	1	1	29	0	0	0	31	0	0	0	31	0	0	0	31	0
Os01g0390600	31	3	6	22	-3	3	1	27	2	0	0	31	0	0	0	31	0
Os01g0390900	31	1	3	27	-2	0	0	31	0	0	0	31	0	0	0	31	0
Os01g0391100	31	18	0	13	18	15	0	16	15	7	0	24	7	2	0	29	2
Os01g0391500	31	3	3	25	0	1	0	30	1	0	0	31	0	0	0	31	0
Os01g0391600	31	4	0	27	4	0	0	31	0	0	0	31	0	0	0	31	0
Os01g0391800	31	5	0	26	5	4	0	27	4	0	0	31	0	0	0	31	0
Os01g0391951	31	1	1	29	0	1	1	29	0	1	0	30	1	0	0	31	0
Os01g0392100	31	4	4	23	0	1	0	30	1	0	0	31	0	0	0	31	0
Os01g0392600	31	13	0	18	13	5	0	26	5	0	0	31	0	0	0	31	0
Os01g0392800	31	2	2	27	0	0	0	31	0	0	0	31	0	0	0	31	0
Os01g0393000	31	4	5	22	-1	1	1	29	0	0	0	31	0	0	0	31	0
Os01g0393100	31	0	0	31	0	0	0	31	0	0	0	31	0	0	0	31	0
Os01g0393200	31	0	0	31	0	0	0	31	0	0	0	31	0	0	0	31	0
Os01g0393300	31	0	0	31	0	0	0	31	0	0	0	31	0	0	0	31	0
Os01g0393400	31	0	2	29	-2	0	1	30	-1	0	0	31	0	0	0	31	0
Os01g0444100	31	2	9	20	-7	2	7	22	-5	0	0	31	0	0	0	31	0
Os01g0495200	31	0	0	31	0	0	0	31	0	0	0	31	0	0	0	31	0
Os01g0495701	31	2	5	24	-3	1	4	26	-3	0	0	31	0	0	0	31	0
Os01g0495900	31	1	2	28	-1	0	0	31	0	0	0	31	0	0	0	31	0
Os01g0496900	31	6	5	20	1	0	0	31	0	0	0	31	0	0	0	31	0
Os01g0497400	31	0	0	31	0	0	0	31	0	0	0	31	0	0	0	31	0
Os01g0498200	31	9	4	18	5	5	4	22	1	0	0	31	0	0	0	31	0
Os01g0498300	31	7	8	16	-1	0	8	23	-8	0	2	29	-2	0	0	31	0
Os01g0498802	31	8	4	19	4	1	0	30	1	0	0	31	0	0	0	31	0
Os01g0499300	31	1	2	28	-1	0	0	31	0	0	0	31	0	0	0	31	0
Os01g0500100	31	8	1	22	7	5	0	26	5	0	0	31	0	0	0	31	0
Os01g0500400	31	2	8	21	-6	1	6	24	-5	0	0	31	0	0	0	31	0
Os01g0500500	31	4	0	27	4	0	0	31	0	0	0	31	0	0	0	31	0
Os01g0500600	31	5	1	25	4	2	0	29	2	0	0	31	0	0	0	31	0
Os01g0500750	31	3	1	27	2	3	0	28	3	0	0	31	0	0	0	31	0
Os01g0500825	31	0	0	31	0	0	0	31	0	0	0	31	0	0	0	31	0
Os01g0500900	31	3	7	21	-4	0	3	28	-3	0	0	31	0	0	0	31	0
Os01g0501000	31	3	4	24	-1	0	0	31	0	0	0	31	0	0	0	31	0
Os01g0501700	31	3	1	27	2	0	0	31	0	0	0	31	0	0	0	31	0
Os01g0501800	31	4	6	21	-2	4	1	26	3	0	0	31	0	0	0	31	0
Os01g0502300	31	0	0	31	0	0	0	31	0	0	0	31	0	0	0	31	0
Os01g0502400	31	2	2	27	0	0	0	31	0	0	0	31	0	0	0	31	0
Os01g0502700	31	1	3	27	-2	1	1	29	0	0	0	31	0	0	0	31	0
Os01g0502800	31	1	5	25	-4	0	1	30	-1	0	0	31	0	0	0	31	0
Os01g0502900	31	6	3	22	3	4	1	26	3	0	0	31	0	0	0	31	0
Os01g0503400	31	6	4	21	2	3	1	27	2	0	0	31	0	0	0	31	0
Os01g0504100	31	7	5	19	2	4	0	27	4	0	0	31	0	0	0	31	0
Os01g0504300	31	2	0	29	2	2	0	29	2	1	0	30	1	1	0	30	1
Os01g0504500	31	3	7	21	-4	1	2	28	-1	0	0	31	0	0	0	31	0
Os01g0504950	31	4	0	27	4	0	0	31	0	0	0	31	0	0	0	31	0
Os01g0505400	31	4	1	26	3	2	0	29	2	0	0	31	0	0	0	31	0
Os01g0505500	31	3	9	19	-6	0	4	27	-4	0	0	31	0	0	0	31	0
Os01g0505600	31	6	1	24	5	2	0	29	2	0	0	31	0	0	0	31	0
Os01g0505700	31	7	6	18	1	5	1	25	4	0	0	31	0	0	0	31	0
Os01g0505866	31	4	3	24	1	2	0	29	2	0	0	31	0	0	0	31	0
Os01g0506100	31	3	1	27	2	0	0	31	0	0	0	31	0	0	0	31	0
Os01g0506200	31	4	0	27	4	0	0	31	0	0	0	31	0	0	0	31	0
Os01g0507000	31	2	18	11	-16	2	11	18	-9	0	0	31	0	0	0	31	0
Os01g0507300	31	1	9	21	-8	0	1	30	-1	0	0	31	0	0	0	31	0
Os01g0507500	31	7	1	23	6	1	0	30	1	0	0	31	0	0	0	31	0
Os01g0507700	31	14	3	14	11	10	1	20	9	0	0	31	0	0	0	31	0
Os01g0507900	31	5	2	24	3	0	0	31	0	0	0	31	0	0	0	31	0
Os01g0508000	31	21	0	10	21	16	0	15	16	8	0	23	8	3	0	28	3
Os01g0508050	31	2	0	29	2	1	0	30	1	0	0	31	0	0	0	31	0
Os01g0508100	31	11	13	7	-2	3	12	16	-9	0	9	22	-9	0	4	27	-4
Os01g0508300	31	0	2	29	-2	0	1	30	-1	0	0	31	0	0	0	31	0
Os01g0508500	31	0	23	8	-23	0	20	11	-20	0	10	21	-10	0	6	25	-6
Os01g0509400	31	1	1	29	0	1	0	30	1	0	0	31	0	0	0	31	0
Os01g0509700	31	1	0	30	1	0	0	31	0	0	0	31	0	0	0	31	0
Os01g0509750	31	0	0	31	0	0	0	31	0	0	0	31	0	0	0	31	0
Os01g0509800	31	0	2	29	-2	0	0	31	0	0	0	31	0	0	0	31	0
Os01g0509900	31	2	6	23	-4	0	0	31	0	0	0	31	0	0	0	31	0
Os01g0510100	31	3	7	21	-4	1	0	30	1	0	0	31	0	0	0	31	0
Os01g0510200	31	5	10	16	-5	2	9	20	-7	0	9	22	-9	0	6	25	-6
Os01g0510500	31	4	0	27	4	0	0	31	0	0	0	31	0	0	0	31	0
Os01g0510600	31	3	5	23	-2	0	3	28	-3	0	0	31	0	0	0	31	0
Os01g0510701	31	3	7	21	-4	0	2	29	-2	0	0	31	0	0	0	31	0
Os01g0510800	31	1	0	30	1	0	0	31	0	0	0	31	0	0	0	31	0
Os01g0510901	31	0	0	31	0	0	0	31	0	0	0	31	0	0	0	31	0
Os01g0511000	31	13	2	16	11	9	0	22	9	5	0	26	5	0	0	31	0
Os01g0511100	31	24	0	7	24	22	0	9	22	16	0	15	16	12	0	19	12
Os01g0511200	31	6	5	20	1	5	2	24	3	0	0	31	0	0	0	31	0
Os01g0511300	31	6	2	23	4	1	0	30	1	0	0	31	0	0	0	31	0
Os01g0511400	31	0	0	31	0	0	0	31	0	0	0	31	0	0	0	31	0
Os01g0511600	31	5	5	21	0	3	4	24	-1	0	0	31	0	0	0	31	0
Os01g0511700	31	0	1	30	-1	0	0	31	0	0	0	31	0	0	0	31	0
Os01g0511800	31	0	0	31	0	0	0	31	0	0	0	31	0	0	0	31	0
Os01g0512100	31	8	0	23	8	1	0	30	1	0	0	31	0	0	0	31	0
Os01g0512200	31	4	1	26	3	1	0	30	1	0	0	31	0	0	0	31	0
Os01g0512400	31	1	2	28	-1	0	1	30	-1	0	0	31	0	0	0	31	0
Os01g0512700	31	0	1	30	-1	0	0	31	0	0	0	31	0	0	0	31	0
Os01g0512800	31	0	0	31	0	0	0	31	0	0	0	31	0	0	0	31	0
Os01g0513100	31	11	1	19	10	1	0	30	1	0	0	31	0	0	0	31	0
Os01g0513200	31	6	0	25	6	0	0	31	0	0	0	31	0	0	0	31	0
Os01g0513400	31	17	0	14	17	12	0	19	12	0	0	31	0	0	0	31	0
Os01g0513500	31	3	2	26	1	2	0	29	2	0	0	31	0	0	0	31	0
Os01g0513700	31	3	5	23	-2	0	0	31	0	0	0	31	0	0	0	31	0
Os01g0513800	31	6	7	18	-1	4	4	23	0	0	0	31	0	0	0	31	0
Os01g0513850	31	0	0	31	0	0	0	31	0	0	0	31	0	0	0	31	0
Os01g0513900	31	0	0	31	0	0	0	31	0	0	0	31	0	0	0	31	0
Os01g0513950	31	2	0	29	2	0	0	31	0	0	0	31	0	0	0	31	0
Os01g0514000	31	6	3	22	3	4	1	26	3	0	0	31	0	0	0	31	0
Os01g0514300	31	6	1	24	5	0	0	31	0	0	0	31	0	0	0	31	0
Os01g0514450	31	0	3	28	-3	0	0	31	0	0	0	31	0	0	0	31	0
Os01g0514600	31	3	3	25	0	2	0	29	2	0	0	31	0	0	0	31	0
Os01g0514700	31	3	7	21	-4	1	4	26	-3	0	0	31	0	0	0	31	0
Os01g0514850	31	0	1	30	-1	0	1	30	-1	0	0	31	0	0	0	31	0
Os01g0515300	31	0	9	22	-9	0	9	22	-9	0	4	27	-4	0	0	31	0
Os01g0516200	31	0	3	28	-3	0	0	31	0	0	0	31	0	0	0	31	0
Os01g0516600	31	7	7	17	0	4	4	23	0	0	0	31	0	0	0	31	0
Os01g0516625	31	1	0	30	1	0	0	31	0	0	0	31	0	0	0	31	0
Os01g0516700	31	4	0	27	4	0	0	31	0	0	0	31	0	0	0	31	0
Os01g0516900	31	0	3	28	-3	0	2	29	-2	0	0	31	0	0	0	31	0
Os01g0517500	31	0	0	31	0	0	0	31	0	0	0	31	0	0	0	31	0
Os01g0517800	31	0	0	31	0	0	0	31	0	0	0	31	0	0	0	31	0
Os01g0517900	31	0	1	30	-1	0	1	30	-1	0	0	31	0	0	0	31	0
Os01g0518000	31	0	0	31	0	0	0	31	0	0	0	31	0	0	0	31	0
Os01g0518300	31	1	0	30	1	1	0	30	1	0	0	31	0	0	0	31	0
Os01g0518400	31	0	3	28	-3	0	0	31	0	0	0	31	0	0	0	31	0
[truncated: 35,655 more rows]

## Sheet: Drought_Susceptible-score
GeneID	all	up1.5	dn1.5	unchange1.5	TN1.5	up2	dn2	unchange2	TN2	up5	dn5	unchange5	TN5	up10	dn10	unchange10	TN10
Os01g0100100	14	0	2	12	-2	0	1	13	-1	0	0	14	0	0	0	14	0
Os01g0100200	14	0	0	14	0	0	0	14	0	0	0	14	0	0	0	14	0
Os01g0100300	14	0	2	12	-2	0	0	14	0	0	0	14	0	0	0	14	0
Os01g0100400	14	5	1	8	4	0	1	13	-1	0	0	14	0	0	0	14	0
Os01g0100466	14	0	0	14	0	0	0	14	0	0	0	14	0	0	0	14	0
Os01g0100500	14	1	0	13	1	1	0	13	1	0	0	14	0	0	0	14	0
Os01g0100600	14	2	0	12	2	0	0	14	0	0	0	14	0	0	0	14	0
Os01g0100650	14	7	1	6	6	6	1	7	5	2	0	12	2	1	0	13	1
Os01g0100700	14	7	3	4	4	5	1	8	4	0	0	14	0	0	0	14	0
Os01g0100800	14	1	0	13	1	0	0	14	0	0	0	14	0	0	0	14	0
Os01g0100900	14	9	0	5	9	4	0	10	4	0	0	14	0	0	0	14	0
Os01g0101150	14	3	6	5	-3	1	4	9	-3	0	0	14	0	0	0	14	0
Os01g0101175	14	2	1	11	1	0	0	14	0	0	0	14	0	0	0	14	0
Os01g0101200	14	2	6	6	-4	0	6	8	-6	0	1	13	-1	0	0	14	0
Os01g0101300	14	1	4	9	-3	0	0	14	0	0	0	14	0	0	0	14	0
Os01g0101600	14	2	4	8	-2	0	0	14	0	0	0	14	0	0	0	14	0
Os01g0101700	14	4	5	5	-1	2	4	8	-2	2	3	9	-1	0	3	11	-3
Os01g0101800	14	0	2	12	-2	0	1	13	-1	0	0	14	0	0	0	14	0
Os01g0101850	14	0	0	14	0	0	0	14	0	0	0	14	0	0	0	14	0
Os01g0101900	14	1	0	13	1	1	0	13	1	0	0	14	0	0	0	14	0
Os01g0102000	14	1	1	12	0	0	0	14	0	0	0	14	0	0	0	14	0
Os01g0102300	14	4	3	7	1	0	2	12	-2	0	0	14	0	0	0	14	0
Os01g0102400	14	3	2	9	1	1	0	13	1	0	0	14	0	0	0	14	0
Os01g0102500	14	7	2	5	5	2	0	12	2	0	0	14	0	0	0	14	0
Os01g0102600	14	0	7	7	-7	0	6	8	-6	0	0	14	0	0	0	14	0
Os01g0102700	14	7	2	5	5	0	0	14	0	0	0	14	0	0	0	14	0
Os01g0102800	14	0	0	14	0	0	0	14	0	0	0	14	0	0	0	14	0
Os01g0102850	14	4	3	7	1	3	2	9	1	2	2	10	0	0	1	13	-1
Os01g0102900	14	7	4	3	3	4	2	8	2	3	2	9	1	3	0	11	3
Os01g0103000	14	6	4	4	2	5	3	6	2	4	1	9	3	3	0	11	3
Os01g0103050	14	3	0	11	3	0	0	14	0	0	0	14	0	0	0	14	0
Os01g0103075	14	1	2	11	-1	1	1	12	0	0	0	14	0	0	0	14	0
Os01g0103100	14	8	2	4	6	8	0	6	8	4	0	10	4	0	0	14	0
Os01g0103400	14	3	1	10	2	2	0	12	2	0	0	14	0	0	0	14	0
Os01g0103600	14	6	4	4	2	4	2	8	2	0	0	14	0	0	0	14	0
Os01g0103650	14	0	0	14	0	0	0	14	0	0	0	14	0	0	0	14	0
Os01g0103700	14	1	5	8	-4	0	1	13	-1	0	0	14	0	0	0	14	0
Os01g0103800	14	6	0	8	6	0	0	14	0	0	0	14	0	0	0	14	0
Os01g0103900	14	2	0	12	2	1	0	13	1	0	0	14	0	0	0	14	0
Os01g0104000	14	0	0	14	0	0	0	14	0	0	0	14	0	0	0	14	0
Os01g0104100	14	1	1	12	0	0	1	13	-1	0	0	14	0	0	0	14	0
Os01g0104200	14	2	3	9	-1	1	0	13	1	0	0	14	0	0	0	14	0
Os01g0104350	14	9	1	4	8	4	0	10	4	0	0	14	0	0	0	14	0
Os01g0104400	14	5	3	6	2	0	0	14	0	0	0	14	0	0	0	14	0
Os01g0104500	14	1	0	13	1	0	0	14	0	0	0	14	0	0	0	14	0
Os01g0104600	14	0	4	10	-4	0	0	14	0	0	0	14	0	0	0	14	0
Os01g0104800	14	4	4	6	0	2	2	10	0	0	0	14	0	0	0	14	0
Os01g0104900	14	3	3	8	0	1	2	11	-1	0	0	14	0	0	0	14	0
Os01g0105300	14	1	0	13	1	1	0	13	1	0	0	14	0	0	0	14	0
Os01g0105400	14	2	0	12	2	0	0	14	0	0	0	14	0	0	0	14	0
Os01g0105700	14	4	0	10	4	2	0	12	2	0	0	14	0	0	0	14	0
Os01g0105800	14	6	0	8	6	6	0	8	6	0	0	14	0	0	0	14	0
Os01g0105900	14	12	0	2	12	10	0	4	10	2	0	12	2	0	0	14	0
Os01g0106200	14	4	0	10	4	0	0	14	0	0	0	14	0	0	0	14	0
Os01g0106300	14	1	6	7	-5	1	6	7	-5	0	5	9	-5	0	2	12	-2
Os01g0106400	14	3	4	7	-1	2	4	8	-2	0	2	12	-2	0	2	12	-2
Os01g0106500	14	6	2	6	4	5	1	8	4	0	0	14	0	0	0	14	0
Os01g0106600	14	6	1	7	5	2	0	12	2	0	0	14	0	0	0	14	0
Os01g0106700	14	2	1	11	1	0	0	14	0	0	0	14	0	0	0	14	0
Os01g0106750	14	2	4	8	-2	1	2	11	-1	0	0	14	0	0	0	14	0
Os01g0106800	14	5	1	8	4	2	0	12	2	0	0	14	0	0	0	14	0
Os01g0106900	14	4	7	3	-3	2	6	6	-4	0	0	14	0	0	0	14	0
Os01g0107000	14	2	0	12	2	0	0	14	0	0	0	14	0	0	0	14	0
Os01g0107400	14	5	4	5	1	4	3	7	1	3	1	10	2	0	0	14	0
Os01g0107700	14	2	0	12	2	2	0	12	2	0	0	14	0	0	0	14	0
Os01g0107750	14	0	0	14	0	0	0	14	0	0	0	14	0	0	0	14	0
Os01g0107900	14	6	0	8	6	4	0	10	4	0	0	14	0	0	0	14	0
Os01g0108000	14	3	0	11	3	2	0	12	2	0	0	14	0	0	0	14	0
Os01g0108200	14	0	0	14	0	0	0	14	0	0	0	14	0	0	0	14	0
Os01g0108400	14	5	5	4	0	4	1	9	3	3	0	11	3	2	0	12	2
Os01g0108500	14	3	1	10	2	3	1	10	2	3	0	11	3	2	0	12	2
Os01g0108600	14	3	5	6	-2	2	5	7	-3	1	0	13	1	0	0	14	0
Os01g0108700	14	1	0	13	1	1	0	13	1	0	0	14	0	0	0	14	0
Os01g0108800	14	1	7	6	-6	1	6	7	-5	0	0	14	0	0	0	14	0
Os01g0109000	14	3	3	8	0	1	1	12	0	0	0	14	0	0	0	14	0
Os01g0109201	14	4	0	10	4	0	0	14	0	0	0	14	0	0	0	14	0
Os01g0109300	14	3	3	8	0	3	2	9	1	3	0	11	3	3	0	11	3
Os01g0109366	14	0	2	12	-2	0	0	14	0	0	0	14	0	0	0	14	0
Os01g0109432	14	1	1	12	0	0	0	14	0	0	0	14	0	0	0	14	0
Os01g0109500	14	0	0	14	0	0	0	14	0	0	0	14	0	0	0	14	0
Os01g0109700	14	1	0	13	1	0	0	14	0	0	0	14	0	0	0	14	0
Os01g0109750	14	1	5	8	-4	1	1	12	0	0	0	14	0	0	0	14	0
Os01g0110050	14	1	2	11	-1	0	0	14	0	0	0	14	0	0	0	14	0
Os01g0110100	14	1	9	4	-8	0	6	8	-6	0	0	14	0	0	0	14	0
Os01g0110200	14	9	1	4	8	6	1	7	5	3	0	11	3	0	0	14	0
Os01g0110400	14	12	0	2	12	6	0	8	6	0	0	14	0	0	0	14	0
Os01g0110500	14	4	3	7	1	1	1	12	0	0	0	14	0	0	0	14	0
Os01g0110600	14	0	0	14	0	0	0	14	0	0	0	14	0	0	0	14	0
Os01g0110700	14	0	6	8	-6	0	2	12	-2	0	0	14	0	0	0	14	0
Os01g0110800	14	1	2	11	-1	0	0	14	0	0	0	14	0	0	0	14	0
Os01g0111000	14	0	8	6	-8	0	4	10	-4	0	0	14	0	0	0	14	0
Os01g0111100	14	1	4	9	-3	0	4	10	-4	0	2	12	-2	0	0	14	0
Os01g0111200	14	1	0	13	1	1	0	13	1	0	0	14	0	0	0	14	0
Os01g0111300	14	2	5	7	-3	0	5	9	-5	0	0	14	0	0	0	14	0
Os01g0111400	14	2	0	12	2	0	0	14	0	0	0	14	0	0	0	14	0
Os01g0111500	14	1	0	13	1	1	0	13	1	0	0	14	0	0	0	14	0
Os01g0111600	14	0	0	14	0	0	0	14	0	0	0	14	0	0	0	14	0
Os01g0111700	14	5	7	2	-2	4	7	3	-3	1	4	9	-3	0	4	10	-4
Os01g0111800	14	4	3	7	1	2	1	11	1	0	0	14	0	0	0	14	0
Os01g0111900	14	3	6	5	-3	2	1	11	1	1	0	13	1	0	0	14	0
Os01g0112000	14	1	1	12	0	1	0	13	1	0	0	14	0	0	0	14	0
Os01g0112050	14	3	1	10	2	1	0	13	1	0	0	14	0	0	0	14	0
Os01g0112100	14	0	1	13	-1	0	0	14	0	0	0	14	0	0	0	14	0
Os01g0112201	14	5	2	7	3	3	1	10	2	0	0	14	0	0	0	14	0
Os01g0112300	14	4	0	10	4	1	0	13	1	0	0	14	0	0	0	14	0
Os01g0112400	14	1	5	8	-4	1	2	11	-1	0	0	14	0	0	0	14	0
Os01g0112500	14	8	0	6	8	1	0	13	1	0	0	14	0	0	0	14	0
Os01g0112600	14	3	0	11	3	3	0	11	3	1	0	13	1	0	0	14	0
Os01g0112800	14	0	0	14	0	0	0	14	0	0	0	14	0	0	0	14	0
Os01g0113000	14	0	0	14	0	0	0	14	0	0	0	14	0	0	0	14	0
Os01g0113150	14	0	0	14	0	0	0	14	0	0	0	14	0	0	0	14	0
Os01g0113200	14	2	1	11	1	2	0	12	2	0	0	14	0	0	0	14	0
Os01g0113300	14	2	2	10	0	2	0	12	2	0	0	14	0	0	0	14	0
Os01g0113325	14	2	2	10	0	1	0	13	1	0	0	14	0	0	0	14	0
Os01g0113350	14	0	2	12	-2	0	1	13	-1	0	0	14	0	0	0	14	0
Os01g0113400	14	0	3	11	-3	0	0	14	0	0	0	14	0	0	0	14	0
Os01g0113450	14	0	0	14	0	0	0	14	0	0	0	14	0	0	0	14	0
Os01g0113500	14	3	5	6	-2	2	4	8	-2	0	2	12	-2	0	0	14	0
Os01g0113600	14	5	2	7	3	3	1	10	2	0	0	14	0	0	0	14	0
Os01g0113650	14	5	4	5	1	3	3	8	0	0	0	14	0	0	0	14	0
Os01g0113700	14	3	5	6	-2	3	4	7	-1	0	0	14	0	0	0	14	0
Os01g0113750	14	3	1	10	2	0	0	14	0	0	0	14	0	0	0	14	0
Os01g0113800	14	2	5	7	-3	1	4	9	-3	0	0	14	0	0	0	14	0
Os01g0113900	14	0	9	5	-9	0	7	7	-7	0	0	14	0	0	0	14	0
Os01g0113950	14	0	2	12	-2	0	1	13	-1	0	0	14	0	0	0	14	0
Os01g0114000	14	0	0	14	0	0	0	14	0	0	0	14	0	0	0	14	0
Os01g0114100	14	2	2	10	0	1	0	13	1	0	0	14	0	0	0	14	0
Os01g0114150	14	5	0	9	5	0	0	14	0	0	0	14	0	0	0	14	0
Os01g0114200	14	1	6	7	-5	1	5	8	-4	0	0	14	0	0	0	14	0
Os01g0114300	14	0	7	7	-7	0	5	9	-5	0	0	14	0	0	0	14	0
Os01g0114400	14	0	1	13	-1	0	0	14	0	0	0	14	0	0	0	14	0
Os01g0114402	14	0	1	13	-1	0	1	13	-1	0	0	14	0	0	0	14	0
Os01g0114550	14	0	3	11	-3	0	1	13	-1	0	0	14	0	0	0	14	0
Os01g0114600	14	0	4	10	-4	0	4	10	-4	0	1	13	-1	0	0	14	0
Os01g0114650	14	0	1	13	-1	0	0	14	0	0	0	14	0	0	0	14	0
Os01g0114700	14	0	10	4	-10	0	5	9	-5	0	0	14	0	0	0	14	0
Os01g0114800	14	4	4	6	0	0	1	13	-1	0	0	14	0	0	0	14	0
Os01g0114900	14	0	2	12	-2	0	2	12	-2	0	0	14	0	0	0	14	0
Os01g0115100	14	0	5	9	-5	0	4	10	-4	0	0	14	0	0	0	14	0
Os01g0115200	14	1	0	13	1	1	0	13	1	0	0	14	0	0	0	14	0
Os01g0115300	14	0	2	12	-2	0	1	13	-1	0	0	14	0	0	0	14	0
Os01g0115500	14	0	7	7	-7	0	4	10	-4	0	0	14	0	0	0	14	0
Os01g0115533	14	1	8	5	-7	0	6	8	-6	0	0	14	0	0	0	14	0
Os01g0115566	14	0	8	6	-8	0	8	6	-8	0	1	13	-1	0	0	14	0
Os01g0115600	14	0	10	4	-10	0	7	7	-7	0	0	14	0	0	0	14	0
Os01g0115700	14	0	10	4	-10	0	6	8	-6	0	2	12	-2	0	0	14	0
Os01g0115725	14	0	8	6	-8	0	8	6	-8	0	2	12	-2	0	0	14	0
Os01g0115750	14	1	7	6	-6	0	3	11	-3	0	0	14	0	0	0	14	0
Os01g0115752	14	0	0	14	0	0	0	14	0	0	0	14	0	0	0	14	0
Os01g0115800	14	1	2	11	-1	0	1	13	-1	0	0	14	0	0	0	14	0
Os01g0115900	14	0	8	6	-8	0	4	10	-4	0	0	14	0	0	0	14	0
Os01g0115950	14	0	1	13	-1	0	0	14	0	0	0	14	0	0	0	14	0
Os01g0116000	14	0	0	14	0	0	0	14	0	0	0	14	0	0	0	14	0
Os01g0116100	14	0	4	10	-4	0	3	11	-3	0	0	14	0	0	0	14	0
Os01g0116101	14	0	0	14	0	0	0	14	0	0	0	14	0	0	0	14	0
Os01g0116200	14	0	1	13	-1	0	0	14	0	0	0	14	0	0	0	14	0
Os01g0116250	14	0	0	14	0	0	0	14	0	0	0	14	0	0	0	14	0
Os01g0116300	14	1	0	13	1	0	0	14	0	0	0	14	0	0	0	14	0
Os01g0116400	14	0	7	7	-7	0	1	13	-1	0	0	14	0	0	0	14	0
Os01g0116600	14	0	1	13	-1	0	0	14	0	0	0	14	0	0	0	14	0
Os01g0116650	14	1	2	11	-1	0	0	14	0	0	0	14	0	0	0	14	0
Os01g0116800	14	2	0	12	2	2	0	12	2	0	0	14	0	0	0	14	0
Os01g0116900	14	0	8	6	-8	0	4	10	-4	0	0	14	0	0	0	14	0
Os01g0116901	14	1	4	9	-3	0	4	10	-4	0	0	14	0	0	0	14	0
Os01g0117000	14	0	6	8	-6	0	4	10	-4	0	0	14	0	0	0	14	0
Os01g0117025	14	0	4	10	-4	0	3	11	-3	0	0	14	0	0	0	14	0
Os01g0117050	14	0	6	8	-6	0	4	10	-4	0	0	14	0	0	0	14	0
Os01g0117100	14	0	7	7	-7	0	6	8	-6	0	0	14	0	0	0	14	0
Os01g0117200	14	3	3	8	0	2	0	12	2	0	0	14	0	0	0	14	0
Os01g0117233	14	1	0	13	1	0	0	14	0	0	0	14	0	0	0	14	0
Os01g0117266	14	1	5	8	-4	1	0	13	1	0	0	14	0	0	0	14	0
Os01g0117300	14	2	0	12	2	1	0	13	1	0	0	14	0	0	0	14	0
Os01g0117400	14	2	5	7	-3	1	5	8	-4	1	2	11	-1	0	0	14	0
Os01g0117450	14	0	3	11	-3	0	3	11	-3	0	0	14	0	0	0	14	0
Os01g0117500	14	0	1	13	-1	0	0	14	0	0	0	14	0	0	0	14	0
Os01g0117600	14	3	5	6	-2	3	1	10	2	0	0	14	0	0	0	14	0
Os01g0117650	14	0	0	14	0	0	0	14	0	0	0	14	0	0	0	14	0
Os01g0117700	14	2	4	8	-2	0	2	12	-2	0	0	14	0	0	0	14	0
Os01g0117900	14	3	7	4	-4	2	4	8	-2	0	1	13	-1	0	0	14	0
Os01g0118000	14	7	0	7	7	5	0	9	5	0	0	14	0	0	0	14	0
Os01g0118033	14	2	0	12	2	1	0	13	1	0	0	14	0	0	0	14	0
Os01g0118066	14	0	1	13	-1	0	0	14	0	0	0	14	0	0	0	14	0
Os01g0118100	14	0	1	13	-1	0	0	14	0	0	0	14	0	0	0	14	0
Os01g0118300	14	1	3	10	-2	0	1	13	-1	0	0	14	0	0	0	14	0
Os01g0118350	14	0	0	14	0	0	0	14	0	0	0	14	0	0	0	14	0
Os01g0118400	14	3	8	3	-5	3	8	3	-5	0	4	10	-4	0	0	14	0
Os01g0118600	14	4	2	8	2	2	1	11	1	0	0	14	0	0	0	14	0
Os01g0118700	14	9	0	5	9	7	0	7	7	0	0	14	0	0	0	14	0
Os01g0119000	14	1	1	12	0	1	0	13	1	0	0	14	0	0	0	14	0
Os01g0119050	14	4	4	6	0	2	2	10	0	0	0	14	0	0	0	14	0
Os01g0119100	14	2	6	6	-4	0	5	9	-5	0	0	14	0	0	0	14	0
Os01g0119500	14	2	4	8	-2	0	0	14	0	0	0	14	0	0	0	14	0
Os01g0119800	14	0	0	14	0	0	0	14	0	0	0	14	0	0	0	14	0
Os01g0120300	14	3	1	10	2	2	0	12	2	0	0	14	0	0	0	14	0
Os01g0120400	14	6	5	3	1	1	4	9	-3	0	0	14	0	0	0	14	0
Os01g0120500	14	2	7	5	-5	2	4	8	-2	0	3	11	-3	0	0	14	0
Os01g0120600	14	5	0	9	5	3	0	11	3	0	0	14	0	0	0	14	0
Os01g0120700	14	7	0	7	7	0	0	14	0	0	0	14	0	0	0	14	0
Os01g0120800	14	6	1	7	5	0	0	14	0	0	0	14	0	0	0	14	0
Os01g0121000	14	7	0	7	7	3	0	11	3	0	0	14	0	0	0	14	0
Os01g0121100	14	2	0	12	2	1	0	13	1	0	0	14	0	0	0	14	0
Os01g0121200	14	5	2	7	3	3	1	10	2	0	0	14	0	0	0	14	0
Os01g0121300	14	4	2	8	2	4	2	8	2	0	0	14	0	0	0	14	0
Os01g0121400	14	0	0	14	0	0	0	14	0	0	0	14	0	0	0	14	0
Os01g0121500	14	8	4	2	4	8	4	2	4	2	3	9	-1	0	3	11	-3
Os01g0121600	14	9	0	5	9	8	0	6	8	4	0	10	4	1	0	13	1
Os01g0121700	14	0	1	13	-1	0	1	13	-1	0	0	14	0	0	0	14	0
Os01g0121800	14	6	0	8	6	3	0	11	3	0	0	14	0	0	0	14	0
Os01g0121900	14	0	0	14	0	0	0	14	0	0	0	14	0	0	0	14	0
Os01g0121950	14	0	0	14	0	0	0	14	0	0	0	14	0	0	0	14	0
Os01g0122000	14	2	2	10	0	1	1	12	0	0	0	14	0	0	0	14	0
Os01g0122200	14	1	0	13	1	0	0	14	0	0	0	14	0	0	0	14	0
Os01g0122367	14	0	0	14	0	0	0	14	0	0	0	14	0	0	0	14	0
Os01g0122534	14	0	0	14	0	0	0	14	0	0	0	14	0	0	0	14	0
Os01g0122701	14	0	0	14	0	0	0	14	0	0	0	14	0	0	0	14	0
Os01g0123500	14	0	0	14	0	0	0	14	0	0	0	14	0	0	0	14	0
Os01g0123700	14	1	1	12	0	0	1	13	-1	0	0	14	0	0	0	14	0
Os01g0123800	14	0	1	13	-1	0	0	14	0	0	0	14	0	0	0	14	0
Os01g0123900	14	2	0	12	2	0	0	14	0	0	0	14	0	0	0	14	0
Os01g0124000	14	5	1	8	4	5	0	9	5	2	0	12	2	1	0	13	1
Os01g0124100	14	3	0	11	3	3	0	11	3	1	0	13	1	0	0	14	0
Os01g0124200	14	12	0	2	12	11	0	3	11	5	0	9	5	3	0	11	3
Os01g0124401	14	6	1	7	5	5	1	8	4	2	0	12	2	1	0	13	1
Os01g0124550	14	0	0	14	0	0	0	14	0	0	0	14	0	0	0	14	0
Os01g0124600	14	0	1	13	-1	0	0	14	0	0	0	14	0	0	0	14	0
Os01g0124650	14	13	0	1	13	13	0	1	13	10	0	4	10	9	0	5	9
Os01g0124700	14	12	0	2	12	12	0	2	12	7	0	7	7	2	0	12	2
Os01g0124900	14	0	0	14	0	0	0	14	0	0	0	14	0	0	0	14	0
Os01g0125000	14	0	0	14	0	0	0	14	0	0	0	14	0	0	0	14	0
Os01g0125500	14	0	0	14	0	0	0	14	0	0	0	14	0	0	0	14	0
Os01g0125550	14	3	2	9	1	0	0	14	0	0	0	14	0	0	0	14	0
Os01g0125600	14	5	1	8	4	0	1	13	-1	0	0	14	0	0	0	14	0
Os01g0125700	14	3	1	10	2	1	0	13	1	0	0	14	0	0	0	14	0
Os01g0125800	14	6	0	8	6	4	0	10	4	0	0	14	0	0	0	14	0
Os01g0125850	14	1	0	13	1	0	0	14	0	0	0	14	0	0	0	14	0
Os01g0125900	14	1	0	13	1	0	0	14	0	0	0	14	0	0	0	14	0
Os01g0126000	14	0	0	14	0	0	0	14	0	0	0	14	0	0	0	14	0
Os01g0126100	14	1	1	12	0	0	0	14	0	0	0	14	0	0	0	14	0
Os01g0126200	14	0	9	5	-9	0	9	5	-9	0	3	11	-3	0	0	14	0
Os01g0126401	14	0	6	8	-6	0	0	14	0	0	0	14	0	0	0	14	0
Os01g0126600	14	2	3	9	-1	0	1	13	-1	0	0	14	0	0	0	14	0
Os01g0126900	14	0	1	13	-1	0	1	13	-1	0	0	14	0	0	0	14	0
Os01g0127000	14	0	0	14	0	0	0	14	0	0	0	14	0	0	0	14	0
Os01g0127100	14	0	0	14	0	0	0	14	0	0	0	14	0	0	0	14	0
Os01g0127200	14	0	1	13	-1	0	0	14	0	0	0	14	0	0	0	14	0
Os01g0127300	14	5	0	9	5	0	0	14	0	0	0	14	0	0	0	14	0
Os01g0127400	14	3	1	10	2	3	0	11	3	0	0	14	0	0	0	14	0
Os01g0127450	14	8	1	5	7	8	1	5	7	0	0	14	0	0	0	14	0
Os01g0127500	14	0	0	14	0	0	0	14	0	0	0	14	0	0	0	14	0
Os01g0127600	14	10	0	4	10	8	0	6	8	4	0	10	4	0	0	14	0
Os01g0127700	14	7	5	2	2	5	5	4	0	0	0	14	0	0	0	14	0
Os01g0127900	14	9	4	1	5	7	1	6	6	1	0	13	1	0	0	14	0
Os01g0128000	14	6	1	7	5	1	0	13	1	0	0	14	0	0	0	14	0
Os01g0128100	14	0	0	14	0	0	0	14	0	0	0	14	0	0	0	14	0
Os01g0128200	14	11	0	3	11	11	0	3	11	7	0	7	7	2	0	12	2
Os01g0128250	14	8	0	6	8	7	0	7	7	2	0	12	2	0	0	14	0
Os01g0128300	14	8	0	6	8	6	0	8	6	1	0	13	1	1	0	13	1
Os01g0128400	14	6	2	6	4	3	0	11	3	0	0	14	0	0	0	14	0
Os01g0128700	14	2	6	6	-4	1	4	9	-3	0	0	14	0	0	0	14	0
Os01g0128800	14	0	6	8	-6	0	3	11	-3	0	0	14	0	0	0	14	0
Os01g0129200	14	0	0	14	0	0	0	14	0	0	0	14	0	0	0	14	0
Os01g0129500	14	4	2	8	2	4	2	8	2	0	0	14	0	0	0	14	0
Os01g0129550	14	0	0	14	0	0	0	14	0	0	0	14	0	0	0	14	0
Os01g0129600	14	1	1	12	0	1	0	13	1	0	0	14	0	0	0	14	0
Os01g0129800	14	4	1	9	3	2	1	11	1	1	0	13	1	0	0	14	0
Os01g0130000	14	9	1	4	8	9	0	5	9	0	0	14	0	0	0	14	0
Os01g0130100	14	4	0	10	4	2	0	12	2	0	0	14	0	0	0	14	0
Os01g0130200	14	3	10	1	-7	3	10	1	-7	0	4	10	-4	0	0	14	0
Os01g0130400	14	6	0	8	6	1	0	13	1	0	0	14	0	0	0	14	0
Os01g0130500	14	2	3	9	-1	2	0	12	2	0	0	14	0	0	0	14	0
Os01g0130900	14	6	4	4	2	5	2	7	3	1	0	13	1	0	0	14	0
Os01g0131250	14	0	0	14	0	0	0	14	0	0	0	14	0	0	0	14	0
Os01g0131300	14	0	2	12	-2	0	0	14	0	0	0	14	0	0	0	14	0
Os01g0131450	14	3	0	11	3	3	0	11	3	0	0	14	0	0	0	14	0
Os01g0131600	14	6	0	8	6	4	0	10	4	0	0	14	0	0	0	14	0
Os01g0131800	14	7	2	5	5	2	0	12	2	0	0	14	0	0	0	14	0
Os01g0131900	14	8	5	1	3	5	4	5	1	0	0	14	0	0	0	14	0
Os01g0132000	14	11	2	1	9	10	2	2	8	5	1	8	4	2	0	12	2
Os01g0132050	14	0	4	10	-4	0	0	14	0	0	0	14	0	0	0	14	0
Os01g0132100	14	0	0	14	0	0	0	14	0	0	0	14	0	0	0	14	0
Os01g0132200	14	0	0	14	0	0	0	14	0	0	0	14	0	0	0	14	0
Os01g0132400	14	0	0	14	0	0	0	14	0	0	0	14	0	0	0	14	0
Os01g0132500	14	5	3	6	2	2	1	11	1	0	0	14	0	0	0	14	0
Os01g0132700	14	1	0	13	1	0	0	14	0	0	0	14	0	0	0	14	0
Os01g0132766	14	4	1	9	3	4	0	10	4	1	0	13	1	0	0	14	0
Os01g0132800	14	7	0	7	7	5	0	9	5	0	0	14	0	0	0	14	0
Os01g0133100	14	5	0	9	5	1	0	13	1	0	0	14	0	0	0	14	0
Os01g0133200	14	1	1	12	0	1	1	12	0	0	0	14	0	0	0	14	0
Os01g0133400	14	4	2	8	2	2	2	10	0	0	0	14	0	0	0	14	0
Os01g0133500	14	5	1	8	4	5	0	9	5	1	0	13	1	0	0	14	0
Os01g0133600	14	1	0	13	1	0	0	14	0	0	0	14	0	0	0	14	0
Os01g0133650	14	2	1	11	1	0	0	14	0	0	0	14	0	0	0	14	0
Os01g0133700	14	1	0	13	1	0	0	14	0	0	0	14	0	0	0	14	0
Os01g0133799	14	1	0	13	1	1	0	13	1	0	0	14	0	0	0	14	0
Os01g0133832	14	0	5	9	-5	0	1	13	-1	0	0	14	0	0	0	14	0
Os01g0133866	14	0	4	10	-4	0	2	12	-2	0	0	14	0	0	0	14	0
Os01g0133900	14	2	3	9	-1	1	0	13	1	0	0	14	0	0	0	14	0
Os01g0134200	14	0	4	10	-4	0	3	11	-3	0	0	14	0	0	0	14	0
Os01g0134500	14	1	8	5	-7	1	5	8	-4	0	0	14	0	0	0	14	0
Os01g0134700	14	7	6	1	1	4	5	5	-1	2	4	8	-2	2	4	8	-2
Os01g0134800	14	1	0	13	1	0	0	14	0	0	0	14	0	0	0	14	0
Os01g0134850	14	0	0	14	0	0	0	14	0	0	0	14	0	0	0	14	0
Os01g0134900	14	6	3	5	3	5	1	8	4	0	0	14	0	0	0	14	0
Os01g0135000	14	0	0	14	0	0	0	14	0	0	0	14	0	0	0	14	0
Os01g0135600	14	1	1	12	0	1	1	12	0	0	0	14	0	0	0	14	0
Os01g0135700	14	9	2	3	7	8	2	4	6	3	2	9	1	2	0	12	2
Os01g0135800	14	1	0	13	1	1	0	13	1	0	0	14	0	0	0	14	0
Os01g0135900	14	4	3	7	1	3	2	9	1	0	0	14	0	0	0	14	0
Os01g0136000	14	7	1	6	6	6	0	8	6	4	0	10	4	0	0	14	0
Os01g0136050	14	7	2	5	5	6	0	8	6	2	0	12	2	0	0	14	0
Os01g0136100	14	8	0	6	8	7	0	7	7	5	0	9	5	4	0	10	4
Os01g0136200	14	4	4	6	0	4	3	7	1	3	0	11	3	3	0	11	3
Os01g0136300	14	4	9	1	-5	2	9	3	-7	0	2	12	-2	0	0	14	0
Os01g0136400	14	6	1	7	5	5	1	8	4	0	0	14	0	0	0	14	0
Os01g0136450	14	4	2	8	2	3	0	11	3	0	0	14	0	0	0	14	0
Os01g0136500	14	5	5	4	0	3	4	7	-1	0	1	13	-1	0	0	14	0
Os01g0136502	14	0	0	14	0	0	0	14	0	0	0	14	0	0	0	14	0
Os01g0136600	14	5	1	8	4	2	1	11	1	0	0	14	0	0	0	14	0
Os01g0136700	14	2	5	7	-3	0	2	12	-2	0	0	14	0	0	0	14	0
Os01g0136800	14	3	3	8	0	3	2	9	1	0	0	14	0	0	0	14	0
Os01g0136850	14	0	2	12	-2	0	0	14	0	0	0	14	0	0	0	14	0
Os01g0136900	14	5	2	7	3	2	1	11	1	0	0	14	0	0	0	14	0
Os01g0137066	14	1	0	13	1	1	0	13	1	0	0	14	0	0	0	14	0
Os01g0137125	14	1	3	10	-2	0	1	13	-1	0	0	14	0	0	0	14	0
Os01g0137150	14	0	2	12	-2	0	1	13	-1	0	0	14	0	0	0	14	0
Os01g0137200	14	2	2	10	0	1	1	12	0	0	0	14	0	0	0	14	0
Os01g0137232	14	3	2	9	1	1	0	13	1	0	0	14	0	0	0	14	0
Os01g0137250	14	4	5	5	-1	2	4	8	-2	0	1	13	-1	0	0	14	0
Os01g0137266	14	1	1	12	0	0	1	13	-1	0	0	14	0	0	0	14	0
Os01g0137282	14	4	3	7	1	2	0	12	2	0	0	14	0	0	0	14	0
Os01g0137300	14	0	0	14	0	0	0	14	0	0	0	14	0	0	0	14	0
Os01g0137400	14	0	1	13	-1	0	0	14	0	0	0	14	0	0	0	14	0
Os01g0137500	14	3	2	9	1	1	0	13	1	0	0	14	0	0	0	14	0
Os01g0137550	14	0	0	14	0	0	0	14	0	0	0	14	0	0	0	14	0
Os01g0137700	14	0	2	12	-2	0	1	13	-1	0	0	14	0	0	0	14	0
Os01g0137750	14	0	0	14	0	0	0	14	0	0	0	14	0	0	0	14	0
Os01g0137800	14	0	1	13	-1	0	1	13	-1	0	0	14	0	0	0	14	0
Os01g0137875	14	3	5	6	-2	1	2	11	-1	0	0	14	0	0	0	14	0
Os01g0137950	14	3	4	7	-1	2	3	9	-1	0	0	14	0	0	0	14	0
Os01g0138000	14	4	0	10	4	1	0	13	1	0	0	14	0	0	0	14	0
Os01g0138100	14	1	0	13	1	1	0	13	1	0	0	14	0	0	0	14	0
Os01g0138232	14	0	2	12	-2	0	0	14	0	0	0	14	0	0	0	14	0
Os01g0138300	14	3	5	6	-2	0	0	14	0	0	0	14	0	0	0	14	0
Os01g0138350	14	5	4	5	1	3	4	7	-1	0	0	14	0	0	0	14	0
Os01g0138400	14	7	4	3	3	6	4	4	2	2	0	12	2	0	0	14	0
Os01g0138451	14	1	0	13	1	0	0	14	0	0	0	14	0	0	0	14	0
Os01g0138500	14	6	4	4	2	4	3	7	1	2	0	12	2	1	0	13	1
Os01g0138600	14	1	0	13	1	1	0	13	1	0	0	14	0	0	0	14	0
Os01g0138800	14	2	8	4	-6	2	3	9	-1	2	0	12	2	2	0	12	2
Os01g0138900	14	8	0	6	8	3	0	11	3	2	0	12	2	0	0	14	0
Os01g0139000	14	4	3	7	1	0	2	12	-2	0	0	14	0	0	0	14	0
Os01g0139200	14	6	2	6	4	5	2	7	3	0	0	14	0	0	0	14	0
Os01g0139600	14	0	0	14	0	0	0	14	0	0	0	14	0	0	0	14	0
Os01g0139700	14	4	7	3	-3	1	3	10	-2	0	0	14	0	0	0	14	0
Os01g0139900	14	0	0	14	0	0	0	14	0	0	0	14	0	0	0	14	0
Os01g0140100	14	2	5	7	-3	2	3	9	-1	0	0	14	0	0	0	14	0
Os01g0140400	14	1	2	11	-1	0	1	13	-1	0	0	14	0	0	0	14	0
Os01g0140500	14	8	4	2	4	1	3	10	-2	0	0	14	0	0	0	14	0
Os01g0140700	14	1	3	10	-2	1	1	12	0	0	0	14	0	0	0	14	0
Os01g0141000	14	5	3	6	2	3	2	9	1	2	0	12	2	1	0	13	1
Os01g0141100	14	5	4	5	1	0	2	12	-2	0	0	14	0	0	0	14	0
Os01g0141150	14	2	3	9	-1	0	2	12	-2	0	0	14	0	0	0	14	0
Os01g0141300	14	0	0	14	0	0	0	14	0	0	0	14	0	0	0	14	0
Os01g0141450	14	0	0	14	0	0	0	14	0	0	0	14	0	0	0	14	0
Os01g0141600	14	3	5	6	-2	3	2	9	1	0	0	14	0	0	0	14	0
Os01g0141700	14	0	4	10	-4	0	0	14	0	0	0	14	0	0	0	14	0
Os01g0141900	14	3	0	11	3	1	0	13	1	0	0	14	0	0	0	14	0
Os01g0142100	14	0	4	10	-4	0	1	13	-1	0	0	14	0	0	0	14	0
Os01g0142200	14	1	1	12	0	1	0	13	1	0	0	14	0	0	0	14	0
Os01g0142300	14	3	7	4	-4	2	3	9	-1	1	1	12	0	0	0	14	0
Os01g0142500	14	3	3	8	0	0	0	14	0	0	0	14	0	0	0	14	0
Os01g0142600	14	5	2	7	3	2	0	12	2	0	0	14	0	0	0	14	0
Os01g0142800	14	11	2	1	9	8	0	6	8	0	0	14	0	0	0	14	0
Os01g0142875	14	1	0	13	1	0	0	14	0	0	0	14	0	0	0	14	0
Os01g0142950	14	2	2	10	0	1	1	12	0	0	0	14	0	0	0	14	0
Os01g0143100	14	1	1	12	0	1	0	13	1	0	0	14	0	0	0	14	0
Os01g0143300	14	7	5	2	2	6	2	6	4	0	0	14	0	0	0	14	0
Os01g0143350	14	1	0	13	1	1	0	13	1	0	0	14	0	0	0	14	0
Os01g0143400	14	0	0	14	0	0	0	14	0	0	0	14	0	0	0	14	0
Os01g0143700	14	0	0	14	0	0	0	14	0	0	0	14	0	0	0	14	0
Os01g0143750	14	0	0	14	0	0	0	14	0	0	0	14	0	0	0	14	0
Os01g0143800	14	7	2	5	5	7	0	7	7	3	0	11	3	3	0	11	3
Os01g0143900	14	5	5	4	0	4	4	6	0	0	0	14	0	0	0	14	0
Os01g0144000	14	0	3	11	-3	0	0	14	0	0	0	14	0	0	0	14	0
Os01g0144100	14	4	4	6	0	2	0	12	2	0	0	14	0	0	0	14	0
Os01g0144200	14	2	1	11	1	1	0	13	1	0	0	14	0	0	0	14	0
Os01g0144300	14	0	0	14	0	0	0	14	0	0	0	14	0	0	0	14	0
Os01g0144340	14	0	6	8	-6	0	0	14	0	0	0	14	0	0	0	14	0
Os01g0144380	14	0	0	14	0	0	0	14	0	0	0	14	0	0	0	14	0
Os01g0144500	14	1	6	7	-5	0	0	14	0	0	0	14	0	0	0	14	0
Os01g0144600	14	2	0	12	2	0	0	14	0	0	0	14	0	0	0	14	0
Os01g0144700	14	7	2	5	5	3	0	11	3	0	0	14	0	0	0	14	0
Os01g0144800	14	2	5	7	-3	0	2	12	-2	0	0	14	0	0	0	14	0
Os01g0144900	14	0	2	12	-2	0	1	13	-1	0	0	14	0	0	0	14	0
Os01g0145000	14	3	4	7	-1	2	4	8	-2	1	3	10	-2	0	3	11	-3
Os01g0145200	14	0	4	10	-4	0	4	10	-4	0	0	14	0	0	0	14	0
Os01g0145600	14	0	3	11	-3	0	0	14	0	0	0	14	0	0	0	14	0
Os01g0146101	14	0	2	12	-2	0	1	13	-1	0	0	14	0	0	0	14	0
Os01g0146200	14	3	2	9	1	0	0	14	0	0	0	14	0	0	0	14	0
Os01g0146600	14	2	1	11	1	0	0	14	0	0	0	14	0	0	0	14	0
Os01g0146801	14	1	0	13	1	0	0	14	0	0	0	14	0	0	0	14	0
Os01g0147001	14	0	1	13	-1	0	0	14	0	0	0	14	0	0	0	14	0
Os01g0147200	14	1	0	13	1	1	0	13	1	0	0	14	0	0	0	14	0
Os01g0147250	14	0	0	14	0	0	0	14	0	0	0	14	0	0	0	14	0
Os01g0147300	14	1	3	10	-2	0	1	13	-1	0	0	14	0	0	0	14	0
Os01g0147400	14	3	2	9	1	0	0	14	0	0	0	14	0	0	0	14	0
Os01g0147600	14	4	2	8	2	1	1	12	0	0	0	14	0	0	0	14	0
Os01g0147650	14	3	0	11	3	2	0	12	2	0	0	14	0	0	0	14	0
Os01g0147700	14	4	3	7	1	1	0	13	1	0	0	14	0	0	0	14	0
Os01g0147800	14	0	2	12	-2	0	0	14	0	0	0	14	0	0	0	14	0
Os01g0147850	14	3	2	9	1	0	1	13	-1	0	0	14	0	0	0	14	0
Os01g0147900	14	0	1	13	-1	0	0	14	0	0	0	14	0	0	0	14	0
Os01g0147950	14	0	0	14	0	0	0	14	0	0	0	14	0	0	0	14	0
Os01g0148000	14	1	3	10	-2	0	1	13	-1	0	0	14	0	0	0	14	0
Os01g0148050	14	0	0	14	0	0	0	14	0	0	0	14	0	0	0	14	0
Os01g0148100	14	1	0	13	1	0	0	14	0	0	0	14	0	0	0	14	0
Os01g0148200	14	0	0	14	0	0	0	14	0	0	0	14	0	0	0	14	0
Os01g0148400	14	4	0	10	4	0	0	14	0	0	0	14	0	0	0	14	0
Os01g0148500	14	2	0	12	2	0	0	14	0	0	0	14	0	0	0	14	0
Os01g0148700	14	2	1	11	1	0	0	14	0	0	0	14	0	0	0	14	0
Os01g0149200	14	7	2	5	5	5	1	8	4	1	0	13	1	0	0	14	0
Os01g0149350	14	2	4	8	-2	0	1	13	-1	0	0	14	0	0	0	14	0
Os01g0149400	14	6	1	7	5	1	0	13	1	0	0	14	0	0	0	14	0
Os01g0149500	14	6	0	8	6	2	0	12	2	0	0	14	0	0	0	14	0
Os01g0149600	14	6	0	8	6	3	0	11	3	0	0	14	0	0	0	14	0
Os01g0149700	14	1	1	12	0	0	0	14	0	0	0	14	0	0	0	14	0
Os01g0149750	14	0	0	14	0	0	0	14	0	0	0	14	0	0	0	14	0
Os01g0149800	14	7	1	6	6	5	1	8	4	0	0	14	0	0	0	14	0
Os01g0149900	14	4	6	4	-2	3	1	10	2	0	0	14	0	0	0	14	0
Os01g0150000	14	3	4	7	-1	1	0	13	1	0	0	14	0	0	0	14	0
Os01g0150100	14	0	0	14	0	0	0	14	0	0	0	14	0	0	0	14	0
Os01g0150200	14	2	4	8	-2	1	2	11	-1	0	0	14	0	0	0	14	0
Os01g0150400	14	4	1	9	3	2	0	12	2	2	0	12	2	2	0	12	2
Os01g0150500	14	3	0	11	3	1	0	13	1	0	0	14	0	0	0	14	0
Os01g0150700	14	0	3	11	-3	0	0	14	0	0	0	14	0	0	0	14	0
Os01g0150800	14	1	0	13	1	0	0	14	0	0	0	14	0	0	0	14	0
Os01g0150900	14	0	4	10	-4	0	2	12	-2	0	0	14	0	0	0	14	0
Os01g0150950	14	7	1	6	6	4	0	10	4	0	0	14	0	0	0	14	0
Os01g0151100	14	2	3	9	-1	0	2	12	-2	0	0	14	0	0	0	14	0
Os01g0151200	14	0	6	8	-6	0	3	11	-3	0	0	14	0	0	0	14	0
Os01g0151400	14	6	0	8	6	2	0	12	2	0	0	14	0	0	0	14	0
Os01g0151500	14	6	2	6	4	3	0	11	3	0	0	14	0	0	0	14	0
Os01g0151600	14	11	0	3	11	11	0	3	11	2	0	12	2	0	0	14	0
Os01g0151700	14	6	5	3	1	4	5	5	-1	2	3	9	-1	2	3	9	-1
Os01g0151750	14	4	6	4	-2	2	5	7	-3	2	4	8	-2	2	2	10	0
Os01g0151900	14	3	4	7	-1	3	2	9	1	0	0	14	0	0	0	14	0
Os01g0152000	14	0	4	10	-4	0	4	10	-4	0	0	14	0	0	0	14	0
Os01g0152050	14	0	0	14	0	0	0	14	0	0	0	14	0	0	0	14	0
Os01g0152100	14	0	0	14	0	0	0	14	0	0	0	14	0	0	0	14	0
Os01g0152200	14	0	0	14	0	0	0	14	0	0	0	14	0	0	0	14	0
Os01g0152300	14	3	1	10	2	0	1	13	-1	0	0	14	0	0	0	14	0
Os01g0152500	14	0	0	14	0	0	0	14	0	0	0	14	0	0	0	14	0
Os01g0152600	14	0	0	14	0	0	0	14	0	0	0	14	0	0	0	14	0
Os01g0152675	14	4	5	5	-1	2	2	10	0	0	0	14	0	0	0	14	0
Os01g0152687	14	0	0	14	0	0	0	14	0	0	0	14	0	0	0	14	0
Os01g0152700	14	4	4	6	0	3	2	9	1	0	1	13	-1	0	0	14	0
Os01g0152800	14	3	0	11	3	2	0	12	2	0	0	14	0	0	0	14	0
Os01g0152850	14	1	2	11	-1	0	0	14	0	0	0	14	0	0	0	14	0
Os01g0152900	14	8	2	4	6	1	1	12	0	0	0	14	0	0	0	14	0
Os01g0152950	14	0	1	13	-1	0	0	14	0	0	0	14	0	0	0	14	0
Os01g0152951	14	3	1	10	2	1	0	13	1	0	0	14	0	0	0	14	0
Os01g0153000	14	0	1	13	-1	0	1	13	-1	0	0	14	0	0	0	14	0
Os01g0153050	14	1	0	13	1	1	0	13	1	0	0	14	0	0	0	14	0
Os01g0153100	14	10	1	3	9	2	0	12	2	0	0	14	0	0	0	14	0
Os01g0153150	14	0	0	14	0	0	0	14	0	0	0	14	0	0	0	14	0
Os01g0153200	14	7	2	5	5	5	1	8	4	0	0	14	0	0	0	14	0
Os01g0153250	14	1	3	10	-2	0	1	13	-1	0	0	14	0	0	0	14	0
Os01g0153275	14	2	3	9	-1	2	0	12	2	0	0	14	0	0	0	14	0
Os01g0153300	14	1	1	12	0	0	1	13	-1	0	0	14	0	0	0	14	0
Os01g0153400	14	1	2	11	-1	0	0	14	0	0	0	14	0	0	0	14	0
Os01g0153500	14	0	0	14	0	0	0	14	0	0	0	14	0	0	0	14	0
Os01g0153550	14	0	0	14	0	0	0	14	0	0	0	14	0	0	0	14	0
Os01g0153600	14	1	0	13	1	1	0	13	1	0	0	14	0	0	0	14	0
Os01g0153625	14	0	0	14	0	0	0	14	0	0	0	14	0	0	0	14	0
Os01g0153700	14	0	4	10	-4	0	2	12	-2	0	0	14	0	0	0	14	0
Os01g0153800	14	1	0	13	1	0	0	14	0	0	0	14	0	0	0	14	0
Os01g0153900	14	0	0	14	0	0	0	14	0	0	0	14	0	0	0	14	0
Os01g0153950	14	0	0	14	0	0	0	14	0	0	0	14	0	0	0	14	0
Os01g0154000	14	1	0	13	1	1	0	13	1	1	0	13	1	0	0	14	0
Os01g0154100	14	0	0	14	0	0	0	14	0	0	0	14	0	0	0	14	0
Os01g0154200	14	0	0	14	0	0	0	14	0	0	0	14	0	0	0	14	0
Os01g0154250	14	0	0	14	0	0	0	14	0	0	0	14	0	0	0	14	0
Os01g0154300	14	0	2	12	-2	0	2	12	-2	0	0	14	0	0	0	14	0
Os01g0154500	14	0	2	12	-2	0	1	13	-1	0	0	14	0	0	0	14	0
Os01g0154550	14	0	1	13	-1	0	0	14	0	0	0	14	0	0	0	14	0
Os01g0154600	14	0	11	3	-11	0	9	5	-9	0	2	12	-2	0	0	14	0
Os01g0154950	14	0	4	10	-4	0	2	12	-2	0	0	14	0	0	0	14	0
Os01g0155000	14	2	4	8	-2	0	3	11	-3	0	0	14	0	0	0	14	0
Os01g0155200	14	0	3	11	-3	0	1	13	-1	0	0	14	0	0	0	14	0
Os01g0155300	14	1	0	13	1	1	0	13	1	0	0	14	0	0	0	14	0
Os01g0155400	14	2	0	12	2	0	0	14	0	0	0	14	0	0	0	14	0
Os01g0155500	14	2	7	5	-5	0	4	10	-4	0	0	14	0	0	0	14	0
Os01g0155600	14	1	0	13	1	0	0	14	0	0	0	14	0	0	0	14	0
Os01g0155800	14	10	2	2	8	10	2	2	8	8	0	6	8	5	0	9	5
Os01g0156000	14	0	0	14	0	0	0	14	0	0	0	14	0	0	0	14	0
Os01g0156300	14	1	2	11	-1	1	0	13	1	0	0	14	0	0	0	14	0
Os01g0157200	14	0	0	14	0	0	0	14	0	0	0	14	0	0	0	14	0
Os01g0157400	14	0	0	14	0	0	0	14	0	0	0	14	0	0	0	14	0
Os01g0157500	14	0	0	14	0	0	0	14	0	0	0	14	0	0	0	14	0
Os01g0157600	14	0	0	14	0	0	0	14	0	0	0	14	0	0	0	14	0
Os01g0157700	14	0	3	11	-3	0	0	14	0	0	0	14	0	0	0	14	0
Os01g0157800	14	3	3	8	0	1	0	13	1	0	0	14	0	0	0	14	0
Os01g0157900	14	7	4	3	3	2	4	8	-2	0	0	14	0	0	0	14	0
Os01g0158000	14	3	0	11	3	0	0	14	0	0	0	14	0	0	0	14	0
Os01g0158100	14	1	2	11	-1	0	0	14	0	0	0	14	0	0	0	14	0
Os01g0158200	14	1	3	10	-2	0	2	12	-2	0	0	14	0	0	0	14	0
Os01g0158400	14	1	7	6	-6	0	4	10	-4	0	0	14	0	0	0	14	0
Os01g0158500	14	2	0	12	2	2	0	12	2	0	0	14	0	0	0	14	0
Os01g0158533	14	0	0	14	0	0	0	14	0	0	0	14	0	0	0	14	0
Os01g0158566	14	0	0	14	0	0	0	14	0	0	0	14	0	0	0	14	0
Os01g0158600	14	0	1	13	-1	0	1	13	-1	0	0	14	0	0	0	14	0
Os01g0158800	14	0	1	13	-1	0	0	14	0	0	0	14	0	0	0	14	0
Os01g0158900	14	6	2	6	4	3	2	9	1	0	0	14	0	0	0	14	0
Os01g0159000	14	9	0	5	9	9	0	5	9	6	0	8	6	4	0	10	4
Os01g0159200	14	10	1	3	9	10	0	4	10	7	0	7	7	1	0	13	1
Os01g0159250	14	9	1	4	8	7	0	7	7	1	0	13	1	0	0	14	0
Os01g0159300	14	2	2	10	0	2	0	12	2	2	0	12	2	0	0	14	0
Os01g0159400	14	10	0	4	10	10	0	4	10	4	0	10	4	0	0	14	0
Os01g0159500	14	0	0	14	0	0	0	14	0	0	0	14	0	0	0	14	0
Os01g0159600	14	1	0	13	1	1	0	13	1	1	0	13	1	1	0	13	1
Os01g0159800	14	10	0	4	10	9	0	5	9	4	0	10	4	1	0	13	1
Os01g0160100	14	8	4	2	4	7	1	6	6	3	0	11	3	0	0	14	0
Os01g0160150	14	0	0	14	0	0	0	14	0	0	0	14	0	0	0	14	0
Os01g0160200	14	0	0	14	0	0	0	14	0	0	0	14	0	0	0	14	0
Os01g0160700	14	2	2	10	0	2	2	10	0	0	0	14	0	0	0	14	0
Os01g0160800	14	2	0	12	2	2	0	12	2	1	0	13	1	1	0	13	1
Os01g0161000	14	0	4	10	-4	0	1	13	-1	0	0	14	0	0	0	14	0
Os01g0161200	14	0	4	10	-4	0	1	13	-1	0	0	14	0	0	0	14	0
Os01g0161300	14	0	7	7	-7	0	2	12	-2	0	0	14	0	0	0	14	0
Os01g0162001	14	1	1	12	0	0	0	14	0	0	0	14	0	0	0	14	0
Os01g0162101	14	0	0	14	0	0	0	14	0	0	0	14	0	0	0	14	0
Os01g0162200	14	1	0	13	1	1	0	13	1	1	0	13	1	1	0	13	1
Os01g0162300	14	5	3	6	2	3	2	9	1	1	0	13	1	1	0	13	1
Os01g0162400	14	4	1	9	3	2	0	12	2	1	0	13	1	1	0	13	1
Os01g0162500	14	8	0	6	8	8	0	6	8	0	0	14	0	0	0	14	0
Os01g0162701	14	0	1	13	-1	0	0	14	0	0	0	14	0	0	0	14	0
Os01g0162800	14	0	0	14	0	0	0	14	0	0	0	14	0	0	0	14	0
Os01g0162900	14	0	2	12	-2	0	0	14	0	0	0	14	0	0	0	14	0
Os01g0163000	14	2	0	12	2	0	0	14	0	0	0	14	0	0	0	14	0
Os01g0163450	14	0	0	14	0	0	0	14	0	0	0	14	0	0	0	14	0
Os01g0163616	14	0	0	14	0	0	0	14	0	0	0	14	0	0	0	14	0
Os01g0164075	14	1	0	13	1	1	0	13	1	1	0	13	1	0	0	14	0
Os01g0164300	14	1	1	12	0	1	0	13	1	0	0	14	0	0	0	14	0
Os01g0164400	14	4	0	10	4	3	0	11	3	0	0	14	0	0	0	14	0
Os01g0164500	14	5	0	9	5	1	0	13	1	0	0	14	0	0	0	14	0
Os01g0164600	14	0	10	4	-10	0	7	7	-7	0	0	14	0	0	0	14	0
Os01g0164650	14	1	2	11	-1	1	0	13	1	0	0	14	0	0	0	14	0
Os01g0164700	14	1	0	13	1	0	0	14	0	0	0	14	0	0	0	14	0
Os01g0164800	14	2	0	12	2	1	0	13	1	0	0	14	0	0	0	14	0
Os01g0164900	14	1	0	13	1	1	0	13	1	0	0	14	0	0	0	14	0
Os01g0165000	14	9	0	5	9	5	0	9	5	1	0	13	1	0	0	14	0
Os01g0165100	14	2	2	10	0	2	2	10	0	0	0	14	0	0	0	14	0
Os01g0165200	14	0	1	13	-1	0	0	14	0	0	0	14	0	0	0	14	0
Os01g0165600	14	1	2	11	-1	1	2	11	-1	0	0	14	0	0	0	14	0
Os01g0165800	14	3	1	10	2	1	1	12	0	0	0	14	0	0	0	14	0
Os01g0166100	14	8	0	6	8	8	0	6	8	0	0	14	0	0	0	14	0
Os01g0166200	14	2	0	12	2	0	0	14	0	0	0	14	0	0	0	14	0
Os01g0166300	14	4	1	9	3	1	1	12	0	0	0	14	0	0	0	14	0
Os01g0166400	14	0	1	13	-1	0	1	13	-1	0	0	14	0	0	0	14	0
Os01g0166500	14	2	7	5	-5	2	5	7	-3	0	1	13	-1	0	0	14	0
Os01g0166700	14	4	3	7	1	3	0	11	3	0	0	14	0	0	0	14	0
Os01g0166800	14	5	4	5	1	3	1	10	2	0	1	13	-1	0	0	14	0
Os01g0167100	14	2	5	7	-3	1	5	8	-4	0	0	14	0	0	0	14	0
Os01g0167400	14	9	1	4	8	7	0	7	7	1	0	13	1	1	0	13	1
Os01g0167500	14	6	0	8	6	5	0	9	5	2	0	12	2	0	0	14	0
Os01g0167600	14	3	1	10	2	1	0	13	1	0	0	14	0	0	0	14	0
Os01g0167700	14	0	0	14	0	0	0	14	0	0	0	14	0	0	0	14	0
Os01g0167750	14	3	0	11	3	1	0	13	1	0	0	14	0	0	0	14	0
Os01g0167800	14	3	0	11	3	0	0	14	0	0	0	14	0	0	0	14	0
Os01g0167900	14	3	4	7	-1	0	0	14	0	0	0	14	0	0	0	14	0
Os01g0168000	14	2	1	11	1	2	1	11	1	0	0	14	0	0	0	14	0
Os01g0168100	14	3	6	5	-3	3	0	11	3	1	0	13	1	0	0	14	0
Os01g0168200	14	8	1	5	7	3	0	11	3	0	0	14	0	0	0	14	0
Os01g0168300	14	3	2	9	1	1	0	13	1	0	0	14	0	0	0	14	0
Os01g0168350	14	4	0	10	4	3	0	11	3	0	0	14	0	0	0	14	0
Os01g0168400	14	8	2	4	6	5	2	7	3	3	2	9	1	1	0	13	1
Os01g0168450	14	3	0	11	3	0	0	14	0	0	0	14	0	0	0	14	0
Os01g0168500	14	1	0	13	1	0	0	14	0	0	0	14	0	0	0	14	0
Os01g0168600	14	2	4	8	-2	0	0	14	0	0	0	14	0	0	0	14	0
Os01g0168800	14	8	1	5	7	6	1	7	5	0	0	14	0	0	0	14	0
Os01g0168850	14	2	2	10	0	1	1	12	0	0	0	14	0	0	0	14	0
Os01g0169000	14	0	2	12	-2	0	2	12	-2	0	0	14	0	0	0	14	0
Os01g0169400	14	0	1	13	-1	0	0	14	0	0	0	14	0	0	0	14	0
Os01g0169500	14	3	0	11	3	0	0	14	0	0	0	14	0	0	0	14	0
Os01g0169800	14	3	4	7	-1	2	4	8	-2	0	0	14	0	0	0	14	0
Os01g0169900	14	1	0	13	1	0	0	14	0	0	0	14	0	0	0	14	0
Os01g0170000	14	9	4	1	5	6	4	4	2	1	2	11	-1	0	1	13	-1
Os01g0170051	14	6	4	4	2	5	3	6	2	1	1	12	0	0	0	14	0
Os01g0170100	14	1	0	13	1	0	0	14	0	0	0	14	0	0	0	14	0
Os01g0170300	14	2	1	11	1	2	0	12	2	0	0	14	0	0	0	14	0
Os01g0170500	14	2	1	11	1	1	1	12	0	0	0	14	0	0	0	14	0
Os01g0170600	14	0	4	10	-4	0	4	10	-4	0	0	14	0	0	0	14	0
Os01g0170700	14	0	1	13	-1	0	0	14	0	0	0	14	0	0	0	14	0
Os01g0170800	14	3	2	9	1	2	0	12	2	0	0	14	0	0	0	14	0
Os01g0170900	14	2	8	4	-6	1	5	8	-4	0	2	12	-2	0	0	14	0
Os01g0171000	14	1	6	7	-5	0	3	11	-3	0	0	14	0	0	0	14	0
Os01g0171100	14	0	0	14	0	0	0	14	0	0	0	14	0	0	0	14	0
Os01g0171200	14	0	0	14	0	0	0	14	0	0	0	14	0	0	0	14	0
Os01g0171800	14	2	3	9	-1	2	3	9	-1	2	3	9	-1	0	0	14	0
Os01g0172000	14	2	0	12	2	0	0	14	0	0	0	14	0	0	0	14	0
Os01g0172100	14	1	4	9	-3	1	3	10	-2	0	0	14	0	0	0	14	0
Os01g0172200	14	0	0	14	0	0	0	14	0	0	0	14	0	0	0	14	0
Os01g0172300	14	2	0	12	2	0	0	14	0	0	0	14	0	0	0	14	0
Os01g0172400	14	4	0	10	4	3	0	11	3	0	0	14	0	0	0	14	0
Os01g0172600	14	3	5	6	-2	2	4	8	-2	0	0	14	0	0	0	14	0
Os01g0172701	14	3	4	7	-1	0	2	12	-2	0	0	14	0	0	0	14	0
Os01g0172800	14	8	0	6	8	8	0	6	8	0	0	14	0	0	0	14	0
Os01g0172900	14	0	3	11	-3	0	0	14	0	0	0	14	0	0	0	14	0
Os01g0173000	14	1	5	8	-4	0	3	11	-3	0	0	14	0	0	0	14	0
Os01g0173100	14	0	0	14	0	0	0	14	0	0	0	14	0	0	0	14	0
Os01g0173600	14	1	0	13	1	1	0	13	1	0	0	14	0	0	0	14	0
Os01g0173900	14	0	7	7	-7	0	5	9	-5	0	4	10	-4	0	2	12	-2
Os01g0173950	14	0	5	9	-5	0	4	10	-4	0	0	14	0	0	0	14	0
Os01g0174000	14	3	5	6	-2	1	5	8	-4	0	0	14	0	0	0	14	0
Os01g0174100	14	5	6	3	-1	4	2	8	2	1	0	13	1	0	0	14	0
Os01g0174200	14	1	5	8	-4	0	1	13	-1	0	0	14	0	0	0	14	0
Os01g0174300	14	8	3	3	5	3	0	11	3	0	0	14	0	0	0	14	0
Os01g0174400	14	0	0	14	0	0	0	14	0	0	0	14	0	0	0	14	0
Os01g0174500	14	2	1	11	1	1	0	13	1	0	0	14	0	0	0	14	0
Os01g0174600	14	0	0	14	0	0	0	14	0	0	0	14	0	0	0	14	0
Os01g0174700	14	1	1	12	0	0	1	13	-1	0	0	14	0	0	0	14	0
Os01g0174900	14	8	1	5	7	7	0	7	7	0	0	14	0	0	0	14	0
Os01g0175000	14	0	4	10	-4	0	1	13	-1	0	0	14	0	0	0	14	0
Os01g0175100	14	7	4	3	3	6	4	4	2	4	4	6	0	3	0	11	3
Os01g0175400	14	3	0	11	3	1	0	13	1	0	0	14	0	0	0	14	0
Os01g0175500	14	0	0	14	0	0	0	14	0	0	0	14	0	0	0	14	0
Os01g0175600	14	1	8	5	-7	0	7	7	-7	0	4	10	-4	0	0	14	0
Os01g0175633	14	0	0	14	0	0	0	14	0	0	0	14	0	0	0	14	0
Os01g0175700	14	2	10	2	-8	2	10	2	-8	0	7	7	-7	0	7	7	-7
Os01g0175733	14	0	6	8	-6	0	1	13	-1	0	0	14	0	0	0	14	0
Os01g0175850	14	8	4	2	4	6	3	5	3	1	1	12	0	0	0	14	0
Os01g0176000	14	4	5	5	-1	3	4	7	-1	0	4	10	-4	0	1	13	-1
Os01g0176050	14	2	5	7	-3	1	5	8	-4	0	2	12	-2	0	0	14	0
Os01g0176100	14	0	3	11	-3	0	0	14	0	0	0	14	0	0	0	14	0
Os01g0176150	14	3	4	7	-1	2	3	9	-1	0	0	14	0	0	0	14	0
Os01g0176200	14	7	2	5	5	1	0	13	1	0	0	14	0	0	0	14	0
Os01g0176300	14	3	3	8	0	3	2	9	1	0	0	14	0	0	0	14	0
Os01g0176400	14	1	6	7	-5	0	5	9	-5	0	0	14	0	0	0	14	0
Os01g0176500	14	1	1	12	0	1	1	12	0	0	0	14	0	0	0	14	0
Os01g0176700	14	4	3	7	1	0	0	14	0	0	0	14	0	0	0	14	0
Os01g0176751	14	0	6	8	-6	0	1	13	-1	0	0	14	0	0	0	14	0
Os01g0176800	14	1	1	12	0	0	0	14	0	0	0	14	0	0	0	14	0
Os01g0176900	14	0	0	14	0	0	0	14	0	0	0	14	0	0	0	14	0
Os01g0177100	14	0	0	14	0	0	0	14	0	0	0	14	0	0	0	14	0
Os01g0177150	14	0	0	14	0	0	0	14	0	0	0	14	0	0	0	14	0
Os01g0177200	14	1	0	13	1	0	0	14	0	0	0	14	0	0	0	14	0
Os01g0177400	14	1	9	4	-8	0	9	5	-9	0	1	13	-1	0	0	14	0
Os01g0177500	14	1	7	6	-6	0	6	8	-6	0	0	14	0	0	0	14	0
Os01g0177900	14	4	1	9	3	0	1	13	-1	0	0	14	0	0	0	14	0
Os01g0178000	14	8	2	4	6	5	2	7	3	1	0	13	1	0	0	14	0
Os01g0178100	14	5	4	5	1	2	1	11	1	0	0	14	0	0	0	14	0
Os01g0178200	14	3	1	10	2	1	0	13	1	0	0	14	0	0	0	14	0
Os01g0178300	14	4	1	9	3	1	1	12	0	0	0	14	0	0	0	14	0
Os01g0178400	14	4	8	2	-4	4	7	3	-3	1	3	10	-2	0	0	14	0
Os01g0178500	14	8	0	6	8	5	0	9	5	3	0	11	3	0	0	14	0
Os01g0178600	14	0	0	14	0	0	0	14	0	0	0	14	0	0	0	14	0
Os01g0178700	14	3	3	8	0	1	0	13	1	0	0	14	0	0	0	14	0
Os01g0178775	14	0	0	14	0	0	0	14	0	0	0	14	0	0	0	14	0
Os01g0178850	14	3	0	11	3	2	0	12	2	1	0	13	1	0	0	14	0
Os01g0178900	14	6	0	8	6	5	0	9	5	0	0	14	0	0	0	14	0
Os01g0179000	14	7	1	6	6	4	0	10	4	1	0	13	1	1	0	13	1
Os01g0179200	14	3	4	7	-1	0	2	12	-2	0	0	14	0	0	0	14	0
Os01g0179300	14	7	0	7	7	4	0	10	4	0	0	14	0	0	0	14	0
Os01g0179400	14	2	1	11	1	0	0	14	0	0	0	14	0	0	0	14	0
Os01g0179500	14	2	0	12	2	0	0	14	0	0	0	14	0	0	0	14	0
Os01g0179600	14	2	10	2	-8	2	9	3	-7	1	4	9	-3	0	3	11	-3
Os01g0179700	14	2	4	8	-2	1	4	9	-3	0	0	14	0	0	0	14	0
Os01g0179750	14	0	0	14	0	0	0	14	0	0	0	14	0	0	0	14	0
Os01g0179800	14	3	8	3	-5	3	8	3	-5	2	6	6	-4	2	3	9	-1
Os01g0179901	14	1	0	13	1	0	0	14	0	0	0	14	0	0	0	14	0
Os01g0180000	14	7	0	7	7	5	0	9	5	0	0	14	0	0	0	14	0
Os01g0180050	14	0	0	14	0	0	0	14	0	0	0	14	0	0	0	14	0
Os01g0180300	14	3	8	3	-5	3	8	3	-5	3	0	11	3	0	0	14	0
Os01g0180400	14	2	3	9	-1	0	1	13	-1	0	0	14	0	0	0	14	0
Os01g0180500	14	0	0	14	0	0	0	14	0	0	0	14	0	0	0	14	0
Os01g0180600	14	1	0	13	1	0	0	14	0	0	0	14	0	0	0	14	0
Os01g0180700	14	1	0	13	1	0	0	14	0	0	0	14	0	0	0	14	0
Os01g0180800	14	6	3	5	3	3	3	8	0	0	2	12	-2	0	0	14	0
Os01g0180850	14	0	0	14	0	0	0	14	0	0	0	14	0	0	0	14	0
Os01g0180900	14	0	0	14	0	0	0	14	0	0	0	14	0	0	0	14	0
Os01g0181000	14	3	0	11	3	0	0	14	0	0	0	14	0	0	0	14	0
Os01g0181033	14	1	3	10	-2	1	2	11	-1	0	0	14	0	0	0	14	0
Os01g0181166	14	7	0	7	7	7	0	7	7	1	0	13	1	0	0	14	0
Os01g0181300	14	1	1	12	0	0	0	14	0	0	0	14	0	0	0	14	0
Os01g0182100	14	0	2	12	-2	0	0	14	0	0	0	14	0	0	0	14	0
Os01g0182200	14	1	1	12	0	0	0	14	0	0	0	14	0	0	0	14	0
Os01g0182300	14	3	4	7	-1	3	2	9	1	0	0	14	0	0	0	14	0
Os01g0182400	14	8	0	6	8	6	0	8	6	1	0	13	1	0	0	14	0
Os01g0182500	14	8	0	6	8	3	0	11	3	0	0	14	0	0	0	14	0
Os01g0182600	14	6	2	6	4	4	1	9	3	1	0	13	1	0	0	14	0
Os01g0182700	14	1	1	12	0	0	0	14	0	0	0	14	0	0	0	14	0
Os01g0182832	14	2	2	10	0	0	0	14	0	0	0	14	0	0	0	14	0
Os01g0182900	14	6	1	7	5	1	0	13	1	0	0	14	0	0	0	14	0
Os01g0183000	14	5	0	9	5	3	0	11	3	0	0	14	0	0	0	14	0
Os01g0183100	14	4	3	7	1	0	0	14	0	0	0	14	0	0	0	14	0
Os01g0183300	14	10	1	3	9	9	1	4	8	1	0	13	1	0	0	14	0
Os01g0183400	14	1	0	13	1	0	0	14	0	0	0	14	0	0	0	14	0
Os01g0183500	14	0	1	13	-1	0	0	14	0	0	0	14	0	0	0	14	0
Os01g0183600	14	8	1	5	7	3	0	11	3	0	0	14	0	0	0	14	0
Os01g0183633	14	0	0	14	0	0	0	14	0	0	0	14	0	0	0	14	0
Os01g0183800	14	5	2	7	3	2	0	12	2	0	0	14	0	0	0	14	0
Os01g0183850	14	6	4	4	2	6	4	4	2	2	4	8	-2	0	2	12	-2
Os01g0183950	14	4	8	2	-4	4	7	3	-3	0	2	12	-2	0	0	14	0
Os01g0184000	14	4	3	7	1	0	2	12	-2	0	0	14	0	0	0	14	0
Os01g0184050	14	8	0	6	8	6	0	8	6	5	0	9	5	5	0	9	5
Os01g0184100	14	6	1	7	5	6	0	8	6	5	0	9	5	3	0	11	3
Os01g0184200	14	1	2	11	-1	1	1	12	0	0	0	14	0	0	0	14	0
Os01g0184500	14	5	0	9	5	3	0	11	3	2	0	12	2	0	0	14	0
Os01g0184700	14	6	0	8	6	4	0	10	4	0	0	14	0	0	0	14	0
Os01g0184800	14	4	0	10	4	1	0	13	1	0	0	14	0	0	0	14	0
Os01g0184900	14	1	0	13	1	0	0	14	0	0	0	14	0	0	0	14	0
Os01g0185000	14	1	0	13	1	1	0	13	1	0	0	14	0	0	0	14	0
Os01g0185100	14	0	1	13	-1	0	0	14	0	0	0	14	0	0	0	14	0
Os01g0185200	14	0	2	12	-2	0	0	14	0	0	0	14	0	0	0	14	0
Os01g0185250	14	6	2	6	4	3	1	10	2	1	0	13	1	0	0	14	0
Os01g0185300	14	9	2	3	7	8	0	6	8	0	0	14	0	0	0	14	0
Os01g0185350	14	7	0	7	7	4	0	10	4	0	0	14	0	0	0	14	0
Os01g0185400	14	4	0	10	4	1	0	13	1	0	0	14	0	0	0	14	0
Os01g0185500	14	1	0	13	1	0	0	14	0	0	0	14	0	0	0	14	0
Os01g0185900	14	3	2	9	1	2	1	11	1	0	1	13	-1	0	0	14	0
Os01g0186000	14	7	2	5	5	6	1	7	5	0	0	14	0	0	0	14	0
Os01g0186200	14	5	0	9	5	0	0	14	0	0	0	14	0	0	0	14	0
Os01g0186400	14	0	0	14	0	0	0	14	0	0	0	14	0	0	0	14	0
Os01g0186600	14	3	9	2	-6	3	7	4	-4	3	5	6	-2	2	1	11	1
Os01g0186700	14	0	1	13	-1	0	0	14	0	0	0	14	0	0	0	14	0
Os01g0186900	14	9	5	0	4	9	4	1	5	7	1	6	6	5	1	8	4
Os01g0186950	14	6	2	6	4	6	1	7	5	4	0	10	4	4	0	10	4
Os01g0187000	14	0	0	14	0	0	0	14	0	0	0	14	0	0	0	14	0
Os01g0187200	14	0	1	13	-1	0	0	14	0	0	0	14	0	0	0	14	0
Os01g0187300	14	0	6	8	-6	0	3	11	-3	0	0	14	0	0	0	14	0
Os01g0187350	14	2	3	9	-1	0	0	14	0	0	0	14	0	0	0	14	0
Os01g0187400	14	1	0	13	1	0	0	14	0	0	0	14	0	0	0	14	0
Os01g0187500	14	0	1	13	-1	0	0	14	0	0	0	14	0	0	0	14	0
Os01g0187600	14	0	0	14	0	0	0	14	0	0	0	14	0	0	0	14	0
Os01g0187900	14	7	2	5	5	4	2	8	2	1	0	13	1	0	0	14	0
Os01g0188100	14	6	4	4	2	4	2	8	2	0	0	14	0	0	0	14	0
Os01g0188200	14	3	6	5	-3	1	4	9	-3	0	0	14	0	0	0	14	0
Os01g0188400	14	4	3	7	1	3	3	8	0	0	3	11	-3	0	0	14	0
Os01g0188525	14	0	2	12	-2	0	0	14	0	0	0	14	0	0	0	14	0
Os01g0188900	14	4	3	7	1	3	0	11	3	0	0	14	0	0	0	14	0
Os01g0189100	14	0	0	14	0	0	0	14	0	0	0	14	0	0	0	14	0
Os01g0189700	14	0	1	13	-1	0	0	14	0	0	0	14	0	0	0	14	0
Os01g0189800	14	5	1	8	4	2	0	12	2	0	0	14	0	0	0	14	0
Os01g0190000	14	7	0	7	7	4	0	10	4	0	0	14	0	0	0	14	0
Os01g0190300	14	5	0	9	5	3	0	11	3	0	0	14	0	0	0	14	0
Os01g0190400	14	7	2	5	5	4	0	10	4	0	0	14	0	0	0	14	0
Os01g0190500	14	2	0	12	2	1	0	13	1	0	0	14	0	0	0	14	0
Os01g0191000	14	5	3	6	2	1	0	13	1	0	0	14	0	0	0	14	0
Os01g0191100	14	7	4	3	3	3	1	10	2	0	0	14	0	0	0	14	0
Os01g0191150	14	0	0	14	0	0	0	14	0	0	0	14	0	0	0	14	0
Os01g0191200	14	12	0	2	12	7	0	7	7	0	0	14	0	0	0	14	0
Os01g0191300	14	3	1	10	2	1	0	13	1	0	0	14	0	0	0	14	0
Os01g0191400	14	0	0	14	0	0	0	14	0	0	0	14	0	0	0	14	0
Os01g0191500	14	2	1	11	1	1	0	13	1	0	0	14	0	0	0	14	0
Os01g0191700	14	6	6	2	0	5	2	7	3	0	0	14	0	0	0	14	0
Os01g0191800	14	1	1	12	0	0	1	13	-1	0	0	14	0	0	0	14	0
Os01g0191900	14	4	2	8	2	4	2	8	2	0	0	14	0	0	0	14	0
Os01g0192000	14	9	1	4	8	8	0	6	8	2	0	12	2	0	0	14	0
Os01g0192101	14	1	0	13	1	1	0	13	1	0	0	14	0	0	0	14	0
Os01g0192300	14	12	0	2	12	8	0	6	8	5	0	9	5	0	0	14	0
Os01g0192401	14	0	1	13	-1	0	0	14	0	0	0	14	0	0	0	14	0
Os01g0192500	14	2	1	11	1	1	0	13	1	0	0	14	0	0	0	14	0
Os01g0192550	14	1	0	13	1	1	0	13	1	0	0	14	0	0	0	14	0
Os01g0192600	14	1	5	8	-4	1	4	9	-3	0	0	14	0	0	0	14	0
Os01g0192700	14	0	0	14	0	0	0	14	0	0	0	14	0	0	0	14	0
Os01g0192900	14	9	1	4	8	7	1	6	6	0	0	14	0	0	0	14	0
Os01g0193250	14	1	0	13	1	0	0	14	0	0	0	14	0	0	0	14	0
Os01g0193400	14	1	1	12	0	0	0	14	0	0	0	14	0	0	0	14	0
Os01g0193500	14	2	0	12	2	2	0	12	2	0	0	14	0	0	0	14	0
Os01g0193600	14	4	4	6	0	0	1	13	-1	0	0	14	0	0	0	14	0
Os01g0193700	14	0	0	14	0	0	0	14	0	0	0	14	0	0	0	14	0
Os01g0193900	14	4	0	10	4	0	0	14	0	0	0	14	0	0	0	14	0
Os01g0194000	14	2	2	10	0	1	0	13	1	0	0	14	0	0	0	14	0
Os01g0194200	14	4	4	6	0	0	3	11	-3	0	0	14	0	0	0	14	0
Os01g0194300	14	7	5	2	2	5	4	5	1	2	0	12	2	0	0	14	0
Os01g0194600	14	3	7	4	-4	2	7	5	-5	0	1	13	-1	0	0	14	0
Os01g0195000	14	5	0	9	5	3	0	11	3	0	0	14	0	0	0	14	0
Os01g0195066	14	1	2	11	-1	1	2	11	-1	1	0	13	1	0	0	14	0
Os01g0195100	14	0	0	14	0	0	0	14	0	0	0	14	0	0	0	14	0
Os01g0195200	14	8	1	5	7	6	1	7	5	0	0	14	0	0	0	14	0
Os01g0195300	14	5	2	7	3	4	1	9	3	2	0	12	2	0	0	14	0
Os01g0195400	14	6	5	3	1	5	4	5	1	1	2	11	-1	0	0	14	0
Os01g0195500	14	1	1	12	0	0	0	14	0	0	0	14	0	0	0	14	0
Os01g0195700	14	1	0	13	1	1	0	13	1	0	0	14	0	0	0	14	0
Os01g0195801	14	1	5	8	-4	0	3	11	-3	0	0	14	0	0	0	14	0
Os01g0196133	14	0	0	14	0	0	0	14	0	0	0	14	0	0	0	14	0
Os01g0196300	14	0	10	4	-10	0	6	8	-6	0	0	14	0	0	0	14	0
Os01g0196500	14	6	0	8	6	1	0	13	1	0	0	14	0	0	0	14	0
Os01g0196600	14	2	3	9	-1	0	0	14	0	0	0	14	0	0	0	14	0
Os01g0196800	14	0	0	14	0	0	0	14	0	0	0	14	0	0	0	14	0
Os01g0197100	14	3	0	11	3	1	0	13	1	0	0	14	0	0	0	14	0
Os01g0197150	14	1	0	13	1	0	0	14	0	0	0	14	0	0	0	14	0
Os01g0197200	14	0	1	13	-1	0	0	14	0	0	0	14	0	0	0	14	0
Os01g0197350	14	9	2	3	7	6	1	7	5	0	0	14	0	0	0	14	0
Os01g0197400	14	6	0	8	6	4	0	10	4	0	0	14	0	0	0	14	0
Os01g0197450	14	2	3	9	-1	0	0	14	0	0	0	14	0	0	0	14	0
Os01g0197500	14	0	6	8	-6	0	2	12	-2	0	0	14	0	0	0	14	0
Os01g0197700	14	1	3	10	-2	0	2	12	-2	0	0	14	0	0	0	14	0
Os01g0197900	14	1	3	10	-2	1	1	12	0	0	0	14	0	0	0	14	0
Os01g0198000	14	3	0	11	3	0	0	14	0	0	0	14	0	0	0	14	0
Os01g0198100	14	5	0	9	5	1	0	13	1	0	0	14	0	0	0	14	0
Os01g0198200	14	0	0	14	0	0	0	14	0	0	0	14	0	0	0	14	0
Os01g0198250	14	0	0	14	0	0	0	14	0	0	0	14	0	0	0	14	0
Os01g0198500	14	2	1	11	1	0	0	14	0	0	0	14	0	0	0	14	0
Os01g0198702	14	2	0	12	2	1	0	13	1	0	0	14	0	0	0	14	0
Os01g0198900	14	5	8	1	-3	5	8	1	-3	2	3	9	-1	2	3	9	-1
Os01g0199300	14	3	1	10	2	1	1	12	0	0	0	14	0	0	0	14	0
Os01g0199400	14	9	3	2	6	2	3	9	-1	0	3	11	-3	0	1	13	-1
Os01g0199550	14	5	3	6	2	4	2	8	2	2	0	12	2	0	0	14	0
Os01g0199700	14	3	3	8	0	1	1	12	0	0	0	14	0	0	0	14	0
Os01g0199900	14	0	3	11	-3	0	1	13	-1	0	0	14	0	0	0	14	0
Os01g0199950	14	3	3	8	0	1	2	11	-1	0	0	14	0	0	0	14	0
Os01g0200000	14	4	0	10	4	1	0	13	1	0	0	14	0	0	0	14	0
Os01g0200150	14	4	0	10	4	0	0	14	0	0	0	14	0	0	0	14	0
Os01g0200200	14	0	1	13	-1	0	1	13	-1	0	0	14	0	0	0	14	0
Os01g0200300	14	12	0	2	12	8	0	6	8	7	0	7	7	6	0	8	6
Os01g0200350	14	9	0	5	9	9	0	5	9	7	0	7	7	2	0	12	2
Os01g0200400	14	6	2	6	4	2	1	11	1	0	0	14	0	0	0	14	0
Os01g0200500	14	7	2	5	5	0	0	14	0	0	0	14	0	0	0	14	0
Os01g0200600	14	7	0	7	7	7	0	7	7	5	0	9	5	1	0	13	1
Os01g0200700	14	4	8	2	-4	0	4	10	-4	0	0	14	0	0	0	14	0
Os01g0200950	14	1	3	10	-2	0	0	14	0	0	0	14	0	0	0	14	0
Os01g0201000	14	1	0	13	1	0	0	14	0	0	0	14	0	0	0	14	0
Os01g0201100	14	6	4	4	2	5	4	5	1	2	4	8	-2	0	1	13	-1
Os01g0201200	14	3	10	1	-7	0	8	6	-8	0	5	9	-5	0	0	14	0
Os01g0201250	14	1	4	9	-3	1	2	11	-1	0	0	14	0	0	0	14	0
Os01g0201275	14	1	2	11	-1	0	0	14	0	0	0	14	0	0	0	14	0
Os01g0201300	14	0	0	14	0	0	0	14	0	0	0	14	0	0	0	14	0
Os01g0201400	14	0	0	14	0	0	0	14	0	0	0	14	0	0	0	14	0
Os01g0201500	14	0	2	12	-2	0	1	13	-1	0	0	14	0	0	0	14	0
Os01g0201600	14	2	1	11	1	1	1	12	0	0	1	13	-1	0	0	14	0
Os01g0201700	14	0	1	13	-1	0	0	14	0	0	0	14	0	0	0	14	0
Os01g0201750	14	0	0	14	0	0	0	14	0	0	0	14	0	0	0	14	0
Os01g0201800	14	4	2	8	2	2	0	12	2	0	0	14	0	0	0	14	0
Os01g0201850	14	0	0	14	0	0	0	14	0	0	0	14	0	0	0	14	0
Os01g0201900	14	1	2	11	-1	0	0	14	0	0	0	14	0	0	0	14	0
Os01g0202500	14	7	4	3	3	5	2	7	3	3	2	9	1	0	0	14	0
Os01g0202601	14	1	0	13	1	0	0	14	0	0	0	14	0	0	0	14	0
Os01g0202700	14	6	5	3	1	5	5	4	0	0	1	13	-1	0	0	14	0
Os01g0202800	14	2	0	12	2	1	0	13	1	0	0	14	0	0	0	14	0
Os01g0203000	14	4	0	10	4	1	0	13	1	0	0	14	0	0	0	14	0
Os01g0203300	14	1	0	13	1	0	0	14	0	0	0	14	0	0	0	14	0
Os01g0203400	14	2	6	6	-4	2	4	8	-2	0	1	13	-1	0	0	14	0
Os01g0203800	14	4	5	5	-1	3	4	7	-1	0	0	14	0	0	0	14	0
Os01g0203900	14	3	5	6	-2	2	5	7	-3	0	0	14	0	0	0	14	0
Os01g0204000	14	0	3	11	-3	0	0	14	0	0	0	14	0	0	0	14	0
Os01g0205100	14	3	2	9	1	0	0	14	0	0	0	14	0	0	0	14	0
Os01g0205200	14	3	3	8	0	3	2	9	1	0	0	14	0	0	0	14	0
Os01g0205300	14	0	10	4	-10	0	10	4	-10	0	2	12	-2	0	1	13	-1
Os01g0205500	14	6	3	5	3	0	0	14	0	0	0	14	0	0	0	14	0
Os01g0205550	14	2	2	10	0	0	1	13	-1	0	0	14	0	0	0	14	0
Os01g0205600	14	9	0	5	9	5	0	9	5	0	0	14	0	0	0	14	0
Os01g0205700	14	2	2	10	0	0	0	14	0	0	0	14	0	0	0	14	0
Os01g0205800	14	1	1	12	0	0	0	14	0	0	0	14	0	0	0	14	0
Os01g0205900	14	1	1	12	0	0	1	13	-1	0	0	14	0	0	0	14	0
Os01g0206200	14	6	2	6	4	4	1	9	3	0	0	14	0	0	0	14	0
Os01g0206300	14	0	0	14	0	0	0	14	0	0	0	14	0	0	0	14	0
Os01g0206600	14	1	5	8	-4	0	3	11	-3	0	0	14	0	0	0	14	0
Os01g0206650	14	3	4	7	-1	0	2	12	-2	0	0	14	0	0	0	14	0
Os01g0206700	14	4	5	5	-1	4	5	5	-1	4	0	10	4	3	0	11	3
Os01g0206800	14	1	1	12	0	0	0	14	0	0	0	14	0	0	0	14	0
Os01g0207001	14	0	0	14	0	0	0	14	0	0	0	14	0	0	0	14	0
Os01g0207200	14	2	3	9	-1	0	0	14	0	0	0	14	0	0	0	14	0
Os01g0207300	14	0	0	14	0	0	0	14	0	0	0	14	0	0	0	14	0
Os01g0207400	14	2	6	6	-4	1	5	8	-4	0	2	12	-2	0	0	14	0
Os01g0207500	14	0	0	14	0	0	0	14	0	0	0	14	0	0	0	14	0
Os01g0207600	14	0	0	14	0	0	0	14	0	0	0	14	0	0	0	14	0
Os01g0207700	14	0	0	14	0	0	0	14	0	0	0	14	0	0	0	14	0
Os01g0207900	14	1	5	8	-4	0	2	12	-2	0	0	14	0	0	0	14	0
Os01g0208000	14	5	3	6	2	2	1	11	1	0	0	14	0	0	0	14	0
Os01g0208400	14	2	2	10	0	1	2	11	-1	0	0	14	0	0	0	14	0
Os01g0208600	14	2	1	11	1	0	1	13	-1	0	0	14	0	0	0	14	0
Os01g0208700	14	0	7	7	-7	0	6	8	-6	0	0	14	0	0	0	14	0
Os01g0208800	14	1	6	7	-5	0	1	13	-1	0	0	14	0	0	0	14	0
Os01g0209000	14	1	2	11	-1	0	0	14	0	0	0	14	0	0	0	14	0
Os01g0209150	14	2	5	7	-3	1	5	8	-4	0	0	14	0	0	0	14	0
Os01g0209200	14	8	2	4	6	6	0	8	6	0	0	14	0	0	0	14	0
Os01g0209300	14	0	0	14	0	0	0	14	0	0	0	14	0	0	0	14	0
Os01g0209400	14	3	4	7	-1	0	2	12	-2	0	0	14	0	0	0	14	0
Os01g0209500	14	0	2	12	-2	0	0	14	0	0	0	14	0	0	0	14	0
Os01g0209566	14	0	0	14	0	0	0	14	0	0	0	14	0	0	0	14	0
Os01g0209700	14	4	1	9	3	3	0	11	3	0	0	14	0	0	0	14	0
Os01g0209750	14	3	0	11	3	1	0	13	1	0	0	14	0	0	0	14	0
Os01g0209800	14	4	8	2	-4	2	8	4	-6	0	4	10	-4	0	3	11	-3
Os01g0209901	14	0	6	8	-6	0	0	14	0	0	0	14	0	0	0	14	0
Os01g0210200	14	0	0	14	0	0	0	14	0	0	0	14	0	0	0	14	0
Os01g0210300	14	1	0	13	1	0	0	14	0	0	0	14	0	0	0	14	0
Os01g0210400	14	0	0	14	0	0	0	14	0	0	0	14	0	0	0	14	0
Os01g0210500	14	4	9	1	-5	1	4	9	-3	0	2	12	-2	0	0	14	0
Os01g0210550	14	5	4	5	1	3	2	9	1	3	0	11	3	1	0	13	1
Os01g0210600	14	9	2	3	7	3	1	10	2	0	0	14	0	0	0	14	0
Os01g0210700	14	0	1	13	-1	0	1	13	-1	0	0	14	0	0	0	14	0
Os01g0210750	14	0	1	13	-1	0	0	14	0	0	0	14	0	0	0	14	0
Os01g0210800	14	1	7	6	-6	0	1	13	-1	0	0	14	0	0	0	14	0
Os01g0210900	14	1	1	12	0	0	0	14	0	0	0	14	0	0	0	14	0
Os01g0211000	14	0	0	14	0	0	0	14	0	0	0	14	0	0	0	14	0
Os01g0211200	14	1	0	13	1	1	0	13	1	0	0	14	0	0	0	14	0
Os01g0211400	14	0	3	11	-3	0	1	13	-1	0	0	14	0	0	0	14	0
Os01g0211600	14	3	3	8	0	1	1	12	0	0	0	14	0	0	0	14	0
Os01g0211800	14	2	4	8	-2	2	2	10	0	0	0	14	0	0	0	14	0
Os01g0212000	14	0	4	10	-4	0	1	13	-1	0	0	14	0	0	0	14	0
Os01g0212100	14	2	1	11	1	0	0	14	0	0	0	14	0	0	0	14	0
Os01g0212400	14	7	1	6	6	2	0	12	2	0	0	14	0	0	0	14	0
Os01g0212500	14	0	0	14	0	0	0	14	0	0	0	14	0	0	0	14	0
Os01g0212700	14	2	0	12	2	0	0	14	0	0	0	14	0	0	0	14	0
Os01g0212900	14	2	1	11	1	0	0	14	0	0	0	14	0	0	0	14	0
Os01g0213100	14	0	2	12	-2	0	1	13	-1	0	0	14	0	0	0	14	0
Os01g0213300	14	0	0	14	0	0	0	14	0	0	0	14	0	0	0	14	0
Os01g0213350	14	0	0	14	0	0	0	14	0	0	0	14	0	0	0	14	0
Os01g0213400	14	7	5	2	2	5	4	5	1	2	4	8	-2	0	1	13	-1
Os01g0213800	14	5	4	5	1	3	2	9	1	0	0	14	0	0	0	14	0
Os01g0214001	14	0	0	14	0	0	0	14	0	0	0	14	0	0	0	14	0
Os01g0214200	14	9	3	2	6	9	2	3	7	0	0	14	0	0	0	14	0
Os01g0214300	14	0	0	14	0	0	0	14	0	0	0	14	0	0	0	14	0
Os01g0214400	14	0	2	12	-2	0	0	14	0	0	0	14	0	0	0	14	0
Os01g0214500	14	12	0	2	12	11	0	3	11	8	0	6	8	5	0	9	5
Os01g0214600	14	4	3	7	1	2	3	9	-1	0	1	13	-1	0	0	14	0
Os01g0214800	14	1	1	12	0	0	0	14	0	0	0	14	0	0	0	14	0
Os01g0214901	14	1	0	13	1	1	0	13	1	0	0	14	0	0	0	14	0
Os01g0215000	14	0	0	14	0	0	0	14	0	0	0	14	0	0	0	14	0
Os01g0215100	14	0	8	6	-8	0	6	8	-6	0	1	13	-1	0	0	14	0
Os01g0215500	14	0	1	13	-1	0	1	13	-1	0	0	14	0	0	0	14	0
Os01g0215700	14	2	1	11	1	1	1	12	0	0	0	14	0	0	0	14	0
Os01g0215725	14	0	0	14	0	0	0	14	0	0	0	14	0	0	0	14	0
Os01g0215750	14	0	0	14	0	0	0	14	0	0	0	14	0	0	0	14	0
Os01g0216000	14	0	2	12	-2	0	2	12	-2	0	1	13	-1	0	1	13	-1
Os01g0216150	14	0	0	14	0	0	0	14	0	0	0	14	0	0	0	14	0
Os01g0216300	14	0	0	14	0	0	0	14	0	0	0	14	0	0	0	14	0
Os01g0216350	14	0	0	14	0	0	0	14	0	0	0	14	0	0	0	14	0
Os01g0216400	14	1	1	12	0	1	1	12	0	0	0	14	0	0	0	14	0
Os01g0216500	14	1	1	12	0	1	0	13	1	0	0	14	0	0	0	14	0
Os01g0216600	14	0	0	14	0	0	0	14	0	0	0	14	0	0	0	14	0
Os01g0216900	14	0	0	14	0	0	0	14	0	0	0	14	0	0	0	14	0
Os01g0216951	14	0	0	14	0	0	0	14	0	0	0	14	0	0	0	14	0
Os01g0217000	14	2	3	9	-1	2	1	11	1	0	0	14	0	0	0	14	0
Os01g0217050	14	0	0	14	0	0	0	14	0	0	0	14	0	0	0	14	0
Os01g0217100	14	0	0	14	0	0	0	14	0	0	0	14	0	0	0	14	0
Os01g0217400	14	0	0	14	0	0	0	14	0	0	0	14	0	0	0	14	0
Os01g0217500	14	3	8	3	-5	2	6	6	-4	0	4	10	-4	0	0	14	0
Os01g0217800	14	3	3	8	0	2	2	10	0	0	0	14	0	0	0	14	0
Os01g0218032	14	1	2	11	-1	0	0	14	0	0	0	14	0	0	0	14	0
Os01g0218100	14	4	6	4	-2	3	6	5	-3	0	0	14	0	0	0	14	0
Os01g0218200	14	1	4	9	-3	1	3	10	-2	0	0	14	0	0	0	14	0
Os01g0218350	14	0	0	14	0	0	0	14	0	0	0	14	0	0	0	14	0
Os01g0218500	14	0	0	14	0	0	0	14	0	0	0	14	0	0	0	14	0
Os01g0218700	14	1	1	12	0	0	0	14	0	0	0	14	0	0	0	14	0
Os01g0218800	14	0	5	9	-5	0	1	13	-1	0	0	14	0	0	0	14	0
Os01g0218900	14	5	0	9	5	1	0	13	1	0	0	14	0	0	0	14	0
Os01g0219000	14	7	3	4	4	3	2	9	1	0	0	14	0	0	0	14	0
Os01g0219100	14	4	3	7	1	3	1	10	2	0	0	14	0	0	0	14	0
Os01g0219200	14	2	0	12	2	0	0	14	0	0	0	14	0	0	0	14	0
Os01g0219300	14	5	4	5	1	0	3	11	-3	0	0	14	0	0	0	14	0
Os01g0219500	14	0	0	14	0	0	0	14	0	0	0	14	0	0	0	14	0
Os01g0219600	14	0	0	14	0	0	0	14	0	0	0	14	0	0	0	14	0
Os01g0220100	14	0	0	14	0	0	0	14	0	0	0	14	0	0	0	14	0
Os01g0220150	14	0	0	14	0	0	0	14	0	0	0	14	0	0	0	14	0
Os01g0220200	14	3	7	4	-4	2	5	7	-3	0	0	14	0	0	0	14	0
Os01g0220300	14	2	3	9	-1	0	1	13	-1	0	0	14	0	0	0	14	0
Os01g0220400	14	6	6	2	0	5	2	7	3	0	0	14	0	0	0	14	0
Os01g0220500	14	3	0	11	3	2	0	12	2	0	0	14	0	0	0	14	0
Os01g0220700	14	1	8	5	-7	0	7	7	-7	0	6	8	-6	0	2	12	-2
Os01g0220801	14	0	0	14	0	0	0	14	0	0	0	14	0	0	0	14	0
Os01g0220900	14	0	0	14	0	0	0	14	0	0	0	14	0	0	0	14	0
Os01g0221000	14	5	5	4	0	4	4	6	0	3	0	11	3	2	0	12	2
Os01g0221100	14	6	4	4	2	4	2	8	2	2	0	12	2	0	0	14	0
Os01g0221300	14	0	1	13	-1	0	0	14	0	0	0	14	0	0	0	14	0
Os01g0221400	14	1	10	3	-9	0	7	7	-7	0	4	10	-4	0	3	11	-3
Os01g0221500	14	4	0	10	4	1	0	13	1	0	0	14	0	0	0	14	0
Os01g0221600	14	2	6	6	-4	0	4	10	-4	0	0	14	0	0	0	14	0
Os01g0221700	14	1	5	8	-4	0	4	10	-4	0	1	13	-1	0	0	14	0
Os01g0221800	14	1	5	8	-4	0	2	12	-2	0	1	13	-1	0	1	13	-1
Os01g0221900	14	6	1	7	5	4	0	10	4	0	0	14	0	0	0	14	0
Os01g0222001	14	0	1	13	-1	0	0	14	0	0	0	14	0	0	0	14	0
Os01g0222300	14	1	2	11	-1	0	0	14	0	0	0	14	0	0	0	14	0
Os01g0222500	14	7	1	6	6	3	1	10	2	0	0	14	0	0	0	14	0
Os01g0222600	14	6	3	5	3	3	2	9	1	1	0	13	1	0	0	14	0
Os01g0222700	14	4	1	9	3	2	0	12	2	0	0	14	0	0	0	14	0
Os01g0222800	14	3	6	5	-3	3	5	6	-2	0	2	12	-2	0	0	14	0
Os01g0222900	14	2	6	6	-4	0	5	9	-5	0	1	13	-1	0	0	14	0
Os01g0223000	14	1	8	5	-7	0	5	9	-5	0	0	14	0	0	0	14	0
Os01g0223200	14	4	3	7	1	1	2	11	-1	0	0	14	0	0	0	14	0
Os01g0223300	14	1	0	13	1	0	0	14	0	0	0	14	0	0	0	14	0
Os01g0223500	14	8	1	5	7	6	0	8	6	1	0	13	1	0	0	14	0
Os01g0223600	14	2	5	7	-3	1	2	11	-1	0	0	14	0	0	0	14	0
Os01g0223700	14	2	4	8	-2	0	0	14	0	0	0	14	0	0	0	14	0
Os01g0223800	14	0	1	13	-1	0	0	14	0	0	0	14	0	0	0	14	0
Os01g0223900	14	3	1	10	2	2	1	11	1	0	0	14	0	0	0	14	0
Os01g0224000	14	3	0	11	3	2	0	12	2	1	0	13	1	0	0	14	0
Os01g0224100	14	5	1	8	4	2	0	12	2	0	0	14	0	0	0	14	0
Os01g0224166	14	4	1	9	3	3	0	11	3	0	0	14	0	0	0	14	0
Os01g0224200	14	7	2	5	5	2	0	12	2	0	0	14	0	0	0	14	0
Os01g0224300	14	6	4	4	2	4	1	9	3	1	0	13	1	0	0	14	0
Os01g0224400	14	5	0	9	5	4	0	10	4	0	0	14	0	0	0	14	0
Os01g0224500	14	2	0	12	2	0	0	14	0	0	0	14	0	0	0	14	0
Os01g0224700	14	5	0	9	5	1	0	13	1	0	0	14	0	0	0	14	0
Os01g0225000	14	7	1	6	6	6	0	8	6	4	0	10	4	2	0	12	2
Os01g0225100	14	0	1	13	-1	0	0	14	0	0	0	14	0	0	0	14	0
Os01g0225200	14	4	1	9	3	0	0	14	0	0	0	14	0	0	0	14	0
Os01g0225300	14	0	0	14	0	0	0	14	0	0	0	14	0	0	0	14	0
Os01g0225400	14	1	4	9	-3	0	3	11	-3	0	0	14	0	0	0	14	0
Os01g0225500	14	1	0	13	1	0	0	14	0	0	0	14	0	0	0	14	0
Os01g0225550	14	1	1	12	0	0	0	14	0	0	0	14	0	0	0	14	0
Os01g0225600	14	11	0	3	11	8	0	6	8	6	0	8	6	4	0	10	4
Os01g0225700	14	1	2	11	-1	0	0	14	0	0	0	14	0	0	0	14	0
Os01g0226200	14	1	1	12	0	1	0	13	1	1	0	13	1	0	0	14	0
Os01g0226250	14	2	5	7	-3	0	3	11	-3	0	1	13	-1	0	1	13	-1
Os01g0226300	14	1	3	10	-2	1	1	12	0	0	0	14	0	0	0	14	0
Os01g0226400	14	8	0	6	8	8	0	6	8	7	0	7	7	0	0	14	0
Os01g0226450	14	0	0	14	0	0	0	14	0	0	0	14	0	0	0	14	0
Os01g0226500	14	5	0	9	5	1	0	13	1	0	0	14	0	0	0	14	0
Os01g0226600	14	6	3	5	3	3	3	8	0	0	3	11	-3	0	0	14	0
Os01g0226666	14	3	0	11	3	2	0	12	2	1	0	13	1	1	0	13	1
Os01g0226700	14	2	0	12	2	2	0	12	2	2	0	12	2	0	0	14	0
Os01g0227100	14	8	2	4	6	4	2	8	2	3	0	11	3	1	0	13	1
Os01g0227200	14	6	2	6	4	3	0	11	3	0	0	14	0	0	0	14	0
Os01g0227250	14	2	1	11	1	0	0	14	0	0	0	14	0	0	0	14	0
Os01g0227300	14	1	5	8	-4	0	3	11	-3	0	0	14	0	0	0	14	0
Os01g0227350	14	0	8	6	-8	0	6	8	-6	0	3	11	-3	0	0	14	0
Os01g0227400	14	1	8	5	-7	0	5	9	-5	0	3	11	-3	0	0	14	0
Os01g0227500	14	0	9	5	-9	0	5	9	-5	0	0	14	0	0	0	14	0
Os01g0227700	14	4	3	7	1	2	1	11	1	0	0	14	0	0	0	14	0
Os01g0227800	14	5	3	6	2	3	1	10	2	0	0	14	0	0	0	14	0
Os01g0228300	14	1	1	12	0	0	1	13	-1	0	0	14	0	0	0	14	0
Os01g0228400	14	2	8	4	-6	1	4	9	-3	0	3	11	-3	0	1	13	-1
Os01g0228450	14	1	2	11	-1	1	0	13	1	0	0	14	0	0	0	14	0
Os01g0228500	14	8	0	6	8	6	0	8	6	1	0	13	1	1	0	13	1
Os01g0228600	14	1	9	4	-8	0	2	12	-2	0	0	14	0	0	0	14	0
Os01g0228800	14	2	2	10	0	0	0	14	0	0	0	14	0	0	0	14	0
Os01g0228901	14	0	1	13	-1	0	0	14	0	0	0	14	0	0	0	14	0
Os01g0229000	14	0	0	14	0	0	0	14	0	0	0	14	0	0	0	14	0
Os01g0229100	14	6	0	8	6	2	0	12	2	0	0	14	0	0	0	14	0
Os01g0229200	14	3	0	11	3	0	0	14	0	0	0	14	0	0	0	14	0
Os01g0229250	14	0	0	14	0	0	0	14	0	0	0	14	0	0	0	14	0
Os01g0229300	14	0	0	14	0	0	0	14	0	0	0	14	0	0	0	14	0
Os01g0229400	14	5	1	8	4	3	0	11	3	0	0	14	0	0	0	14	0
Os01g0229500	14	5	0	9	5	1	0	13	1	0	0	14	0	0	0	14	0
Os01g0229600	14	2	4	8	-2	2	3	9	-1	2	0	12	2	1	0	13	1
Os01g0229700	14	0	1	13	-1	0	1	13	-1	0	0	14	0	0	0	14	0
Os01g0229800	14	0	1	13	-1	0	0	14	0	0	0	14	0	0	0	14	0
Os01g0229900	14	3	1	10	2	1	0	13	1	0	0	14	0	0	0	14	0
Os01g0230200	14	3	1	10	2	0	0	14	0	0	0	14	0	0	0	14	0
Os01g0230700	14	0	0	14	0	0	0	14	0	0	0	14	0	0	0	14	0
Os01g0230800	14	2	1	11	1	1	0	13	1	0	0	14	0	0	0	14	0
Os01g0231000	14	1	4	9	-3	1	3	10	-2	0	0	14	0	0	0	14	0
Os01g0231500	14	0	3	11	-3	0	0	14	0	0	0	14	0	0	0	14	0
Os01g0231600	14	1	4	9	-3	1	3	10	-2	0	1	13	-1	0	0	14	0
Os01g0231700	14	4	4	6	0	3	2	9	1	0	0	14	0	0	0	14	0
Os01g0231800	14	5	2	7	3	0	1	13	-1	0	0	14	0	0	0	14	0
Os01g0231900	14	0	2	12	-2	0	0	14	0	0	0	14	0	0	0	14	0
Os01g0231950	14	0	2	12	-2	0	2	12	-2	0	2	12	-2	0	0	14	0
Os01g0232000	14	0	12	2	-12	0	10	4	-10	0	3	11	-3	0	0	14	0
Os01g0232100	14	6	2	6	4	4	1	9	3	2	0	12	2	0	0	14	0
Os01g0232200	14	0	0	14	0	0	0	14	0	0	0	14	0	0	0	14	0
Os01g0232300	14	3	0	11	3	0	0	14	0	0	0	14	0	0	0	14	0
Os01g0232400	14	0	1	13	-1	0	0	14	0	0	0	14	0	0	0	14	0
Os01g0232450	14	0	0	14	0	0	0	14	0	0	0	14	0	0	0	14	0
Os01g0232500	14	4	0	10	4	0	0	14	0	0	0	14	0	0	0	14	0
Os01g0232550	14	2	0	12	2	0	0	14	0	0	0	14	0	0	0	14	0
Os01g0232700	14	4	0	10	4	0	0	14	0	0	0	14	0	0	0	14	0
Os01g0232800	14	6	1	7	5	3	0	11	3	0	0	14	0	0	0	14	0
Os01g0233000	14	11	0	3	11	5	0	9	5	0	0	14	0	0	0	14	0
Os01g0233100	14	1	1	12	0	1	1	12	0	0	0	14	0	0	0	14	0
Os01g0233400	14	0	0	14	0	0	0	14	0	0	0	14	0	0	0	14	0
Os01g0233500	14	3	2	9	1	0	0	14	0	0	0	14	0	0	0	14	0
Os01g0233800	14	0	0	14	0	0	0	14	0	0	0	14	0	0	0	14	0
Os01g0233850	14	0	0	14	0	0	0	14	0	0	0	14	0	0	0	14	0
Os01g0233900	14	7	3	4	4	3	0	11	3	1	0	13	1	0	0	14	0
Os01g0234001	14	1	8	5	-7	0	6	8	-6	0	2	12	-2	0	0	14	0
Os01g0234100	14	3	1	10	2	0	0	14	0	0	0	14	0	0	0	14	0
Os01g0234200	14	0	0	14	0	0	0	14	0	0	0	14	0	0	0	14	0
Os01g0234300	14	2	3	9	-1	1	1	12	0	0	0	14	0	0	0	14	0
Os01g0234433	14	1	4	9	-3	1	2	11	-1	0	0	14	0	0	0	14	0
Os01g0234499	14	2	5	7	-3	1	3	10	-2	0	0	14	0	0	0	14	0
Os01g0234700	14	3	2	9	1	1	2	11	-1	0	0	14	0	0	0	14	0
Os01g0234800	14	1	1	12	0	0	0	14	0	0	0	14	0	0	0	14	0
Os01g0234850	14	0	0	14	0	0	0	14	0	0	0	14	0	0	0	14	0
Os01g0234900	14	3	0	11	3	0	0	14	0	0	0	14	0	0	0	14	0
Os01g0235100	14	2	8	4	-6	2	7	5	-5	2	3	9	-1	1	3	10	-2
Os01g0235200	14	0	1	13	-1	0	0	14	0	0	0	14	0	0	0	14	0
Os01g0235300	14	5	3	6	2	3	0	11	3	0	0	14	0	0	0	14	0
Os01g0235325	14	3	6	5	-3	3	3	8	0	2	1	11	1	1	1	12	0
Os01g0235350	14	3	3	8	0	3	3	8	0	0	1	13	-1	0	0	14	0
Os01g0235400	14	7	2	5	5	2	0	12	2	0	0	14	0	0	0	14	0
Os01g0235500	14	0	0	14	0	0	0	14	0	0	0	14	0	0	0	14	0
Os01g0235632	14	3	2	9	1	2	2	10	0	0	0	14	0	0	0	14	0
Os01g0235700	14	1	0	13	1	0	0	14	0	0	0	14	0	0	0	14	0
Os01g0235800	14	0	0	14	0	0	0	14	0	0	0	14	0	0	0	14	0
Os01g0235850	14	7	5	2	2	4	4	6	0	2	2	10	0	0	0	14	0
Os01g0235900	14	4	6	4	-2	4	3	7	1	4	3	7	1	2	3	9	-1
Os01g0236000	14	4	2	8	2	2	2	10	0	0	0	14	0	0	0	14	0
Os01g0236300	14	1	9	4	-8	0	6	8	-6	0	0	14	0	0	0	14	0
Os01g0236400	14	0	1	13	-1	0	0	14	0	0	0	14	0	0	0	14	0
Os01g0236700	14	4	7	3	-3	4	6	4	-2	0	2	12	-2	0	0	14	0
Os01g0236800	14	3	1	10	2	0	0	14	0	0	0	14	0	0	0	14	0
Os01g0236900	14	4	0	10	4	0	0	14	0	0	0	14	0	0	0	14	0
Os01g0237000	14	0	2	12	-2	0	2	12	-2	0	1	13	-1	0	0	14	0
Os01g0237100	14	4	4	6	0	3	0	11	3	0	0	14	0	0	0	14	0
Os01g0237200	14	3	1	10	2	2	0	12	2	0	0	14	0	0	0	14	0
Os01g0237366	14	0	0	14	0	0	0	14	0	0	0	14	0	0	0	14	0
Os01g0237400	14	0	0	14	0	0	0	14	0	0	0	14	0	0	0	14	0
Os01g0237500	14	3	4	7	-1	3	3	8	0	3	1	10	2	3	1	10	2
Os01g0237750	14	3	3	8	0	3	2	9	1	3	1	10	2	3	1	10	2
Os01g0238200	14	1	2	11	-1	0	1	13	-1	0	0	14	0	0	0	14	0
Os01g0238287	14	0	1	13	-1	0	1	13	-1	0	0	14	0	0	0	14	0
Os01g0238375	14	0	1	13	-1	0	0	14	0	0	0	14	0	0	0	14	0
Os01g0238500	14	4	5	5	-1	4	3	7	1	2	0	12	2	2	0	12	2
Os01g0238600	14	4	0	10	4	1	0	13	1	0	0	14	0	0	0	14	0
Os01g0238700	14	0	0	14	0	0	0	14	0	0	0	14	0	0	0	14	0
Os01g0238800	14	6	4	4	2	2	1	11	1	0	0	14	0	0	0	14	0
Os01g0238850	14	3	1	10	2	1	0	13	1	0	0	14	0	0	0	14	0
Os01g0238900	14	4	0	10	4	0	0	14	0	0	0	14	0	0	0	14	0
Os01g0239000	14	4	4	6	0	4	3	7	1	0	0	14	0	0	0	14	0
Os01g0239100	14	4	1	9	3	2	0	12	2	0	0	14	0	0	0	14	0
Os01g0239150	14	0	3	11	-3	0	2	12	-2	0	0	14	0	0	0	14	0
Os01g0239200	14	0	6	8	-6	0	5	9	-5	0	0	14	0	0	0	14	0
Os01g0239300	14	3	1	10	2	3	0	11	3	3	0	11	3	0	0	14	0
Os01g0239700	14	6	0	8	6	1	0	13	1	0	0	14	0	0	0	14	0
Os01g0240600	14	0	0	14	0	0	0	14	0	0	0	14	0	0	0	14	0
Os01g0240700	14	0	0	14	0	0	0	14	0	0	0	14	0	0	0	14	0
Os01g0240725	14	0	0	14	0	0	0	14	0	0	0	14	0	0	0	14	0
Os01g0241000	14	11	0	3	11	10	0	4	10	2	0	12	2	0	0	14	0
Os01g0241100	14	2	1	11	1	1	0	13	1	0	0	14	0	0	0	14	0
Os01g0241400	14	5	2	7	3	5	0	9	5	0	0	14	0	0	0	14	0
Os01g0242200	14	0	2	12	-2	0	1	13	-1	0	0	14	0	0	0	14	0
Os01g0242300	14	1	6	7	-5	0	5	9	-5	0	0	14	0	0	0	14	0
Os01g0242333	14	0	0	14	0	0	0	14	0	0	0	14	0	0	0	14	0
Os01g0242400	14	0	0	14	0	0	0	14	0	0	0	14	0	0	0	14	0
Os01g0242450	14	0	0	14	0	0	0	14	0	0	0	14	0	0	0	14	0
Os01g0242500	14	1	1	12	0	0	0	14	0	0	0	14	0	0	0	14	0
Os01g0242600	14	11	0	3	11	10	0	4	10	0	0	14	0	0	0	14	0
Os01g0242800	14	0	1	13	-1	0	0	14	0	0	0	14	0	0	0	14	0
Os01g0242900	14	1	1	12	0	1	0	13	1	0	0	14	0	0	0	14	0
Os01g0243000	14	6	4	4	2	1	1	12	0	0	0	14	0	0	0	14	0
Os01g0243100	14	2	2	10	0	0	0	14	0	0	0	14	0	0	0	14	0
Os01g0243200	14	7	0	7	7	4	0	10	4	0	0	14	0	0	0	14	0
Os01g0243300	14	3	1	10	2	1	0	13	1	0	0	14	0	0	0	14	0
Os01g0243400	14	2	2	10	0	1	1	12	0	0	0	14	0	0	0	14	0
Os01g0243450	14	5	0	9	5	1	0	13	1	0	0	14	0	0	0	14	0
Os01g0243600	14	7	4	3	3	2	1	11	1	0	0	14	0	0	0	14	0
Os01g0243700	14	4	5	5	-1	3	4	7	-1	0	0	14	0	0	0	14	0
Os01g0243800	14	2	4	8	-2	0	2	12	-2	0	0	14	0	0	0	14	0
Os01g0243901	14	0	0	14	0	0	0	14	0	0	0	14	0	0	0	14	0
Os01g0244000	14	0	0	14	0	0	0	14	0	0	0	14	0	0	0	14	0
Os01g0244150	14	0	0	14	0	0	0	14	0	0	0	14	0	0	0	14	0
Os01g0244400	14	0	1	13	-1	0	0	14	0	0	0	14	0	0	0	14	0
Os01g0244966	14	1	2	11	-1	0	2	12	-2	0	1	13	-1	0	0	14	0
Os01g0245000	14	0	0	14	0	0	0	14	0	0	0	14	0	0	0	14	0
Os01g0245532	14	0	0	14	0	0	0	14	0	0	0	14	0	0	0	14	0
Os01g0245600	14	0	0	14	0	0	0	14	0	0	0	14	0	0	0	14	0
Os01g0245700	14	0	0	14	0	0	0	14	0	0	0	14	0	0	0	14	0
Os01g0245901	14	0	0	14	0	0	0	14	0	0	0	14	0	0	0	14	0
Os01g0246100	14	0	0	14	0	0	0	14	0	0	0	14	0	0	0	14	0
Os01g0246200	14	1	0	13	1	1	0	13	1	0	0	14	0	0	0	14	0
Os01g0246400	14	3	6	5	-3	3	6	5	-3	1	5	8	-4	1	4	9	-3
Os01g0246500	14	5	1	8	4	2	0	12	2	0	0	14	0	0	0	14	0
Os01g0246601	14	4	0	10	4	2	0	12	2	0	0	14	0	0	0	14	0
Os01g0246700	14	9	5	0	4	7	3	4	4	4	0	10	4	0	0	14	0
Os01g0247500	14	8	1	5	7	4	0	10	4	0	0	14	0	0	0	14	0
Os01g0247550	14	2	0	12	2	0	0	14	0	0	0	14	0	0	0	14	0
Os01g0247600	14	2	0	12	2	1	0	13	1	0	0	14	0	0	0	14	0
Os01g0247700	14	0	2	12	-2	0	2	12	-2	0	1	13	-1	0	0	14	0
Os01g0247900	14	1	2	11	-1	1	1	12	0	0	0	14	0	0	0	14	0
Os01g0248000	14	1	1	12	0	1	0	13	1	0	0	14	0	0	0	14	0
Os01g0248300	14	4	5	5	-1	1	3	10	-2	0	0	14	0	0	0	14	0
Os01g0248350	14	1	0	13	1	0	0	14	0	0	0	14	0	0	0	14	0
Os01g0248400	14	3	0	11	3	0	0	14	0	0	0	14	0	0	0	14	0
Os01g0248450	14	0	0	14	0	0	0	14	0	0	0	14	0	0	0	14	0
Os01g0248500	14	5	8	1	-3	4	5	5	-1	0	3	11	-3	0	2	12	-2
Os01g0248600	14	5	1	8	4	1	1	12	0	0	0	14	0	0	0	14	0
Os01g0248701	14	8	2	4	6	4	1	9	3	2	0	12	2	0	0	14	0
Os01g0248800	14	1	10	3	-9	0	5	9	-5	0	0	14	0	0	0	14	0
Os01g0248850	14	0	8	6	-8	0	5	9	-5	0	0	14	0	0	0	14	0
Os01g0248900	14	2	0	12	2	0	0	14	0	0	0	14	0	0	0	14	0
Os01g0249050	14	1	5	8	-4	0	3	11	-3	0	1	13	-1	0	0	14	0
Os01g0249100	14	2	7	5	-5	1	7	6	-6	0	1	13	-1	0	0	14	0
Os01g0249200	14	5	4	5	1	4	3	7	1	0	0	14	0	0	0	14	0
Os01g0249300	14	0	3	11	-3	0	0	14	0	0	0	14	0	0	0	14	0
Os01g0249700	14	0	3	11	-3	0	2	12	-2	0	0	14	0	0	0	14	0
Os01g0249800	14	0	2	12	-2	0	1	13	-1	0	1	13	-1	0	0	14	0
Os01g0249900	14	0	1	13	-1	0	1	13	-1	0	0	14	0	0	0	14	0
Os01g0250200	14	0	0	14	0	0	0	14	0	0	0	14	0	0	0	14	0
Os01g0250600	14	6	2	6	4	3	0	11	3	0	0	14	0	0	0	14	0
Os01g0250900	14	4	8	2	-4	0	7	7	-7	0	0	14	0	0	0	14	0
Os01g0251000	14	6	1	7	5	3	1	10	2	0	0	14	0	0	0	14	0
Os01g0251100	14	5	4	5	1	3	3	8	0	0	0	14	0	0	0	14	0
Os01g0251200	14	1	0	13	1	0	0	14	0	0	0	14	0	0	0	14	0
Os01g0251400	14	0	2	12	-2	0	1	13	-1	0	1	13	-1	0	1	13	-1
Os01g0252100	14	0	4	10	-4	0	0	14	0	0	0	14	0	0	0	14	0
Os01g0252150	14	0	0	14	0	0	0	14	0	0	0	14	0	0	0	14	0
Os01g0252200	14	5	1	8	4	1	0	13	1	0	0	14	0	0	0	14	0
Os01g0252300	14	2	2	10	0	0	2	12	-2	0	1	13	-1	0	0	14	0
Os01g0252400	14	0	0	14	0	0	0	14	0	0	0	14	0	0	0	14	0
Os01g0252600	14	1	6	7	-5	1	4	9	-3	0	0	14	0	0	0	14	0
Os01g0252900	14	2	1	11	1	0	0	14	0	0	0	14	0	0	0	14	0
Os01g0253000	14	0	0	14	0	0	0	14	0	0	0	14	0	0	0	14	0
Os01g0253050	14	0	0	14	0	0	0	14	0	0	0	14	0	0	0	14	0
Os01g0253100	14	0	0	14	0	0	0	14	0	0	0	14	0	0	0	14	0
Os01g0253200	14	0	0	14	0	0	0	14	0	0	0	14	0	0	0	14	0
Os01g0253300	14	7	0	7	7	1	0	13	1	0	0	14	0	0	0	14	0
Os01g0253400	14	0	4	10	-4	0	0	14	0	0	0	14	0	0	0	14	0
Os01g0253500	14	5	0	9	5	1	0	13	1	1	0	13	1	0	0	14	0
Os01g0253600	14	4	1	9	3	0	0	14	0	0	0	14	0	0	0	14	0
Os01g0253800	14	1	1	12	0	1	0	13	1	0	0	14	0	0	0	14	0
Os01g0253900	14	9	0	5	9	8	0	6	8	1	0	13	1	1	0	13	1
Os01g0254000	14	5	2	7	3	1	2	11	-1	0	0	14	0	0	0	14	0
Os01g0254100	14	0	3	11	-3	0	0	14	0	0	0	14	0	0	0	14	0
Os01g0254200	14	7	2	5	5	4	0	10	4	0	0	14	0	0	0	14	0
Os01g0254300	14	1	0	13	1	0	0	14	0	0	0	14	0	0	0	14	0
Os01g0254350	14	0	0	14	0	0	0	14	0	0	0	14	0	0	0	14	0
Os01g0254400	14	0	2	12	-2	0	0	14	0	0	0	14	0	0	0	14	0
Os01g0254800	14	2	1	11	1	1	0	13	1	0	0	14	0	0	0	14	0
Os01g0254850	14	4	7	3	-3	2	7	5	-5	1	4	9	-3	0	2	12	-2
Os01g0254900	14	0	0	14	0	0	0	14	0	0	0	14	0	0	0	14	0
Os01g0254950	14	2	4	8	-2	2	0	12	2	0	0	14	0	0	0	14	0
Os01g0255000	14	0	2	12	-2	0	0	14	0	0	0	14	0	0	0	14	0
Os01g0255100	14	3	0	11	3	1	0	13	1	0	0	14	0	0	0	14	0
Os01g0255700	14	4	2	8	2	1	0	13	1	0	0	14	0	0	0	14	0
Os01g0256300	14	4	5	5	-1	1	0	13	1	0	0	14	0	0	0	14	0
Os01g0256400	14	5	0	9	5	1	0	13	1	0	0	14	0	0	0	14	0
Os01g0256500	14	12	0	2	12	12	0	2	12	8	0	6	8	1	0	13	1
Os01g0256600	14	8	2	4	6	5	1	8	4	0	0	14	0	0	0	14	0
Os01g0256800	14	1	3	10	-2	0	2	12	-2	0	0	14	0	0	0	14	0
Os01g0256900	14	3	0	11	3	0	0	14	0	0	0	14	0	0	0	14	0
Os01g0257100	14	4	7	3	-3	2	5	7	-3	0	0	14	0	0	0	14	0
Os01g0257300	14	2	1	11	1	1	0	13	1	0	0	14	0	0	0	14	0
Os01g0257400	14	9	0	5	9	2	0	12	2	0	0	14	0	0	0	14	0
Os01g0257900	14	0	0	14	0	0	0	14	0	0	0	14	0	0	0	14	0
Os01g0258000	14	3	0	11	3	0	0	14	0	0	0	14	0	0	0	14	0
Os01g0258100	14	1	1	12	0	1	0	13	1	0	0	14	0	0	0	14	0
Os01g0258600	14	1	2	11	-1	0	1	13	-1	0	0	14	0	0	0	14	0
Os01g0258700	14	6	1	7	5	0	0	14	0	0	0	14	0	0	0	14	0
Os01g0259200	14	3	2	9	1	1	0	13	1	0	0	14	0	0	0	14	0
Os01g0259300	14	0	13	1	-13	0	12	2	-12	0	6	8	-6	0	2	12	-2
Os01g0259400	14	1	1	12	0	0	0	14	0	0	0	14	0	0	0	14	0
Os01g0259600	14	3	0	11	3	0	0	14	0	0	0	14	0	0	0	14	0
Os01g0259900	14	5	2	7	3	3	2	9	1	0	0	14	0	0	0	14	0
Os01g0259933	14	4	4	6	0	4	1	9	3	0	0	14	0	0	0	14	0
Os01g0259966	14	6	2	6	4	4	1	9	3	1	0	13	1	0	0	14	0
Os01g0260000	14	3	4	7	-1	2	2	10	0	0	0	14	0	0	0	14	0
Os01g0260100	14	0	1	13	-1	0	1	13	-1	0	0	14	0	0	0	14	0
Os01g0260500	14	1	0	13	1	0	0	14	0	0	0	14	0	0	0	14	0
Os01g0260700	14	1	0	13	1	0	0	14	0	0	0	14	0	0	0	14	0
Os01g0260800	14	3	5	6	-2	1	2	11	-1	0	0	14	0	0	0	14	0
Os01g0260950	14	0	0	14	0	0	0	14	0	0	0	14	0	0	0	14	0
Os01g0261000	14	5	3	6	2	4	1	9	3	0	0	14	0	0	0	14	0
Os01g0261100	14	2	0	12	2	0	0	14	0	0	0	14	0	0	0	14	0
Os01g0261200	14	8	4	2	4	6	4	4	2	0	0	14	0	0	0	14	0
Os01g0261500	14	2	1	11	1	0	0	14	0	0	0	14	0	0	0	14	0
Os01g0261700	14	0	0	14	0	0	0	14	0	0	0	14	0	0	0	14	0
Os01g0262000	14	1	0	13	1	0	0	14	0	0	0	14	0	0	0	14	0
Os01g0262401	14	0	0	14	0	0	0	14	0	0	0	14	0	0	0	14	0
Os01g0262500	14	8	3	3	5	7	3	4	4	0	0	14	0	0	0	14	0
Os01g0262600	14	2	1	11	1	0	0	14	0	0	0	14	0	0	0	14	0
Os01g0262700	14	4	4	6	0	3	3	8	0	0	0	14	0	0	0	14	0
Os01g0263000	14	1	2	11	-1	1	2	11	-1	0	1	13	-1	0	0	14	0
Os01g0263300	14	5	1	8	4	4	0	10	4	0	0	14	0	0	0	14	0
Os01g0263400	14	2	4	8	-2	2	1	11	1	0	0	14	0	0	0	14	0
Os01g0263500	14	3	0	11	3	0	0	14	0	0	0	14	0	0	0	14	0
Os01g0263600	14	1	1	12	0	0	0	14	0	0	0	14	0	0	0	14	0
Os01g0263900	14	7	3	4	4	5	1	8	4	2	1	11	1	0	0	14	0
Os01g0264000	14	6	2	6	4	5	1	8	4	2	1	11	1	0	0	14	0
Os01g0264100	14	3	0	11	3	2	0	12	2	0	0	14	0	0	0	14	0
Os01g0264125	14	0	0	14	0	0	0	14	0	0	0	14	0	0	0	14	0
Os01g0264400	14	3	5	6	-2	0	2	12	-2	0	1	13	-1	0	0	14	0
Os01g0264500	14	5	3	6	2	4	1	9	3	0	0	14	0	0	0	14	0
Os01g0264600	14	1	0	13	1	0	0	14	0	0	0	14	0	0	0	14	0
Os01g0264700	14	6	3	5	3	2	0	12	2	0	0	14	0	0	0	14	0
Os01g0264900	14	7	1	6	6	1	1	12	0	0	0	14	0	0	0	14	0
Os01g0265000	14	10	0	4	10	3	0	11	3	0	0	14	0	0	0	14	0
Os01g0265100	14	7	1	6	6	7	1	6	6	1	0	13	1	0	0	14	0
Os01g0265200	14	7	0	7	7	3	0	11	3	0	0	14	0	0	0	14	0
Os01g0265400	14	0	4	10	-4	0	1	13	-1	0	0	14	0	0	0	14	0
Os01g0265700	14	3	2	9	1	0	0	14	0	0	0	14	0	0	0	14	0
Os01g0265800	14	2	0	12	2	1	0	13	1	0	0	14	0	0	0	14	0
Os01g0265900	14	6	5	3	1	3	2	9	1	0	0	14	0	0	0	14	0
Os01g0266000	14	4	2	8	2	3	0	11	3	0	0	14	0	0	0	14	0
Os01g0266100	14	8	3	3	5	5	1	8	4	0	0	14	0	0	0	14	0
Os01g0266200	14	1	4	9	-3	0	1	13	-1	0	0	14	0	0	0	14	0
Os01g0266400	14	5	5	4	0	3	2	9	1	1	0	13	1	0	0	14	0
Os01g0266500	14	2	6	6	-4	0	4	10	-4	0	0	14	0	0	0	14	0
Os01g0266600	14	5	1	8	4	0	0	14	0	0	0	14	0	0	0	14	0
Os01g0266800	14	8	3	3	5	5	3	6	2	5	2	7	3	4	0	10	4
Os01g0267050	14	8	0	6	8	7	0	7	7	3	0	11	3	1	0	13	1
Os01g0267100	14	7	0	7	7	2	0	12	2	0	0	14	0	0	0	14	0
Os01g0267200	14	7	3	4	4	1	3	10	-2	0	0	14	0	0	0	14	0
Os01g0267300	14	2	4	8	-2	0	4	10	-4	0	4	10	-4	0	4	10	-4
Os01g0267400	14	2	3	9	-1	1	0	13	1	0	0	14	0	0	0	14	0
Os01g0267600	14	5	2	7	3	0	1	13	-1	0	0	14	0	0	0	14	0
Os01g0267800	14	7	0	7	7	3	0	11	3	0	0	14	0	0	0	14	0
Os01g0267900	14	2	5	7	-3	0	2	12	-2	0	0	14	0	0	0	14	0
Os01g0268000	14	5	0	9	5	4	0	10	4	0	0	14	0	0	0	14	0
Os01g0268100	14	0	3	11	-3	0	0	14	0	0	0	14	0	0	0	14	0
Os01g0268201	14	0	0	14	0	0	0	14	0	0	0	14	0	0	0	14	0
Os01g0268300	14	3	8	3	-5	2	7	5	-5	0	0	14	0	0	0	14	0
Os01g0268600	14	5	2	7	3	4	1	9	3	0	0	14	0	0	0	14	0
Os01g0268700	14	0	0	14	0	0	0	14	0	0	0	14	0	0	0	14	0
Os01g0268733	14	0	0	14	0	0	0	14	0	0	0	14	0	0	0	14	0
Os01g0268800	14	2	2	10	0	1	2	11	-1	0	0	14	0	0	0	14	0
Os01g0268900	14	4	3	7	1	3	2	9	1	0	0	14	0	0	0	14	0
Os01g0269000	14	10	0	4	10	5	0	9	5	1	0	13	1	0	0	14	0
Os01g0269100	14	3	0	11	3	0	0	14	0	0	0	14	0	0	0	14	0
Os01g0269500	14	3	1	10	2	1	0	13	1	0	0	14	0	0	0	14	0
Os01g0269550	14	0	0	14	0	0	0	14	0	0	0	14	0	0	0	14	0
Os01g0269800	14	0	1	13	-1	0	0	14	0	0	0	14	0	0	0	14	0
Os01g0269900	14	0	0	14	0	0	0	14	0	0	0	14	0	0	0	14	0
Os01g0269950	14	0	0	14	0	0	0	14	0	0	0	14	0	0	0	14	0
Os01g0270100	14	8	4	2	4	5	1	8	4	0	0	14	0	0	0	14	0
Os01g0270300	14	2	8	4	-6	1	6	7	-5	0	0	14	0	0	0	14	0
Os01g0270501	14	1	7	6	-6	0	7	7	-7	0	0	14	0	0	0	14	0
Os01g0270700	14	0	0	14	0	0	0	14	0	0	0	14	0	0	0	14	0
Os01g0271000	14	7	0	7	7	3	0	11	3	0	0	14	0	0	0	14	0
Os01g0271200	14	0	0	14	0	0	0	14	0	0	0	14	0	0	0	14	0
Os01g0271400	14	4	1	9	3	2	0	12	2	0	0	14	0	0	0	14	0
Os01g0271500	14	3	2	9	1	0	0	14	0	0	0	14	0	0	0	14	0
Os01g0271700	14	3	1	10	2	0	0	14	0	0	0	14	0	0	0	14	0
Os01g0272600	14	1	3	10	-2	1	2	11	-1	0	0	14	0	0	0	14	0
Os01g0272650	14	0	0	14	0	0	0	14	0	0	0	14	0	0	0	14	0
Os01g0272700	14	0	0	14	0	0	0	14	0	0	0	14	0	0	0	14	0
Os01g0272800	14	8	2	4	6	4	2	8	2	3	2	9	1	3	2	9	1
Os01g0272850	14	4	2	8	2	3	2	9	1	3	2	9	1	3	2	9	1
Os01g0272901	14	1	0	13	1	0	0	14	0	0	0	14	0	0	0	14	0
Os01g0273000	14	2	2	10	0	0	0	14	0	0	0	14	0	0	0	14	0
Os01g0273100	14	1	3	10	-2	1	2	11	-1	0	1	13	-1	0	0	14	0
Os01g0273150	14	7	2	5	5	4	0	10	4	0	0	14	0	0	0	14	0
Os01g0273200	14	0	1	13	-1	0	1	13	-1	0	0	14	0	0	0	14	0
Os01g0273300	14	2	0	12	2	1	0	13	1	0	0	14	0	0	0	14	0
Os01g0273500	14	1	1	12	0	0	0	14	0	0	0	14	0	0	0	14	0
Os01g0273800	14	4	8	2	-4	3	8	3	-5	0	3	11	-3	0	0	14	0
Os01g0273850	14	2	3	9	-1	0	2	12	-2	0	0	14	0	0	0	14	0
Os01g0273900	14	0	0	14	0	0	0	14	0	0	0	14	0	0	0	14	0
Os01g0274100	14	3	6	5	-3	2	5	7	-3	0	2	12	-2	0	2	12	-2
Os01g0274201	14	3	3	8	0	2	3	9	-1	0	0	14	0	0	0	14	0
Os01g0274300	14	1	2	11	-1	0	2	12	-2	0	0	14	0	0	0	14	0
Os01g0274500	14	1	1	12	0	1	0	13	1	0	0	14	0	0	0	14	0
Os01g0274601	14	0	0	14	0	0	0	14	0	0	0	14	0	0	0	14	0
Os01g0274800	14	2	0	12	2	2	0	12	2	0	0	14	0	0	0	14	0
Os01g0274901	14	0	0	14	0	0	0	14	0	0	0	14	0	0	0	14	0
Os01g0275200	14	0	0	14	0	0	0	14	0	0	0	14	0	0	0	14	0
Os01g0275300	14	4	1	9	3	4	0	10	4	0	0	14	0	0	0	14	0
Os01g0275500	14	0	0	14	0	0	0	14	0	0	0	14	0	0	0	14	0
Os01g0275600	14	5	1	8	4	2	0	12	2	0	0	14	0	0	0	14	0
Os01g0275700	14	0	0	14	0	0	0	14	0	0	0	14	0	0	0	14	0
Os01g0275800	14	1	7	6	-6	0	3	11	-3	0	0	14	0	0	0	14	0
Os01g0275900	14	1	9	4	-8	0	4	10	-4	0	0	14	0	0	0	14	0
Os01g0275950	14	0	8	6	-8	0	5	9	-5	0	1	13	-1	0	0	14	0
Os01g0276000	14	5	3	6	2	2	1	11	1	0	0	14	0	0	0	14	0
Os01g0276033	14	1	2	11	-1	1	2	11	-1	0	0	14	0	0	0	14	0
Os01g0276066	14	1	5	8	-4	0	0	14	0	0	0	14	0	0	0	14	0
Os01g0276100	14	8	2	4	6	2	0	12	2	0	0	14	0	0	0	14	0
Os01g0276200	14	6	5	3	1	5	4	5	1	1	1	12	0	0	0	14	0
Os01g0276300	14	7	0	7	7	5	0	9	5	4	0	10	4	4	0	10	4
Os01g0276400	14	7	2	5	5	2	0	12	2	0	0	14	0	0	0	14	0
Os01g0276500	14	3	3	8	0	0	0	14	0	0	0	14	0	0	0	14	0
Os01g0276600	14	5	4	5	1	4	0	10	4	0	0	14	0	0	0	14	0
Os01g0276650	14	1	0	13	1	0	0	14	0	0	0	14	0	0	0	14	0
Os01g0276700	14	2	4	8	-2	1	2	11	-1	0	0	14	0	0	0	14	0
Os01g0276800	14	5	0	9	5	1	0	13	1	0	0	14	0	0	0	14	0
Os01g0276900	14	2	10	2	-8	2	7	5	-5	0	3	11	-3	0	3	11	-3
Os01g0277100	14	3	1	10	2	0	0	14	0	0	0	14	0	0	0	14	0
Os01g0277500	14	3	7	4	-4	3	2	9	1	0	0	14	0	0	0	14	0
Os01g0277600	14	0	2	12	-2	0	2	12	-2	0	0	14	0	0	0	14	0
Os01g0277700	14	2	2	10	0	0	1	13	-1	0	0	14	0	0	0	14	0
Os01g0278000	14	8	4	2	4	7	3	4	4	2	1	11	1	0	0	14	0
Os01g0278050	14	5	5	4	0	2	2	10	0	0	0	14	0	0	0	14	0
Os01g0278100	14	0	0	14	0	0	0	14	0	0	0	14	0	0	0	14	0
Os01g0278200	14	1	3	10	-2	0	1	13	-1	0	0	14	0	0	0	14	0
Os01g0278600	14	0	8	6	-8	0	3	11	-3	0	0	14	0	0	0	14	0
Os01g0278900	14	4	4	6	0	2	3	9	-1	0	0	14	0	0	0	14	0
Os01g0278950	14	5	3	6	2	3	2	9	1	0	0	14	0	0	0	14	0
Os01g0278975	14	0	0	14	0	0	0	14	0	0	0	14	0	0	0	14	0
Os01g0279000	14	2	0	12	2	0	0	14	0	0	0	14	0	0	0	14	0
Os01g0279100	14	4	8	2	-4	2	5	7	-3	2	4	8	-2	2	2	10	0
Os01g0279200	14	4	0	10	4	0	0	14	0	0	0	14	0	0	0	14	0
Os01g0279300	14	4	3	7	1	1	2	11	-1	0	0	14	0	0	0	14	0
Os01g0279400	14	3	8	3	-5	2	8	4	-6	0	5	9	-5	0	2	12	-2
Os01g0279500	14	0	0	14	0	0	0	14	0	0	0	14	0	0	0	14	0
Os01g0279700	14	1	3	10	-2	0	2	12	-2	0	0	14	0	0	0	14	0
Os01g0279800	14	1	2	11	-1	0	1	13	-1	0	0	14	0	0	0	14	0
Os01g0279900	14	0	0	14	0	0	0	14	0	0	0	14	0	0	0	14	0
Os01g0280000	14	0	1	13	-1	0	0	14	0	0	0	14	0	0	0	14	0
Os01g0280200	14	0	1	13	-1	0	0	14	0	0	0	14	0	0	0	14	0
Os01g0280400	14	3	6	5	-3	1	4	9	-3	0	1	13	-1	0	0	14	0
Os01g0280500	14	2	5	7	-3	1	4	9	-3	0	0	14	0	0	0	14	0
Os01g0280600	14	0	0	14	0	0	0	14	0	0	0	14	0	0	0	14	0
Os01g0281000	14	5	7	2	-2	4	6	4	-2	2	3	9	-1	0	0	14	0
Os01g0281050	14	1	0	13	1	0	0	14	0	0	0	14	0	0	0	14	0
Os01g0281100	14	2	6	6	-4	2	4	8	-2	2	3	9	-1	1	3	10	-2
Os01g0281200	14	1	1	12	0	0	0	14	0	0	0	14	0	0	0	14	0
Os01g0281250	14	0	0	14	0	0	0	14	0	0	0	14	0	0	0	14	0
Os01g0281301	14	1	0	13	1	0	0	14	0	0	0	14	0	0	0	14	0
Os01g0281400	14	5	3	6	2	2	0	12	2	0	0	14	0	0	0	14	0
Os01g0281600	14	4	5	5	-1	3	3	8	0	0	0	14	0	0	0	14	0
Os01g0282251	14	0	0	14	0	0	0	14	0	0	0	14	0	0	0	14	0
Os01g0282800	14	9	2	3	7	7	1	6	6	1	1	12	0	0	0	14	0
Os01g0282866	14	1	0	13	1	1	0	13	1	0	0	14	0	0	0	14	0
Os01g0283000	14	1	1	12	0	0	1	13	-1	0	0	14	0	0	0	14	0
Os01g0283100	14	1	1	12	0	0	0	14	0	0	0	14	0	0	0	14	0
Os01g0283300	14	6	2	6	4	4	0	10	4	1	0	13	1	0	0	14	0
Os01g0283400	14	5	3	6	2	2	0	12	2	0	0	14	0	0	0	14	0
Os01g0283500	14	4	4	6	0	2	2	10	0	0	1	13	-1	0	0	14	0
Os01g0283600	14	0	2	12	-2	0	1	13	-1	0	0	14	0	0	0	14	0
Os01g0283700	14	4	3	7	1	2	1	11	1	1	0	13	1	1	0	13	1
Os01g0284300	14	0	0	14	0	0	0	14	0	0	0	14	0	0	0	14	0
Os01g0284500	14	8	2	4	6	3	1	10	2	3	0	11	3	0	0	14	0
Os01g0284700	14	4	2	8	2	3	1	10	2	0	0	14	0	0	0	14	0
Os01g0284900	14	10	0	4	10	9	0	5	9	6	0	8	6	4	0	10	4
Os01g0285200	14	0	0	14	0	0	0	14	0	0	0	14	0	0	0	14	0
Os01g0285300	14	3	1	10	2	2	1	11	1	0	0	14	0	0	0	14	0
Os01g0286000	14	2	1	11	1	1	0	13	1	0	0	14	0	0	0	14	0
Os01g0286100	14	4	0	10	4	1	0	13	1	0	0	14	0	0	0	14	0
Os01g0286200	14	4	0	10	4	0	0	14	0	0	0	14	0	0	0	14	0
Os01g0286500	14	3	2	9	1	2	0	12	2	0	0	14	0	0	0	14	0
Os01g0286550	14	3	1	10	2	2	1	11	1	0	0	14	0	0	0	14	0
Os01g0286600	14	0	6	8	-6	0	6	8	-6	0	1	13	-1	0	0	14	0
Os01g0286900	14	1	2	11	-1	1	0	13	1	0	0	14	0	0	0	14	0
Os01g0287400	14	2	4	8	-2	1	2	11	-1	0	0	14	0	0	0	14	0
Os01g0287600	14	4	3	7	1	2	1	11	1	0	0	14	0	0	0	14	0
Os01g0287700	14	3	0	11	3	1	0	13	1	0	0	14	0	0	0	14	0
Os01g0287900	14	0	0	14	0	0	0	14	0	0	0	14	0	0	0	14	0
Os01g0288200	14	2	2	10	0	1	2	11	-1	0	0	14	0	0	0	14	0
Os01g0288700	14	0	0	14	0	0	0	14	0	0	0	14	0	0	0	14	0
Os01g0288800	14	1	0	13	1	1	0	13	1	1	0	13	1	0	0	14	0
Os01g0289100	14	2	0	12	2	2	0	12	2	2	0	12	2	1	0	13	1
Os01g0289600	14	4	4	6	0	3	4	7	-1	2	2	10	0	1	0	13	1
Os01g0289732	14	5	3	6	2	5	3	6	2	3	1	10	2	2	0	12	2
Os01g0289750	14	0	1	13	-1	0	1	13	-1	0	1	13	-1	0	0	14	0
Os01g0289900	14	0	4	10	-4	0	0	14	0	0	0	14	0	0	0	14	0
Os01g0289950	14	0	3	11	-3	0	0	14	0	0	0	14	0	0	0	14	0
Os01g0290000	14	3	4	7	-1	3	2	9	1	0	0	14	0	0	0	14	0
Os01g0290100	14	1	0	13	1	1	0	13	1	0	0	14	0	0	0	14	0
Os01g0290600	14	5	2	7	3	2	2	10	0	0	0	14	0	0	0	14	0
Os01g0290650	14	2	3	9	-1	0	1	13	-1	0	0	14	0	0	0	14	0
Os01g0290700	14	6	5	3	1	5	3	6	2	1	0	13	1	0	0	14	0
Os01g0290800	14	4	4	6	0	3	3	8	0	0	0	14	0	0	0	14	0
Os01g0290901	14	2	2	10	0	1	1	12	0	0	0	14	0	0	0	14	0
Os01g0291500	14	7	3	4	4	6	2	6	4	4	0	10	4	1	0	13	1
Os01g0291733	14	2	0	12	2	1	0	13	1	0	0	14	0	0	0	14	0
Os01g0292200	14	2	5	7	-3	2	4	8	-2	2	0	12	2	2	0	12	2
Os01g0292250	14	3	5	6	-2	2	0	12	2	1	0	13	1	0	0	14	0
Os01g0292700	14	1	7	6	-6	0	5	9	-5	0	1	13	-1	0	1	13	-1
Os01g0292900	14	3	3	8	0	1	1	12	0	0	0	14	0	0	0	14	0
Os01g0293000	14	2	0	12	2	1	0	13	1	0	0	14	0	0	0	14	0
Os01g0293100	14	0	0	14	0	0	0	14	0	0	0	14	0	0	0	14	0
Os01g0293200	14	6	0	8	6	0	0	14	0	0	0	14	0	0	0	14	0
Os01g0293501	14	0	0	14	0	0	0	14	0	0	0	14	0	0	0	14	0
Os01g0293800	14	0	0	14	0	0	0	14	0	0	0	14	0	0	0	14	0
Os01g0293900	14	0	0	14	0	0	0	14	0	0	0	14	0	0	0	14	0
Os01g0294500	14	1	2	11	-1	0	2	12	-2	0	0	14	0	0	0	14	0
Os01g0294700	14	3	10	1	-7	1	9	4	-8	0	3	11	-3	0	0	14	0
Os01g0295600	14	0	0	14	0	0	0	14	0	0	0	14	0	0	0	14	0
Os01g0295700	14	7	1	6	6	5	0	9	5	1	0	13	1	0	0	14	0
Os01g0295900	14	0	4	10	-4	0	4	10	-4	0	0	14	0	0	0	14	0
Os01g0296000	14	3	5	6	-2	3	3	8	0	0	0	14	0	0	0	14	0
Os01g0296100	14	5	0	9	5	2	0	12	2	0	0	14	0	0	0	14	0
Os01g0296133	14	0	0	14	0	0	0	14	0	0	0	14	0	0	0	14	0
Os01g0296166	14	1	9	4	-8	0	8	6	-8	0	1	13	-1	0	0	14	0
Os01g0296200	14	4	8	2	-4	3	7	4	-4	0	1	13	-1	0	0	14	0
Os01g0296450	14	1	2	11	-1	0	1	13	-1	0	0	14	0	0	0	14	0
Os01g0296700	14	1	4	9	-3	1	2	11	-1	0	0	14	0	0	0	14	0
Os01g0296900	14	0	0	14	0	0	0	14	0	0	0	14	0	0	0	14	0
Os01g0297200	14	3	8	3	-5	3	5	6	-2	0	3	11	-3	0	0	14	0
Os01g0297700	14	4	0	10	4	2	0	12	2	0	0	14	0	0	0	14	0
Os01g0297950	14	0	0	14	0	0	0	14	0	0	0	14	0	0	0	14	0
Os01g0298301	14	7	2	5	5	4	0	10	4	0	0	14	0	0	0	14	0
Os01g0298400	14	6	1	7	5	6	0	8	6	4	0	10	4	1	0	13	1
Os01g0298500	14	2	2	10	0	1	0	13	1	0	0	14	0	0	0	14	0
Os01g0299100	14	1	2	11	-1	0	2	12	-2	0	0	14	0	0	0	14	0
Os01g0299150	14	5	1	8	4	4	0	10	4	0	0	14	0	0	0	14	0
Os01g0299200	14	3	4	7	-1	2	2	10	0	0	1	13	-1	0	0	14	0
Os01g0299300	14	2	2	10	0	1	0	13	1	0	0	14	0	0	0	14	0
Os01g0299400	14	1	5	8	-4	1	2	11	-1	0	0	14	0	0	0	14	0
Os01g0299500	14	2	4	8	-2	0	0	14	0	0	0	14	0	0	0	14	0
Os01g0299700	14	0	0	14	0	0	0	14	0	0	0	14	0	0	0	14	0
Os01g0299801	14	0	0	14	0	0	0	14	0	0	0	14	0	0	0	14	0
Os01g0300000	14	0	0	14	0	0	0	14	0	0	0	14	0	0	0	14	0
Os01g0300200	14	4	3	7	1	1	0	13	1	0	0	14	0	0	0	14	0
Os01g0300400	14	0	2	12	-2	0	0	14	0	0	0	14	0	0	0	14	0
Os01g0300600	14	5	2	7	3	2	0	12	2	0	0	14	0	0	0	14	0
Os01g0300900	14	1	5	8	-4	0	3	11	-3	0	0	14	0	0	0	14	0
Os01g0301000	14	3	3	8	0	2	0	12	2	0	0	14	0	0	0	14	0
Os01g0301100	14	0	1	13	-1	0	0	14	0	0	0	14	0	0	0	14	0
Os01g0301300	14	8	0	6	8	4	0	10	4	0	0	14	0	0	0	14	0
Os01g0301500	14	0	0	14	0	0	0	14	0	0	0	14	0	0	0	14	0
Os01g0301700	14	3	1	10	2	0	0	14	0	0	0	14	0	0	0	14	0
Os01g0301900	14	3	6	5	-3	1	4	9	-3	0	0	14	0	0	0	14	0
Os01g0302000	14	0	9	5	-9	0	7	7	-7	0	0	14	0	0	0	14	0
Os01g0302100	14	1	1	12	0	0	0	14	0	0	0	14	0	0	0	14	0
Os01g0302250	14	4	3	7	1	3	3	8	0	0	0	14	0	0	0	14	0
Os01g0302500	14	0	2	12	-2	0	1	13	-1	0	0	14	0	0	0	14	0
Os01g0302800	14	3	2	9	1	1	0	13	1	0	0	14	0	0	0	14	0
Os01g0302900	14	0	0	14	0	0	0	14	0	0	0	14	0	0	0	14	0
Os01g0303000	14	4	2	8	2	4	2	8	2	1	0	13	1	0	0	14	0
Os01g0303100	14	1	0	13	1	0	0	14	0	0	0	14	0	0	0	14	0
Os01g0303200	14	1	2	11	-1	0	0	14	0	0	0	14	0	0	0	14	0
Os01g0303300	14	9	0	5	9	8	0	6	8	8	0	6	8	8	0	6	8
Os01g0303401	14	2	0	12	2	1	0	13	1	0	0	14	0	0	0	14	0
Os01g0303600	14	10	0	4	10	10	0	4	10	8	0	6	8	4	0	10	4
Os01g0303800	14	11	1	2	10	9	1	4	8	7	0	7	7	0	0	14	0
Os01g0304000	14	5	4	5	1	2	1	11	1	0	0	14	0	0	0	14	0
Os01g0304050	14	0	0	14	0	0	0	14	0	0	0	14	0	0	0	14	0
Os01g0304100	14	0	0	14	0	0	0	14	0	0	0	14	0	0	0	14	0
Os01g0304200	14	4	2	8	2	1	1	12	0	0	0	14	0	0	0	14	0
Os01g0304300	14	2	0	12	2	0	0	14	0	0	0	14	0	0	0	14	0
Os01g0304400	14	6	2	6	4	3	0	11	3	1	0	13	1	0	0	14	0
Os01g0304500	14	0	0	14	0	0	0	14	0	0	0	14	0	0	0	14	0
Os01g0305200	14	8	4	2	4	6	2	6	4	0	0	14	0	0	0	14	0
Os01g0305300	14	7	3	4	4	5	0	9	5	0	0	14	0	0	0	14	0
Os01g0305900	14	7	4	3	3	5	3	6	2	0	0	14	0	0	0	14	0
Os01g0306100	14	1	2	11	-1	0	1	13	-1	0	0	14	0	0	0	14	0
Os01g0306200	14	0	0	14	0	0	0	14	0	0	0	14	0	0	0	14	0
Os01g0306400	14	3	0	11	3	1	0	13	1	1	0	13	1	1	0	13	1
Os01g0306800	14	3	5	6	-2	3	1	10	2	3	0	11	3	1	0	13	1
Os01g0306900	14	2	4	8	-2	0	2	12	-2	0	0	14	0	0	0	14	0
Os01g0307500	14	0	6	8	-6	0	3	11	-3	0	0	14	0	0	0	14	0
Os01g0307562	14	2	0	12	2	1	0	13	1	0	0	14	0	0	0	14	0
Os01g0307624	14	5	5	4	0	5	1	8	4	3	0	11	3	0	0	14	0
Os01g0307686	14	6	4	4	2	6	4	4	2	3	4	7	-1	2	2	10	0
Os01g0307750	14	0	0	14	0	0	0	14	0	0	0	14	0	0	0	14	0
Os01g0308200	14	0	1	13	-1	0	0	14	0	0	0	14	0	0	0	14	0
[truncated: 36,135 more rows]
