# Supplementary material for: Meta-analysis of public RNA-sequencing data of drought and salt stresses in different phenotypes of resistant and susceptible Oryza sativa cultivars
Source: Quant Plant Biol. 2025 Sep 5;6:e27. doi: 10.1017/qpb.2025.10020 (PMC12451249; doi:10.1017/qpb.2025.10020)
Supplement: Shintani and Bono supplementary material [file S2632882825100209sup001.zip › Supplementary_TableS6.xlsx]

## Sheet: Drought_Susceptible-score_up
GeneID	all	up1.5	dn1.5	unchange1.5	TN1.5	up2	dn2	unchange2	TN2	up5	dn5	unchange5	TN5	up10	dn10	unchange10	TN10
Os01g0124650	14	13	0	1	13	13	0	1	13	10	0	4	10	9	0	5	9
Os01g0699500	14	13	0	1	13	13	0	1	13	8	0	6	8	2	0	12	2
Os01g0849000	14	13	0	1	13	13	0	1	13	9	0	5	9	7	0	7	7
Os03g0111300	14	13	0	1	13	13	0	1	13	8	0	6	8	8	0	6	8
Os05g0494600	14	13	0	1	13	13	0	1	13	9	0	5	9	1	0	13	1
Os05g0524100	14	13	1	0	12	13	0	1	13	2	0	12	2	0	0	14	0
Os07g0687900	14	13	1	0	12	13	0	1	13	11	0	3	11	5	0	9	5
Os09g0325700	14	13	0	1	13	13	0	1	13	9	0	5	9	6	0	8	6
Os09g0441000	14	13	0	1	13	13	0	1	13	6	0	8	6	1	0	13	1
Os09g0472100	14	13	1	0	12	13	0	1	13	1	0	13	1	0	0	14	0
Os09g0478600	14	13	1	0	12	13	0	1	13	8	0	6	8	1	0	13	1
Os11g0454000	14	13	0	1	13	13	0	1	13	7	0	7	7	6	0	8	6
Os12g0242500	14	13	0	1	13	13	0	1	13	8	0	6	8	6	0	8	6
Os12g0510750	14	14	0	0	14	13	0	1	13	8	0	6	8	6	0	8	6
Os01g0124700	14	12	0	2	12	12	0	2	12	7	0	7	7	2	0	12	2
Os01g0256500	14	12	0	2	12	12	0	2	12	8	0	6	8	1	0	13	1
Os01g0511100	14	12	0	2	12	12	0	2	12	10	0	4	10	6	0	8	6
Os01g0699400	14	12	0	2	12	12	0	2	12	12	0	2	12	12	0	2	12
Os01g0727500	14	13	0	1	13	12	0	2	12	7	0	7	7	4	0	10	4
Os01g0842500	14	12	1	1	11	12	0	2	12	9	0	5	9	7	0	7	7
Os01g0867300	14	13	0	1	13	12	0	2	12	6	0	8	6	3	0	11	3
Os01g0901600	14	12	0	2	12	12	0	2	12	5	0	9	5	1	0	13	1
Os01g0915000	14	12	1	1	11	12	0	2	12	12	0	2	12	9	0	5	9
Os02g0629000	14	13	0	1	13	12	0	2	12	11	0	3	11	2	0	12	2
Os02g0703600	14	13	0	1	13	12	0	2	12	5	0	9	5	0	0	14	0
Os02g0703700	14	12	0	2	12	12	0	2	12	3	0	11	3	0	0	14	0
Os02g0736300	14	13	0	1	13	12	0	2	12	0	0	14	0	0	0	14	0
Os03g0161500	14	12	0	2	12	12	0	2	12	8	0	6	8	0	0	14	0
Os03g0200200	14	12	0	2	12	12	0	2	12	11	0	3	11	3	0	11	3
Os03g0268600	14	13	1	0	12	12	0	2	12	4	0	10	4	1	0	13	1
Os03g0315400	14	12	1	1	11	12	0	2	12	3	0	11	3	0	0	14	0
Os03g0654600	14	12	0	2	12	12	0	2	12	2	0	12	2	1	0	13	1
Os03g0817200	14	13	0	1	13	12	0	2	12	8	0	6	8	3	0	11	3
Os03g0826900	14	12	0	2	12	12	0	2	12	11	0	3	11	11	0	3	11
Os04g0167900	14	12	0	2	12	12	0	2	12	5	0	9	5	1	0	13	1
Os04g0173300	14	12	0	2	12	12	0	2	12	5	0	9	5	1	0	13	1
Os04g0511200	14	14	0	0	14	12	0	2	12	10	0	4	10	8	0	6	8
Os04g0558700	14	12	0	2	12	12	0	2	12	4	0	10	4	2	0	12	2
Os04g0571300	14	12	0	2	12	12	0	2	12	10	0	4	10	5	0	9	5
Os05g0130100	14	13	0	1	13	12	0	2	12	6	0	8	6	1	0	13	1
Os05g0170200	14	12	0	2	12	12	0	2	12	6	0	8	6	5	0	9	5
Os05g0247100	14	12	0	2	12	12	0	2	12	6	0	8	6	5	0	9	5
Os05g0468800	14	12	0	2	12	12	0	2	12	8	0	6	8	5	0	9	5
Os05g0497200	14	12	0	2	12	12	0	2	12	5	0	9	5	1	0	13	1
Os05g0569300	14	12	0	2	12	12	0	2	12	4	0	10	4	0	0	14	0
Os06g0166400	14	13	1	0	12	12	0	2	12	8	0	6	8	2	0	12	2
Os06g0319133	14	12	0	2	12	12	0	2	12	9	0	5	9	4	0	10	4
Os06g0335975	14	13	1	0	12	12	0	2	12	10	0	4	10	4	0	10	4
Os06g0498800	14	13	0	1	13	12	0	2	12	11	0	3	11	5	0	9	5
Os06g0553100	14	12	0	2	12	12	0	2	12	11	0	3	11	7	0	7	7
Os06g0650700	14	12	1	1	11	12	0	2	12	7	0	7	7	3	0	11	3
Os06g0651200	14	12	0	2	12	12	0	2	12	7	0	7	7	4	0	10	4
Os06g0681200	14	12	0	2	12	12	0	2	12	10	0	4	10	9	0	5	9
Os07g0169600	14	12	0	2	12	12	0	2	12	6	0	8	6	1	0	13	1
Os07g0209100	14	13	0	1	13	12	0	2	12	8	0	6	8	6	0	8	6
Os07g0418600	14	14	0	0	14	12	0	2	12	3	0	11	3	0	0	14	0
Os07g0535800	14	12	1	1	11	12	0	2	12	2	0	12	2	0	0	14	0
Os07g0559100	14	13	0	1	13	12	0	2	12	6	0	8	6	2	0	12	2
Os07g0604400	14	12	0	2	12	12	0	2	12	10	0	4	10	7	0	7	7
Os07g0683600	14	12	1	1	11	12	0	2	12	4	0	10	4	3	0	11	3
Os09g0272401	14	12	0	2	12	12	0	2	12	5	0	9	5	2	0	12	2
Os09g0539000	14	13	0	1	13	12	0	2	12	4	0	10	4	0	0	14	0
Os10g0450800	14	13	0	1	13	12	0	2	12	8	0	6	8	5	0	9	5
Os10g0492900	14	13	0	1	13	12	0	2	12	8	0	6	8	8	0	6	8
Os10g0542400	14	12	1	1	11	12	0	2	12	3	0	11	3	0	0	14	0
Os11g0454300	14	12	0	2	12	12	0	2	12	9	0	5	9	8	0	6	8
Os12g0428000	14	13	1	0	12	13	1	0	12	11	0	3	11	10	0	4	10
Os12g0448900	14	12	1	1	11	12	0	2	12	5	0	9	5	1	0	13	1
Os12g0552500	14	12	1	1	11	12	0	2	12	0	0	14	0	0	0	14	0
Os01g0124200	14	12	0	2	12	11	0	3	11	5	0	9	5	3	0	11	3
Os01g0128200	14	11	0	3	11	11	0	3	11	7	0	7	7	2	0	12	2
Os01g0151600	14	11	0	3	11	11	0	3	11	2	0	12	2	0	0	14	0
Os01g0214500	14	12	0	2	12	11	0	3	11	8	0	6	8	5	0	9	5
Os01g0348900	14	12	0	2	12	11	0	3	11	8	0	6	8	5	0	9	5
Os01g0615050	14	12	1	1	11	12	1	1	11	11	1	2	10	7	0	7	7
Os01g0615100	14	13	1	0	12	12	1	1	11	11	0	3	11	11	0	3	11
Os01g0654450	14	12	1	1	11	11	0	3	11	4	0	10	4	2	0	12	2
Os01g0727700	14	11	1	2	10	11	0	3	11	8	0	6	8	5	0	9	5
Os01g0741900	14	12	0	2	12	11	0	3	11	3	0	11	3	0	0	14	0
Os01g0747300	14	12	0	2	12	11	0	3	11	0	0	14	0	0	0	14	0
Os01g0843800	14	12	0	2	12	11	0	3	11	8	0	6	8	7	0	7	7
Os01g0844300	14	11	0	3	11	11	0	3	11	6	0	8	6	4	0	10	4
Os01g0910800	14	11	0	3	11	11	0	3	11	10	0	4	10	7	0	7	7
Os01g0920100	14	12	1	1	11	11	0	3	11	3	0	11	3	0	0	14	0
Os02g0187700	14	12	0	2	12	11	0	3	11	7	0	7	7	0	0	14	0
Os02g0229800	14	13	0	1	13	11	0	3	11	5	0	9	5	1	0	13	1
Os02g0527200	14	12	0	2	12	11	0	3	11	7	0	7	7	5	0	9	5
Os02g0718600	14	14	0	0	14	11	0	3	11	4	0	10	4	1	0	13	1
Os02g0733900	14	12	2	0	10	12	1	1	11	9	0	5	9	5	0	9	5
Os02g0736400	14	12	0	2	12	11	0	3	11	5	0	9	5	1	0	13	1
Os03g0270000	14	13	1	0	12	12	1	1	11	2	0	12	2	1	0	13	1
Os03g0286900	14	12	1	1	11	11	0	3	11	8	0	6	8	8	0	6	8
Os03g0305400	14	13	0	1	13	11	0	3	11	4	0	10	4	0	0	14	0
Os03g0327600	14	13	0	1	13	11	0	3	11	5	0	9	5	3	0	11	3
Os03g0694000	14	14	0	0	14	11	0	3	11	7	0	7	7	5	0	9	5
Os03g0718800	14	12	1	1	11	12	1	1	11	8	0	6	8	3	0	11	3
Os03g0826800	14	12	1	1	11	11	0	3	11	10	0	4	10	9	0	5	9
Os04g0586100	14	11	2	1	9	11	0	3	11	2	0	12	2	0	0	14	0
Os04g0586200	14	12	0	2	12	11	0	3	11	4	0	10	4	0	0	14	0
Os04g0589800	14	12	1	1	11	11	0	3	11	9	0	5	9	7	0	7	7
Os04g0608100	14	11	0	3	11	11	0	3	11	4	0	10	4	0	0	14	0
Os04g0634800	14	13	1	0	12	12	1	1	11	6	0	8	6	0	0	14	0
Os04g0645700	14	12	1	1	11	11	0	3	11	2	0	12	2	0	0	14	0
Os05g0171900	14	13	0	1	13	11	0	3	11	9	0	5	9	5	0	9	5
Os05g0355400	14	13	0	1	13	11	0	3	11	10	0	4	10	8	0	6	8
Os05g0495700	14	13	1	0	12	11	0	3	11	5	0	9	5	0	0	14	0
Os05g0496000	14	12	0	2	12	11	0	3	11	2	0	12	2	0	0	14	0
Os05g0501400	14	12	1	1	11	11	0	3	11	5	0	9	5	0	0	14	0
Os05g0516550	14	11	0	3	11	11	0	3	11	4	0	10	4	1	0	13	1
Os05g0537400	14	13	0	1	13	11	0	3	11	1	0	13	1	1	0	13	1
Os06g0154200	14	13	0	1	13	11	0	3	11	0	0	14	0	0	0	14	0
Os06g0553001	14	12	1	1	11	11	0	3	11	11	0	3	11	6	0	8	6
Os07g0147550	14	11	0	3	11	11	0	3	11	11	0	3	11	10	0	4	10
Os07g0529000	14	12	1	1	11	11	0	3	11	9	0	5	9	8	0	6	8
Os07g0656200	14	11	1	2	10	11	0	3	11	5	0	9	5	2	0	12	2
Os07g0679300	14	11	0	3	11	11	0	3	11	5	0	9	5	0	0	14	0
Os08g0280100	14	11	0	3	11	11	0	3	11	2	0	12	2	0	0	14	0
Os08g0327700	14	12	0	2	12	11	0	3	11	7	0	7	7	5	0	9	5
Os08g0470200	14	13	0	1	13	11	0	3	11	2	0	12	2	0	0	14	0
Os09g0455300	14	13	1	0	12	11	0	3	11	5	0	9	5	2	0	12	2
Os09g0478733	14	13	0	1	13	11	0	3	11	5	0	9	5	1	0	13	1
Os09g0522200	14	13	0	1	13	11	0	3	11	3	0	11	3	0	0	14	0
Os09g0544000	14	12	0	2	12	11	0	3	11	5	0	9	5	3	0	11	3
Os10g0389200	14	11	0	3	11	11	0	3	11	9	0	5	9	1	0	13	1
Os10g0450900	14	13	1	0	12	12	1	1	11	7	0	7	7	3	0	11	3
Os10g0546400	14	13	0	1	13	11	0	3	11	7	0	7	7	6	0	8	6
Os11g0113700	14	11	2	1	9	11	0	3	11	10	0	4	10	5	0	9	5
Os11g0115375	14	11	0	3	11	11	0	3	11	9	0	5	9	5	0	9	5
Os11g0533400	14	11	1	2	10	11	0	3	11	8	0	6	8	6	0	8	6
Os11g0592000	14	11	1	2	10	11	0	3	11	7	0	7	7	6	0	8	6
Os12g0552400	14	12	0	2	12	11	0	3	11	6	0	8	6	3	0	11	3
Os12g0582800	14	12	0	2	12	11	0	3	11	1	0	13	1	0	0	14	0
Os01g0105900	14	12	0	2	12	10	0	4	10	2	0	12	2	0	0	14	0
Os01g0159200	14	10	1	3	9	10	0	4	10	7	0	7	7	1	0	13	1
Os01g0159400	14	10	0	4	10	10	0	4	10	4	0	10	4	0	0	14	0
Os01g0241000	14	11	0	3	11	10	0	4	10	2	0	12	2	0	0	14	0
Os01g0242600	14	11	0	3	11	10	0	4	10	0	0	14	0	0	0	14	0
Os01g0303600	14	10	0	4	10	10	0	4	10	8	0	6	8	4	0	10	4
Os01g0548600	14	12	1	1	11	10	0	4	10	4	0	10	4	1	0	13	1
Os01g0548750	14	12	1	1	11	10	0	4	10	3	0	11	3	1	0	13	1
Os01g0571300	14	13	0	1	13	10	0	4	10	4	0	10	4	1	0	13	1
Os01g0592500	14	11	1	2	10	10	0	4	10	4	0	10	4	3	0	11	3
Os01g0606133	14	10	0	4	10	10	0	4	10	0	0	14	0	0	0	14	0
Os01g0654400	14	12	1	1	11	11	1	2	10	10	0	4	10	9	0	5	9
Os01g0656200	14	11	1	2	10	10	0	4	10	1	0	13	1	1	0	13	1
Os01g0692100	14	10	0	4	10	10	0	4	10	5	0	9	5	3	0	11	3
Os01g0718500	14	11	0	3	11	10	0	4	10	8	0	6	8	7	0	7	7
Os01g0733001	14	12	0	2	12	10	0	4	10	2	0	12	2	0	0	14	0
Os01g0757200	14	10	1	3	9	10	0	4	10	5	0	9	5	2	0	12	2
Os01g0794400	14	14	0	0	14	10	0	4	10	8	0	6	8	7	0	7	7
Os01g0797600	14	10	2	2	8	10	0	4	10	3	0	11	3	0	0	14	0
Os01g0839500	14	11	0	3	11	10	0	4	10	0	0	14	0	0	0	14	0
Os01g0867400	14	11	1	2	10	10	0	4	10	7	0	7	7	3	0	11	3
Os01g0900800	14	13	0	1	13	10	0	4	10	0	0	14	0	0	0	14	0
Os01g0906000	14	12	1	1	11	10	0	4	10	0	0	14	0	0	0	14	0
Os01g0923700	14	12	0	2	12	10	0	4	10	0	0	14	0	0	0	14	0
Os01g0962100	14	13	0	1	13	10	0	4	10	8	0	6	8	2	0	12	2
Os02g0196800	14	12	0	2	12	10	0	4	10	4	0	10	4	1	0	13	1
Os02g0525100	14	11	1	2	10	11	1	2	10	3	0	11	3	2	0	12	2
Os02g0609000	14	10	0	4	10	10	0	4	10	9	0	5	9	2	0	12	2
Os02g0671100	14	13	0	1	13	10	0	4	10	2	0	12	2	1	0	13	1
Os02g0682300	14	11	0	3	11	10	0	4	10	6	0	8	6	4	0	10	4
Os02g0711400	14	10	1	3	9	10	0	4	10	7	0	7	7	3	0	11	3
Os02g0764700	14	13	1	0	12	10	0	4	10	5	0	9	5	3	0	11	3
Os02g0767200	14	11	0	3	11	10	0	4	10	5	0	9	5	0	0	14	0
Os03g0133800	14	11	0	3	11	10	0	4	10	6	0	8	6	0	0	14	0
Os03g0133850	14	12	0	2	12	10	0	4	10	2	0	12	2	0	0	14	0
Os03g0184300	14	11	1	2	10	10	0	4	10	2	0	12	2	0	0	14	0
Os03g0244200	14	10	0	4	10	10	0	4	10	4	0	10	4	0	0	14	0
Os03g0291500	14	13	1	0	12	11	1	2	10	6	0	8	6	5	0	9	5
Os03g0305100	14	10	1	3	9	10	0	4	10	0	0	14	0	0	0	14	0
Os03g0348900	14	12	1	1	11	11	1	2	10	5	0	9	5	2	0	12	2
Os03g0374600	14	11	0	3	11	10	0	4	10	5	0	9	5	0	0	14	0
Os03g0376750	14	10	0	4	10	10	0	4	10	1	0	13	1	0	0	14	0
Os03g0623100	14	10	0	4	10	10	0	4	10	7	0	7	7	5	0	9	5
Os03g0624300	14	10	2	2	8	10	0	4	10	9	0	5	9	6	0	8	6
Os03g0645900	14	12	1	1	11	11	1	2	10	7	0	7	7	5	0	9	5
Os03g0723400	14	12	0	2	12	10	0	4	10	8	0	6	8	8	0	6	8
Os03g0734200	14	11	0	3	11	10	0	4	10	5	0	9	5	2	0	12	2
Os03g0793000	14	12	0	2	12	10	0	4	10	0	0	14	0	0	0	14	0
Os03g0794300	14	11	0	3	11	10	0	4	10	1	0	13	1	0	0	14	0
Os04g0119400	14	11	0	3	11	10	0	4	10	6	0	8	6	0	0	14	0
Os04g0244800	14	10	1	3	9	10	0	4	10	3	0	11	3	1	0	13	1
Os04g0382300	14	10	0	4	10	10	0	4	10	4	0	10	4	1	0	13	1
Os04g0415800	14	11	0	3	11	10	0	4	10	9	0	5	9	8	0	6	8
Os04g0571200	14	11	0	3	11	10	0	4	10	6	0	8	6	1	0	13	1
Os04g0583200	14	12	2	0	10	10	0	4	10	2	0	12	2	1	0	13	1
Os04g0634900	14	12	1	1	11	11	1	2	10	2	0	12	2	1	0	13	1
Os04g0669200	14	13	0	1	13	10	0	4	10	1	0	13	1	0	0	14	0
Os05g0115100	14	11	0	3	11	10	0	4	10	5	0	9	5	0	0	14	0
Os05g0125500	14	11	0	3	11	10	0	4	10	6	0	8	6	0	0	14	0
Os05g0151200	14	11	1	2	10	10	0	4	10	7	0	7	7	6	0	8	6
Os05g0247800	14	10	0	4	10	10	0	4	10	4	0	10	4	1	0	13	1
Os05g0373900	14	11	0	3	11	10	0	4	10	8	0	6	8	8	0	6	8
Os05g0457200	14	10	1	3	9	10	0	4	10	9	0	5	9	6	0	8	6
Os05g0457300	14	10	0	4	10	10	0	4	10	4	0	10	4	0	0	14	0
Os05g0458600	14	12	1	1	11	10	0	4	10	3	0	11	3	0	0	14	0
Os05g0461600	14	12	0	2	12	10	0	4	10	3	0	11	3	1	0	13	1
Os05g0525900	14	11	1	2	10	10	0	4	10	8	0	6	8	3	0	11	3
Os05g0541750	14	12	1	1	11	11	1	2	10	5	1	8	4	0	1	13	-1
Os05g0542500	14	12	0	2	12	10	0	4	10	10	0	4	10	10	0	4	10
Os05g0550300	14	12	2	0	10	12	2	0	10	8	0	6	8	6	0	8	6
Os05g0550600	14	11	1	2	10	11	1	2	10	9	0	5	9	8	0	6	8
Os05g0572700	14	12	0	2	12	10	0	4	10	8	0	6	8	8	0	6	8
Os06g0127100	14	12	1	1	11	10	0	4	10	7	0	7	7	3	0	11	3
Os06g0133400	14	11	1	2	10	10	0	4	10	6	0	8	6	4	0	10	4
Os06g0140900	14	10	2	2	8	10	0	4	10	6	0	8	6	4	0	10	4
Os06g0172800	14	10	0	4	10	10	0	4	10	3	0	11	3	0	0	14	0
Os06g0264500	14	11	1	2	10	10	0	4	10	4	0	10	4	0	0	14	0
Os06g0306600	14	12	0	2	12	10	0	4	10	4	0	10	4	0	0	14	0
Os06g0318800	14	12	0	2	12	10	0	4	10	4	0	10	4	1	0	13	1
Os06g0686400	14	11	0	3	11	10	0	4	10	3	0	11	3	1	0	13	1
Os06g0725000	14	11	0	3	11	10	0	4	10	4	0	10	4	1	0	13	1
Os07g0281700	14	11	0	3	11	10	0	4	10	0	0	14	0	0	0	14	0
Os07g0480900	14	10	0	4	10	10	0	4	10	4	0	10	4	0	0	14	0
Os07g0563400	14	13	0	1	13	10	0	4	10	5	0	9	5	0	0	14	0
Os07g0566150	14	11	2	1	9	10	0	4	10	2	0	12	2	0	0	14	0
Os07g0588600	14	10	0	4	10	10	0	4	10	4	0	10	4	0	0	14	0
Os07g0599600	14	11	0	3	11	10	0	4	10	5	0	9	5	3	0	11	3
Os07g0664600	14	10	1	3	9	10	0	4	10	5	0	9	5	3	0	11	3
Os07g0683200	14	13	1	0	12	10	0	4	10	5	0	9	5	2	0	12	2
Os07g0686300	14	12	2	0	10	11	1	2	10	8	0	6	8	7	0	7	7
Os08g0104400	14	11	0	3	11	10	0	4	10	9	0	5	9	8	0	6	8
Os08g0140500	14	13	1	0	12	11	1	2	10	2	0	12	2	1	0	13	1
Os08g0205800	14	11	1	2	10	10	0	4	10	5	0	9	5	5	0	9	5
Os08g0241300	14	10	0	4	10	10	0	4	10	1	0	13	1	0	0	14	0
Os08g0300300	14	11	1	2	10	10	0	4	10	2	0	12	2	0	0	14	0
Os08g0434100	14	12	0	2	12	10	0	4	10	8	0	6	8	4	0	10	4
Os08g0442900	14	10	0	4	10	10	0	4	10	9	0	5	9	8	0	6	8
Os08g0483100	14	10	1	3	9	10	0	4	10	2	0	12	2	0	0	14	0
Os08g0492500	14	12	0	2	12	10	0	4	10	6	0	8	6	3	0	11	3
Os08g0492600	14	11	0	3	11	10	0	4	10	5	0	9	5	3	0	11	3
Os08g0499300	14	12	1	1	11	10	0	4	10	7	0	7	7	0	0	14	0
Os09g0378700	14	10	0	4	10	10	0	4	10	8	0	6	8	6	0	8	6
Os09g0482800	14	11	1	2	10	11	1	2	10	7	0	7	7	2	0	12	2
Os09g0570850	14	12	1	1	11	10	0	4	10	5	0	9	5	4	0	10	4
Os10g0118200	14	11	1	2	10	10	0	4	10	6	0	8	6	2	0	12	2
Os10g0391400	14	10	2	2	8	10	0	4	10	7	0	7	7	5	0	9	5
Os10g0416800	14	11	0	3	11	10	0	4	10	3	0	11	3	0	0	14	0
Os10g0456800	14	11	1	2	10	10	0	4	10	5	0	9	5	0	0	14	0
Os11g0451700	14	10	0	4	10	10	0	4	10	8	0	6	8	8	0	6	8
Os11g0684000	14	11	1	2	10	11	1	2	10	6	0	8	6	0	0	14	0
Os12g0112000	14	11	0	3	11	10	0	4	10	7	0	7	7	1	0	13	1
Os12g0147800	14	13	1	0	12	11	1	2	10	0	0	14	0	0	0	14	0
Os12g0152700	14	10	1	3	9	10	0	4	10	0	0	14	0	0	0	14	0
Os12g0183100	14	10	0	4	10	10	0	4	10	0	0	14	0	0	0	14	0
Os12g0247700	14	11	0	3	11	10	0	4	10	7	0	7	7	6	0	8	6
Os12g0503000	14	12	1	1	11	11	1	2	10	10	0	4	10	8	0	6	8
Os12g0605800	14	11	0	3	11	10	0	4	10	0	0	14	0	0	0	14	0
Os12g0610600	14	11	0	3	11	10	0	4	10	1	0	13	1	0	0	14	0
Os01g0130000	14	9	1	4	8	9	0	5	9	0	0	14	0	0	0	14	0
Os01g0159000	14	9	0	5	9	9	0	5	9	6	0	8	6	4	0	10	4
Os01g0159800	14	10	0	4	10	9	0	5	9	4	0	10	4	1	0	13	1
Os01g0200350	14	9	0	5	9	9	0	5	9	7	0	7	7	2	0	12	2
Os01g0284900	14	10	0	4	10	9	0	5	9	6	0	8	6	4	0	10	4
Os01g0314100	14	10	0	4	10	9	0	5	9	1	0	13	1	0	0	14	0
Os01g0543100	14	11	0	3	11	9	0	5	9	7	0	7	7	4	0	10	4
Os01g0583100	14	9	0	5	9	9	0	5	9	1	0	13	1	0	0	14	0
Os01g0644200	14	10	0	4	10	9	0	5	9	6	0	8	6	4	0	10	4
Os01g0658900	14	11	0	3	11	9	0	5	9	7	0	7	7	3	0	11	3
Os01g0667200	14	11	0	3	11	9	0	5	9	3	0	11	3	0	0	14	0
Os01g0743500	14	10	0	4	10	9	0	5	9	8	0	6	8	6	0	8	6
Os01g0750000	14	10	1	3	9	9	0	5	9	3	0	11	3	0	0	14	0
Os01g0755700	14	9	1	4	8	9	0	5	9	4	0	10	4	0	0	14	0
Os01g0768600	14	9	0	5	9	9	0	5	9	2	0	12	2	0	0	14	0
Os01g0769000	14	10	0	4	10	9	0	5	9	1	0	13	1	0	0	14	0
Os01g0783500	14	10	0	4	10	9	0	5	9	4	0	10	4	0	0	14	0
Os01g0821600	14	9	1	4	8	9	0	5	9	6	0	8	6	3	0	11	3
Os01g0833400	14	12	0	2	12	9	0	5	9	2	0	12	2	0	0	14	0
Os01g0834900	14	10	1	3	9	9	0	5	9	2	0	12	2	0	0	14	0
Os01g0846300	14	12	0	2	12	9	0	5	9	5	0	9	5	0	0	14	0
Os01g0858350	14	11	1	2	10	10	1	3	9	1	0	13	1	0	0	14	0
Os01g0860601	14	10	1	3	9	9	0	5	9	6	0	8	6	4	0	10	4
Os01g0863300	14	11	2	1	9	10	1	3	9	7	0	7	7	4	0	10	4
Os01g0922600	14	9	0	5	9	9	0	5	9	2	0	12	2	0	0	14	0
Os02g0141300	14	10	1	3	9	9	0	5	9	0	0	14	0	0	0	14	0
Os02g0160900	14	12	1	1	11	10	1	3	9	4	0	10	4	0	0	14	0
Os02g0162600	14	10	0	4	10	9	0	5	9	8	0	6	8	6	0	8	6
Os02g0178800	14	12	0	2	12	9	0	5	9	4	0	10	4	2	0	12	2
Os02g0181200	14	11	0	3	11	9	0	5	9	0	0	14	0	0	0	14	0
Os02g0209400	14	11	1	2	10	10	1	3	9	4	0	10	4	2	0	12	2
Os02g0274100	14	9	1	4	8	9	0	5	9	1	0	13	1	0	0	14	0
Os02g0324700	14	11	1	2	10	9	0	5	9	0	0	14	0	0	0	14	0
Os02g0555300	14	11	1	2	10	10	1	3	9	6	0	8	6	0	0	14	0
Os02g0579000	14	11	1	2	10	10	1	3	9	4	0	10	4	0	0	14	0
Os02g0630300	14	11	1	2	10	9	0	5	9	2	0	12	2	0	0	14	0
Os02g0649300	14	10	1	3	9	9	0	5	9	9	0	5	9	9	0	5	9
Os02g0653400	14	9	2	3	7	9	0	5	9	1	0	13	1	0	0	14	0
Os02g0669100	14	10	3	1	7	10	1	3	9	8	0	6	8	5	0	9	5
Os02g0712500	14	10	0	4	10	9	0	5	9	4	0	10	4	0	0	14	0
Os02g0717500	14	11	2	1	9	9	0	5	9	1	0	13	1	0	0	14	0
Os02g0753800	14	9	0	5	9	9	0	5	9	3	0	11	3	0	0	14	0
Os02g0766700	14	11	0	3	11	9	0	5	9	5	0	9	5	1	0	13	1
Os02g0783625	14	9	0	5	9	9	0	5	9	6	0	8	6	1	0	13	1
Os02g0783650	14	10	0	4	10	9	0	5	9	9	0	5	9	7	0	7	7
Os02g0818000	14	12	1	1	11	10	1	3	9	0	0	14	0	0	0	14	0
Os03g0146400	14	10	0	4	10	9	0	5	9	2	0	12	2	0	0	14	0
Os03g0168100	14	11	0	3	11	9	0	5	9	7	0	7	7	6	0	8	6
Os03g0184550	14	12	1	1	11	10	1	3	9	4	0	10	4	1	0	13	1
Os03g0215600	14	10	0	4	10	9	0	5	9	4	0	10	4	1	0	13	1
Os03g0220100	14	9	2	3	7	9	0	5	9	0	0	14	0	0	0	14	0
Os03g0231000	14	10	0	4	10	9	0	5	9	6	0	8	6	0	0	14	0
Os03g0231150	14	11	1	2	10	9	0	5	9	7	0	7	7	0	0	14	0
Os03g0247900	14	12	1	1	11	10	1	3	9	3	0	11	3	0	0	14	0
Os03g0266300	14	9	2	3	7	9	0	5	9	7	0	7	7	6	0	8	6
Os03g0273200	14	12	1	1	11	10	1	3	9	8	0	6	8	4	0	10	4
Os03g0277300	14	9	0	5	9	9	0	5	9	5	0	9	5	5	0	9	5
Os03g0340500	14	10	0	4	10	9	0	5	9	9	0	5	9	7	0	7	7
Os03g0341300	14	10	0	4	10	9	0	5	9	2	0	12	2	0	0	14	0
Os03g0351300	14	11	1	2	10	9	0	5	9	5	0	9	5	4	0	10	4
Os03g0388800	14	9	0	5	9	9	0	5	9	7	0	7	7	6	0	8	6
Os03g0416500	14	11	0	3	11	9	0	5	9	2	0	12	2	0	0	14	0
Os03g0643300	14	10	0	4	10	9	0	5	9	4	0	10	4	0	0	14	0
Os03g0689300	14	10	0	4	10	9	0	5	9	4	0	10	4	1	0	13	1
Os03g0700400	14	14	0	0	14	9	0	5	9	0	0	14	0	0	0	14	0
Os03g0729000	14	9	1	4	8	9	0	5	9	8	0	6	8	7	0	7	7
Os03g0737000	14	10	0	4	10	9	0	5	9	0	0	14	0	0	0	14	0
Os03g0737700	14	12	1	1	11	10	1	3	9	4	0	10	4	2	0	12	2
Os03g0803066	14	9	0	5	9	9	0	5	9	4	0	10	4	3	0	11	3
Os03g0808350	14	10	1	3	9	9	0	5	9	0	0	14	0	0	0	14	0
Os03g0820300	14	11	1	2	10	10	1	3	9	6	0	8	6	4	0	10	4
Os03g0835400	14	10	0	4	10	9	0	5	9	1	0	13	1	0	0	14	0
Os03g0854400	14	10	0	4	10	9	0	5	9	0	0	14	0	0	0	14	0
Os03g0856500	14	12	1	1	11	9	0	5	9	3	0	11	3	0	0	14	0
Os03g0859900	14	12	1	1	11	9	0	5	9	4	0	10	4	0	0	14	0
Os04g0116900	14	11	1	2	10	9	0	5	9	4	0	10	4	1	0	13	1
Os04g0167875	14	11	1	2	10	10	1	3	9	5	0	9	5	4	0	10	4
Os04g0266900	14	12	0	2	12	9	0	5	9	4	0	10	4	0	0	14	0
Os04g0301500	14	10	0	4	10	9	0	5	9	4	0	10	4	3	0	11	3
Os04g0341500	14	11	0	3	11	9	0	5	9	4	0	10	4	2	0	12	2
Os04g0344100	14	10	0	4	10	9	0	5	9	7	0	7	7	5	0	9	5
Os04g0414500	14	12	1	1	11	10	1	3	9	5	0	9	5	2	0	12	2
Os04g0443200	14	11	0	3	11	9	0	5	9	2	0	12	2	0	0	14	0
Os04g0486950	14	12	2	0	10	10	1	3	9	9	0	5	9	7	0	7	7
Os04g0623300	14	9	0	5	9	9	0	5	9	1	0	13	1	0	0	14	0
Os04g0635500	14	11	1	2	10	10	1	3	9	7	0	7	7	4	0	10	4
Os04g0679400	14	10	2	2	8	10	1	3	9	6	0	8	6	3	0	11	3
Os04g0685300	14	12	0	2	12	9	0	5	9	7	0	7	7	4	0	10	4
Os04g0690500	14	10	0	4	10	9	0	5	9	2	0	12	2	0	0	14	0
Os05g0119100	14	12	1	1	11	9	0	5	9	5	0	9	5	0	0	14	0
Os05g0163700	14	10	0	4	10	9	0	5	9	1	0	13	1	0	0	14	0
Os05g0171200	14	11	0	3	11	9	0	5	9	8	0	6	8	7	0	7	7
Os05g0176700	14	11	0	3	11	9	0	5	9	1	0	13	1	0	0	14	0
Os05g0195200	14	9	1	4	8	9	0	5	9	8	0	6	8	2	0	12	2
Os05g0267800	14	11	0	3	11	9	0	5	9	5	0	9	5	1	0	13	1
Os05g0299500	14	9	0	5	9	9	0	5	9	2	0	12	2	0	0	14	0
Os05g0316800	14	11	1	2	10	9	0	5	9	0	0	14	0	0	0	14	0
Os05g0344200	14	11	1	2	10	9	0	5	9	5	0	9	5	3	0	11	3
Os05g0356700	14	12	2	0	10	10	1	3	9	6	0	8	6	2	0	12	2
Os05g0381400	14	10	0	4	10	9	0	5	9	8	0	6	8	5	0	9	5
Os05g0475400	14	10	0	4	10	9	0	5	9	8	0	6	8	4	0	10	4
Os05g0476700	14	10	1	3	9	9	0	5	9	4	0	10	4	0	0	14	0
Os05g0497300	14	10	0	4	10	9	0	5	9	3	0	11	3	0	0	14	0
Os05g0520300	14	10	0	4	10	9	0	5	9	0	0	14	0	0	0	14	0
Os05g0539600	14	11	0	3	11	9	0	5	9	0	0	14	0	0	0	14	0
Os05g0557200	14	10	0	4	10	9	0	5	9	5	0	9	5	0	0	14	0
Os05g0560200	14	11	0	3	11	9	0	5	9	0	0	14	0	0	0	14	0
Os05g0595100	14	9	0	5	9	9	0	5	9	6	0	8	6	2	0	12	2
Os06g0214300	14	11	0	3	11	9	0	5	9	5	0	9	5	0	0	14	0
Os06g0223700	14	9	0	5	9	9	0	5	9	6	0	8	6	3	0	11	3
Os06g0246500	14	11	0	3	11	9	0	5	9	8	0	6	8	8	0	6	8
Os06g0349800	14	10	1	3	9	10	1	3	9	7	0	7	7	0	0	14	0
Os06g0356800	14	10	0	4	10	9	0	5	9	8	0	6	8	8	0	6	8
Os06g0486800	14	10	1	3	9	9	0	5	9	0	0	14	0	0	0	14	0
Os06g0594400	14	10	1	3	9	9	0	5	9	1	0	13	1	0	0	14	0
Os06g0623600	14	9	0	5	9	9	0	5	9	0	0	14	0	0	0	14	0
Os06g0637500	14	13	0	1	13	9	0	5	9	2	0	12	2	0	0	14	0
Os06g0668200	14	10	1	3	9	9	0	5	9	7	0	7	7	5	0	9	5
Os06g0683100	14	10	0	4	10	9	0	5	9	5	0	9	5	2	0	12	2
Os06g0698300	14	11	0	3	11	9	0	5	9	8	0	6	8	5	0	9	5
Os06g0710001	14	11	0	3	11	9	0	5	9	4	0	10	4	2	0	12	2
Os07g0119800	14	11	0	3	11	9	0	5	9	6	0	8	6	3	0	11	3
Os07g0123200	14	10	1	3	9	9	0	5	9	1	0	13	1	0	0	14	0
Os07g0164800	14	9	0	5	9	9	0	5	9	7	0	7	7	3	0	11	3
Os07g0175600	14	10	0	4	10	9	0	5	9	5	0	9	5	1	0	13	1
Os07g0181500	14	11	2	1	9	11	2	1	9	0	0	14	0	0	0	14	0
Os07g0204100	14	11	1	2	10	9	0	5	9	2	0	12	2	0	0	14	0
Os07g0213500	14	10	0	4	10	9	0	5	9	1	0	13	1	1	0	13	1
Os07g0570550	14	11	0	3	11	9	0	5	9	5	0	9	5	3	0	11	3
Os07g0613833	14	10	1	3	9	9	0	5	9	4	0	10	4	2	0	12	2
Os07g0643000	14	10	0	4	10	9	0	5	9	6	0	8	6	1	0	13	1
Os07g0644600	14	10	0	4	10	9	0	5	9	0	0	14	0	0	0	14	0
Os07g0673900	14	11	0	3	11	9	0	5	9	3	0	11	3	0	0	14	0
Os07g0684800	14	10	1	3	9	9	0	5	9	0	0	14	0	0	0	14	0
Os08g0110600	14	12	0	2	12	9	0	5	9	8	0	6	8	8	0	6	8
Os08g0113700	14	11	1	2	10	10	1	3	9	5	0	9	5	3	0	11	3
Os08g0118100	14	10	1	3	9	9	0	5	9	2	0	12	2	0	0	14	0
Os08g0133000	14	10	0	4	10	9	0	5	9	0	0	14	0	0	0	14	0
Os08g0154300	14	11	1	2	10	9	0	5	9	0	0	14	0	0	0	14	0
Os08g0331000	14	11	0	3	11	9	0	5	9	3	0	11	3	2	0	12	2
Os08g0408500	14	13	0	1	13	9	0	5	9	0	0	14	0	0	0	14	0
Os08g0425800	14	9	0	5	9	9	0	5	9	8	0	6	8	5	0	9	5
Os08g0444440	14	9	1	4	8	9	0	5	9	7	0	7	7	6	0	8	6
Os08g0465800	14	9	2	3	7	9	0	5	9	0	0	14	0	0	0	14	0
Os08g0474000	14	10	1	3	9	9	0	5	9	6	0	8	6	2	0	12	2
Os08g0476300	14	9	0	5	9	9	0	5	9	3	0	11	3	0	0	14	0
Os08g0507702	14	10	0	4	10	9	0	5	9	1	0	13	1	0	0	14	0
Os08g0518800	14	11	1	2	10	10	1	3	9	2	0	12	2	0	0	14	0
Os08g0542700	14	9	0	5	9	9	0	5	9	1	0	13	1	0	0	14	0
Os09g0109600	14	12	0	2	12	9	0	5	9	8	0	6	8	8	0	6	8
Os09g0278000	14	9	0	5	9	9	0	5	9	7	0	7	7	4	0	10	4
Os09g0400600	14	9	0	5	9	9	0	5	9	5	0	9	5	1	0	13	1
Os09g0418000	14	11	0	3	11	9	0	5	9	5	0	9	5	2	0	12	2
Os09g0426000	14	13	0	1	13	9	0	5	9	4	0	10	4	1	0	13	1
Os09g0440300	14	11	0	3	11	9	0	5	9	4	0	10	4	0	0	14	0
Os09g0475500	14	11	1	2	10	9	0	5	9	1	0	13	1	0	0	14	0
Os09g0484800	14	11	1	2	10	9	0	5	9	0	0	14	0	0	0	14	0
Os09g0486500	14	10	1	3	9	9	0	5	9	0	0	14	0	0	0	14	0
Os09g0491740	14	10	0	4	10	9	0	5	9	3	0	11	3	0	0	14	0
Os09g0502100	14	10	0	4	10	9	0	5	9	0	0	14	0	0	0	14	0
Os09g0555550	14	12	1	1	11	10	1	3	9	7	0	7	7	4	0	10	4
Os09g0560700	14	12	0	2	12	9	0	5	9	5	0	9	5	2	0	12	2
Os10g0173000	14	10	0	4	10	9	0	5	9	8	0	6	8	7	0	7	7
Os10g0397400	14	10	4	0	6	10	1	3	9	1	0	13	1	0	0	14	0
Os10g0401000	14	10	1	3	9	10	1	3	9	3	0	11	3	0	0	14	0
Os10g0471000	14	12	0	2	12	9	0	5	9	4	0	10	4	0	0	14	0
Os10g0513900	14	11	0	3	11	9	0	5	9	2	0	12	2	0	0	14	0
Os10g0516300	14	12	0	2	12	9	0	5	9	0	0	14	0	0	0	14	0
Os10g0517500	14	9	0	5	9	9	0	5	9	3	0	11	3	1	0	13	1
Os10g0542100	14	9	0	5	9	9	0	5	9	6	0	8	6	3	0	11	3
Os11g0126900	14	11	0	3	11	9	0	5	9	8	0	6	8	5	0	9	5
Os11g0151800	14	10	1	3	9	9	0	5	9	4	0	10	4	1	0	13	1
Os11g0160400	14	12	1	1	11	10	1	3	9	7	0	7	7	1	0	13	1
Os11g0195600	14	11	1	2	10	9	0	5	9	4	0	10	4	2	0	12	2
Os11g0211800	14	9	0	5	9	9	0	5	9	7	0	7	7	6	0	8	6
Os11g0240600	14	10	1	3	9	9	0	5	9	2	0	12	2	0	0	14	0
Os11g0246166	14	12	0	2	12	9	0	5	9	3	0	11	3	0	0	14	0
Os11g0453900	14	10	0	4	10	9	0	5	9	8	0	6	8	7	0	7	7
Os11g0505300	14	11	0	3	11	9	0	5	9	5	0	9	5	0	0	14	0
Os11g0591000	14	9	0	5	9	9	0	5	9	0	0	14	0	0	0	14	0
Os11g0634200	14	9	1	4	8	9	0	5	9	0	0	14	0	0	0	14	0
Os11g0700900	14	9	1	4	8	9	0	5	9	4	0	10	4	1	0	13	1
Os12g0113500	14	10	1	3	9	10	1	3	9	7	0	7	7	3	0	11	3
Os12g0115150	14	9	0	5	9	9	0	5	9	8	0	6	8	6	0	8	6
Os12g0123700	14	10	0	4	10	9	0	5	9	8	0	6	8	7	0	7	7
Os12g0147200	14	9	0	5	9	9	0	5	9	8	0	6	8	8	0	6	8
Os12g0187800	14	12	0	2	12	9	0	5	9	6	0	8	6	4	0	10	4
Os12g0230600	14	10	1	3	9	9	0	5	9	8	0	6	8	3	0	11	3
Os12g0437800	14	11	2	1	9	10	1	3	9	7	0	7	7	5	0	9	5
Os12g0583700	14	9	0	5	9	9	0	5	9	6	0	8	6	0	0	14	0
Os12g0632700	14	10	1	3	9	9	0	5	9	0	0	14	0	0	0	14	0

## Sheet: Salt_Susceptible-score_up
GeneID	all	up1.5	dn1.5	unchange1.5	TN1.5	up2	dn2	unchange2	TN2	up5	dn5	unchange5	TN5	up10	dn10	unchange10	TN10
Os02g0649300	36	27	4	5	23	24	2	10	22	18	0	18	18	11	0	25	11
Os10g0578800	36	30	1	5	29	22	0	14	22	9	0	27	9	3	0	33	3
Os01g0214500	36	24	1	11	23	22	1	13	21	6	0	30	6	6	0	30	6
Os12g0478200	36	24	2	10	22	22	1	13	21	13	0	23	13	6	0	30	6
Os03g0268600	36	21	3	12	18	21	1	14	20	8	0	28	8	5	0	31	5
Os03g0820500	36	22	1	13	21	20	0	16	20	10	0	26	10	7	0	29	7
Os09g0325700	36	23	2	11	21	20	0	16	20	12	0	24	12	6	0	30	6
Os11g0454300	36	26	6	4	20	25	5	6	20	16	1	19	15	12	0	24	12
Os01g0644200	36	21	3	12	18	20	1	15	19	13	0	23	13	8	0	28	8
Os03g0296200	36	22	1	13	21	20	1	15	19	13	0	23	13	6	0	30	6
Os03g0723400	36	22	4	10	18	22	3	11	19	15	0	21	15	8	0	28	8
Os05g0468800	36	23	4	9	19	22	3	11	19	13	0	23	13	8	0	28	8
Os06g0498800	36	21	1	14	20	19	0	17	19	9	0	27	9	2	0	34	2
Os06g0651200	36	23	1	12	22	19	0	17	19	10	0	26	10	4	0	32	4
Os07g0154100	36	21	2	13	19	20	1	15	19	10	0	26	10	7	0	29	7
Os11g0181200	36	22	3	11	19	21	2	13	19	14	1	21	13	10	0	26	10
Os01g0256500	36	24	2	10	22	18	0	18	18	7	0	29	7	0	0	36	0
Os01g0511100	36	24	2	10	22	18	0	18	18	8	0	28	8	6	0	30	6
Os01g0705200	36	24	6	6	18	22	4	10	18	15	0	21	15	6	0	30	6
Os02g0513100	36	22	0	14	22	18	0	18	18	8	0	28	8	7	0	29	7
Os03g0230300	36	22	4	10	18	20	2	14	18	6	0	30	6	5	0	31	5
Os06g0698300	36	21	3	12	18	19	1	16	18	11	0	25	11	7	0	29	7
Os10g0492900	36	24	1	11	23	18	0	18	18	9	0	27	9	3	0	33	3
Os11g0454200	36	24	6	6	18	22	4	10	18	17	1	18	16	10	0	26	10
Os01g0654400	36	21	5	10	16	20	3	13	17	12	0	24	12	7	0	29	7
Os02g0463401	36	24	1	11	23	17	0	19	17	8	0	28	8	5	0	31	5
Os03g0133100	36	21	4	11	17	20	3	13	17	9	1	26	8	5	0	31	5
Os03g0286900	36	22	5	9	17	20	3	13	17	12	0	24	12	6	0	30	6
Os05g0195101	36	21	0	15	21	17	0	19	17	4	0	32	4	1	0	35	1
Os05g0206100	36	18	2	16	16	17	0	19	17	4	0	32	4	3	0	33	3
Os05g0360400	36	22	1	13	21	17	0	19	17	7	0	29	7	3	0	33	3
Os05g0421450	36	21	3	12	18	19	2	15	17	3	0	33	3	1	0	35	1
Os05g0421600	36	28	2	6	26	18	1	17	17	5	0	31	5	3	0	33	3
Os06g0341300	36	20	3	13	17	18	1	17	17	9	1	26	8	7	0	29	7
Os08g0444440	36	20	1	15	19	17	0	19	17	7	0	29	7	2	0	34	2
Os09g0109600	36	25	3	8	22	20	3	13	17	14	0	22	14	9	0	27	9
Os11g0454000	36	21	5	10	16	20	3	13	17	12	0	24	12	8	0	28	8
Os01g0583100	36	20	1	15	19	16	0	20	16	5	0	31	5	2	0	34	2
Os01g0658900	36	21	0	15	21	16	0	20	16	5	0	31	5	2	0	34	2
Os02g0162600	36	20	2	14	18	16	0	20	16	6	0	30	6	4	0	32	4
Os02g0191300	36	18	2	16	16	17	1	18	16	6	0	30	6	4	0	32	4
Os03g0168100	36	22	5	9	17	21	5	10	16	13	0	23	13	11	0	25	11
Os03g0266300	36	19	3	14	16	16	0	20	16	8	0	28	8	4	0	32	4
Os03g0305600	36	20	5	11	15	19	3	14	16	12	0	24	12	9	0	27	9
Os03g0340500	36	19	3	14	16	16	0	20	16	3	0	33	3	2	0	34	2
Os05g0170200	36	23	1	12	22	17	1	18	16	9	0	27	9	3	0	33	3
Os05g0439000	36	22	0	14	22	16	0	20	16	4	0	32	4	3	0	33	3
Os06g0166400	36	20	3	13	17	16	0	20	16	4	0	32	4	2	0	34	2
Os06g0553100	36	21	5	10	16	17	1	18	16	9	0	27	9	5	0	31	5
Os06g0681200	36	22	4	10	18	19	3	14	16	11	0	25	11	9	0	27	9
Os07g0638100	36	23	6	7	17	21	5	10	16	8	0	28	8	3	0	33	3
Os01g0615100	36	22	7	7	15	19	4	13	15	13	0	23	13	10	0	26	10
Os01g0794400	36	22	2	12	20	15	0	21	15	5	0	31	5	3	0	33	3
Os01g0826000	36	16	4	16	12	15	0	21	15	2	0	34	2	0	0	36	0
Os01g0944100	36	16	1	19	15	15	0	21	15	12	0	24	12	3	0	33	3
Os01g0948600	36	16	1	19	15	15	0	21	15	1	0	35	1	1	0	35	1
Os02g0669100	36	20	6	10	14	19	4	13	15	8	0	28	8	2	0	34	2
Os02g0782500	36	16	3	17	13	15	0	21	15	9	0	27	9	4	0	32	4
Os03g0623100	36	20	3	13	17	17	2	17	15	8	0	28	8	4	0	32	4
Os03g0643300	36	20	3	13	17	15	0	21	15	2	0	34	2	1	0	35	1
Os03g0820300	36	19	2	15	17	16	1	19	15	7	0	29	7	6	0	30	6
Os04g0511200	36	20	4	12	16	18	3	15	15	11	0	25	11	5	0	31	5
Os04g0564700	36	18	0	18	18	15	0	21	15	3	0	33	3	0	0	36	0
Os05g0119000	36	22	0	14	22	15	0	21	15	1	0	35	1	0	0	36	0
Os05g0355400	36	22	4	10	18	15	0	21	15	4	0	32	4	1	0	35	1
Os05g0542500	36	25	6	5	19	20	5	11	15	17	0	19	17	11	0	25	11
Os06g0246500	36	20	2	14	18	16	1	19	15	7	0	29	7	1	0	35	1
Os07g0418600	36	19	4	13	15	16	1	19	15	9	0	27	9	7	0	29	7
Os07g0418700	36	19	2	15	17	17	2	17	15	10	0	26	10	7	0	29	7
Os07g0687900	36	20	0	16	20	15	0	21	15	5	0	31	5	0	0	36	0
Os08g0104400	36	20	5	11	15	18	3	15	15	13	1	22	12	9	1	26	8
Os08g0327700	36	19	4	13	15	18	3	15	15	5	0	31	5	1	0	35	1
Os08g0485400	36	21	1	14	20	16	1	19	15	5	0	31	5	1	0	35	1
Os09g0425200	36	19	0	17	19	15	0	21	15	3	0	33	3	0	0	36	0
Os09g0572400	36	18	4	14	14	15	0	21	15	2	0	34	2	1	0	35	1
Os10g0345100	36	20	3	13	17	15	0	21	15	3	0	33	3	1	0	35	1
Os11g0533400	36	21	2	13	19	17	2	17	15	11	0	25	11	7	0	29	7
Os11g0601700	36	19	0	17	19	15	0	21	15	2	0	34	2	0	0	36	0
Os12g0153200	36	20	3	13	17	15	0	21	15	3	0	33	3	0	0	36	0
Os12g0187800	36	18	2	16	16	16	1	19	15	10	0	26	10	6	0	30	6
Os12g0510750	36	19	4	13	15	16	1	19	15	5	0	31	5	3	0	33	3
Os12g0552700	36	23	0	13	23	15	0	21	15	0	0	36	0	0	0	36	0
Os01g0225000	36	20	1	15	19	15	1	20	14	9	0	27	9	6	0	30	6
Os01g0571300	36	19	2	15	17	14	0	22	14	4	0	32	4	0	0	36	0
Os01g0846300	36	21	3	12	18	16	2	18	14	1	0	35	1	0	0	36	0
Os01g0849000	36	24	1	11	23	15	1	20	14	5	0	31	5	2	0	34	2
Os01g0863300	36	20	2	14	18	15	1	20	14	5	0	31	5	4	0	32	4
Os01g0867300	36	19	3	14	16	14	0	22	14	5	0	31	5	1	0	35	1
Os01g0867400	36	17	2	17	15	15	1	20	14	1	0	35	1	0	0	36	0
Os02g0332450	36	16	1	19	15	15	1	20	14	5	0	31	5	1	0	35	1
Os02g0526400	36	22	5	9	17	16	2	18	14	8	0	28	8	5	0	31	5
Os02g0657850	36	18	6	12	12	17	3	16	14	3	0	33	3	1	0	35	1
Os02g0707900	36	19	1	16	18	14	0	22	14	4	0	32	4	3	0	33	3
Os02g0755900	36	15	4	17	11	14	0	22	14	6	0	30	6	2	0	34	2
Os02g0783700	36	16	4	16	12	15	1	20	14	6	0	30	6	3	0	33	3
Os02g0824500	36	19	0	17	19	14	0	22	14	7	0	29	7	2	0	34	2
Os03g0305100	36	16	1	19	15	14	0	22	14	0	0	36	0	0	0	36	0
Os03g0374600	36	18	2	16	16	15	1	20	14	8	0	28	8	4	0	32	4
Os03g0607200	36	20	2	14	18	14	0	22	14	2	0	34	2	1	0	35	1
Os03g0689300	36	16	2	18	14	14	0	22	14	5	0	31	5	0	0	36	0
Os03g0818100	36	17	1	18	16	14	0	22	14	6	0	30	6	2	0	34	2
Os03g0826900	36	15	1	20	14	14	0	22	14	9	0	27	9	5	0	31	5
Os05g0122700	36	21	1	14	20	15	1	20	14	9	0	27	9	6	0	30	6
Os05g0130100	36	22	1	13	21	14	0	22	14	5	0	31	5	3	0	33	3
Os05g0195200	36	16	3	17	13	14	0	22	14	4	0	32	4	2	0	34	2
Os05g0460000	36	19	2	15	17	14	0	22	14	7	0	29	7	1	0	35	1
Os05g0475400	36	16	2	18	14	14	0	22	14	8	0	28	8	4	0	32	4
Os05g0501400	36	14	2	20	12	14	0	22	14	2	0	34	2	1	0	35	1
Os05g0550600	36	22	1	13	21	14	0	22	14	8	0	28	8	6	0	30	6
Os06g0592500	36	21	3	12	18	16	2	18	14	2	0	34	2	0	0	36	0
Os06g0661500	36	18	0	18	18	14	0	22	14	3	0	33	3	0	0	36	0
Os06g0668200	36	16	2	18	14	14	0	22	14	8	0	28	8	4	0	32	4
Os06g0683100	36	18	4	14	14	15	1	20	14	6	0	30	6	2	0	34	2
Os06g0710001	36	20	0	16	20	14	0	22	14	5	0	31	5	4	0	32	4
Os06g0716750	36	17	1	18	16	15	1	20	14	10	1	25	9	5	1	30	4
Os07g0516400	36	22	4	10	18	18	4	14	14	11	0	25	11	4	0	32	4
Os07g0584100	36	18	1	17	17	14	0	22	14	5	0	31	5	0	0	36	0
Os08g0205800	36	18	2	16	16	15	1	20	14	5	0	31	5	5	0	31	5
Os09g0400700	36	18	2	16	16	14	0	22	14	6	0	30	6	1	0	35	1
Os09g0491740	36	18	7	11	11	16	2	18	14	7	0	29	7	3	0	33	3
Os09g0563225	36	18	2	16	16	16	2	18	14	2	0	34	2	1	0	35	1
Os10g0173000	36	20	4	12	16	15	1	20	14	9	0	27	9	5	0	31	5
Os10g0421400	36	20	2	14	18	15	1	20	14	2	0	34	2	0	0	36	0
Os10g0450900	36	16	3	17	13	14	0	22	14	5	0	31	5	3	0	33	3
Os10g0505900	36	21	5	10	16	17	3	16	14	12	0	24	12	8	0	28	8
Os10g0521000	36	19	2	15	17	15	1	20	14	6	0	30	6	0	0	36	0
Os10g0548100	36	21	5	10	16	16	2	18	14	9	0	27	9	4	0	32	4
Os10g0558700	36	18	4	14	14	16	2	18	14	4	0	32	4	0	0	36	0
Os11g0210201	36	17	8	11	9	17	3	16	14	4	0	32	4	0	0	36	0
Os11g0453900	36	21	6	9	15	18	4	14	14	7	1	28	6	4	0	32	4
Os12g0123700	36	20	2	14	18	15	1	20	14	4	0	32	4	2	0	34	2
Os12g0147200	36	20	2	14	18	16	2	18	14	8	0	28	8	5	0	31	5
Os01g0162500	36	13	1	22	12	13	0	23	13	3	0	33	3	1	0	35	1
Os01g0192300	36	17	1	18	16	13	0	23	13	5	0	31	5	0	0	36	0
Os01g0225600	36	18	5	13	13	16	3	17	13	13	0	23	13	5	0	31	5
Os01g0283300	36	16	2	18	14	13	0	23	13	4	0	32	4	0	0	36	0
Os01g0623200	36	19	3	14	16	14	1	21	13	4	0	32	4	3	0	33	3
Os01g0633400	36	16	2	18	14	13	0	23	13	2	0	34	2	1	0	35	1
Os01g0644000	36	17	4	15	13	14	1	21	13	7	0	29	7	4	0	32	4
Os01g0644500	36	21	3	12	18	16	3	17	13	0	0	36	0	0	0	36	0
Os01g0702500	36	16	2	18	14	14	1	21	13	4	0	32	4	1	0	35	1
Os01g0716500	36	17	3	16	14	13	0	23	13	2	0	34	2	0	0	36	0
Os01g0962100	36	20	3	13	17	13	0	23	13	7	0	29	7	1	0	35	1
Os01g0974900	36	19	4	13	15	15	2	19	13	1	0	35	1	0	0	36	0
Os02g0527200	36	19	4	13	15	16	3	17	13	6	0	30	6	4	0	32	4
Os02g0612900	36	15	2	19	13	13	0	23	13	6	0	30	6	1	0	35	1
Os02g0733900	36	19	2	15	17	14	1	21	13	5	0	31	5	3	0	33	3
Os02g0736400	36	15	1	20	14	13	0	23	13	4	0	32	4	3	0	33	3
Os03g0111300	36	20	1	15	19	13	0	23	13	9	0	27	9	6	0	30	6
Os03g0802200	36	17	3	16	14	13	0	23	13	7	0	29	7	3	0	33	3
Os03g0820400	36	18	1	17	17	14	1	21	13	6	0	30	6	2	0	34	2
Os04g0167875	36	22	7	7	15	18	5	13	13	9	1	26	8	6	0	30	6
Os04g0223500	36	18	5	13	13	13	0	23	13	4	0	32	4	1	0	35	1
Os04g0266900	36	15	6	15	9	14	1	21	13	1	0	35	1	0	0	36	0
Os04g0415800	36	23	2	11	21	14	1	21	13	11	0	25	11	10	0	26	10
Os04g0444250	36	17	2	17	15	14	1	21	13	8	1	27	7	4	1	31	3
Os04g0460300	36	17	1	18	16	13	0	23	13	8	0	28	8	5	0	31	5
Os04g0589800	36	19	4	13	15	16	3	17	13	11	1	24	10	8	0	28	8
Os05g0151200	36	17	5	14	12	16	3	17	13	10	1	25	9	4	0	32	4
Os05g0171900	36	18	2	16	16	14	1	21	13	7	0	29	7	5	0	31	5
Os05g0324700	36	19	7	10	12	15	2	19	13	6	0	30	6	1	0	35	1
Os05g0373900	36	20	5	11	15	18	5	13	13	12	0	24	12	8	0	28	8
Os05g0457200	36	19	0	17	19	13	0	23	13	3	0	33	3	2	0	34	2
Os05g0519700	36	17	1	18	16	13	0	23	13	1	0	35	1	0	0	36	0
Os05g0526900	36	16	3	17	13	14	1	21	13	3	0	33	3	0	0	36	0
Os05g0562300	36	17	1	18	16	13	0	23	13	3	0	33	3	0	0	36	0
Os05g0574600	36	14	0	22	14	13	0	23	13	5	0	31	5	3	0	33	3
Os05g0595100	36	21	3	12	18	14	1	21	13	5	0	31	5	2	0	34	2
Os06g0110200	36	15	1	20	14	14	1	21	13	6	0	30	6	0	0	36	0
Os06g0195800	36	16	2	18	14	13	0	23	13	3	0	33	3	2	0	34	2
Os06g0223700	36	19	4	13	15	15	2	19	13	6	0	30	6	2	0	34	2
Os06g0318800	36	18	3	15	15	14	1	21	13	5	0	31	5	1	0	35	1
Os06g0662550	36	19	3	14	16	14	1	21	13	7	0	29	7	6	0	30	6
Os07g0673900	36	19	3	14	16	14	1	21	13	6	0	30	6	3	0	33	3
Os07g0693500	36	17	4	15	13	14	1	21	13	4	0	32	4	1	0	35	1
Os08g0110600	36	19	1	16	18	13	0	23	13	4	0	32	4	2	0	34	2
Os08g0425800	36	21	0	15	21	13	0	23	13	6	0	30	6	0	0	36	0
Os08g0478700	36	23	0	13	23	13	0	23	13	0	0	36	0	0	0	36	0
Os08g0546800	36	16	2	18	14	14	1	21	13	7	0	29	7	4	0	32	4
Os08g0557800	36	20	2	14	18	14	1	21	13	1	0	35	1	0	0	36	0
Os08g0558100	36	15	1	20	14	13	0	23	13	4	0	32	4	0	0	36	0
Os09g0458800	36	19	5	12	14	15	2	19	13	5	0	31	5	1	0	35	1
Os09g0513500	36	19	2	15	17	14	1	21	13	2	0	34	2	0	0	36	0
Os10g0517500	36	18	5	13	13	16	3	17	13	7	0	29	7	4	0	32	4
Os11g0147150	36	18	4	14	14	13	0	23	13	6	0	30	6	3	0	33	3
Os11g0151800	36	15	1	20	14	14	1	21	13	5	0	31	5	2	0	34	2
Os11g0451700	36	20	6	10	14	18	5	13	13	12	1	23	11	7	0	29	7
Os12g0530300	36	13	1	22	12	13	0	23	13	3	0	33	3	1	0	35	1
Os12g0597500	36	15	0	21	15	13	0	23	13	3	0	33	3	1	0	35	1
Os01g0124650	36	19	5	12	14	15	3	18	12	7	0	29	7	4	0	32	4
Os01g0228500	36	14	2	20	12	12	0	24	12	7	0	29	7	4	0	32	4
Os01g0385400	36	17	2	17	15	13	1	22	12	9	0	27	9	6	0	30	6
Os01g0699400	36	17	7	12	10	13	1	22	12	6	0	30	6	4	0	32	4
Os01g0884300	36	19	2	15	17	12	0	24	12	4	0	32	4	0	0	36	0
Os01g0944900	36	18	4	14	14	14	2	20	12	6	0	30	6	2	0	34	2
Os02g0186800	36	20	0	16	20	12	0	24	12	0	0	36	0	0	0	36	0
Os02g0622500	36	17	0	19	17	12	0	24	12	4	0	32	4	0	0	36	0
Os02g0783625	36	18	3	15	15	12	0	24	12	8	0	28	8	5	0	31	5
Os03g0170900	36	14	0	22	14	12	0	24	12	2	0	34	2	0	0	36	0
Os03g0231600	36	17	4	15	13	15	3	18	12	5	0	31	5	0	0	36	0
Os03g0241900	36	18	1	17	17	12	0	24	12	2	0	34	2	1	0	35	1
Os03g0244200	36	19	0	17	19	12	0	24	12	9	0	27	9	2	0	34	2
Os03g0266900	36	16	3	17	13	13	1	22	12	6	0	30	6	4	0	32	4
Os03g0305550	36	16	3	17	13	14	2	20	12	8	0	28	8	4	0	32	4
Os03g0561283	36	13	1	22	12	12	0	24	12	0	0	36	0	0	0	36	0
Os03g0624300	36	16	2	18	14	12	0	24	12	4	0	32	4	2	0	34	2
Os03g0776900	36	18	5	13	13	13	1	22	12	1	0	35	1	0	0	36	0
Os03g0815100	36	17	3	16	14	12	0	24	12	5	0	31	5	4	0	32	4
Os03g0826800	36	18	6	12	12	17	5	14	12	7	0	29	7	4	0	32	4
Os04g0107900	36	13	3	20	10	12	0	24	12	6	0	30	6	2	0	34	2
Os04g0541700	36	20	0	16	20	12	0	24	12	4	0	32	4	1	0	35	1
Os04g0610600	36	19	4	13	15	15	3	18	12	6	0	30	6	3	0	33	3
Os04g0684800	36	22	2	12	20	12	0	24	12	1	0	35	1	0	0	36	0
Os05g0138300	36	17	0	19	17	12	0	24	12	5	0	31	5	1	0	35	1
Os05g0171200	36	14	0	22	14	12	0	24	12	4	0	32	4	1	0	35	1
Os05g0299101	36	13	1	22	12	12	0	24	12	1	0	35	1	0	0	36	0
Os05g0439100	36	20	0	16	20	12	0	24	12	2	0	34	2	0	0	36	0
Os05g0560200	36	17	2	17	15	13	1	22	12	1	0	35	1	1	0	35	1
Os05g0575000	36	16	6	14	10	14	2	20	12	7	0	29	7	5	0	31	5
Os06g0160700	36	17	4	15	13	13	1	22	12	2	0	34	2	0	0	36	0
Os06g0503400	36	13	0	23	13	12	0	24	12	1	0	35	1	0	0	36	0
Os06g0553001	36	17	3	16	14	12	0	24	12	8	0	28	8	3	0	33	3
Os07g0147550	36	16	2	18	14	13	1	22	12	4	0	32	4	1	0	35	1
Os07g0164800	36	15	3	18	12	13	1	22	12	3	0	33	3	0	0	36	0
Os07g0192000	36	17	6	13	11	14	2	20	12	6	0	30	6	3	0	33	3
Os07g0633200	36	17	1	18	16	12	0	24	12	5	0	31	5	1	0	35	1
Os07g0656200	36	17	1	18	16	12	0	24	12	5	0	31	5	3	0	33	3
Os07g0684000	36	18	1	17	17	12	0	24	12	3	0	33	3	0	0	36	0
Os08g0153900	36	20	2	14	18	12	0	24	12	4	0	32	4	3	0	33	3
Os08g0233000	36	16	6	14	10	16	4	16	12	7	1	28	6	1	0	35	1
Os08g0374600	36	16	2	18	14	13	1	22	12	7	0	29	7	4	0	32	4
Os08g0387050	36	17	4	15	13	13	1	22	12	5	0	31	5	1	0	35	1
Os08g0467500	36	16	1	19	15	12	0	24	12	3	0	33	3	2	0	34	2
Os08g0545200	36	14	0	22	14	12	0	24	12	3	0	33	3	0	0	36	0
Os08g0549900	36	17	1	18	16	12	0	24	12	4	0	32	4	0	0	36	0
Os10g0450800	36	15	0	21	15	12	0	24	12	6	0	30	6	1	0	35	1
Os10g0463800	36	18	5	13	13	14	2	20	12	4	0	32	4	0	0	36	0
Os10g0546400	36	17	0	19	17	12	0	24	12	2	0	34	2	1	0	35	1
Os11g0106700	36	14	1	21	13	12	0	24	12	4	0	32	4	0	0	36	0
Os11g0112200	36	12	0	24	12	12	0	24	12	3	0	33	3	1	0	35	1
Os11g0126900	36	18	2	16	16	13	1	22	12	8	0	28	8	4	0	32	4
Os12g0106000	36	14	2	20	12	12	0	24	12	3	0	33	3	0	0	36	0
Os12g0552400	36	17	0	19	17	12	0	24	12	2	0	34	2	0	0	36	0
Os01g0159000	36	16	2	18	14	11	0	25	11	5	0	31	5	1	0	35	1
Os01g0159800	36	16	3	17	13	12	1	23	11	2	0	34	2	0	0	36	0
Os01g0160100	36	16	3	17	13	12	1	23	11	2	0	34	2	0	0	36	0
Os01g0184100	36	17	2	17	15	11	0	25	11	7	0	29	7	2	0	34	2
Os01g0185400	36	15	1	20	14	11	0	25	11	2	0	34	2	0	0	36	0
Os01g0227100	36	16	1	19	15	11	0	25	11	2	0	34	2	0	0	36	0
Os01g0307686	36	15	4	17	11	12	1	23	11	6	0	30	6	4	0	32	4
Os01g0382000	36	15	6	15	9	13	2	21	11	6	0	30	6	3	0	33	3
Os01g0585100	36	18	1	17	17	11	0	25	11	3	0	33	3	0	0	36	0
Os01g0609300	36	15	7	14	8	12	1	23	11	4	0	32	4	1	0	35	1
Os01g0627500	36	14	1	21	13	11	0	25	11	2	0	34	2	0	0	36	0
Os01g0699500	36	14	0	22	14	11	0	25	11	5	0	31	5	2	0	34	2
Os01g0701900	36	14	2	20	12	11	0	25	11	3	0	33	3	0	0	36	0
Os01g0738400	36	13	1	22	12	11	0	25	11	4	0	32	4	1	0	35	1
Os01g0800300	36	14	1	21	13	11	0	25	11	2	0	34	2	0	0	36	0
Os01g0805400	36	14	1	21	13	11	0	25	11	5	0	31	5	0	0	36	0
Os01g0844300	36	17	2	17	15	11	0	25	11	1	0	35	1	0	0	36	0
Os01g0866500	36	17	0	19	17	11	0	25	11	2	0	34	2	0	0	36	0
Os01g0884450	36	13	2	21	11	13	2	21	11	12	2	22	10	12	2	22	10
Os01g0936850	36	15	2	19	13	11	0	25	11	0	0	36	0	0	0	36	0
Os01g0959750	36	16	6	14	10	12	1	23	11	0	0	36	0	0	0	36	0
Os01g0976300	36	18	1	17	17	12	1	23	11	7	0	29	7	4	0	32	4
Os02g0122600	36	13	2	21	11	11	0	25	11	1	0	35	1	0	0	36	0
Os02g0134300	36	18	1	17	17	12	1	23	11	2	0	34	2	0	0	36	0
Os02g0203300	36	12	1	23	11	11	0	25	11	0	0	36	0	0	0	36	0
Os02g0215200	36	16	5	15	11	12	1	23	11	1	0	35	1	0	0	36	0
Os02g0313700	36	13	2	21	11	11	0	25	11	2	0	34	2	0	0	36	0
Os02g0533800	36	15	4	17	11	13	2	21	11	4	0	32	4	1	0	35	1
Os02g0574500	36	13	0	23	13	11	0	25	11	0	0	36	0	0	0	36	0
Os02g0629000	36	15	5	16	10	13	2	21	11	7	0	29	7	2	0	34	2
Os02g0638650	36	15	4	17	11	11	0	25	11	1	0	35	1	0	0	36	0
Os02g0658200	36	15	2	19	13	11	0	25	11	1	0	35	1	0	0	36	0
Os02g0671100	36	14	4	18	10	12	1	23	11	4	0	32	4	0	0	36	0
Os02g0736700	36	17	3	16	14	11	0	25	11	1	0	35	1	0	0	36	0
Os02g0774200	36	13	5	18	8	12	1	23	11	5	0	31	5	0	0	36	0
Os02g0807000	36	13	3	20	10	11	0	25	11	1	0	35	1	0	0	36	0
Os03g0130300	36	17	5	14	12	14	3	19	11	8	0	28	8	5	0	31	5
Os03g0136500	36	15	0	21	15	11	0	25	11	0	0	36	0	0	0	36	0
Os03g0154000	36	14	2	20	12	11	0	25	11	5	0	31	5	0	0	36	0
Os03g0168200	36	18	2	16	16	11	0	25	11	5	0	31	5	1	0	35	1
Os03g0180900	36	14	10	12	4	12	1	23	11	8	0	28	8	3	0	33	3
Os03g0288000	36	15	6	15	9	13	2	21	11	7	0	29	7	5	0	31	5
Os03g0327800	36	14	0	22	14	11	0	25	11	3	0	33	3	0	0	36	0
Os03g0356414	36	16	1	19	15	11	0	25	11	0	0	36	0	0	0	36	0
Os03g0648400	36	17	0	19	17	11	0	25	11	0	0	36	0	0	0	36	0
Os03g0663400	36	16	9	11	7	13	2	21	11	4	0	32	4	4	0	32	4
Os03g0712800	36	12	3	21	9	11	0	25	11	6	0	30	6	3	0	33	3
Os03g0719400	36	15	2	19	13	11	0	25	11	3	0	33	3	2	0	34	2
Os03g0729000	36	15	2	19	13	11	0	25	11	5	0	31	5	1	0	35	1
Os03g0790500	36	17	8	11	9	15	4	17	11	7	0	29	7	4	0	32	4
Os03g0829200	36	13	2	21	11	11	0	25	11	6	0	30	6	4	0	32	4
Os03g0835400	36	13	0	23	13	11	0	25	11	3	0	33	3	0	0	36	0
Os04g0581800	36	18	2	16	16	11	0	25	11	1	0	35	1	0	0	36	0
Os04g0674400	36	17	1	18	16	11	0	25	11	4	0	32	4	0	0	36	0
Os04g0677650	36	17	3	16	14	13	2	21	11	5	0	31	5	4	0	32	4
Os05g0119100	36	14	4	18	10	12	1	23	11	7	0	29	7	1	0	35	1
Os05g0125500	36	14	0	22	14	11	0	25	11	3	0	33	3	2	0	34	2
Os05g0179950	36	13	2	21	11	11	0	25	11	2	0	34	2	0	0	36	0
Os05g0361000	36	15	1	20	14	11	0	25	11	1	0	35	1	0	0	36	0
Os05g0410500	36	17	1	18	16	11	0	25	11	8	0	28	8	3	0	33	3
Os05g0557200	36	16	1	19	15	11	0	25	11	3	0	33	3	0	0	36	0
Os05g0582500	36	14	3	19	11	12	1	23	11	9	0	27	9	5	0	31	5
Os06g0103300	36	17	0	19	17	11	0	25	11	2	0	34	2	0	0	36	0
Os06g0127100	36	15	1	20	14	11	0	25	11	5	0	31	5	5	0	31	5
Os06g0133400	36	17	3	16	14	11	0	25	11	5	0	31	5	1	0	35	1
Os06g0146800	36	12	0	24	12	11	0	25	11	4	0	32	4	3	0	33	3
Os06g0147300	36	16	7	13	9	14	3	19	11	3	0	33	3	0	0	36	0
Os06g0300500	36	16	2	18	14	11	0	25	11	4	0	32	4	1	0	35	1
Os06g0602800	36	17	0	19	17	11	0	25	11	1	0	35	1	0	0	36	0
Os06g0710401	36	18	0	18	18	11	0	25	11	2	0	34	2	1	0	35	1
Os07g0550500	36	16	2	18	14	11	0	25	11	4	0	32	4	0	0	36	0
Os07g0638300	36	15	2	19	13	11	0	25	11	7	0	29	7	4	0	32	4
Os07g0683600	36	15	1	20	14	11	0	25	11	6	0	30	6	4	0	32	4
Os08g0112300	36	14	2	20	12	13	2	21	11	8	0	28	8	5	0	31	5
Os08g0307601	36	14	0	22	14	11	0	25	11	0	0	36	0	0	0	36	0
Os08g0385000	36	16	0	20	16	11	0	25	11	3	0	33	3	2	0	34	2
Os08g0412800	36	14	0	22	14	11	0	25	11	2	0	34	2	0	0	36	0
Os08g0442900	36	15	2	19	13	12	1	23	11	5	0	31	5	3	0	33	3
Os08g0508000	36	16	8	12	8	14	3	19	11	9	0	27	9	5	0	31	5
Os08g0519700	36	15	5	16	10	11	0	25	11	0	0	36	0	0	0	36	0
Os09g0115900	36	14	4	18	10	13	2	21	11	8	2	26	6	2	0	34	2
Os09g0380050	36	14	0	22	14	11	0	25	11	2	0	34	2	1	0	35	1
Os09g0424401	36	12	3	21	9	12	1	23	11	8	1	27	7	8	1	27	7
Os09g0426000	36	19	0	17	19	11	0	25	11	5	0	31	5	0	0	36	0
Os09g0464066	36	17	5	14	12	13	2	21	11	3	0	33	3	2	0	34	2
Os09g0491756	36	15	0	21	15	11	0	25	11	1	0	35	1	0	0	36	0
Os09g0539000	36	13	5	18	8	11	0	25	11	0	0	36	0	0	0	36	0
Os10g0360100	36	18	5	13	13	14	3	19	11	9	0	27	9	4	0	32	4
Os10g0501500	36	16	1	19	15	11	0	25	11	2	0	34	2	0	0	36	0
Os10g0516300	36	15	0	21	15	11	0	25	11	3	0	33	3	0	0	36	0
Os10g0563200	36	14	0	22	14	11	0	25	11	0	0	36	0	0	0	36	0
Os10g0572300	36	15	1	20	14	11	0	25	11	2	0	34	2	0	0	36	0
Os11g0160100	36	20	1	15	19	11	0	25	11	3	0	33	3	0	0	36	0
Os12g0183100	36	13	0	23	13	11	0	25	11	5	0	31	5	1	0	35	1
Os12g0230600	36	14	3	19	11	11	0	25	11	7	0	29	7	3	0	33	3
Os12g0255850	36	12	0	24	12	11	0	25	11	3	0	33	3	1	0	35	1
Os12g0635400	36	15	5	16	10	12	1	23	11	3	0	33	3	1	0	35	1
Os01g0130000	36	11	6	19	5	10	0	26	10	1	0	35	1	0	0	36	0
Os01g0135700	36	16	4	16	12	11	1	24	10	4	0	32	4	1	0	35	1
Os01g0369800	36	18	6	12	12	14	4	18	10	2	0	34	2	0	0	36	0
Os01g0606000	36	12	2	22	10	10	0	26	10	4	0	32	4	1	0	35	1
Os01g0654100	36	15	2	19	13	10	0	26	10	3	0	33	3	1	0	35	1
Os01g0674400	36	19	5	12	14	13	3	20	10	1	0	35	1	0	0	36	0
Os01g0692000	36	14	3	19	11	10	0	26	10	0	0	36	0	0	0	36	0
Os01g0719150	36	11	2	23	9	10	0	26	10	1	0	35	1	0	0	36	0
Os01g0731100	36	14	1	21	13	11	1	24	10	1	0	35	1	0	0	36	0
Os01g0752500	36	15	1	20	14	10	0	26	10	0	0	36	0	0	0	36	0
Os01g0772400	36	15	1	20	14	10	0	26	10	3	0	33	3	0	0	36	0
Os01g0850100	36	13	2	21	11	11	1	24	10	2	0	34	2	1	0	35	1
Os01g0850700	36	12	1	23	11	10	0	26	10	3	0	33	3	1	0	35	1
Os01g0954000	36	20	2	14	18	10	0	26	10	1	0	35	1	1	0	35	1
Os01g0955100	36	14	11	11	3	12	2	22	10	4	0	32	4	1	0	35	1
Os02g0136150	36	16	2	18	14	10	0	26	10	0	0	36	0	0	0	36	0
Os02g0140800	36	14	2	20	12	12	2	22	10	4	0	32	4	1	0	35	1
Os02g0175950	36	14	1	21	13	10	0	26	10	1	0	35	1	0	0	36	0
Os02g0191600	36	13	0	23	13	10	0	26	10	4	0	32	4	2	0	34	2
Os02g0196800	36	11	1	24	10	10	0	26	10	3	0	33	3	1	0	35	1
Os02g0209400	36	12	3	21	9	10	0	26	10	2	0	34	2	0	0	36	0
Os02g0226350	36	14	1	21	13	10	0	26	10	3	0	33	3	0	0	36	0
Os02g0232000	36	17	3	16	14	12	2	22	10	5	0	31	5	0	0	36	0
Os02g0259900	36	12	2	22	10	11	1	24	10	1	0	35	1	0	0	36	0
Os02g0466400	36	12	4	20	8	12	2	22	10	8	0	28	8	4	0	32	4
Os02g0580900	36	18	0	18	18	10	0	26	10	2	0	34	2	0	0	36	0
Os02g0592200	36	14	0	22	14	10	0	26	10	1	0	35	1	0	0	36	0
Os02g0644000	36	18	1	17	17	10	0	26	10	0	0	36	0	0	0	36	0
Os02g0682300	36	12	4	20	8	12	2	22	10	8	0	28	8	4	0	32	4
Os03g0118450	36	14	0	22	14	10	0	26	10	1	0	35	1	0	0	36	0
Os03g0159600	36	15	1	20	14	10	0	26	10	2	0	34	2	1	0	35	1
Os03g0183200	36	18	1	17	17	11	1	24	10	0	0	36	0	0	0	36	0
Os03g0184550	36	13	2	21	11	11	1	24	10	4	0	32	4	0	0	36	0
Os03g0200200	36	16	1	19	15	10	0	26	10	6	0	30	6	3	0	33	3
Os03g0397600	36	14	2	20	12	11	1	24	10	6	0	30	6	3	0	33	3
Os03g0596900	36	16	1	19	15	10	0	26	10	1	0	35	1	1	0	35	1
Os03g0645900	36	17	0	19	17	10	0	26	10	2	0	34	2	0	0	36	0
Os03g0694000	36	15	4	17	11	11	1	24	10	6	0	30	6	4	0	32	4
Os03g0725100	36	16	3	17	13	10	0	26	10	0	0	36	0	0	0	36	0
Os03g0734200	36	16	5	15	11	11	1	24	10	2	0	34	2	2	0	34	2
Os03g0739700	36	14	3	19	11	11	1	24	10	2	0	34	2	1	0	35	1
Os03g0745000	36	14	1	21	13	10	0	26	10	2	0	34	2	1	0	35	1
Os03g0748700	36	10	2	24	8	10	0	26	10	0	0	36	0	0	0	36	0
Os03g0807900	36	18	0	18	18	10	0	26	10	1	0	35	1	1	0	35	1
Os04g0386700	36	12	3	21	9	11	1	24	10	6	0	30	6	1	0	35	1
Os04g0398000	36	13	5	18	8	10	0	26	10	2	0	34	2	0	0	36	0
Os04g0447700	36	16	6	14	10	13	3	20	10	3	1	32	2	0	0	36	0
Os04g0448500	36	14	0	22	14	10	0	26	10	3	0	33	3	0	0	36	0
Os04g0486950	36	14	5	17	9	12	2	22	10	5	0	31	5	4	0	32	4
Os04g0571300	36	13	1	22	12	10	0	26	10	2	0	34	2	0	0	36	0
Os04g0623500	36	12	3	21	9	11	1	24	10	5	0	31	5	3	0	33	3
Os04g0634800	36	15	4	17	11	10	0	26	10	2	0	34	2	1	0	35	1
Os04g0675400	36	13	0	23	13	10	0	26	10	5	0	31	5	3	0	33	3
Os05g0115100	36	18	2	16	16	10	0	26	10	6	0	30	6	2	0	34	2
Os05g0206600	36	18	3	15	15	10	0	26	10	3	0	33	3	0	0	36	0
Os05g0212250	36	16	2	18	14	12	2	22	10	0	0	36	0	0	0	36	0
Os05g0244700	36	16	2	18	14	11	1	24	10	1	0	35	1	0	0	36	0
Os05g0298200	36	15	1	20	14	10	0	26	10	3	0	33	3	0	0	36	0
Os05g0344200	36	13	1	22	12	10	0	26	10	4	0	32	4	2	0	34	2
Os05g0359966	36	13	1	22	12	10	0	26	10	3	0	33	3	0	0	36	0
Os05g0456900	36	13	3	20	10	11	1	24	10	1	0	35	1	0	0	36	0
Os05g0463900	36	17	0	19	17	10	0	26	10	1	0	35	1	0	0	36	0
Os05g0525900	36	14	7	15	7	13	3	20	10	3	0	33	3	1	0	35	1
Os05g0528950	36	15	2	19	13	10	0	26	10	1	0	35	1	0	0	36	0
Os05g0569500	36	12	1	23	11	10	0	26	10	3	0	33	3	0	0	36	0
Os05g0572700	36	14	2	20	12	11	1	24	10	6	0	30	6	3	0	33	3
Os05g0588900	36	13	3	20	10	10	0	26	10	2	0	34	2	0	0	36	0
Os06g0115800	36	20	2	14	18	10	0	26	10	1	0	35	1	0	0	36	0
Os06g0146600	36	12	0	24	12	10	0	26	10	1	0	35	1	0	0	36	0
Os06g0179200	36	15	0	21	15	10	0	26	10	1	0	35	1	0	0	36	0
Os06g0229000	36	17	7	12	10	14	4	18	10	7	0	29	7	2	0	34	2
Os06g0324400	36	16	2	18	14	11	1	24	10	6	0	30	6	4	0	32	4
Os06g0335975	36	19	9	8	10	14	4	18	10	3	1	32	2	2	1	33	1
Os06g0356800	36	17	3	16	14	10	0	26	10	5	0	31	5	3	0	33	3
Os06g0594400	36	12	3	21	9	11	1	24	10	4	0	32	4	1	0	35	1
Os06g0617800	36	15	0	21	15	10	0	26	10	0	0	36	0	0	0	36	0
Os06g0682900	36	15	0	21	15	10	0	26	10	5	0	31	5	2	0	34	2
Os07g0190800	36	14	3	19	11	10	0	26	10	0	0	36	0	0	0	36	0
Os07g0418500	36	15	3	18	12	11	1	24	10	3	0	33	3	1	0	35	1
Os07g0586100	36	12	2	22	10	11	1	24	10	3	0	33	3	2	0	34	2
Os07g0638400	36	18	7	11	11	15	5	16	10	6	1	29	5	1	0	35	1
Os07g0669650	36	18	1	17	17	10	0	26	10	1	0	35	1	0	0	36	0
Os08g0170800	36	17	1	18	16	10	0	26	10	0	0	36	0	0	0	36	0
Os08g0206466	36	15	0	21	15	10	0	26	10	0	0	36	0	0	0	36	0
Os08g0374701	36	12	3	21	9	12	2	22	10	6	0	30	6	2	0	34	2
Os08g0458200	36	10	1	25	9	10	0	26	10	3	0	33	3	3	0	33	3
Os08g0518800	36	17	6	13	11	13	3	20	10	3	0	33	3	0	0	36	0
Os08g0559400	36	13	0	23	13	10	0	26	10	0	0	36	0	0	0	36	0
Os09g0278000	36	12	2	22	10	11	1	24	10	4	0	32	4	3	0	33	3
Os09g0442100	36	16	0	20	16	10	0	26	10	4	0	32	4	2	0	34	2
Os09g0452900	36	15	1	20	14	10	0	26	10	2	0	34	2	0	0	36	0
Os09g0491772	36	11	5	20	6	10	0	26	10	0	0	36	0	0	0	36	0
Os09g0492700	36	17	2	17	15	11	1	24	10	3	0	33	3	2	0	34	2
Os09g0504000	36	16	7	13	9	13	3	20	10	3	0	33	3	0	0	36	0
Os09g0518000	36	19	3	14	16	11	1	24	10	7	0	29	7	3	0	33	3
Os09g0530350	36	16	5	15	11	13	3	20	10	3	2	31	1	1	0	35	1
Os10g0109600	36	16	6	14	10	13	3	20	10	3	0	33	3	2	0	34	2
Os10g0392400	36	15	6	15	9	11	1	24	10	4	0	32	4	2	0	34	2
Os10g0415300	36	18	2	16	16	11	1	24	10	0	0	36	0	0	0	36	0
Os10g0521100	36	12	0	24	12	10	0	26	10	0	0	36	0	0	0	36	0
Os10g0524300	36	16	1	19	15	10	0	26	10	3	0	33	3	0	0	36	0
Os10g0528100	36	15	2	19	13	11	1	24	10	3	0	33	3	0	0	36	0
Os10g0537500	36	13	1	22	12	10	0	26	10	3	0	33	3	0	0	36	0
Os10g0542400	36	14	1	21	13	10	0	26	10	7	0	29	7	1	0	35	1
Os10g0550200	36	15	0	21	15	10	0	26	10	0	0	36	0	0	0	36	0
Os11g0109900	36	12	0	24	12	10	0	26	10	0	0	36	0	0	0	36	0
Os11g0135900	36	17	2	17	15	10	0	26	10	1	0	35	1	0	0	36	0
Os11g0211800	36	14	8	14	6	13	3	20	10	6	1	29	5	3	1	32	2
Os11g0213700	36	15	2	19	13	11	1	24	10	3	0	33	3	1	0	35	1
Os11g0303800	36	13	2	21	11	11	1	24	10	4	0	32	4	4	0	32	4
Os11g0659200	36	19	5	12	14	13	3	20	10	5	0	31	5	2	0	34	2
Os11g0700900	36	14	7	15	7	13	3	20	10	7	0	29	7	3	0	33	3
Os12g0242500	36	16	3	17	13	13	3	20	10	5	0	31	5	3	0	33	3
Os12g0268000	36	14	6	16	8	13	3	20	10	7	0	29	7	4	0	32	4
Os12g0428000	36	15	2	19	13	11	1	24	10	3	0	33	3	0	0	36	0
Os12g0460100	36	21	0	15	21	10	0	26	10	1	0	35	1	0	0	36	0

## Sheet: Drought_Resistant-score_up
GeneID	all	up1.5	dn1.5	unchange1.5	TN1.5	up2	dn2	unchange2	TN2	up5	dn5	unchange5	TN5	up10	dn10	unchange10	TN10
Os01g0846300	31	28	1	2	27	26	0	5	26	16	0	15	16	4	0	27	4
Os03g0718800	31	27	0	4	27	26	0	5	26	15	0	16	15	8	0	23	8
Os10g0173000	31	28	0	3	28	26	0	5	26	17	0	14	17	10	0	21	10
Os01g0863300	31	26	1	4	25	25	0	6	25	15	0	16	15	6	0	25	6
Os07g0687900	31	28	0	3	28	25	0	6	25	21	0	10	21	14	0	17	14
Os09g0325700	31	27	1	3	26	25	0	6	25	18	0	13	18	10	0	21	10
Os01g0256500	31	26	0	5	26	24	0	7	24	9	0	22	9	1	0	30	1
Os01g0915000	31	25	0	6	25	24	0	7	24	14	0	17	14	14	0	17	14
Os02g0527200	31	25	2	4	23	24	0	7	24	17	0	14	17	10	0	21	10
Os02g0649300	31	27	1	3	26	24	0	7	24	21	0	10	21	20	0	11	20
Os03g0286900	31	25	1	5	24	24	0	7	24	21	0	10	21	16	0	15	16
Os05g0195200	31	25	0	6	25	24	0	7	24	16	0	15	16	5	0	26	5
Os05g0550600	31	25	0	6	25	24	0	7	24	16	0	15	16	15	0	16	15
Os09g0478600	31	28	0	3	28	24	0	7	24	13	0	18	13	0	0	31	0
Os09g0486500	31	25	0	6	25	24	0	7	24	4	0	27	4	1	0	30	1
Os11g0454200	31	26	0	5	26	24	0	7	24	20	0	11	20	17	0	14	17
Os12g0242500	31	27	1	3	26	24	0	7	24	22	0	9	22	10	0	21	10
Os01g0658900	31	24	1	6	23	23	0	8	23	18	0	13	18	6	0	25	6
Os01g0699400	31	24	2	5	22	24	1	6	23	18	0	13	18	12	0	19	12
Os02g0629000	31	25	1	5	24	23	0	8	23	14	0	17	14	2	0	29	2
Os02g0824500	31	26	0	5	26	23	0	8	23	19	0	12	19	17	0	14	17
Os03g0268600	31	26	1	4	25	23	0	8	23	9	0	22	9	3	0	28	3
Os04g0511200	31	25	0	6	25	23	0	8	23	20	0	11	20	15	0	16	15
Os05g0457200	31	23	1	7	22	23	0	8	23	11	0	20	11	8	0	23	8
Os05g0524100	31	26	0	5	26	23	0	8	23	6	0	25	6	1	0	30	1
Os05g0537400	31	24	0	7	24	23	0	8	23	3	0	28	3	0	0	31	0
Os06g0498800	31	25	0	6	25	23	0	8	23	17	0	14	17	10	0	21	10
Os06g0553100	31	23	0	8	23	23	0	8	23	16	0	15	16	11	0	20	11
Os07g0563400	31	26	0	5	26	23	0	8	23	10	0	21	10	1	0	30	1
Os08g0110600	31	24	0	7	24	23	0	8	23	17	0	14	17	10	0	21	10
Os09g0418000	31	23	0	8	23	23	0	8	23	9	0	22	9	2	0	29	2
Os10g0492900	31	23	0	8	23	23	0	8	23	18	0	13	18	13	0	18	13
Os11g0454000	31	24	0	7	24	23	0	8	23	13	0	18	13	11	0	20	11
Os11g0454300	31	25	2	4	23	25	2	4	23	23	1	7	22	18	0	13	18
Os12g0187800	31	25	0	6	25	23	0	8	23	15	0	16	15	7	0	24	7
Os01g0192300	31	23	1	7	22	22	0	9	22	16	0	15	16	4	0	27	4
Os01g0511100	31	24	0	7	24	22	0	9	22	16	0	15	16	12	0	19	12
Os01g0747300	31	26	0	5	26	22	0	9	22	0	0	31	0	0	0	31	0
Os02g0766700	31	24	1	6	23	22	0	9	22	12	0	19	12	2	0	29	2
Os03g0327600	31	27	0	4	27	22	0	9	22	7	0	24	7	3	0	28	3
Os04g0571300	31	24	0	7	24	22	0	9	22	18	0	13	18	9	0	22	9
Os04g0589800	31	24	1	6	23	22	0	9	22	14	0	17	14	11	0	20	11
Os05g0195101	31	25	0	6	25	22	0	9	22	19	0	12	19	13	0	18	13
Os05g0494600	31	24	0	7	24	22	0	9	22	17	0	14	17	2	0	29	2
Os05g0542500	31	25	3	3	22	24	2	5	22	18	0	13	18	16	0	15	16
Os05g0569300	31	26	1	4	25	23	1	7	22	9	0	22	9	1	0	30	1
Os06g0651200	31	23	1	7	22	23	1	7	22	14	0	17	14	7	0	24	7
Os06g0681200	31	24	3	4	21	24	2	5	22	17	0	14	17	15	0	16	15
Os07g0147550	31	23	1	7	22	23	1	7	22	19	0	12	19	17	0	14	17
Os09g0378700	31	24	0	7	24	22	0	9	22	14	0	17	14	8	0	23	8
Os10g0542400	31	23	0	8	23	22	0	9	22	5	0	26	5	1	0	30	1
Os12g0123700	31	22	1	8	21	22	0	9	22	19	0	12	19	16	0	15	16
Os12g0147200	31	25	0	6	25	22	0	9	22	19	0	12	19	15	0	16	15
Os12g0428000	31	22	1	8	21	22	0	9	22	18	0	13	18	16	0	15	16
Os01g0124650	31	25	2	4	23	23	2	6	21	13	0	18	13	8	0	23	8
Os01g0151600	31	23	2	6	21	21	0	10	21	5	0	26	5	0	0	31	0
Os01g0583100	31	23	1	7	22	21	0	10	21	10	0	21	10	3	0	28	3
Os02g0162600	31	24	1	6	23	21	0	10	21	15	0	16	15	9	0	22	9
Os02g0513100	31	22	0	9	22	21	0	10	21	16	0	15	16	11	0	20	11
Os02g0592833	31	24	0	7	24	21	0	10	21	6	0	25	6	5	0	26	5
Os03g0125100	31	23	1	7	22	21	0	10	21	10	0	21	10	4	0	27	4
Os03g0305400	31	21	1	9	20	21	0	10	21	7	0	24	7	0	0	31	0
Os03g0645900	31	26	1	4	25	22	1	8	21	17	0	14	17	8	0	23	8
Os03g0696300	31	24	0	7	24	21	0	10	21	4	0	27	4	0	0	31	0
Os04g0244800	31	24	3	4	21	21	0	10	21	13	0	18	13	7	0	24	7
Os04g0415800	31	24	0	7	24	21	0	10	21	14	0	17	14	14	0	17	14
Os05g0171200	31	22	0	9	22	21	0	10	21	11	0	20	11	10	0	21	10
Os06g0166400	31	24	2	5	22	21	0	10	21	13	0	18	13	4	0	27	4
Os06g0246500	31	21	0	10	21	21	0	10	21	11	0	20	11	11	0	20	11
Os07g0209100	31	23	3	5	20	22	1	8	21	16	0	15	16	11	0	20	11
Os07g0602900	31	22	0	9	22	21	0	10	21	12	0	19	12	5	0	26	5
Os09g0455300	31	25	1	5	24	21	0	10	21	9	0	22	9	4	0	27	4
Os09g0532000	31	23	0	8	23	21	0	10	21	9	0	22	9	1	0	30	1
Os09g0555500	31	26	1	4	25	21	0	10	21	19	0	12	19	9	0	22	9
Os09g0572400	31	22	0	9	22	21	0	10	21	6	0	25	6	0	0	31	0
Os01g0159000	31	22	1	8	21	20	0	11	20	11	0	20	11	8	0	23	8
Os01g0214500	31	24	1	6	23	21	1	9	20	12	0	19	12	7	0	24	7
Os01g0654400	31	22	0	9	22	20	0	11	20	16	0	15	16	13	0	18	13
Os01g0705200	31	21	0	10	21	20	0	11	20	17	0	14	17	11	0	20	11
Os01g0741900	31	21	1	9	20	20	0	11	20	11	0	20	11	0	0	31	0
Os01g0900800	31	22	1	8	21	20	0	11	20	0	0	31	0	0	0	31	0
Os01g0962100	31	23	1	7	22	20	0	11	20	11	0	20	11	5	0	26	5
Os02g0196800	31	21	1	9	20	20	0	11	20	10	0	21	10	1	0	30	1
Os03g0130300	31	22	0	9	22	20	0	11	20	17	0	14	17	11	0	20	11
Os03g0161500	31	21	2	8	19	20	0	11	20	7	0	24	7	0	0	31	0
Os03g0341300	31	21	1	9	20	20	0	11	20	6	0	25	6	1	0	30	1
Os03g0709300	31	23	2	6	21	20	0	11	20	7	0	24	7	6	0	25	6
Os03g0723400	31	22	1	8	21	20	0	11	20	16	0	15	16	14	0	17	14
Os03g0805100	31	20	0	11	20	20	0	11	20	10	0	21	10	1	0	30	1
Os04g0605500	31	20	1	10	19	20	0	11	20	8	0	23	8	0	0	31	0
Os06g0127100	31	23	1	7	22	21	1	9	20	12	0	19	12	6	0	25	6
Os06g0223700	31	23	0	8	23	20	0	11	20	15	0	16	15	8	0	23	8
Os06g0335975	31	24	2	5	22	20	0	11	20	9	0	22	9	7	0	24	7
Os06g0683100	31	21	0	10	21	20	0	11	20	14	0	17	14	3	0	28	3
Os07g0604000	31	21	1	9	20	21	1	9	20	5	0	26	5	1	0	30	1
Os07g0666900	31	22	2	7	20	20	0	11	20	11	0	20	11	5	0	26	5
Os07g0684800	31	21	0	10	21	20	0	11	20	12	0	19	12	1	0	30	1
Os08g0327700	31	22	1	8	21	20	0	11	20	13	0	18	13	6	0	25	6
Os08g0492500	31	25	0	6	25	20	0	11	20	6	0	25	6	1	0	30	1
Os09g0109600	31	25	2	4	23	21	1	9	20	16	0	15	16	12	0	19	12
Os09g0442100	31	21	2	8	19	20	0	11	20	12	0	19	12	6	0	25	6
Os10g0465700	31	21	1	9	20	21	1	9	20	15	0	16	15	9	0	22	9
Os11g0126900	31	22	0	9	22	20	0	11	20	17	0	14	17	15	0	16	15
Os11g0444900	31	22	1	8	21	21	1	9	20	5	0	26	5	0	0	31	0
Os12g0478200	31	22	4	5	18	21	1	9	20	11	0	20	11	10	0	21	10
Os12g0594000	31	22	3	6	19	20	0	11	20	3	0	28	3	0	0	31	0
Os01g0200300	31	20	0	11	20	19	0	12	19	11	0	20	11	9	0	22	9
Os01g0253900	31	22	0	9	22	19	0	12	19	6	0	25	6	0	0	31	0
Os01g0284900	31	21	0	10	21	19	0	12	19	9	0	22	9	1	0	30	1
Os01g0727700	31	22	0	9	22	19	0	12	19	12	0	19	12	9	0	22	9
Os01g0794400	31	21	1	9	20	19	0	12	19	11	0	20	11	11	0	20	11
Os01g0846400	31	22	1	8	21	19	0	12	19	5	0	26	5	0	0	31	0
Os01g0849000	31	24	0	7	24	19	0	12	19	13	0	18	13	7	0	24	7
Os01g0867300	31	23	1	7	22	19	0	12	19	8	0	23	8	3	0	28	3
Os03g0270000	31	21	2	8	19	19	0	12	19	3	0	28	3	0	0	31	0
Os03g0351300	31	22	1	8	21	20	1	10	19	12	0	19	12	6	0	25	6
Os03g0701200	31	22	2	7	20	20	1	10	19	12	0	19	12	4	0	27	4
Os03g0729000	31	21	3	7	18	20	1	10	19	19	0	12	19	13	0	18	13
Os03g0767800	31	22	0	9	22	19	0	12	19	6	0	25	6	1	0	30	1
Os03g0820300	31	21	1	9	20	19	0	12	19	13	0	18	13	9	0	22	9
Os03g0820500	31	22	2	7	20	19	0	12	19	19	0	12	19	16	0	15	16
Os03g0826900	31	20	0	11	20	19	0	12	19	14	0	17	14	14	0	17	14
Os04g0167875	31	20	3	8	17	20	1	10	19	13	0	18	13	6	0	25	6
Os05g0130100	31	21	2	8	19	19	0	12	19	8	0	23	8	3	0	28	3
Os05g0170200	31	21	0	10	21	19	0	12	19	11	0	20	11	3	0	28	3
Os05g0171900	31	23	0	8	23	19	0	12	19	15	0	16	15	10	0	21	10
Os05g0344200	31	23	1	7	22	19	0	12	19	8	0	23	8	5	0	26	5
Os05g0461600	31	20	0	11	20	19	0	12	19	7	0	24	7	3	0	28	3
Os05g0573300	31	21	2	8	19	20	1	10	19	11	0	20	11	6	0	25	6
Os05g0595100	31	20	2	9	18	20	1	10	19	16	0	15	16	9	0	22	9
Os06g0698300	31	23	0	8	23	19	0	12	19	15	0	16	15	10	0	21	10
Os07g0164800	31	22	0	9	22	19	0	12	19	10	0	21	10	5	0	26	5
Os07g0618400	31	20	0	11	20	19	0	12	19	9	0	22	9	1	0	30	1
Os08g0205800	31	21	3	7	18	19	0	12	19	11	0	20	11	8	0	23	8
Os08g0385000	31	20	0	11	20	19	0	12	19	12	0	19	12	7	0	24	7
Os08g0408500	31	27	0	4	27	19	0	12	19	7	0	24	7	1	0	30	1
Os08g0425800	31	24	0	7	24	19	0	12	19	15	0	16	15	6	0	25	6
Os09g0400700	31	22	1	8	21	19	0	12	19	6	0	25	6	1	0	30	1
Os09g0425200	31	21	3	7	18	20	1	10	19	12	0	19	12	6	0	25	6
Os10g0450800	31	22	0	9	22	19	0	12	19	11	0	20	11	10	0	21	10
Os10g0505900	31	22	0	9	22	19	0	12	19	15	0	16	15	11	0	20	11
Os12g0112000	31	22	1	8	21	19	0	12	19	6	0	25	6	0	0	31	0
Os12g0230600	31	22	0	9	22	19	0	12	19	13	0	18	13	6	0	25	6
Os12g0582800	31	21	0	10	21	19	0	12	19	4	0	27	4	0	0	31	0
Os01g0130000	31	20	0	11	20	18	0	13	18	1	0	30	1	0	0	31	0
Os01g0192000	31	21	0	10	21	18	0	13	18	4	0	27	4	0	0	31	0
Os01g0303600	31	22	0	9	22	18	0	13	18	8	0	23	8	1	0	30	1
Os01g0571300	31	22	0	9	22	18	0	13	18	6	0	25	6	0	0	31	0
Os01g0644000	31	20	3	8	17	19	1	11	18	9	0	22	9	6	0	25	6
Os01g0711500	31	19	0	12	19	18	0	13	18	6	0	25	6	0	0	31	0
Os01g0846450	31	21	0	10	21	18	0	13	18	0	0	31	0	0	0	31	0
Os01g0869900	31	20	1	10	19	18	0	13	18	8	0	23	8	0	0	31	0
Os02g0526400	31	20	5	6	15	19	1	11	18	10	0	21	10	5	0	26	5
Os02g0669100	31	24	4	3	20	21	3	7	18	17	0	14	17	9	0	22	9
Os02g0733900	31	24	2	5	22	19	1	11	18	11	0	20	11	2	0	29	2
Os02g0759400	31	21	4	6	17	21	3	7	18	9	0	22	9	6	0	25	6
Os03g0118450	31	19	2	10	17	19	1	11	18	7	0	24	7	0	0	31	0
Os03g0214200	31	22	1	8	21	18	0	13	18	5	0	26	5	1	0	30	1
Os03g0231000	31	21	0	10	21	18	0	13	18	7	0	24	7	0	0	31	0
Os03g0244200	31	20	2	9	18	18	0	13	18	8	0	23	8	1	0	30	1
Os03g0316200	31	21	4	6	17	20	2	9	18	9	0	22	9	5	0	26	5
Os03g0623100	31	21	0	10	21	18	0	13	18	11	0	20	11	9	0	22	9
Os03g0624300	31	20	1	10	19	18	0	13	18	10	0	21	10	7	0	24	7
Os03g0817200	31	21	0	10	21	18	0	13	18	12	0	19	12	4	0	27	4
Os03g0818100	31	22	0	9	22	18	0	13	18	9	0	22	9	4	0	27	4
Os03g0826800	31	19	0	12	19	18	0	13	18	13	0	18	13	10	0	21	10
Os04g0586100	31	23	0	8	23	18	0	13	18	2	0	29	2	0	0	31	0
Os04g0623300	31	18	2	11	16	18	0	13	18	3	0	28	3	0	0	31	0
Os04g0635400	31	22	2	7	20	19	1	11	18	10	0	21	10	9	0	22	9
Os05g0122700	31	21	0	10	21	18	0	13	18	15	0	16	15	7	0	24	7
Os05g0449600	31	21	0	10	21	18	0	13	18	5	0	26	5	0	0	31	0
Os05g0455500	31	22	1	8	21	18	0	13	18	8	0	23	8	2	0	29	2
Os05g0496000	31	23	0	8	23	18	0	13	18	6	0	25	6	0	0	31	0
Os06g0668200	31	24	0	7	24	18	0	13	18	11	0	20	11	7	0	24	7
Os07g0418600	31	24	2	5	22	18	0	13	18	5	0	26	5	2	0	29	2
Os07g0564200	31	22	3	6	19	18	0	13	18	6	0	25	6	1	0	30	1
Os07g0683200	31	19	1	11	18	18	0	13	18	7	0	24	7	4	0	27	4
Os08g0542700	31	22	0	9	22	18	0	13	18	1	0	30	1	0	0	31	0
Os09g0397300	31	23	0	8	23	18	0	13	18	4	0	27	4	0	0	31	0
Os09g0426000	31	22	1	8	21	18	0	13	18	8	0	23	8	3	0	28	3
Os09g0539000	31	20	0	11	20	18	0	13	18	6	0	25	6	0	0	31	0
Os10g0481000	31	21	0	10	21	18	0	13	18	6	0	25	6	2	0	29	2
Os11g0451700	31	21	0	10	21	18	0	13	18	16	0	15	16	10	0	21	10
Os01g0241000	31	20	0	11	20	17	0	14	17	4	0	27	4	1	0	30	1
Os01g0242600	31	22	0	9	22	17	0	14	17	0	0	31	0	0	0	31	0
Os01g0644200	31	22	0	9	22	17	0	14	17	7	0	24	7	4	0	27	4
Os01g0700000	31	18	4	9	14	17	0	14	17	8	0	23	8	0	0	31	0
Os01g0757600	31	21	0	10	21	17	0	14	17	0	0	31	0	0	0	31	0
Os01g0769000	31	24	0	7	24	17	0	14	17	2	0	29	2	0	0	31	0
Os01g0860601	31	20	1	10	19	18	1	12	17	12	0	19	12	6	0	25	6
Os01g0874300	31	24	0	7	24	17	0	14	17	1	0	30	1	0	0	31	0
Os02g0736400	31	19	0	12	19	17	0	14	17	10	0	21	10	7	0	24	7
Os02g0753800	31	19	0	12	19	17	0	14	17	7	0	24	7	2	0	29	2
Os02g0762600	31	20	1	10	19	17	0	14	17	0	0	31	0	0	0	31	0
Os02g0805100	31	19	0	12	19	17	0	14	17	1	0	30	1	0	0	31	0
Os02g0818000	31	21	3	7	18	18	1	12	17	0	0	31	0	0	0	31	0
Os03g0324900	31	22	1	8	21	17	0	14	17	3	0	28	3	0	0	31	0
Os03g0340500	31	17	0	14	17	17	0	14	17	12	0	19	12	7	0	24	7
Os04g0442700	31	24	1	6	23	18	1	12	17	1	0	30	1	0	0	31	0
Os04g0526800	31	21	2	8	19	18	1	12	17	15	0	16	15	1	0	30	1
Os04g0541700	31	20	3	8	17	20	3	8	17	14	3	14	11	9	3	19	6
Os04g0558700	31	24	0	7	24	17	0	14	17	7	0	24	7	2	0	29	2
Os04g0586200	31	20	0	11	20	17	0	14	17	3	0	28	3	0	0	31	0
Os04g0691900	31	17	2	12	15	17	0	14	17	13	0	18	13	8	0	23	8
Os05g0176700	31	24	0	7	24	17	0	14	17	5	0	26	5	2	0	29	2
Os05g0381400	31	18	4	9	14	17	0	14	17	12	0	19	12	8	0	23	8
Os05g0500200	31	22	0	9	22	17	0	14	17	1	0	30	1	0	0	31	0
Os05g0550300	31	17	1	13	16	17	0	14	17	13	0	18	13	11	0	20	11
Os05g0572700	31	21	0	10	21	17	0	14	17	11	0	20	11	10	0	21	10
Os06g0318800	31	21	1	9	20	17	0	14	17	5	0	26	5	2	0	29	2
Os06g0567900	31	20	1	10	19	17	0	14	17	7	0	24	7	5	0	26	5
Os06g0710300	31	22	1	8	21	18	1	12	17	7	0	24	7	1	0	30	1
Os07g0176200	31	19	1	11	18	17	0	14	17	7	0	24	7	0	0	31	0
Os07g0588600	31	19	0	12	19	17	0	14	17	5	0	26	5	0	0	31	0
Os08g0104400	31	19	2	10	17	18	1	12	17	13	0	18	13	12	0	19	12
Os08g0434100	31	21	1	9	20	18	1	12	17	15	0	16	15	5	0	26	5
Os08g0444440	31	22	1	8	21	18	1	12	17	9	0	22	9	7	0	24	7
Os10g0389150	31	21	0	10	21	17	0	14	17	3	0	28	3	0	0	31	0
Os10g0546400	31	21	1	9	20	17	0	14	17	9	0	22	9	6	0	25	6
Os11g0113700	31	19	1	11	18	18	1	12	17	14	0	17	14	9	0	22	9
Os11g0181200	31	21	0	10	21	17	0	14	17	14	0	17	14	9	0	22	9
Os11g0240600	31	18	0	13	18	17	0	14	17	4	0	27	4	0	0	31	0
Os11g0444700	31	19	2	10	17	17	0	14	17	7	0	24	7	2	0	29	2
Os11g0634200	31	18	3	10	15	18	1	12	17	10	0	21	10	4	0	27	4
Os12g0503000	31	23	1	7	22	18	1	12	17	13	0	18	13	11	0	20	11
Os12g0552400	31	19	1	11	18	17	0	14	17	6	0	25	6	0	0	31	0
Os12g0610600	31	20	3	8	17	17	0	14	17	4	0	27	4	1	0	30	1
Os01g0105900	31	17	0	14	17	16	0	15	16	5	0	26	5	0	0	31	0
Os01g0121600	31	21	0	10	21	16	0	15	16	4	0	27	4	1	0	30	1
Os01g0124200	31	22	0	9	22	16	0	15	16	10	0	21	10	6	0	25	6
Os01g0128200	31	16	4	11	12	16	0	15	16	6	0	25	6	4	0	27	4
Os01g0508000	31	21	0	10	21	16	0	15	16	8	0	23	8	3	0	28	3
Os01g0708500	31	18	0	13	18	16	0	15	16	0	0	31	0	0	0	31	0
Os01g0755500	31	19	0	12	19	16	0	15	16	2	0	29	2	0	0	31	0
Os01g0797600	31	21	2	8	19	16	0	15	16	4	0	27	4	0	0	31	0
Os01g0834900	31	23	0	8	23	16	0	15	16	1	0	30	1	0	0	31	0
Os01g0867400	31	19	0	12	19	16	0	15	16	9	0	22	9	3	0	28	3
Os01g0901600	31	21	1	9	20	17	1	13	16	5	0	26	5	1	0	30	1
Os01g0910800	31	16	0	15	16	16	0	15	16	15	0	16	15	15	0	16	15
Os01g0920100	31	18	2	11	16	18	2	11	16	3	0	28	3	1	0	30	1
Os01g0931100	31	21	1	9	20	17	1	13	16	5	0	26	5	0	0	31	0
Os02g0139000	31	18	3	10	15	16	0	15	16	9	0	22	9	0	0	31	0
Os02g0655200	31	18	1	12	17	16	0	15	16	5	0	26	5	0	0	31	0
Os02g0671100	31	20	0	11	20	16	0	15	16	0	0	31	0	0	0	31	0
Os02g0703600	31	26	1	4	25	16	0	15	16	1	0	30	1	1	0	30	1
Os02g0712500	31	20	0	11	20	16	0	15	16	6	0	25	6	0	0	31	0
Os02g0783625	31	19	3	9	16	17	1	13	16	12	0	19	12	5	0	26	5
Os02g0783700	31	17	1	13	16	16	0	15	16	6	0	25	6	3	0	28	3
Os03g0146400	31	18	0	13	18	16	0	15	16	4	0	27	4	0	0	31	0
Os03g0200200	31	19	0	12	19	16	0	15	16	8	0	23	8	4	0	27	4
Os03g0231150	31	23	0	8	23	16	0	15	16	5	0	26	5	0	0	31	0
Os03g0273800	31	20	4	7	16	19	3	9	16	14	3	14	11	10	1	20	9
Os03g0296200	31	18	1	12	17	16	0	15	16	2	0	29	2	1	0	30	1
Os03g0305600	31	20	1	10	19	16	0	15	16	11	0	20	11	11	0	20	11
Os04g0486950	31	16	0	15	16	16	0	15	16	11	0	20	11	10	0	21	10
Os04g0608100	31	19	0	12	19	16	0	15	16	4	0	27	4	0	0	31	0
Os04g0635500	31	22	4	5	18	17	1	13	16	12	0	19	12	8	0	23	8
Os04g0658200	31	20	0	11	20	16	0	15	16	7	0	24	7	1	0	30	1
Os04g0669200	31	23	0	8	23	16	0	15	16	0	0	31	0	0	0	31	0
Os05g0138300	31	21	1	9	20	17	1	13	16	9	0	22	9	6	0	25	6
Os05g0355400	31	20	2	9	18	17	1	13	16	12	0	19	12	6	0	25	6
Os05g0389400	31	20	0	11	20	16	0	15	16	0	0	31	0	0	0	31	0
Os05g0468800	31	20	0	11	20	16	0	15	16	11	0	20	11	4	0	27	4
Os05g0475400	31	21	3	7	18	18	2	11	16	13	0	18	13	8	0	23	8
Os05g0497200	31	22	0	9	22	16	0	15	16	2	0	29	2	0	0	31	0
Os05g0540900	31	24	0	7	24	16	0	15	16	3	0	28	3	0	0	31	0
Os06g0133400	31	23	2	6	21	17	1	13	16	7	0	24	7	2	0	29	2
Os06g0140900	31	21	2	8	19	18	2	11	16	14	0	17	14	8	0	23	8
Os06g0154200	31	22	1	8	21	16	0	15	16	2	0	29	2	0	0	31	0
Os06g0503400	31	18	1	12	17	16	0	15	16	0	0	31	0	0	0	31	0
Os06g0623600	31	17	3	11	14	16	0	15	16	3	0	28	3	0	0	31	0
Os06g0637500	31	21	1	9	20	16	0	15	16	3	0	28	3	0	0	31	0
Os06g0710001	31	20	0	11	20	16	0	15	16	4	0	27	4	0	0	31	0
Os07g0154100	31	20	4	7	16	19	3	9	16	17	1	13	16	14	0	17	14
Os07g0169600	31	21	0	10	21	16	0	15	16	6	0	25	6	0	0	31	0
Os07g0182400	31	20	0	11	20	16	0	15	16	0	0	31	0	0	0	31	0
Os07g0604400	31	17	0	14	17	16	0	15	16	14	0	17	14	9	0	22	9
Os07g0613800	31	22	0	9	22	16	0	15	16	7	0	24	7	4	0	27	4
Os07g0633200	31	22	5	4	17	18	2	11	16	7	0	24	7	4	0	27	4
Os07g0656200	31	19	1	11	18	16	0	15	16	3	0	28	3	1	0	30	1
Os07g0686300	31	20	2	9	18	16	0	15	16	12	0	19	12	8	0	23	8
Os09g0440300	31	18	0	13	18	16	0	15	16	8	0	23	8	1	0	30	1
Os09g0460100	31	17	3	11	14	16	0	15	16	3	0	28	3	0	0	31	0
Os10g0389200	31	16	0	15	16	16	0	15	16	8	0	23	8	3	0	28	3
Os11g0684000	31	19	0	12	19	16	0	15	16	9	0	22	9	1	0	30	1
Os12g0113500	31	19	1	11	18	17	1	13	16	10	0	21	10	7	0	24	7
Os12g0148700	31	21	0	10	21	16	0	15	16	0	0	31	0	0	0	31	0
Os12g0476200	31	18	0	13	18	16	0	15	16	8	0	23	8	5	0	26	5
Os01g0166100	31	20	0	11	20	15	0	16	15	2	0	29	2	0	0	31	0
Os01g0391100	31	18	0	13	18	15	0	16	15	7	0	24	7	2	0	29	2
Os01g0615050	31	22	3	6	19	17	2	12	15	9	0	22	9	3	0	28	3
Os01g0699500	31	20	2	9	18	16	1	14	15	4	0	27	4	0	0	31	0
Os01g0719100	31	18	1	12	17	16	1	14	15	5	0	26	5	4	0	27	4
Os01g0725600	31	17	0	14	17	15	0	16	15	1	0	30	1	0	0	31	0
Os01g0727500	31	22	1	8	21	15	0	16	15	3	0	28	3	3	0	28	3
Os01g0750000	31	18	1	12	17	15	0	16	15	1	0	30	1	0	0	31	0
Os01g0833400	31	22	0	9	22	15	0	16	15	3	0	28	3	0	0	31	0
Os01g0842500	31	16	0	15	16	15	0	16	15	13	0	18	13	11	0	20	11
Os01g0843800	31	15	0	16	15	15	0	16	15	14	0	17	14	13	0	18	13
Os01g0923700	31	20	1	10	19	15	0	16	15	0	0	31	0	0	0	31	0
Os02g0187700	31	18	0	13	18	15	0	16	15	8	0	23	8	0	0	31	0
Os02g0226350	31	19	2	10	17	16	1	14	15	7	0	24	7	2	0	29	2
Os02g0259850	31	17	1	13	16	16	1	14	15	11	1	19	10	9	0	22	9
Os02g0259900	31	17	1	13	16	16	1	14	15	11	1	19	10	11	0	20	11
Os02g0525100	31	17	0	14	17	15	0	16	15	4	0	27	4	2	0	29	2
Os02g0555300	31	17	0	14	17	15	0	16	15	5	0	26	5	1	0	30	1
Os02g0574500	31	18	4	9	14	17	2	12	15	9	0	22	9	7	0	24	7
Os02g0682300	31	21	0	10	21	15	0	16	15	4	0	27	4	0	0	31	0
Os03g0111300	31	19	0	12	19	15	0	16	15	13	0	18	13	13	0	18	13
Os03g0133850	31	18	2	11	16	15	0	16	15	9	0	22	9	2	0	29	2
Os03g0161200	31	20	3	8	17	18	3	10	15	8	2	21	6	5	0	26	5
Os03g0266300	31	20	3	8	17	15	0	16	15	10	0	21	10	7	0	24	7
Os03g0291500	31	26	2	3	24	16	1	14	15	11	0	20	11	7	0	24	7
Os03g0292100	31	20	2	9	18	15	0	16	15	1	0	30	1	0	0	31	0
Os03g0298300	31	22	0	9	22	15	0	16	15	0	0	31	0	0	0	31	0
Os03g0381500	31	19	0	12	19	15	0	16	15	9	0	22	9	1	0	30	1
Os03g0643300	31	16	2	13	14	15	0	16	15	3	0	28	3	0	0	31	0
Os03g0835400	31	15	0	16	15	15	0	16	15	2	0	29	2	0	0	31	0
Os03g0844700	31	21	1	9	20	16	1	14	15	4	0	27	4	1	0	30	1
Os04g0116900	31	15	0	16	15	15	0	16	15	7	0	24	7	1	0	30	1
Os04g0513400	31	19	4	8	15	16	1	14	15	2	0	29	2	0	0	31	0
Os04g0564700	31	23	0	8	23	15	0	16	15	5	0	26	5	4	0	27	4
Os04g0583200	31	22	2	7	20	17	2	12	15	10	0	21	10	1	0	30	1
Os04g0607500	31	19	4	8	15	18	3	10	15	9	3	19	6	4	3	24	1
Os04g0635100	31	18	1	12	17	16	1	14	15	10	0	21	10	9	0	22	9
Os05g0195700	31	20	3	8	17	17	2	12	15	10	0	21	10	5	0	26	5
Os05g0316800	31	18	0	13	18	15	0	16	15	2	0	29	2	0	0	31	0
Os05g0356700	31	15	1	15	14	15	0	16	15	8	0	23	8	2	0	29	2
Os05g0421600	31	21	3	7	18	15	0	16	15	7	0	24	7	4	0	27	4
Os05g0501400	31	18	0	13	18	15	0	16	15	7	0	24	7	1	0	30	1
Os05g0541700	31	20	2	9	18	16	1	14	15	0	0	31	0	0	0	31	0
Os05g0557100	31	19	1	11	18	15	0	16	15	2	0	29	2	0	0	31	0
Os05g0557200	31	19	0	12	19	15	0	16	15	5	0	26	5	2	0	29	2
Os05g0566800	31	18	0	13	18	15	0	16	15	0	0	31	0	0	0	31	0
Os05g0580000	31	24	2	5	22	15	0	16	15	11	0	20	11	7	0	24	7
Os06g0103300	31	20	0	11	20	15	0	16	15	5	0	26	5	0	0	31	0
Os06g0131700	31	15	1	15	14	15	0	16	15	7	0	24	7	2	0	29	2
Os06g0133500	31	20	6	5	14	20	5	6	15	7	3	21	4	1	0	30	1
Os06g0258000	31	21	4	6	17	17	2	12	15	7	0	24	7	1	0	30	1
Os06g0324400	31	16	0	15	16	15	0	16	15	13	0	18	13	9	0	22	9
Os06g0349800	31	19	0	12	19	15	0	16	15	7	0	24	7	2	0	29	2
Os06g0354700	31	17	2	12	15	15	0	16	15	3	0	28	3	0	0	31	0
Os06g0553001	31	16	0	15	16	15	0	16	15	14	0	17	14	10	0	21	10
Os06g0594400	31	18	1	12	17	15	0	16	15	1	0	30	1	0	0	31	0
Os06g0650700	31	21	1	9	20	16	1	14	15	7	0	24	7	3	0	28	3
Os06g0683400	31	20	8	3	12	20	5	6	15	10	1	20	9	3	0	28	3
Os06g0725000	31	19	0	12	19	15	0	16	15	4	0	27	4	1	0	30	1
Os07g0108800	31	22	1	8	21	15	0	16	15	4	0	27	4	1	0	30	1
Os07g0115500	31	20	0	11	20	15	0	16	15	2	0	29	2	0	0	31	0
Os07g0188700	31	23	0	8	23	15	0	16	15	3	0	28	3	1	0	30	1
Os07g0190800	31	16	1	14	15	15	0	16	15	4	0	27	4	0	0	31	0
Os07g0213500	31	17	1	13	16	15	0	16	15	3	0	28	3	0	0	31	0
Os07g0559400	31	18	4	9	14	15	0	16	15	8	0	23	8	0	0	31	0
Os07g0599600	31	17	0	14	17	15	0	16	15	8	0	23	8	4	0	27	4
Os07g0679300	31	21	1	9	20	15	0	16	15	7	0	24	7	1	0	30	1
Os08g0120500	31	17	1	13	16	15	0	16	15	3	0	28	3	0	0	31	0
Os08g0403300	31	17	1	13	16	15	0	16	15	6	0	25	6	2	0	29	2
Os08g0442900	31	19	0	12	19	15	0	16	15	13	0	18	13	12	0	19	12
Os08g0465800	31	19	0	12	19	15	0	16	15	0	0	31	0	0	0	31	0
Os08g0476000	31	21	1	9	20	16	1	14	15	1	0	30	1	0	0	31	0
Os09g0128400	31	21	5	5	16	20	5	6	15	7	2	22	5	4	0	27	4
Os09g0379600	31	19	1	11	18	15	0	16	15	5	0	26	5	1	0	30	1
Os09g0482800	31	19	2	10	17	16	1	14	15	3	0	28	3	1	0	30	1
Os10g0364900	31	20	3	8	17	16	1	14	15	10	0	21	10	9	0	22	9
Os10g0401000	31	18	3	10	15	16	1	14	15	12	0	19	12	10	0	21	10
Os10g0422600	31	21	2	8	19	16	1	14	15	10	0	21	10	5	0	26	5
Os10g0456800	31	17	2	12	15	15	0	16	15	6	0	25	6	2	0	29	2
Os10g0516300	31	19	0	12	19	15	0	16	15	1	0	30	1	0	0	31	0
Os11g0112400	31	20	0	11	20	15	0	16	15	2	0	29	2	0	0	31	0
Os11g0195600	31	19	1	11	18	15	0	16	15	5	0	26	5	1	0	30	1
Os11g0453900	31	16	0	15	16	15	0	16	15	11	0	20	11	8	0	23	8
Os12g0610300	31	20	0	11	20	15	0	16	15	0	0	31	0	0	0	31	0
Os12g0623600	31	19	1	11	18	15	0	16	15	1	0	30	1	0	0	31	0
Os01g0110400	31	19	0	12	19	14	0	17	14	1	0	30	1	0	0	31	0
Os01g0200600	31	15	0	16	15	14	0	17	14	6	0	25	6	2	0	29	2
Os01g0266800	31	16	3	12	13	15	1	15	14	10	0	21	10	8	0	23	8
Os01g0384800	31	20	7	4	13	17	3	11	14	0	0	31	0	0	0	31	0
Os01g0584100	31	19	0	12	19	14	0	17	14	1	0	30	1	0	0	31	0
Os01g0615100	31	21	5	5	16	19	5	7	14	16	0	15	16	11	0	20	11
Os01g0656200	31	18	0	13	18	14	0	17	14	4	0	27	4	0	0	31	0
Os01g0664500	31	19	0	12	19	14	0	17	14	0	0	31	0	0	0	31	0
Os01g0667900	31	18	4	9	14	15	1	15	14	0	0	31	0	0	0	31	0
Os01g0699100	31	20	4	7	16	17	3	11	14	9	0	22	9	2	0	29	2
Os01g0767600	31	17	2	12	15	14	0	17	14	3	0	28	3	0	0	31	0
Os01g0783500	31	18	1	12	17	14	0	17	14	4	0	27	4	0	0	31	0
Os01g0839500	31	20	0	11	20	14	0	17	14	0	0	31	0	0	0	31	0
Os01g0844300	31	16	0	15	16	14	0	17	14	12	0	19	12	5	0	26	5
Os01g0922600	31	17	3	11	14	14	0	17	14	5	0	26	5	0	0	31	0
Os02g0106100	31	19	4	8	15	18	4	9	14	15	3	13	12	14	2	15	12
Os02g0106600	31	19	3	9	16	14	0	17	14	2	0	29	2	0	0	31	0
Os02g0136150	31	19	0	12	19	14	0	17	14	8	0	23	8	3	0	28	3
Os02g0150900	31	18	1	12	17	14	0	17	14	0	0	31	0	0	0	31	0
Os02g0160800	31	14	0	17	14	14	0	17	14	5	0	26	5	0	0	31	0
Os02g0161900	31	16	0	15	16	14	0	17	14	0	0	31	0	0	0	31	0
Os02g0226300	31	19	5	7	14	15	1	15	14	3	0	28	3	1	0	30	1
Os02g0565600	31	18	0	13	18	14	0	17	14	1	0	30	1	0	0	31	0
Os02g0588500	31	23	0	8	23	14	0	17	14	3	0	28	3	0	0	31	0
Os02g0643800	31	22	0	9	22	14	0	17	14	1	0	30	1	0	0	31	0
Os02g0731500	31	15	2	14	13	14	0	17	14	5	0	26	5	0	0	31	0
Os02g0736100	31	20	0	11	20	14	0	17	14	1	0	30	1	0	0	31	0
Os02g0748300	31	15	3	13	12	14	0	17	14	2	0	29	2	1	0	30	1
Os02g0767200	31	14	0	17	14	14	0	17	14	5	0	26	5	0	0	31	0
Os02g0783650	31	15	2	14	13	15	1	15	14	8	0	23	8	4	0	27	4
Os02g0790500	31	21	2	8	19	15	1	15	14	3	0	28	3	0	0	31	0
Os03g0133100	31	17	0	14	17	14	0	17	14	10	0	21	10	7	0	24	7
Os03g0159400	31	15	1	15	14	14	0	17	14	4	0	27	4	1	0	30	1
Os03g0168100	31	19	1	11	18	15	1	15	14	8	0	23	8	7	0	24	7
Os03g0183800	31	19	0	12	19	14	0	17	14	3	0	28	3	1	0	30	1
Os03g0191900	31	19	2	10	17	16	2	13	14	11	1	19	10	3	1	27	2
Os03g0238600	31	18	1	12	17	14	0	17	14	10	0	21	10	2	0	29	2
Os03g0258200	31	20	5	6	15	16	2	13	14	9	0	22	9	4	0	27	4
Os03g0277300	31	14	0	17	14	14	0	17	14	8	0	23	8	7	0	24	7
Os03g0348900	31	17	1	13	16	14	0	17	14	9	0	22	9	5	0	26	5
Os03g0607200	31	20	0	11	20	14	0	17	14	8	0	23	8	6	0	25	6
Os03g0689300	31	17	0	14	17	14	0	17	14	6	0	25	6	0	0	31	0
Os03g0694000	31	19	1	11	18	15	1	15	14	8	0	23	8	6	0	25	6
Os03g0767900	31	17	0	14	17	14	0	17	14	0	0	31	0	0	0	31	0
Os03g0808300	31	19	0	12	19	14	0	17	14	3	0	28	3	0	0	31	0
Os03g0815100	31	21	4	6	17	18	4	9	14	8	4	19	4	2	1	28	1
Os03g0843300	31	18	1	12	17	14	0	17	14	0	0	31	0	0	0	31	0
Os03g0859900	31	15	1	15	14	14	0	17	14	9	0	22	9	1	0	30	1
Os04g0166600	31	18	0	13	18	14	0	17	14	0	0	31	0	0	0	31	0
Os04g0233400	31	20	2	9	18	15	1	15	14	5	0	26	5	3	0	28	3
Os04g0266900	31	18	0	13	18	14	0	17	14	3	0	28	3	1	0	30	1
Os04g0414500	31	22	0	9	22	14	0	17	14	4	0	27	4	1	0	30	1
Os04g0470100	31	17	3	11	14	14	0	17	14	0	0	31	0	0	0	31	0
Os04g0571200	31	19	2	10	17	14	0	17	14	9	0	22	9	0	0	31	0
Os04g0629500	31	21	1	9	20	14	0	17	14	0	0	31	0	0	0	31	0
Os04g0640900	31	23	0	8	23	14	0	17	14	2	0	29	2	0	0	31	0
Os05g0115100	31	19	3	9	16	15	1	15	14	6	0	25	6	1	0	30	1
Os05g0125500	31	17	4	10	13	14	0	17	14	4	0	27	4	0	0	31	0
Os05g0163700	31	17	3	11	14	14	0	17	14	3	0	28	3	0	0	31	0
Os05g0198200	31	19	0	12	19	14	0	17	14	1	0	30	1	0	0	31	0
Os05g0208550	31	19	2	10	17	14	0	17	14	1	0	30	1	0	0	31	0
Os05g0373900	31	18	2	11	16	15	1	15	14	11	0	20	11	11	0	20	11
Os05g0411600	31	20	0	11	20	14	0	17	14	0	0	31	0	0	0	31	0
Os05g0424300	31	14	0	17	14	14	0	17	14	5	0	26	5	2	0	29	2
Os05g0466700	31	19	1	11	18	15	1	15	14	3	0	28	3	2	0	29	2
Os05g0498500	31	18	1	12	17	14	0	17	14	0	0	31	0	0	0	31	0
Os05g0525900	31	16	2	13	14	14	0	17	14	7	0	24	7	4	0	27	4
Os05g0541750	31	18	4	9	14	17	3	11	14	4	0	27	4	0	0	31	0
Os05g0563400	31	19	1	11	18	14	0	17	14	5	0	26	5	0	0	31	0
Os05g0578600	31	16	1	14	15	14	0	17	14	6	0	25	6	3	0	28	3
Os06g0319133	31	15	0	16	15	14	0	17	14	10	0	21	10	8	0	23	8
Os06g0356800	31	19	2	10	17	15	1	15	14	11	0	20	11	10	0	21	10
Os06g0617800	31	16	1	14	15	14	0	17	14	0	0	31	0	0	0	31	0
Os06g0649600	31	18	2	11	16	14	0	17	14	1	0	30	1	0	0	31	0
Os06g0716100	31	21	4	6	17	17	3	11	14	0	0	31	0	0	0	31	0
Os07g0529000	31	18	3	10	15	16	2	13	14	10	0	21	10	10	0	21	10
Os07g0683600	31	14	0	17	14	14	0	17	14	11	0	20	11	2	0	29	2
Os08g0113700	31	16	1	14	15	15	1	15	14	7	0	24	7	7	0	24	7
Os08g0130100	31	19	1	11	18	14	0	17	14	1	0	30	1	0	0	31	0
Os08g0280100	31	15	0	16	15	14	0	17	14	0	0	31	0	0	0	31	0
Os08g0300300	31	15	2	14	13	14	0	17	14	4	0	27	4	0	0	31	0
Os08g0441100	31	19	3	9	16	17	3	11	14	4	1	26	3	4	0	27	4
Os08g0472000	31	22	0	9	22	14	0	17	14	0	0	31	0	0	0	31	0
Os08g0483100	31	16	1	14	15	15	1	15	14	5	0	26	5	1	0	30	1
Os09g0323500	31	17	2	12	15	16	2	13	14	3	0	28	3	1	0	30	1
Os09g0472100	31	15	1	15	14	14	0	17	14	3	0	28	3	1	0	30	1
Os09g0491740	31	17	3	11	14	14	0	17	14	5	0	26	5	1	0	30	1
Os09g0511700	31	18	1	12	17	15	1	15	14	5	0	26	5	0	0	31	0
Os09g0555550	31	15	3	13	12	14	0	17	14	12	0	19	12	5	0	26	5
Os10g0471000	31	14	0	17	14	14	0	17	14	4	0	27	4	0	0	31	0
Os10g0524600	31	16	0	15	16	14	0	17	14	10	0	21	10	4	0	27	4
Os10g0524700	31	15	1	15	14	14	0	17	14	11	0	20	11	3	0	28	3
Os10g0548100	31	18	0	13	18	14	0	17	14	9	0	22	9	7	0	24	7
Os10g0572300	31	18	0	13	18	14	0	17	14	0	0	31	0	0	0	31	0
Os11g0151800	31	15	1	15	14	14	0	17	14	6	0	25	6	3	0	28	3
Os11g0351555	31	18	1	12	17	14	0	17	14	0	0	31	0	0	0	31	0
Os11g0440866	31	15	1	15	14	14	0	17	14	0	0	31	0	0	0	31	0
Os12g0224000	31	18	0	13	18	14	0	17	14	5	0	26	5	1	0	30	1
Os12g0508200	31	20	2	9	18	16	2	13	14	5	0	26	5	0	0	31	0
Os12g0552500	31	18	3	10	15	15	1	15	14	0	0	31	0	0	0	31	0
Os12g0605800	31	15	0	16	15	14	0	17	14	1	0	30	1	0	0	31	0
Os01g0124700	31	17	0	14	17	13	0	18	13	7	0	24	7	5	0	26	5
Os01g0135700	31	17	6	8	11	17	4	10	13	10	4	17	6	4	0	27	4
Os01g0136100	31	17	2	12	15	14	1	16	13	8	1	22	7	5	0	26	5
Os01g0149800	31	17	0	14	17	13	0	18	13	0	0	31	0	0	0	31	0
Os01g0155800	31	13	1	17	12	13	0	18	13	11	0	20	11	10	0	21	10
Os01g0159200	31	17	4	10	13	15	2	14	13	8	0	23	8	4	0	27	4
Os01g0225600	31	14	0	17	14	13	0	18	13	5	0	26	5	3	0	28	3
Os01g0314100	31	17	0	14	17	13	0	18	13	4	0	27	4	0	0	31	0
Os01g0582600	31	17	3	11	14	13	0	18	13	0	0	31	0	0	0	31	0
Os01g0668100	31	18	5	8	13	16	3	12	13	8	2	21	6	1	0	30	1
Os01g0678500	31	16	1	14	15	13	0	18	13	0	0	31	0	0	0	31	0
Os01g0681900	31	18	2	11	16	13	0	18	13	3	0	28	3	1	0	30	1
Os01g0701900	31	16	0	15	16	13	0	18	13	4	0	27	4	0	0	31	0
Os01g0783200	31	15	3	13	12	14	1	16	13	1	0	30	1	0	0	31	0
Os01g0848200	31	16	1	14	15	13	0	18	13	8	0	23	8	6	0	25	6
Os01g0867600	31	20	0	11	20	13	0	18	13	0	0	31	0	0	0	31	0
Os02g0106201	31	15	1	15	14	13	0	18	13	8	0	23	8	4	0	27	4
Os02g0140400	31	16	0	15	16	13	0	18	13	4	0	27	4	0	0	31	0
Os02g0175950	31	18	2	11	16	15	2	14	13	9	0	22	9	7	0	24	7
Os02g0191300	31	19	5	7	14	16	3	12	13	7	0	24	7	0	0	31	0
Os02g0198200	31	19	1	11	18	13	0	18	13	2	0	29	2	0	0	31	0
Os02g0247800	31	18	1	12	17	13	0	18	13	3	0	28	3	0	0	31	0
Os02g0324700	31	18	1	12	17	13	0	18	13	1	0	30	1	0	0	31	0
Os02g0517300	31	17	0	14	17	13	0	18	13	0	0	31	0	0	0	31	0
Os02g0551100	31	15	3	13	12	13	0	18	13	4	0	27	4	1	0	30	1
Os02g0609000	31	15	3	13	12	14	1	16	13	9	0	22	9	3	0	28	3
Os02g0707900	31	17	2	12	15	13	0	18	13	8	0	23	8	0	0	31	0
Os02g0764700	31	15	0	16	15	13	0	18	13	2	0	29	2	0	0	31	0
Os02g0797600	31	18	1	12	17	13	0	18	13	0	0	31	0	0	0	31	0
Os03g0133800	31	15	1	15	14	13	0	18	13	8	0	23	8	1	0	30	1
Os03g0168200	31	16	6	9	10	14	1	16	13	0	0	31	0	0	0	31	0
Os03g0241900	31	18	2	11	16	13	0	18	13	1	0	30	1	0	0	31	0
Os03g0250000	31	23	1	7	22	14	1	16	13	2	0	29	2	0	0	31	0
Os03g0273200	31	16	2	13	14	14	1	16	13	13	0	18	13	7	0	24	7
Os03g0301800	31	17	2	12	15	13	0	18	13	1	0	30	1	0	0	31	0
Os03g0374600	31	16	1	14	15	13	0	18	13	3	0	28	3	1	0	30	1
Os03g0416500	31	13	0	18	13	13	0	18	13	5	0	26	5	2	0	29	2
Os03g0638200	31	18	5	8	13	16	3	12	13	9	1	21	8	8	0	23	8
Os03g0650900	31	18	0	13	18	13	0	18	13	1	0	30	1	0	0	31	0
Os03g0722500	31	17	0	14	17	13	0	18	13	1	0	30	1	0	0	31	0
Os03g0794300	31	15	0	16	15	13	0	18	13	5	0	26	5	0	0	31	0
Os03g0807900	31	20	4	7	16	17	4	10	13	11	3	17	8	3	3	25	0
Os04g0275950	31	18	0	13	18	13	0	18	13	8	0	23	8	5	0	26	5
Os04g0301500	31	18	2	11	16	15	2	14	13	4	1	26	3	2	0	29	2
Os04g0352400	31	15	5	11	10	14	1	16	13	7	0	24	7	6	0	25	6
Os04g0386700	31	13	0	18	13	13	0	18	13	6	0	25	6	3	0	28	3
Os04g0430200	31	20	5	6	15	17	4	10	13	8	3	20	5	8	1	22	7
Os04g0460300	31	20	3	8	17	16	3	12	13	12	0	19	12	10	0	21	10
Os04g0493100	31	18	3	10	15	14	1	16	13	0	0	31	0	0	0	31	0
Os04g0527000	31	20	3	8	17	15	2	14	13	4	0	27	4	1	0	30	1
Os04g0607150	31	16	0	15	16	13	0	18	13	4	0	27	4	0	0	31	0
Os04g0614600	31	16	2	13	14	13	0	18	13	0	0	31	0	0	0	31	0
Os04g0634800	31	20	1	10	19	14	1	16	13	7	0	24	7	3	0	28	3
Os04g0645700	31	21	0	10	21	13	0	18	13	6	0	25	6	0	0	31	0
Os04g0652700	31	21	2	8	19	13	0	18	13	4	0	27	4	1	0	30	1
Os04g0690500	31	20	1	10	19	13	0	18	13	0	0	31	0	0	0	31	0
Os05g0125350	31	16	0	15	16	13	0	18	13	1	0	30	1	0	0	31	0
Os05g0151200	31	18	0	13	18	13	0	18	13	9	0	22	9	7	0	24	7
Os05g0247100	31	19	2	10	17	14	1	16	13	8	0	23	8	2	0	29	2
Os05g0458600	31	17	1	13	16	13	0	18	13	6	0	25	6	3	0	28	3
Os05g0474600	31	16	0	15	16	13	0	18	13	4	0	27	4	0	0	31	0
Os05g0497300	31	19	1	11	18	14	1	16	13	0	0	31	0	0	0	31	0
Os05g0521300	31	13	1	17	12	13	0	18	13	2	0	29	2	1	0	30	1
Os05g0523300	31	17	0	14	17	13	0	18	13	0	0	31	0	0	0	31	0
Os05g0542600	31	14	0	17	14	13	0	18	13	0	0	31	0	0	0	31	0
Os05g0543600	31	19	5	7	14	15	2	14	13	7	0	24	7	3	0	28	3
Os06g0229000	31	15	2	14	13	15	2	14	13	11	0	20	11	10	0	21	10
Os06g0335950	31	19	0	12	19	13	0	18	13	5	0	26	5	2	0	29	2
Os06g0341300	31	18	0	13	18	13	0	18	13	6	0	25	6	2	0	29	2
Os06g0652300	31	19	4	8	15	16	3	12	13	5	0	26	5	4	0	27	4
Os06g0731000	31	13	0	18	13	13	0	18	13	11	0	20	11	10	0	21	10
Os07g0123200	31	17	3	11	14	15	2	14	13	3	0	28	3	1	0	30	1
Os07g0209201	31	18	0	13	18	13	0	18	13	0	0	31	0	0	0	31	0
Os07g0590700	31	21	5	5	16	16	3	12	13	7	0	24	7	5	0	26	5
Os07g0685700	31	23	0	8	23	13	0	18	13	4	0	27	4	0	0	31	0
Os07g0693500	31	15	1	15	14	13	0	18	13	1	0	30	1	0	0	31	0
Os08g0156600	31	17	0	14	17	13	0	18	13	0	0	31	0	0	0	31	0
Os08g0221300	31	20	3	8	17	16	3	12	13	9	0	22	9	7	0	24	7
Os08g0290700	31	17	0	14	17	13	0	18	13	9	0	22	9	7	0	24	7
Os08g0476300	31	20	0	11	20	13	0	18	13	0	0	31	0	0	0	31	0
Os08g0518800	31	17	0	14	17	13	0	18	13	4	0	27	4	0	0	31	0
Os09g0441000	31	16	0	15	16	13	0	18	13	7	0	24	7	1	0	30	1
Os09g0478733	31	14	0	17	14	13	0	18	13	4	0	27	4	0	0	31	0
Os09g0484800	31	24	0	7	24	13	0	18	13	1	0	30	1	0	0	31	0
Os10g0479100	31	18	1	12	17	13	0	18	13	0	0	31	0	0	0	31	0
Os10g0537500	31	21	0	10	21	13	0	18	13	2	0	29	2	0	0	31	0
Os10g0564500	31	19	1	11	18	13	0	18	13	0	0	31	0	0	0	31	0
Os11g0121500	31	17	2	12	15	13	0	18	13	6	0	25	6	2	0	29	2
Os11g0448000	31	17	0	14	17	13	0	18	13	0	0	31	0	0	0	31	0
Os11g0461000	31	20	3	8	17	13	0	18	13	4	0	27	4	0	0	31	0
Os11g0525200	31	19	4	8	15	14	1	16	13	4	0	27	4	0	0	31	0
Os11g0582300	31	15	0	16	15	13	0	18	13	4	0	27	4	0	0	31	0
Os11g0708100	31	15	0	16	15	13	0	18	13	11	0	20	11	4	0	27	4
Os12g0183100	31	18	1	12	17	13	0	18	13	3	0	28	3	1	0	30	1
Os12g0633600	31	19	3	9	16	16	3	12	13	7	3	21	4	4	3	24	1

## Sheet: Salt_Resistant-score_up
GeneID	all	up1.5	dn1.5	unchange1.5	TN1.5	up2	dn2	unchange2	TN2	up5	dn5	unchange5	TN5	up10	dn10	unchange10	TN10
Os01g0849000	24	16	1	7	15	16	1	7	15	4	0	20	4	1	0	23	1
Os04g0167875	24	16	1	7	15	15	1	8	14	9	0	15	9	4	0	20	4
Os02g0649300	24	17	2	5	15	13	0	11	13	7	0	17	7	3	0	21	3
Os03g0694000	24	13	2	9	11	13	1	10	12	2	0	22	2	0	0	24	0
Os03g0793800	24	15	3	6	12	14	2	8	12	0	0	24	0	0	0	24	0
Os07g0683600	24	15	1	8	14	12	0	12	12	3	0	21	3	0	0	24	0
Os07g0684000	24	17	0	7	17	12	0	12	12	3	0	21	3	3	0	21	3
Os01g0705200	24	14	4	6	10	12	1	11	11	6	0	18	6	1	0	23	1
Os04g0630300	24	12	3	9	9	11	0	13	11	4	0	20	4	0	0	24	0
Os05g0381400	24	13	2	9	11	12	1	11	11	4	0	20	4	0	0	24	0
Os06g0498800	24	13	3	8	10	11	0	13	11	8	0	16	8	2	0	22	2
Os07g0418600	24	16	5	3	11	15	4	5	11	14	3	7	11	9	0	15	9
Os07g0418700	24	15	5	4	10	15	4	5	11	11	1	12	10	7	0	17	7
Os10g0492900	24	13	1	10	12	11	0	13	11	7	0	17	7	1	0	23	1
Os01g0214500	24	13	1	10	12	10	0	14	10	3	0	21	3	3	0	21	3
Os03g0154000	24	12	1	11	11	10	0	14	10	3	0	21	3	0	0	24	0
Os04g0218400	24	13	3	8	10	12	2	10	10	0	0	24	0	0	0	24	0
Os04g0244800	24	12	1	11	11	10	0	14	10	0	0	24	0	0	0	24	0
Os05g0477900	24	13	2	9	11	10	0	14	10	0	0	24	0	0	0	24	0
Os06g0129900	24	10	0	14	10	10	0	14	10	0	0	24	0	0	0	24	0
Os06g0246500	24	13	3	8	10	10	0	14	10	3	0	21	3	3	0	21	3
Os06g0698300	24	13	6	5	7	11	1	12	10	4	0	20	4	0	0	24	0
Os08g0140500	24	10	0	14	10	10	0	14	10	4	0	20	4	3	0	21	3
Os09g0325700	24	11	0	13	11	10	0	14	10	3	0	21	3	0	0	24	0
Os10g0450800	24	16	3	5	13	12	2	10	10	4	0	20	4	3	0	21	3
Os12g0106000	24	11	1	12	10	10	0	14	10	3	0	21	3	0	0	24	0
Os12g0112000	24	12	2	10	10	11	1	12	10	3	0	21	3	1	0	23	1
Os12g0559250	24	12	2	10	10	12	2	10	10	10	2	12	8	10	2	12	8
Os01g0155800	24	15	7	2	8	14	5	5	9	9	4	11	5	6	2	16	4
Os01g0192300	24	10	0	14	10	9	0	15	9	0	0	24	0	0	0	24	0
Os01g0583100	24	14	1	9	13	10	1	13	9	1	0	23	1	0	0	24	0
Os01g0846300	24	17	1	6	16	9	0	15	9	1	0	23	1	0	0	24	0
Os01g0891000	24	10	2	12	8	9	0	15	9	0	0	24	0	0	0	24	0
Os01g0946500	24	11	4	9	7	10	1	13	9	1	0	23	1	0	0	24	0
Os02g0291000	24	12	2	10	10	9	0	15	9	0	0	24	0	0	0	24	0
Os02g0537000	24	12	3	9	9	11	2	11	9	3	0	21	3	1	0	23	1
Os02g0782500	24	12	5	7	7	10	1	13	9	3	0	21	3	1	0	23	1
Os03g0268600	24	13	2	9	11	9	0	15	9	0	0	24	0	0	0	24	0
Os04g0415800	24	15	4	5	11	12	3	9	9	11	0	13	11	10	0	14	10
Os04g0545600	24	15	4	5	11	13	4	7	9	5	2	17	3	1	0	23	1
Os05g0170200	24	10	1	13	9	10	1	13	9	0	0	24	0	0	0	24	0
Os05g0550600	24	14	4	6	10	11	2	11	9	9	0	15	9	5	0	19	5
Os06g0553100	24	12	1	11	11	9	0	15	9	3	0	21	3	0	0	24	0
Os06g0651200	24	14	2	8	12	9	0	15	9	3	0	21	3	2	0	22	2
Os09g0109600	24	12	4	8	8	11	2	11	9	7	0	17	7	2	0	22	2
Os11g0106700	24	13	1	10	12	9	0	15	9	2	0	22	2	1	0	23	1
Os11g0634200	24	10	2	12	8	9	0	15	9	0	0	24	0	0	0	24	0
Os11g0641500	24	9	0	15	9	9	0	15	9	5	0	19	5	4	0	20	4
Os12g0555000	24	14	5	5	9	11	2	11	9	5	1	18	4	4	0	20	4
Os12g0555500	24	13	1	10	12	10	1	13	9	4	0	20	4	4	0	20	4
Os12g0575300	24	12	3	9	9	11	2	11	9	1	0	23	1	0	0	24	0
Os01g0132000	24	15	5	4	10	11	3	10	8	2	1	21	1	0	0	24	0
Os01g0195066	24	12	4	8	8	12	4	8	8	5	1	18	4	0	0	24	0
Os01g0237750	24	8	1	15	7	8	0	16	8	3	0	21	3	3	0	21	3
Os01g0644200	24	15	3	6	12	9	1	14	8	4	0	20	4	3	0	21	3
Os01g0719300	24	13	3	8	10	9	1	14	8	0	0	24	0	0	0	24	0
Os01g0733500	24	12	3	9	9	9	1	14	8	0	0	24	0	0	0	24	0
Os01g0740600	24	12	0	12	12	8	0	16	8	0	0	24	0	0	0	24	0
Os01g0794400	24	10	0	14	10	8	0	16	8	5	0	19	5	2	0	22	2
Os01g0974900	24	13	3	8	10	10	2	12	8	1	0	23	1	0	0	24	0
Os02g0332450	24	8	0	16	8	8	0	16	8	1	0	23	1	0	0	24	0
Os02g0744200	24	12	3	9	9	9	1	14	8	0	0	24	0	0	0	24	0
Os02g0824500	24	12	0	12	12	8	0	16	8	2	0	22	2	0	0	24	0
Os03g0200200	24	11	1	12	10	9	1	14	8	1	0	23	1	0	0	24	0
Os03g0243700	24	13	1	10	12	8	0	16	8	0	0	24	0	0	0	24	0
Os03g0286900	24	12	6	6	6	10	2	12	8	5	0	19	5	0	0	24	0
Os03g0607200	24	10	5	9	5	9	1	14	8	3	0	21	3	0	0	24	0
Os03g0663500	24	11	8	5	3	9	1	14	8	3	0	21	3	3	0	21	3
Os03g0820500	24	12	2	10	10	9	1	14	8	7	0	17	7	4	0	20	4
Os04g0178400	24	8	0	16	8	8	0	16	8	5	0	19	5	3	0	21	3
Os04g0179100	24	9	2	13	7	8	0	16	8	3	0	21	3	3	0	21	3
Os04g0266900	24	10	1	13	9	8	0	16	8	1	0	23	1	0	0	24	0
Os04g0541700	24	11	1	12	10	8	0	16	8	0	0	24	0	0	0	24	0
Os04g0552000	24	10	3	11	7	8	0	16	8	1	0	23	1	0	0	24	0
Os04g0589800	24	10	6	8	4	10	2	12	8	1	0	23	1	0	0	24	0
Os05g0360400	24	9	3	12	6	8	0	16	8	4	0	20	4	0	0	24	0
Os05g0460000	24	10	0	14	10	8	0	16	8	1	0	23	1	0	0	24	0
Os06g0223700	24	15	1	8	14	8	0	16	8	2	0	22	2	0	0	24	0
Os06g0227500	24	12	4	8	8	9	1	14	8	1	0	23	1	0	0	24	0
Os06g0654400	24	10	0	14	10	8	0	16	8	0	0	24	0	0	0	24	0
Os06g0686400	24	9	4	11	5	8	0	16	8	0	0	24	0	0	0	24	0
Os07g0190000	24	14	2	8	12	8	0	16	8	5	0	19	5	3	0	21	3
Os07g0416600	24	11	4	9	7	9	1	14	8	2	1	21	1	0	0	24	0
Os08g0238200	24	15	1	8	14	8	0	16	8	0	0	24	0	0	0	24	0
Os08g0485400	24	10	1	13	9	8	0	16	8	0	0	24	0	0	0	24	0
Os09g0396900	24	9	0	15	9	8	0	16	8	2	0	22	2	1	0	23	1
Os09g0555500	24	11	0	13	11	8	0	16	8	0	0	24	0	0	0	24	0
Os10g0205700	24	11	1	12	10	8	0	16	8	0	0	24	0	0	0	24	0
Os10g0503300	24	12	1	11	11	8	0	16	8	4	0	20	4	0	0	24	0
Os11g0112400	24	10	2	12	8	9	1	14	8	3	0	21	3	0	0	24	0
Os11g0454000	24	11	5	8	6	9	1	14	8	4	0	20	4	1	0	23	1
Os11g0454300	24	12	7	5	5	10	2	12	8	7	2	15	5	6	0	18	6
Os11g0474800	24	8	0	16	8	8	0	16	8	5	0	19	5	0	0	24	0
Os12g0123700	24	12	2	10	10	8	0	16	8	3	0	21	3	1	0	23	1
Os12g0174700	24	10	2	12	8	8	0	16	8	3	0	21	3	3	0	21	3
Os12g0242500	24	11	0	13	11	8	0	16	8	1	0	23	1	0	0	24	0
Os12g0555200	24	12	3	9	9	11	3	10	8	5	1	18	4	3	0	21	3
Os01g0124650	24	12	6	6	6	9	2	13	7	4	0	20	4	0	0	24	0
Os01g0128000	24	9	4	11	5	8	1	15	7	0	0	24	0	0	0	24	0
Os01g0158400	24	11	2	11	9	7	0	17	7	0	0	24	0	0	0	24	0
Os01g0184100	24	9	2	13	7	7	0	17	7	1	0	23	1	0	0	24	0
Os01g0196300	24	9	0	15	9	7	0	17	7	0	0	24	0	0	0	24	0
Os01g0220500	24	7	0	17	7	7	0	17	7	3	0	21	3	2	0	22	2
Os01g0225600	24	14	1	9	13	8	1	15	7	2	0	22	2	0	0	24	0
Os01g0237500	24	8	1	15	7	8	1	15	7	4	0	20	4	0	0	24	0
Os01g0508100	24	7	5	12	2	7	0	17	7	0	0	24	0	0	0	24	0
Os01g0511100	24	12	4	8	8	8	1	15	7	1	0	23	1	0	0	24	0
Os01g0592500	24	9	1	14	8	7	0	17	7	0	0	24	0	0	0	24	0
Os01g0627400	24	9	0	15	9	7	0	17	7	0	0	24	0	0	0	24	0
Os01g0731100	24	10	2	12	8	7	0	17	7	1	0	23	1	0	0	24	0
Os01g0767600	24	7	0	17	7	7	0	17	7	0	0	24	0	0	0	24	0
Os01g0872566	24	11	2	11	9	7	0	17	7	0	0	24	0	0	0	24	0
Os01g0899387	24	13	5	6	8	10	3	11	7	3	1	20	2	0	0	24	0
Os01g0914300	24	11	6	7	5	10	3	11	7	3	2	19	1	1	0	23	1
Os01g0945100	24	8	0	16	8	7	0	17	7	0	0	24	0	0	0	24	0
Os01g0946600	24	11	3	10	8	8	1	15	7	1	0	23	1	0	0	24	0
Os02g0140400	24	8	1	15	7	7	0	17	7	1	0	23	1	0	0	24	0
Os02g0186800	24	8	0	16	8	7	0	17	7	0	0	24	0	0	0	24	0
Os02g0194700	24	11	0	13	11	7	0	17	7	0	0	24	0	0	0	24	0
Os02g0205200	24	11	3	10	8	9	2	13	7	0	0	24	0	0	0	24	0
Os02g0212500	24	8	2	14	6	7	0	17	7	0	0	24	0	0	0	24	0
Os02g0463401	24	12	1	11	11	7	0	17	7	0	0	24	0	0	0	24	0
Os02g0569900	24	10	1	13	9	7	0	17	7	4	0	20	4	3	0	21	3
Os02g0570700	24	7	2	15	5	7	0	17	7	4	0	20	4	4	0	20	4
Os02g0695200	24	9	0	15	9	7	0	17	7	2	0	22	2	0	0	24	0
Os02g0706550	24	9	5	10	4	9	2	13	7	1	0	23	1	0	0	24	0
Os02g0755900	24	9	2	13	7	8	1	15	7	4	0	20	4	0	0	24	0
Os02g0808601	24	11	4	9	7	10	3	11	7	1	2	21	-1	1	0	23	1
Os03g0103400	24	7	0	17	7	7	0	17	7	0	0	24	0	0	0	24	0
Os03g0195100	24	12	5	7	7	9	2	13	7	5	0	19	5	4	0	20	4
Os03g0197100	24	13	3	8	10	8	1	15	7	6	0	18	6	5	0	19	5
Os03g0219350	24	7	1	16	6	7	0	17	7	6	0	18	6	6	0	18	6
Os03g0339300	24	13	4	7	9	11	4	9	7	2	2	20	0	2	2	20	0
Os03g0559700	24	9	2	13	7	7	0	17	7	0	0	24	0	0	0	24	0
Os03g0658800	24	12	4	8	8	11	4	9	7	4	3	17	1	3	1	20	2
Os03g0709300	24	11	5	8	6	9	2	13	7	3	0	21	3	3	0	21	3
Os03g0712800	24	7	0	17	7	7	0	17	7	2	0	22	2	0	0	24	0
Os04g0178300	24	11	3	10	8	10	3	11	7	5	0	19	5	5	0	19	5
Os04g0179200	24	9	1	14	8	7	0	17	7	4	0	20	4	3	0	21	3
Os04g0180400	24	10	5	9	5	9	2	13	7	3	0	21	3	3	0	21	3
Os04g0209200	24	8	2	14	6	7	0	17	7	4	0	20	4	1	0	23	1
Os04g0347200	24	7	0	17	7	7	0	17	7	4	0	20	4	2	0	22	2
Os04g0508500	24	7	0	17	7	7	0	17	7	3	0	21	3	3	0	21	3
Os04g0538300	24	8	0	16	8	7	0	17	7	3	0	21	3	0	0	24	0
Os04g0639000	24	10	1	13	9	7	0	17	7	1	0	23	1	0	0	24	0
Os04g0651000	24	7	0	17	7	7	0	17	7	3	0	21	3	0	0	24	0
Os04g0661100	24	7	0	17	7	7	0	17	7	2	0	22	2	0	0	24	0
Os05g0122700	24	9	1	14	8	7	0	17	7	1	0	23	1	0	0	24	0
Os05g0142000	24	10	1	13	9	7	0	17	7	3	0	21	3	0	0	24	0
Os05g0142400	24	12	0	12	12	7	0	17	7	3	0	21	3	1	0	23	1
Os05g0574600	24	7	0	17	7	7	0	17	7	0	0	24	0	0	0	24	0
Os06g0115800	24	10	0	14	10	7	0	17	7	0	0	24	0	0	0	24	0
Os06g0160600	24	8	4	12	4	8	1	15	7	0	0	24	0	0	0	24	0
Os06g0168700	24	12	1	11	11	7	0	17	7	1	0	23	1	0	0	24	0
Os06g0187000	24	11	4	9	7	7	0	17	7	1	0	23	1	0	0	24	0
Os06g0234600	24	13	3	8	10	7	0	17	7	0	0	24	0	0	0	24	0
Os06g0247850	24	8	3	13	5	8	1	15	7	2	0	22	2	1	0	23	1
Os06g0323100	24	9	0	15	9	7	0	17	7	1	0	23	1	0	0	24	0
Os06g0568600	24	7	0	17	7	7	0	17	7	3	0	21	3	1	0	23	1
Os06g0569500	24	11	2	11	9	9	2	13	7	5	0	19	5	4	0	20	4
Os06g0622400	24	9	1	14	8	8	1	15	7	1	0	23	1	0	0	24	0
Os06g0697500	24	9	3	12	6	7	0	17	7	2	0	22	2	0	0	24	0
Os07g0118200	24	8	0	16	8	7	0	17	7	4	0	20	4	1	0	23	1
Os07g0124100	24	9	1	14	8	8	1	15	7	3	0	21	3	2	0	22	2
Os07g0127700	24	7	0	17	7	7	0	17	7	4	0	20	4	3	0	21	3
Os07g0187900	24	10	0	14	10	7	0	17	7	3	0	21	3	0	0	24	0
Os07g0190800	24	9	2	13	7	7	0	17	7	0	0	24	0	0	0	24	0
Os07g0209100	24	10	1	13	9	8	1	15	7	2	0	22	2	1	0	23	1
Os07g0416900	24	8	0	16	8	7	0	17	7	5	0	19	5	4	0	20	4
Os07g0417200	24	9	0	15	9	7	0	17	7	5	0	19	5	4	0	20	4
Os07g0522500	24	9	1	14	8	7	0	17	7	4	0	20	4	3	0	21	3
Os07g0599700	24	12	5	7	7	8	1	15	7	0	0	24	0	0	0	24	0
Os07g0645050	24	11	2	11	9	8	1	15	7	4	0	20	4	2	0	22	2
Os07g0664400	24	10	1	13	9	8	1	15	7	4	0	20	4	3	0	21	3
Os07g0675100	24	12	3	9	9	8	1	15	7	0	0	24	0	0	0	24	0
Os08g0140300	24	8	2	14	6	7	0	17	7	4	0	20	4	3	0	21	3
Os08g0390200	24	9	3	12	6	7	0	17	7	0	0	24	0	0	0	24	0
Os08g0431900	24	7	0	17	7	7	0	17	7	0	0	24	0	0	0	24	0
Os09g0272401	24	9	3	12	6	9	2	13	7	1	0	23	1	0	0	24	0
Os09g0316000	24	10	1	13	9	8	1	15	7	0	0	24	0	0	0	24	0
Os09g0425500	24	8	3	13	5	7	0	17	7	1	0	23	1	0	0	24	0
Os09g0491100	24	13	6	5	7	12	5	7	7	0	3	21	-3	0	0	24	0
Os10g0505900	24	9	4	11	5	8	1	15	7	3	0	21	3	1	0	23	1
Os10g0528400	24	11	7	6	4	8	1	15	7	0	0	24	0	0	0	24	0
Os10g0569450	24	7	0	17	7	7	0	17	7	6	0	18	6	4	0	20	4
Os10g0570001	24	8	1	15	7	7	0	17	7	5	0	19	5	5	0	19	5
Os11g0126900	24	14	1	9	13	7	0	17	7	3	0	21	3	1	0	23	1
Os11g0147150	24	11	0	13	11	7	0	17	7	0	0	24	0	0	0	24	0
Os11g0289700	24	11	3	10	8	8	1	15	7	1	0	23	1	0	0	24	0
Os11g0427800	24	12	6	6	6	9	2	13	7	3	0	21	3	0	0	24	0
Os11g0453900	24	12	6	6	6	10	3	11	7	3	0	21	3	3	0	21	3
Os11g0514500	24	10	2	12	8	8	1	15	7	6	0	18	6	2	0	22	2
Os11g0591800	24	7	1	16	6	7	0	17	7	3	0	21	3	0	0	24	0
Os11g0645400	24	16	7	1	9	14	7	3	7	7	3	14	4	2	2	20	0
Os11g0687100	24	12	6	6	6	11	4	9	7	7	1	16	6	4	0	20	4
Os12g0147200	24	11	1	12	10	7	0	17	7	1	0	23	1	0	0	24	0
Os12g0202700	24	8	0	16	8	7	0	17	7	1	0	23	1	0	0	24	0
Os12g0217800	24	8	4	12	4	7	0	17	7	4	0	20	4	3	0	21	3
Os12g0478200	24	10	7	7	3	9	2	13	7	1	0	23	1	0	0	24	0
Os12g0529300	24	11	6	7	5	10	3	11	7	1	2	21	-1	0	0	24	0
Os12g0635400	24	8	2	14	6	8	1	15	7	3	0	21	3	2	0	22	2
Os12g0639500	24	8	0	16	8	7	0	17	7	3	0	21	3	0	0	24	0
Os01g0124700	24	11	6	7	5	9	3	12	6	0	0	24	0	0	0	24	0
Os01g0183600	24	6	0	18	6	6	0	18	6	0	0	24	0	0	0	24	0
Os01g0200700	24	15	1	8	14	7	1	16	6	0	0	24	0	0	0	24	0
Os01g0206700	24	8	0	16	8	6	0	18	6	0	0	24	0	0	0	24	0
Os01g0220400	24	9	6	9	3	7	1	16	6	0	0	24	0	0	0	24	0
Os01g0266500	24	11	0	13	11	6	0	18	6	0	0	24	0	0	0	24	0
Os01g0283300	24	8	3	13	5	6	0	18	6	0	0	24	0	0	0	24	0
Os01g0307686	24	8	4	12	4	7	1	16	6	1	1	22	0	0	0	24	0
Os01g0363300	24	9	0	15	9	6	0	18	6	0	0	24	0	0	0	24	0
Os01g0522400	24	8	0	16	8	6	0	18	6	1	0	23	1	0	0	24	0
Os01g0543100	24	8	3	13	5	7	1	16	6	0	0	24	0	0	0	24	0
Os01g0555100	24	10	3	11	7	6	0	18	6	1	0	23	1	0	0	24	0
Os01g0571300	24	9	1	14	8	6	0	18	6	1	0	23	1	0	0	24	0
Os01g0595201	24	9	5	10	4	9	3	12	6	1	0	23	1	0	0	24	0
Os01g0633400	24	9	1	14	8	6	0	18	6	0	0	24	0	0	0	24	0
Os01g0636400	24	10	2	12	8	7	1	16	6	0	0	24	0	0	0	24	0
Os01g0642801	24	13	7	4	6	12	6	6	6	4	0	20	4	2	0	22	2
Os01g0658900	24	11	1	12	10	6	0	18	6	0	0	24	0	0	0	24	0
Os01g0692100	24	10	2	12	8	7	1	16	6	3	0	21	3	3	0	21	3
Os01g0695700	24	11	1	12	10	6	0	18	6	2	0	22	2	1	0	23	1
Os01g0716500	24	10	2	12	8	7	1	16	6	3	0	21	3	0	0	24	0
Os01g0718500	24	8	2	14	6	7	1	16	6	2	0	22	2	0	0	24	0
Os01g0723600	24	6	0	18	6	6	0	18	6	3	0	21	3	0	0	24	0
Os01g0740700	24	8	2	14	6	6	0	18	6	2	0	22	2	0	0	24	0
Os01g0760900	24	8	0	16	8	6	0	18	6	0	0	24	0	0	0	24	0
Os01g0851100	24	10	2	12	8	6	0	18	6	1	0	23	1	0	0	24	0
Os01g0855000	24	13	6	5	7	9	3	12	6	1	0	23	1	0	0	24	0
Os01g0856850	24	7	2	15	5	7	1	16	6	3	0	21	3	1	0	23	1
Os01g0864566	24	13	3	8	10	7	1	16	6	0	0	24	0	0	0	24	0
Os01g0871150	24	11	5	8	6	7	1	16	6	0	0	24	0	0	0	24	0
Os01g0872600	24	10	0	14	10	6	0	18	6	0	0	24	0	0	0	24	0
Os01g0910900	24	8	4	12	4	7	1	16	6	0	1	23	-1	0	0	24	0
Os01g0934600	24	11	4	9	7	9	3	12	6	0	0	24	0	0	0	24	0
Os01g0954000	24	7	1	16	6	6	0	18	6	0	0	24	0	0	0	24	0
Os01g0968100	24	8	1	15	7	7	1	16	6	4	0	20	4	1	0	23	1
Os02g0136150	24	6	0	18	6	6	0	18	6	0	0	24	0	0	0	24	0
Os02g0139000	24	10	3	11	7	7	1	16	6	0	0	24	0	0	0	24	0
Os02g0140500	24	9	0	15	9	6	0	18	6	2	0	22	2	0	0	24	0
Os02g0266000	24	6	0	18	6	6	0	18	6	3	0	21	3	0	0	24	0
Os02g0567800	24	8	0	16	8	6	0	18	6	0	0	24	0	0	0	24	0
Os02g0569000	24	6	0	18	6	6	0	18	6	4	0	20	4	3	0	21	3
Os02g0569400	24	6	0	18	6	6	0	18	6	5	0	19	5	1	0	23	1
Os02g0627100	24	7	4	13	3	7	1	16	6	0	0	24	0	0	0	24	0
Os02g0657850	24	12	2	10	10	8	2	14	6	4	0	20	4	2	0	22	2
Os02g0768000	24	8	3	13	5	6	0	18	6	0	0	24	0	0	0	24	0
Os02g0773200	24	9	4	11	5	6	0	18	6	0	0	24	0	0	0	24	0
Os02g0813083	24	7	2	15	5	6	0	18	6	1	0	23	1	0	0	24	0
Os03g0119300	24	13	5	6	8	9	3	12	6	0	0	24	0	0	0	24	0
Os03g0146200	24	7	1	16	6	6	0	18	6	0	0	24	0	0	0	24	0
Os03g0254250	24	12	4	8	8	8	2	14	6	2	0	22	2	0	0	24	0
Os03g0289800	24	7	0	17	7	6	0	18	6	3	0	21	3	0	0	24	0
Os03g0296200	24	10	2	12	8	6	0	18	6	1	0	23	1	0	0	24	0
Os03g0322900	24	10	1	13	9	7	1	16	6	0	0	24	0	0	0	24	0
Os03g0327600	24	13	1	10	12	6	0	18	6	0	0	24	0	0	0	24	0
Os03g0347500	24	7	0	17	7	6	0	18	6	5	0	19	5	3	0	21	3
Os03g0397700	24	8	2	14	6	6	0	18	6	0	0	24	0	0	0	24	0
Os03g0439500	24	14	1	9	13	7	1	16	6	1	0	23	1	0	0	24	0
Os03g0664400	24	13	5	6	8	10	4	10	6	3	0	21	3	0	0	24	0
Os03g0689300	24	10	2	12	8	7	1	16	6	1	0	23	1	0	0	24	0
Os03g0700400	24	8	1	15	7	6	0	18	6	0	0	24	0	0	0	24	0
Os03g0707250	24	9	0	15	9	6	0	18	6	3	0	21	3	0	0	24	0
Os03g0718800	24	9	1	14	8	6	0	18	6	0	0	24	0	0	0	24	0
Os03g0734200	24	10	2	12	8	8	2	14	6	4	0	20	4	0	0	24	0
Os03g0734300	24	8	3	13	5	7	1	16	6	4	0	20	4	0	0	24	0
Os03g0752500	24	7	1	16	6	6	0	18	6	3	0	21	3	0	0	24	0
Os03g0822000	24	11	5	8	6	9	3	12	6	2	1	21	1	0	0	24	0
Os03g0832800	24	7	1	16	6	6	0	18	6	1	0	23	1	0	0	24	0
Os04g0104900	24	7	0	17	7	6	0	18	6	4	0	20	4	4	0	20	4
Os04g0165000	24	12	5	7	7	9	3	12	6	0	0	24	0	0	0	24	0
Os04g0179700	24	6	0	18	6	6	0	18	6	3	0	21	3	3	0	21	3
Os04g0182200	24	9	2	13	7	7	1	16	6	0	0	24	0	0	0	24	0
Os04g0288100	24	6	1	17	5	6	0	18	6	3	0	21	3	1	0	23	1
Os04g0322100	24	9	2	13	7	6	0	18	6	0	0	24	0	0	0	24	0
Os04g0405900	24	9	1	14	8	6	0	18	6	0	0	24	0	0	0	24	0
Os04g0416700	24	8	3	13	5	7	1	16	6	0	1	23	-1	0	0	24	0
Os04g0438600	24	7	0	17	7	6	0	18	6	0	0	24	0	0	0	24	0
Os04g0462400	24	6	0	18	6	6	0	18	6	1	0	23	1	0	0	24	0
Os04g0493400	24	6	1	17	5	6	0	18	6	5	0	19	5	1	0	23	1
Os04g0498101	24	11	0	13	11	6	0	18	6	0	0	24	0	0	0	24	0
Os04g0521900	24	11	3	10	8	6	0	18	6	0	0	24	0	0	0	24	0
Os04g0564700	24	10	1	13	9	6	0	18	6	0	0	24	0	0	0	24	0
Os04g0573000	24	10	1	13	9	6	0	18	6	0	0	24	0	0	0	24	0
Os04g0581100	24	11	3	10	8	7	1	16	6	4	0	20	4	3	0	21	3
Os04g0635350	24	8	3	13	5	6	0	18	6	3	0	21	3	1	0	23	1
Os05g0115100	24	8	3	13	5	6	0	18	6	1	0	23	1	0	0	24	0
Os05g0119000	24	9	0	15	9	6	0	18	6	1	0	23	1	0	0	24	0
Os05g0151200	24	8	2	14	6	7	1	16	6	1	0	23	1	0	0	24	0
Os05g0186300	24	10	6	8	4	10	4	10	6	0	1	23	-1	0	0	24	0
Os05g0246300	24	6	0	18	6	6	0	18	6	0	0	24	0	0	0	24	0
Os05g0359966	24	6	5	13	1	6	0	18	6	3	0	21	3	2	0	22	2
Os05g0361000	24	10	1	13	9	6	0	18	6	0	0	24	0	0	0	24	0
Os05g0368000	24	11	3	10	8	8	2	14	6	5	0	19	5	3	0	21	3
Os05g0368100	24	10	2	12	8	7	1	16	6	3	0	21	3	2	0	22	2
Os05g0382500	24	6	0	18	6	6	0	18	6	1	0	23	1	0	0	24	0
Os05g0456300	24	13	4	7	9	9	3	12	6	2	1	21	1	0	0	24	0
Os05g0465000	24	9	1	14	8	6	0	18	6	3	0	21	3	0	0	24	0
Os05g0537400	24	9	1	14	8	6	0	18	6	1	0	23	1	0	0	24	0
Os05g0542500	24	11	6	7	5	10	4	10	6	7	2	15	5	6	0	18	6
Os05g0550250	24	10	6	8	4	7	1	16	6	0	1	23	-1	0	0	24	0
Os05g0560200	24	8	5	11	3	6	0	18	6	1	0	23	1	0	0	24	0
Os06g0106800	24	9	2	13	7	7	1	16	6	0	0	24	0	0	0	24	0
Os06g0110200	24	7	1	16	6	6	0	18	6	0	0	24	0	0	0	24	0
Os06g0147400	24	9	3	12	6	7	1	16	6	0	0	24	0	0	0	24	0
Os06g0178700	24	8	3	13	5	7	1	16	6	1	0	23	1	0	0	24	0
Os06g0214300	24	12	4	8	8	9	3	12	6	0	0	24	0	0	0	24	0
Os06g0218300	24	7	2	15	5	6	0	18	6	0	0	24	0	0	0	24	0
Os06g0287200	24	6	0	18	6	6	0	18	6	3	0	21	3	0	0	24	0
Os06g0318600	24	7	2	15	5	6	0	18	6	0	0	24	0	0	0	24	0
Os06g0483200	24	9	1	14	8	6	0	18	6	0	0	24	0	0	0	24	0
Os06g0539500	24	11	3	10	8	7	1	16	6	0	0	24	0	0	0	24	0
Os06g0564100	24	9	3	12	6	6	0	18	6	0	0	24	0	0	0	24	0
Os06g0632200	24	10	1	13	9	6	0	18	6	0	0	24	0	0	0	24	0
Os06g0668200	24	10	2	12	8	7	1	16	6	2	0	22	2	1	0	23	1
Os06g0691200	24	10	6	8	4	8	2	14	6	3	1	20	2	1	0	23	1
Os06g0726200	24	9	5	10	4	6	0	18	6	3	0	21	3	3	0	21	3
Os07g0126100	24	6	1	17	5	6	0	18	6	0	0	24	0	0	0	24	0
Os07g0182100	24	8	2	14	6	6	0	18	6	3	0	21	3	0	0	24	0
Os07g0217600	24	6	1	17	5	6	0	18	6	4	0	20	4	4	0	20	4
Os07g0218700	24	6	0	18	6	6	0	18	6	2	0	22	2	1	0	23	1
Os07g0230600	24	6	2	16	4	6	0	18	6	0	0	24	0	0	0	24	0
Os07g0271000	24	7	2	15	5	6	0	18	6	2	0	22	2	0	0	24	0
Os07g0413800	24	12	3	9	9	8	2	14	6	0	0	24	0	0	0	24	0
Os07g0422100	24	7	1	16	6	6	0	18	6	0	0	24	0	0	0	24	0
Os07g0480800	24	9	3	12	6	6	0	18	6	0	0	24	0	0	0	24	0
Os07g0523965	24	8	2	14	6	6	0	18	6	0	0	24	0	0	0	24	0
Os07g0541200	24	7	2	15	5	7	1	16	6	2	0	22	2	0	0	24	0
Os07g0585900	24	6	4	14	2	6	0	18	6	0	0	24	0	0	0	24	0
Os07g0599300	24	7	0	17	7	6	0	18	6	2	0	22	2	0	0	24	0
Os07g0599600	24	10	1	13	9	7	1	16	6	0	0	24	0	0	0	24	0
Os07g0599900	24	12	6	6	6	8	2	14	6	0	0	24	0	0	0	24	0
Os07g0600200	24	13	5	6	8	9	3	12	6	1	1	22	0	0	0	24	0
Os07g0604466	24	12	6	6	6	10	4	10	6	8	3	13	5	7	3	14	4
Os07g0627600	24	11	5	8	6	9	3	12	6	1	1	22	0	0	0	24	0
Os07g0638100	24	12	5	7	7	10	4	10	6	3	2	19	1	1	0	23	1
Os07g0663700	24	7	4	13	3	6	0	18	6	5	0	19	5	4	0	20	4
Os07g0664600	24	8	0	16	8	6	0	18	6	0	0	24	0	0	0	24	0
Os08g0158200	24	8	0	16	8	6	0	18	6	2	0	22	2	1	0	23	1
Os08g0290700	24	8	0	16	8	6	0	18	6	0	0	24	0	0	0	24	0
Os08g0320400	24	8	0	16	8	6	0	18	6	1	0	23	1	0	0	24	0
Os08g0349300	24	7	2	15	5	6	0	18	6	2	0	22	2	2	0	22	2
Os08g0412800	24	6	3	15	3	6	0	18	6	0	0	24	0	0	0	24	0
Os08g0425500	24	10	1	13	9	6	0	18	6	1	0	23	1	0	0	24	0
Os08g0442900	24	11	2	11	9	7	1	16	6	3	0	21	3	1	0	23	1
Os08g0465800	24	9	0	15	9	6	0	18	6	2	0	22	2	0	0	24	0
Os08g0467500	24	12	2	10	10	6	0	18	6	0	0	24	0	0	0	24	0
Os08g0478000	24	12	6	6	6	8	2	14	6	0	0	24	0	0	0	24	0
Os08g0557800	24	13	5	6	8	8	2	14	6	3	0	21	3	0	0	24	0
Os09g0110300	24	10	1	13	9	6	0	18	6	0	0	24	0	0	0	24	0
Os09g0242000	24	6	0	18	6	6	0	18	6	0	0	24	0	0	0	24	0
Os09g0272600	24	13	5	6	8	9	3	12	6	2	1	21	1	0	0	24	0
Os09g0278401	24	10	1	13	9	7	1	16	6	0	0	24	0	0	0	24	0
Os09g0298100	24	7	0	17	7	6	0	18	6	0	0	24	0	0	0	24	0
Os09g0379600	24	9	1	14	8	6	0	18	6	0	0	24	0	0	0	24	0
Os09g0412400	24	7	1	16	6	6	0	18	6	0	0	24	0	0	0	24	0
Os09g0425200	24	12	3	9	9	9	3	12	6	5	1	18	4	1	1	22	0
Os09g0503850	24	11	3	10	8	9	3	12	6	3	0	21	3	0	0	24	0
Os09g0518200	24	10	2	12	8	8	2	14	6	3	0	21	3	3	0	21	3
Os09g0565300	24	8	0	16	8	6	0	18	6	1	0	23	1	0	0	24	0
Os09g0572400	24	8	2	14	6	6	0	18	6	0	0	24	0	0	0	24	0
Os10g0118200	24	8	0	16	8	6	0	18	6	4	0	20	4	0	0	24	0
Os10g0412700	24	10	1	13	9	6	0	18	6	0	0	24	0	0	0	24	0
Os10g0447900	24	12	4	8	8	7	1	16	6	1	0	23	1	0	0	24	0
Os10g0491000	24	9	8	7	1	8	2	14	6	4	0	20	4	0	0	24	0
Os10g0512400	24	10	1	13	9	7	1	16	6	0	0	24	0	0	0	24	0
Os10g0524300	24	9	2	13	7	6	0	18	6	2	0	22	2	0	0	24	0
Os10g0540200	24	8	0	16	8	6	0	18	6	0	0	24	0	0	0	24	0
Os10g0548100	24	12	2	10	10	6	0	18	6	3	0	21	3	0	0	24	0
Os10g0569600	24	7	1	16	6	7	1	16	6	2	0	22	2	0	0	24	0
Os10g0569800	24	10	7	7	3	8	2	14	6	5	0	19	5	3	0	21	3
Os11g0112200	24	7	0	17	7	6	0	18	6	2	0	22	2	0	0	24	0
Os11g0133800	24	7	0	17	7	6	0	18	6	0	0	24	0	0	0	24	0
Os11g0181200	24	11	4	9	7	9	3	12	6	5	0	19	5	2	0	22	2
Os11g0211800	24	14	7	3	7	12	6	6	6	7	3	14	4	3	3	18	0
Os11g0240600	24	7	0	17	7	6	0	18	6	0	0	24	0	0	0	24	0
Os11g0255500	24	6	0	18	6	6	0	18	6	2	0	22	2	0	0	24	0
Os11g0282900	24	8	2	14	6	6	0	18	6	0	0	24	0	0	0	24	0
Os11g0291475	24	12	6	6	6	11	5	8	6	2	3	19	-1	1	2	21	-1
Os11g0454200	24	10	6	8	4	9	3	12	6	4	1	19	3	2	0	22	2
Os11g0498600	24	10	0	14	10	6	0	18	6	0	0	24	0	0	0	24	0
Os11g0591000	24	7	0	17	7	6	0	18	6	0	0	24	0	0	0	24	0
Os11g0634800	24	8	0	16	8	6	0	18	6	0	0	24	0	0	0	24	0
Os11g0687200	24	8	3	13	5	7	1	16	6	1	0	23	1	0	0	24	0
Os11g0699532	24	7	0	17	7	6	0	18	6	3	0	21	3	0	0	24	0
Os12g0131400	24	8	5	11	3	6	0	18	6	0	0	24	0	0	0	24	0
Os12g0150500	24	6	0	18	6	6	0	18	6	0	0	24	0	0	0	24	0
Os12g0221400	24	9	7	8	2	9	3	12	6	4	0	20	4	4	0	20	4
Os12g0268000	24	9	2	13	7	7	1	16	6	5	0	19	5	1	0	23	1
Os12g0431300	24	7	0	17	7	6	0	18	6	3	0	21	3	1	0	23	1
Os12g0431700	24	6	0	18	6	6	0	18	6	0	0	24	0	0	0	24	0
Os12g0512800	24	6	0	18	6	6	0	18	6	3	0	21	3	0	0	24	0
Os12g0514300	24	14	2	8	12	7	1	16	6	0	0	24	0	0	0	24	0
Os12g0573600	24	11	5	8	6	10	4	10	6	0	0	24	0	0	0	24	0
Os12g0594000	24	9	0	15	9	6	0	18	6	0	0	24	0	0	0	24	0
Os12g0610800	24	12	7	5	5	10	4	10	6	0	0	24	0	0	0	24	0
Os12g0630600	24	13	3	8	10	8	2	14	6	0	2	22	-2	0	0	24	0
