# Supplementary material for: Meta-analysis of public RNA-sequencing data of drought and salt stresses in different phenotypes of resistant and susceptible Oryza sativa cultivars
Source: Quant Plant Biol. 2025 Sep 5;6:e27. doi: 10.1017/qpb.2025.10020 (PMC12451249; doi:10.1017/qpb.2025.10020)
Supplement: Shintani and Bono supplementary material [file S2632882825100209sup001.zip › Supplementary_TableS7.xlsx]

## Sheet: Drought_Susceptible-score_down
GeneID	all	up1.5	dn1.5	unchange1.5	TN1.5	up2	dn2	unchange2	TN2	up5	dn5	unchange5	TN5	up10	dn10	unchange10	TN10
Os01g0635200	14	0	14	0	-14	0	14	0	-14	0	8	6	-8	0	5	9	-5
Os05g0579600	14	0	14	0	-14	0	14	0	-14	0	9	5	-9	0	9	5	-9
Os01g0974200	14	0	13	1	-13	0	13	1	-13	0	11	3	-11	0	9	5	-9
Os01g0259300	14	0	13	1	-13	0	12	2	-12	0	6	8	-6	0	2	12	-2
Os01g0638600	14	0	12	2	-12	0	12	2	-12	0	8	6	-8	0	1	13	-1
Os01g0734600	14	0	12	2	-12	0	12	2	-12	0	7	7	-7	0	3	11	-3
Os03g0149300	14	0	12	2	-12	0	12	2	-12	0	11	3	-11	0	5	9	-5
Os05g0105000	14	0	12	2	-12	0	12	2	-12	0	0	14	0	0	0	14	0
Os05g0548900	14	0	13	1	-13	0	12	2	-12	0	10	4	-10	0	10	4	-10
Os05g0567600	14	0	12	2	-12	0	12	2	-12	0	10	4	-10	0	10	4	-10
Os05g0584600	14	1	12	1	-11	0	12	2	-12	0	1	13	-1	0	0	14	0
Os07g0558300	14	1	12	1	-11	0	12	2	-12	0	6	8	-6	0	2	12	-2
Os08g0374000	14	0	13	1	-13	0	12	2	-12	0	10	4	-10	0	9	5	-9
Os09g0275400	14	0	12	2	-12	0	12	2	-12	0	9	5	-9	0	4	10	-4
Os09g0528500	14	0	13	1	-13	0	12	2	-12	0	6	8	-6	0	0	14	0
Os01g0332800	14	0	12	2	-12	0	11	3	-11	0	6	8	-6	0	2	12	-2
Os02g0314300	14	0	11	3	-11	0	11	3	-11	0	7	7	-7	0	1	13	-1
Os02g0589700	14	0	11	3	-11	0	11	3	-11	0	7	7	-7	0	3	11	-3
Os02g0647900	14	1	12	1	-11	0	11	3	-11	0	2	12	-2	0	0	14	0
Os03g0284500	14	0	12	2	-12	0	11	3	-11	0	4	10	-4	0	0	14	0
Os03g0705800	14	1	11	2	-10	0	11	3	-11	0	4	10	-4	0	0	14	0
Os04g0589400	14	1	11	2	-10	0	11	3	-11	0	3	11	-3	0	0	14	0
Os04g0650700	14	1	11	2	-10	0	11	3	-11	0	6	8	-6	0	2	12	-2
Os06g0480500	14	0	12	2	-12	0	11	3	-11	0	7	7	-7	0	2	12	-2
Os06g0646000	14	0	11	3	-11	0	11	3	-11	0	3	11	-3	0	0	14	0
Os07g0546200	14	1	12	1	-11	0	11	3	-11	0	1	13	-1	0	0	14	0
Os07g0645300	14	0	13	1	-13	0	11	3	-11	0	2	12	-2	0	0	14	0
Os09g0412700	14	0	12	2	-12	0	11	3	-11	0	4	10	-4	0	1	13	-1
Os09g0528700	14	0	12	2	-12	0	11	3	-11	0	10	4	-10	0	3	11	-3
Os10g0320100	14	0	11	3	-11	0	11	3	-11	0	3	11	-3	0	1	13	-1
Os10g0479500	14	0	11	3	-11	0	11	3	-11	0	5	9	-5	0	0	14	0
Os11g0143300	14	1	11	2	-10	0	11	3	-11	0	9	5	-9	0	1	13	-1
Os12g0139400	14	0	12	2	-12	0	11	3	-11	0	9	5	-9	0	6	8	-6
Os12g0155100	14	0	13	1	-13	0	11	3	-11	0	6	8	-6	0	1	13	-1
Os12g0199000	14	1	12	1	-11	0	11	3	-11	0	8	6	-8	0	4	10	-4
Os12g0231000	14	0	12	2	-12	0	11	3	-11	0	4	10	-4	0	2	12	-2
Os12g0291733	14	0	13	1	-13	0	11	3	-11	0	6	8	-6	0	4	10	-4
Os01g0205300	14	0	10	4	-10	0	10	4	-10	0	2	12	-2	0	1	13	-1
Os01g0232000	14	0	12	2	-12	0	10	4	-10	0	3	11	-3	0	0	14	0
Os01g0557100	14	2	12	0	-10	0	10	4	-10	0	3	11	-3	0	0	14	0
Os01g0647200	14	0	11	3	-11	0	10	4	-10	0	5	9	-5	0	3	11	-3
Os01g0663051	14	0	11	3	-11	0	10	4	-10	0	9	5	-9	0	9	5	-9
Os01g0719600	14	1	12	1	-11	1	11	2	-10	0	3	11	-3	0	0	14	0
Os01g0761000	14	3	10	1	-7	0	10	4	-10	0	1	13	-1	0	0	14	0
Os01g0866400	14	0	11	3	-11	0	10	4	-10	0	4	10	-4	0	1	13	-1
Os01g0952500	14	0	10	4	-10	0	10	4	-10	0	5	9	-5	0	3	11	-3
Os02g0120600	14	0	10	4	-10	0	10	4	-10	0	2	12	-2	0	0	14	0
Os02g0204400	14	0	11	3	-11	0	10	4	-10	0	3	11	-3	0	0	14	0
Os02g0285800	14	1	10	3	-9	0	10	4	-10	0	6	8	-6	0	1	13	-1
Os02g0555600	14	1	11	2	-10	0	10	4	-10	0	0	14	0	0	0	14	0
Os02g0662700	14	0	11	3	-11	0	10	4	-10	0	1	13	-1	0	0	14	0
Os02g0709000	14	0	11	3	-11	0	10	4	-10	0	4	10	-4	0	2	12	-2
Os02g0764500	14	2	10	2	-8	0	10	4	-10	0	3	11	-3	0	0	14	0
Os02g0802200	14	1	11	2	-10	1	11	2	-10	0	3	11	-3	0	0	14	0
Os03g0195450	14	0	11	3	-11	0	10	4	-10	0	3	11	-3	0	1	13	-1
Os03g0195475	14	0	11	3	-11	0	10	4	-10	0	0	14	0	0	0	14	0
Os03g0332100	14	2	11	1	-9	0	10	4	-10	0	4	10	-4	0	0	14	0
Os03g0775000	14	0	10	4	-10	0	10	4	-10	0	5	9	-5	0	2	12	-2
Os04g0111200	14	3	11	0	-8	1	11	2	-10	0	5	9	-5	0	1	13	-1
Os04g0196200	14	0	11	3	-11	0	10	4	-10	0	5	9	-5	0	3	11	-3
Os04g0412225	14	0	11	3	-11	0	10	4	-10	0	3	11	-3	0	0	14	0
Os04g0412500	14	0	11	3	-11	0	10	4	-10	0	9	5	-9	0	3	11	-3
Os04g0462300	14	0	10	4	-10	0	10	4	-10	0	0	14	0	0	0	14	0
Os04g0516600	14	2	12	0	-10	0	10	4	-10	0	5	9	-5	0	1	13	-1
Os05g0105050	14	1	12	1	-11	0	10	4	-10	0	4	10	-4	0	2	12	-2
Os05g0113400	14	2	10	2	-8	0	10	4	-10	0	6	8	-6	0	0	14	0
Os05g0190300	14	1	10	3	-9	0	10	4	-10	0	3	11	-3	0	2	12	-2
Os05g0317900	14	0	11	3	-11	0	10	4	-10	0	7	7	-7	0	5	9	-5
Os05g0409500	14	0	12	2	-12	0	10	4	-10	0	0	14	0	0	0	14	0
Os05g0488600	14	0	11	3	-11	0	10	4	-10	0	7	7	-7	0	0	14	0
Os05g0516100	14	1	12	1	-11	1	11	2	-10	0	2	12	-2	0	0	14	0
Os05g0518000	14	0	11	3	-11	0	10	4	-10	0	4	10	-4	0	0	14	0
Os06g0185900	14	1	10	3	-9	0	10	4	-10	0	0	14	0	0	0	14	0
Os06g0228200	14	1	11	2	-10	1	11	2	-10	0	3	11	-3	0	2	12	-2
Os06g0520733	14	0	10	4	-10	0	10	4	-10	0	2	12	-2	0	1	13	-1
Os06g0591600	14	0	11	3	-11	0	10	4	-10	0	1	13	-1	0	0	14	0
Os06g0695500	14	2	12	0	-10	0	10	4	-10	0	2	12	-2	0	0	14	0
Os07g0443500	14	0	10	4	-10	0	10	4	-10	0	6	8	-6	0	2	12	-2
Os08g0425000	14	1	11	2	-10	1	11	2	-10	0	1	13	-1	0	0	14	0
Os08g0480000	14	0	12	2	-12	0	10	4	-10	0	8	6	-8	0	1	13	-1
Os09g0424200	14	0	11	3	-11	0	10	4	-10	0	4	10	-4	0	3	11	-3
Os09g0460500	14	2	10	2	-8	0	10	4	-10	0	4	10	-4	0	0	14	0
Os09g0513500	14	0	10	4	-10	0	10	4	-10	0	2	12	-2	0	0	14	0
Os09g0564000	14	2	11	1	-9	1	11	2	-10	0	5	9	-5	0	1	13	-1
Os10g0483500	14	1	11	2	-10	1	11	2	-10	0	4	10	-4	0	0	14	0
Os10g0525400	14	1	11	2	-10	0	10	4	-10	0	4	10	-4	0	0	14	0
Os10g0530500	14	2	10	2	-8	0	10	4	-10	0	9	5	-9	0	3	11	-3
Os11g0153500	14	1	13	0	-12	1	11	2	-10	0	3	11	-3	0	0	14	0
Os11g0210600	14	1	10	3	-9	0	10	4	-10	0	9	5	-9	0	9	5	-9
Os11g0214400	14	1	11	2	-10	0	10	4	-10	0	7	7	-7	0	1	13	-1
Os11g0264500	14	0	11	3	-11	0	10	4	-10	0	4	10	-4	0	1	13	-1
Os12g0199050	14	1	11	2	-10	0	10	4	-10	0	8	6	-8	0	3	11	-3
Os12g0581900	14	1	12	1	-11	1	11	2	-10	0	9	5	-9	0	3	11	-3
Os12g0628100	14	0	10	4	-10	0	10	4	-10	0	6	8	-6	0	0	14	0
Os01g0126200	14	0	9	5	-9	0	9	5	-9	0	3	11	-3	0	0	14	0
Os01g0154600	14	0	11	3	-11	0	9	5	-9	0	2	12	-2	0	0	14	0
Os01g0177400	14	1	9	4	-8	0	9	5	-9	0	1	13	-1	0	0	14	0
Os01g0343300	14	1	10	3	-9	0	9	5	-9	0	1	13	-1	0	0	14	0
Os01g0343350	14	1	9	4	-8	0	9	5	-9	0	1	13	-1	0	0	14	0
Os01g0619900	14	0	11	3	-11	0	9	5	-9	0	5	9	-5	0	4	10	-4
Os01g0639900	14	2	10	2	-8	0	9	5	-9	0	3	11	-3	0	0	14	0
Os01g0730800	14	1	10	3	-9	0	9	5	-9	0	1	13	-1	0	0	14	0
Os01g0847700	14	2	10	2	-8	0	9	5	-9	0	5	9	-5	0	2	12	-2
Os01g0850900	14	2	10	2	-8	0	9	5	-9	0	5	9	-5	0	4	10	-4
Os01g0873200	14	0	11	3	-11	0	9	5	-9	0	1	13	-1	0	0	14	0
Os01g0938100	14	2	10	2	-8	1	10	3	-9	0	5	9	-5	0	3	11	-3
Os02g0193425	14	0	9	5	-9	0	9	5	-9	0	0	14	0	0	0	14	0
Os02g0203000	14	1	11	2	-10	0	9	5	-9	0	5	9	-5	0	3	11	-3
Os02g0221900	14	0	11	3	-11	0	9	5	-9	0	4	10	-4	0	0	14	0
Os02g0257400	14	1	10	3	-9	0	9	5	-9	0	4	10	-4	0	0	14	0
Os02g0280500	14	1	9	4	-8	0	9	5	-9	0	2	12	-2	0	0	14	0
Os02g0280700	14	0	10	4	-10	0	9	5	-9	0	0	14	0	0	0	14	0
Os02g0318450	14	0	9	5	-9	0	9	5	-9	0	0	14	0	0	0	14	0
Os02g0318500	14	1	9	4	-8	0	9	5	-9	0	2	12	-2	0	1	13	-1
Os02g0557800	14	0	10	4	-10	0	9	5	-9	0	9	5	-9	0	6	8	-6
Os02g0613900	14	0	10	4	-10	0	9	5	-9	0	4	10	-4	0	2	12	-2
Os02g0705100	14	0	11	3	-11	0	9	5	-9	0	6	8	-6	0	5	9	-5
Os02g0731600	14	2	10	2	-8	0	9	5	-9	0	1	13	-1	0	0	14	0
Os02g0760200	14	1	11	2	-10	0	9	5	-9	0	0	14	0	0	0	14	0
Os03g0140700	14	0	9	5	-9	0	9	5	-9	0	2	12	-2	0	0	14	0
Os03g0226400	14	2	9	3	-7	0	9	5	-9	0	1	13	-1	0	0	14	0
Os03g0229500	14	1	11	2	-10	0	9	5	-9	0	1	13	-1	0	0	14	0
Os03g0244000	14	2	10	2	-8	0	9	5	-9	0	2	12	-2	0	1	13	-1
Os03g0261100	14	0	10	4	-10	0	9	5	-9	0	5	9	-5	0	1	13	-1
Os03g0618300	14	1	11	2	-10	0	9	5	-9	0	2	12	-2	0	0	14	0
Os03g0730000	14	2	10	2	-8	0	9	5	-9	0	3	11	-3	0	0	14	0
Os03g0795100	14	1	9	4	-8	0	9	5	-9	0	0	14	0	0	0	14	0
Os03g0838900	14	0	10	4	-10	0	9	5	-9	0	3	11	-3	0	0	14	0
Os03g0843800	14	2	11	1	-9	2	11	1	-9	1	9	4	-8	0	7	7	-7
Os04g0191500	14	0	12	2	-12	0	9	5	-9	0	2	12	-2	0	0	14	0
Os04g0442300	14	0	10	4	-10	0	9	5	-9	0	4	10	-4	0	0	14	0
Os04g0488800	14	1	10	3	-9	0	9	5	-9	0	4	10	-4	0	1	13	-1
Os04g0556600	14	0	11	3	-11	0	9	5	-9	0	7	7	-7	0	4	10	-4
Os04g0645100	14	2	10	2	-8	0	9	5	-9	0	1	13	-1	0	0	14	0
Os04g0684800	14	0	12	2	-12	0	9	5	-9	0	2	12	-2	0	0	14	0
Os05g0132100	14	0	10	4	-10	0	9	5	-9	0	1	13	-1	0	0	14	0
Os05g0496100	14	0	11	3	-11	0	9	5	-9	0	2	12	-2	0	0	14	0
Os05g0511700	14	0	10	4	-10	0	9	5	-9	0	0	14	0	0	0	14	0
Os06g0108900	14	1	10	3	-9	0	9	5	-9	0	2	12	-2	0	0	14	0
Os06g0141200	14	0	10	4	-10	0	9	5	-9	0	7	7	-7	0	2	12	-2
Os06g0157500	14	0	9	5	-9	0	9	5	-9	0	6	8	-6	0	2	12	-2
Os06g0274300	14	0	10	4	-10	0	9	5	-9	0	0	14	0	0	0	14	0
Os06g0531751	14	0	10	4	-10	0	9	5	-9	0	5	9	-5	0	1	13	-1
Os06g0608700	14	2	10	2	-8	0	9	5	-9	0	3	11	-3	0	1	13	-1
Os06g0611900	14	2	10	2	-8	1	10	3	-9	0	1	13	-1	0	1	13	-1
Os07g0134000	14	0	9	5	-9	0	9	5	-9	0	7	7	-7	0	5	9	-5
Os07g0162200	14	0	9	5	-9	0	9	5	-9	0	0	14	0	0	0	14	0
Os07g0162700	14	2	10	2	-8	1	10	3	-9	0	3	11	-3	0	1	13	-1
Os07g0175300	14	0	11	3	-11	0	9	5	-9	0	0	14	0	0	0	14	0
Os07g0280200	14	0	9	5	-9	0	9	5	-9	0	1	13	-1	0	0	14	0
Os07g0510500	14	1	11	2	-10	1	10	3	-9	0	5	9	-5	0	3	11	-3
Os07g0575733	14	0	10	4	-10	0	9	5	-9	0	1	13	-1	0	0	14	0
Os07g0606600	14	0	10	4	-10	0	9	5	-9	0	0	14	0	0	0	14	0
Os07g0673600	14	2	10	2	-8	0	9	5	-9	0	1	13	-1	0	1	13	-1
Os07g0683900	14	0	10	4	-10	0	9	5	-9	0	0	14	0	0	0	14	0
Os07g0693800	14	0	11	3	-11	0	9	5	-9	0	5	9	-5	0	4	10	-4
Os08g0162600	14	0	9	5	-9	0	9	5	-9	0	1	13	-1	0	1	13	-1
Os08g0162800	14	0	11	3	-11	0	9	5	-9	0	5	9	-5	0	0	14	0
Os08g0452900	14	1	9	4	-8	0	9	5	-9	0	2	12	-2	0	0	14	0
Os09g0459450	14	0	10	4	-10	0	9	5	-9	0	0	14	0	0	0	14	0
Os09g0466400	14	0	9	5	-9	0	9	5	-9	0	3	11	-3	0	0	14	0
Os10g0100700	14	2	10	2	-8	1	10	3	-9	0	6	8	-6	0	6	8	-6
Os10g0206500	14	1	12	1	-11	0	9	5	-9	0	4	10	-4	0	0	14	0
Os10g0503200	14	0	9	5	-9	0	9	5	-9	0	1	13	-1	0	0	14	0
Os10g0517050	14	0	10	4	-10	0	9	5	-9	0	1	13	-1	0	0	14	0
Os10g0550900	14	2	11	1	-9	2	11	1	-9	2	3	9	-1	0	0	14	0
Os10g0578950	14	0	10	4	-10	0	9	5	-9	0	3	11	-3	0	0	14	0
Os11g0147800	14	1	10	3	-9	0	9	5	-9	0	7	7	-7	0	2	12	-2
Os11g0208900	14	0	10	4	-10	0	9	5	-9	0	3	11	-3	0	2	12	-2
Os11g0489250	14	0	11	3	-11	0	9	5	-9	0	2	12	-2	0	1	13	-1
Os11g0629400	14	0	10	4	-10	0	9	5	-9	0	5	9	-5	0	0	14	0
Os11g0661300	14	0	9	5	-9	0	9	5	-9	0	0	14	0	0	0	14	0
Os12g0221600	14	0	10	4	-10	0	9	5	-9	0	4	10	-4	0	0	14	0
Os12g0264800	14	0	11	3	-11	0	9	5	-9	0	1	13	-1	0	0	14	0
Os12g0271751	14	0	10	4	-10	0	9	5	-9	0	6	8	-6	0	4	10	-4
Os12g0274700	14	0	9	5	-9	0	9	5	-9	0	7	7	-7	0	3	11	-3
Os12g0291066	14	1	10	3	-9	0	9	5	-9	0	1	13	-1	0	1	13	-1
Os12g0292400	14	0	9	5	-9	0	9	5	-9	0	3	11	-3	0	3	11	-3
Os12g0420200	14	2	10	2	-8	0	9	5	-9	0	1	13	-1	0	0	14	0
Os12g0529800	14	0	9	5	-9	0	9	5	-9	0	2	12	-2	0	0	14	0
Os01g0115566	14	0	8	6	-8	0	8	6	-8	0	1	13	-1	0	0	14	0
Os01g0115725	14	0	8	6	-8	0	8	6	-8	0	2	12	-2	0	0	14	0
Os01g0175700	14	2	10	2	-8	2	10	2	-8	0	7	7	-7	0	7	7	-7
Os01g0201200	14	3	10	1	-7	0	8	6	-8	0	5	9	-5	0	0	14	0
Os01g0294700	14	3	10	1	-7	1	9	4	-8	0	3	11	-3	0	0	14	0
Os01g0296166	14	1	9	4	-8	0	8	6	-8	0	1	13	-1	0	0	14	0
Os01g0309800	14	3	8	3	-5	0	8	6	-8	0	6	8	-6	0	3	11	-3
Os01g0342500	14	1	11	2	-10	0	8	6	-8	0	2	12	-2	0	0	14	0
Os01g0347600	14	1	9	4	-8	0	8	6	-8	0	3	11	-3	0	1	13	-1
Os01g0364400	14	2	8	4	-6	0	8	6	-8	0	0	14	0	0	0	14	0
Os01g0364800	14	0	9	5	-9	0	8	6	-8	0	2	12	-2	0	0	14	0
Os01g0588900	14	3	10	1	-7	1	9	4	-8	0	4	10	-4	0	0	14	0
Os01g0591300	14	3	10	1	-7	1	9	4	-8	0	0	14	0	0	0	14	0
Os01g0687300	14	3	8	3	-5	0	8	6	-8	0	2	12	-2	0	0	14	0
Os01g0734800	14	2	8	4	-6	0	8	6	-8	0	4	10	-4	0	4	10	-4
Os01g0748800	14	1	8	5	-7	0	8	6	-8	0	6	8	-6	0	3	11	-3
Os01g0775500	14	0	12	2	-12	0	8	6	-8	0	3	11	-3	0	1	13	-1
Os01g0784700	14	0	9	5	-9	0	8	6	-8	0	2	12	-2	0	0	14	0
Os01g0849950	14	0	10	4	-10	0	8	6	-8	0	0	14	0	0	0	14	0
Os01g0850550	14	2	10	2	-8	2	10	2	-8	2	8	4	-6	1	4	9	-3
Os01g0870500	14	0	11	3	-11	0	8	6	-8	0	0	14	0	0	0	14	0
Os01g0893400	14	1	11	2	-10	0	8	6	-8	0	3	11	-3	0	0	14	0
Os01g0918300	14	3	10	1	-7	0	8	6	-8	0	0	14	0	0	0	14	0
Os01g0919800	14	0	12	2	-12	0	8	6	-8	0	3	11	-3	0	0	14	0
Os01g0921100	14	1	8	5	-7	0	8	6	-8	0	4	10	-4	0	0	14	0
Os01g0924200	14	1	12	1	-11	1	9	4	-8	0	2	12	-2	0	0	14	0
Os01g0934400	14	3	10	1	-7	1	9	4	-8	0	0	14	0	0	0	14	0
Os02g0132500	14	0	10	4	-10	0	8	6	-8	0	0	14	0	0	0	14	0
Os02g0134400	14	0	12	2	-12	0	8	6	-8	0	2	12	-2	0	0	14	0
Os02g0149900	14	0	10	4	-10	0	8	6	-8	0	2	12	-2	0	0	14	0
Os02g0192700	14	1	9	4	-8	0	8	6	-8	0	3	11	-3	0	1	13	-1
Os02g0198700	14	0	9	5	-9	0	8	6	-8	0	1	13	-1	0	0	14	0
Os02g0202950	14	3	8	3	-5	0	8	6	-8	0	1	13	-1	0	0	14	0
Os02g0257300	14	0	9	5	-9	0	8	6	-8	0	5	9	-5	0	0	14	0
Os02g0575700	14	1	10	3	-9	1	9	4	-8	0	6	8	-6	0	4	10	-4
Os02g0593500	14	2	10	2	-8	2	10	2	-8	0	7	7	-7	0	1	13	-1
Os02g0649400	14	1	9	4	-8	0	8	6	-8	0	4	10	-4	0	3	11	-3
Os02g0678400	14	1	9	4	-8	0	8	6	-8	0	0	14	0	0	0	14	0
Os02g0697400	14	0	10	4	-10	0	8	6	-8	0	1	13	-1	0	0	14	0
Os02g0698000	14	2	10	2	-8	2	10	2	-8	0	3	11	-3	0	1	13	-1
Os02g0706400	14	0	9	5	-9	0	8	6	-8	0	1	13	-1	0	0	14	0
Os02g0744600	14	0	11	3	-11	0	8	6	-8	0	4	10	-4	0	1	13	-1
Os02g0744682	14	2	9	3	-7	0	8	6	-8	0	4	10	-4	0	0	14	0
Os02g0782366	14	0	9	5	-9	0	8	6	-8	0	2	12	-2	0	0	14	0
Os02g0793700	14	0	12	2	-12	0	8	6	-8	0	0	14	0	0	0	14	0
Os03g0127900	14	0	10	4	-10	0	8	6	-8	0	3	11	-3	0	0	14	0
Os03g0128800	14	2	11	1	-9	2	10	2	-8	0	6	8	-6	0	3	11	-3
Os03g0196600	14	1	8	5	-7	0	8	6	-8	0	4	10	-4	0	0	14	0
Os03g0206700	14	2	9	3	-7	1	9	4	-8	0	6	8	-6	0	1	13	-1
Os03g0227400	14	0	10	4	-10	0	8	6	-8	0	0	14	0	0	0	14	0
Os03g0297600	14	1	12	1	-11	1	9	4	-8	0	1	13	-1	0	0	14	0
Os03g0310600	14	0	8	6	-8	0	8	6	-8	0	0	14	0	0	0	14	0
Os03g0351200	14	0	9	5	-9	0	8	6	-8	0	0	14	0	0	0	14	0
Os03g0371300	14	2	8	4	-6	0	8	6	-8	0	2	12	-2	0	0	14	0
Os03g0375200	14	2	10	2	-8	2	10	2	-8	1	4	9	-3	0	3	11	-3
Os03g0399900	14	2	11	1	-9	1	9	4	-8	0	3	11	-3	0	0	14	0
Os03g0565200	14	0	9	5	-9	0	8	6	-8	0	1	13	-1	0	0	14	0
Os03g0571700	14	0	10	4	-10	0	8	6	-8	0	0	14	0	0	0	14	0
Os03g0597600	14	1	11	2	-10	0	8	6	-8	0	3	11	-3	0	0	14	0
Os03g0603600	14	2	8	4	-6	0	8	6	-8	0	4	10	-4	0	1	13	-1
Os03g0651900	14	1	9	4	-8	0	8	6	-8	0	1	13	-1	0	0	14	0
Os03g0751100	14	0	8	6	-8	0	8	6	-8	0	5	9	-5	0	0	14	0
Os03g0757100	14	1	8	5	-7	0	8	6	-8	0	1	13	-1	0	0	14	0
Os03g0757200	14	1	9	4	-8	1	9	4	-8	0	7	7	-7	0	0	14	0
Os03g0782200	14	2	8	4	-6	0	8	6	-8	0	7	7	-7	0	5	9	-5
Os04g0111225	14	3	10	1	-7	2	10	2	-8	1	4	9	-3	0	2	12	-2
Os04g0116600	14	1	10	3	-9	1	9	4	-8	0	3	11	-3	0	0	14	0
Os04g0337500	14	4	8	2	-4	0	8	6	-8	0	2	12	-2	0	0	14	0
Os04g0364800	14	2	9	3	-7	0	8	6	-8	0	8	6	-8	0	2	12	-2
Os04g0416700	14	2	11	1	-9	2	10	2	-8	0	1	13	-1	0	1	13	-1
Os04g0459500	14	2	10	2	-8	2	10	2	-8	0	9	5	-9	0	3	11	-3
Os04g0465500	14	1	9	4	-8	0	8	6	-8	0	0	14	0	0	0	14	0
Os04g0542800	14	2	9	3	-7	0	8	6	-8	0	3	11	-3	0	0	14	0
Os04g0561500	14	0	9	5	-9	0	8	6	-8	0	7	7	-7	0	6	8	-6
Os04g0562100	14	1	11	2	-10	0	8	6	-8	0	3	11	-3	0	0	14	0
Os04g0638700	14	0	10	4	-10	0	8	6	-8	0	2	12	-2	0	0	14	0
Os04g0641101	14	1	9	4	-8	0	8	6	-8	0	4	10	-4	0	2	12	-2
Os04g0650750	14	2	11	1	-9	2	10	2	-8	2	6	6	-4	2	2	10	0
Os04g0652400	14	1	11	2	-10	1	9	4	-8	0	6	8	-6	0	2	12	-2
Os04g0662700	14	0	10	4	-10	0	8	6	-8	0	1	13	-1	0	0	14	0
Os05g0130600	14	1	10	3	-9	0	8	6	-8	0	6	8	-6	0	0	14	0
Os05g0214300	14	0	10	4	-10	0	8	6	-8	0	4	10	-4	0	0	14	0
Os05g0372866	14	0	10	4	-10	0	8	6	-8	0	3	11	-3	0	1	13	-1
Os05g0410900	14	1	10	3	-9	1	9	4	-8	0	1	13	-1	0	0	14	0
Os05g0574400	14	1	10	3	-9	0	8	6	-8	0	1	13	-1	0	0	14	0
Os06g0109300	14	1	11	2	-10	1	9	4	-8	1	2	11	-1	0	0	14	0
Os06g0137400	14	1	8	5	-7	0	8	6	-8	0	3	11	-3	0	1	13	-1
Os06g0165500	14	0	11	3	-11	0	8	6	-8	0	2	12	-2	0	0	14	0
Os06g0225300	14	1	8	5	-7	0	8	6	-8	0	4	10	-4	0	3	11	-3
Os06g0228500	14	2	9	3	-7	0	8	6	-8	0	6	8	-6	0	2	12	-2
Os06g0257450	14	1	11	2	-10	1	9	4	-8	0	5	9	-5	0	2	12	-2
Os06g0292400	14	1	9	4	-8	0	8	6	-8	0	1	13	-1	0	0	14	0
Os06g0303600	14	3	10	1	-7	1	9	4	-8	0	1	13	-1	0	0	14	0
Os06g0320200	14	0	10	4	-10	0	8	6	-8	0	1	13	-1	0	0	14	0
Os06g0552900	14	1	10	3	-9	0	8	6	-8	0	0	14	0	0	0	14	0
Os06g0604400	14	0	8	6	-8	0	8	6	-8	0	0	14	0	0	0	14	0
Os06g0699700	14	1	9	4	-8	0	8	6	-8	0	0	14	0	0	0	14	0
Os06g0709000	14	1	11	2	-10	1	9	4	-8	0	0	14	0	0	0	14	0
Os07g0108350	14	1	9	4	-8	1	9	4	-8	0	4	10	-4	0	0	14	0
Os07g0112100	14	1	10	3	-9	0	8	6	-8	0	2	12	-2	0	0	14	0
Os07g0176900	14	1	9	4	-8	0	8	6	-8	0	0	14	0	0	0	14	0
Os07g0179300	14	1	10	3	-9	0	8	6	-8	0	2	12	-2	0	0	14	0
Os07g0191650	14	0	10	4	-10	0	8	6	-8	0	1	13	-1	0	0	14	0
Os07g0196200	14	0	8	6	-8	0	8	6	-8	0	1	13	-1	0	0	14	0
Os07g0240600	14	0	9	5	-9	0	8	6	-8	0	1	13	-1	0	0	14	0
Os07g0448200	14	1	9	4	-8	0	8	6	-8	0	1	13	-1	0	0	14	0
Os07g0513000	14	0	8	6	-8	0	8	6	-8	0	1	13	-1	0	1	13	-1
Os07g0530400	14	1	10	3	-9	0	8	6	-8	0	0	14	0	0	0	14	0
Os07g0575500	14	0	10	4	-10	0	8	6	-8	0	3	11	-3	0	0	14	0
Os07g0619400	14	0	8	6	-8	0	8	6	-8	0	1	13	-1	0	0	14	0
Os07g0628700	14	1	9	4	-8	0	8	6	-8	0	4	10	-4	0	1	13	-1
Os07g0685500	14	0	9	5	-9	0	8	6	-8	0	2	12	-2	0	2	12	-2
Os08g0101700	14	2	9	3	-7	1	9	4	-8	0	4	10	-4	0	4	10	-4
Os08g0104600	14	3	10	1	-7	2	10	2	-8	0	5	9	-5	0	1	13	-1
Os08g0158200	14	3	10	1	-7	1	9	4	-8	0	2	12	-2	0	2	12	-2
Os08g0169300	14	0	10	4	-10	0	8	6	-8	0	0	14	0	0	0	14	0
Os08g0351200	14	0	10	4	-10	0	8	6	-8	0	2	12	-2	0	0	14	0
Os08g0411200	14	0	11	3	-11	0	8	6	-8	0	0	14	0	0	0	14	0
Os08g0470700	14	0	8	6	-8	0	8	6	-8	0	6	8	-6	0	0	14	0
Os08g0553800	14	0	10	4	-10	0	8	6	-8	0	3	11	-3	0	1	13	-1
Os09g0248100	14	1	10	3	-9	0	8	6	-8	0	1	13	-1	0	0	14	0
Os09g0294000	14	2	10	2	-8	2	10	2	-8	0	6	8	-6	0	5	9	-5
Os09g0345300	14	1	11	2	-10	0	8	6	-8	0	2	12	-2	0	0	14	0
Os09g0359500	14	0	10	4	-10	0	8	6	-8	0	4	10	-4	0	3	11	-3
Os09g0441650	14	0	10	4	-10	0	8	6	-8	0	4	10	-4	0	3	11	-3
Os09g0491820	14	2	10	2	-8	2	10	2	-8	0	1	13	-1	0	1	13	-1
Os09g0520500	14	0	10	4	-10	0	8	6	-8	0	6	8	-6	0	6	8	-6
Os09g0532700	14	2	10	2	-8	0	8	6	-8	0	4	10	-4	0	1	13	-1
Os09g0549450	14	2	9	3	-7	0	8	6	-8	0	1	13	-1	0	0	14	0
Os10g0112100	14	0	12	2	-12	0	8	6	-8	0	0	14	0	0	0	14	0
Os10g0128400	14	2	9	3	-7	0	8	6	-8	0	1	13	-1	0	0	14	0
Os10g0344500	14	1	10	3	-9	0	8	6	-8	0	0	14	0	0	0	14	0
Os10g0510000	14	0	11	3	-11	0	8	6	-8	0	0	14	0	0	0	14	0
Os10g0525500	14	1	10	3	-9	0	8	6	-8	0	1	13	-1	0	0	14	0
Os10g0528200	14	1	9	4	-8	0	8	6	-8	0	3	11	-3	0	1	13	-1
Os10g0530750	14	0	10	4	-10	0	8	6	-8	0	1	13	-1	0	0	14	0
Os11g0138400	14	1	11	2	-10	0	8	6	-8	0	3	11	-3	0	0	14	0
Os11g0151002	14	0	9	5	-9	0	8	6	-8	0	0	14	0	0	0	14	0
Os11g0156401	14	3	8	3	-5	0	8	6	-8	0	0	14	0	0	0	14	0
Os11g0177200	14	3	10	1	-7	0	8	6	-8	0	0	14	0	0	0	14	0
Os11g0209000	14	0	8	6	-8	0	8	6	-8	0	3	11	-3	0	0	14	0
Os11g0242800	14	2	10	2	-8	2	10	2	-8	1	3	10	-2	0	1	13	-1
Os11g0416900	14	0	9	5	-9	0	8	6	-8	0	2	12	-2	0	0	14	0
Os11g0530700	14	0	10	4	-10	0	8	6	-8	0	5	9	-5	0	1	13	-1
Os11g0590700	14	2	8	4	-6	0	8	6	-8	0	0	14	0	0	0	14	0
Os11g0672300	14	2	9	3	-7	0	8	6	-8	0	1	13	-1	0	0	14	0
Os12g0102600	14	1	10	3	-9	0	8	6	-8	0	1	13	-1	0	0	14	0
Os12g0122000	14	0	11	3	-11	0	8	6	-8	0	0	14	0	0	0	14	0
Os12g0174700	14	2	8	4	-6	0	8	6	-8	0	2	12	-2	0	0	14	0
Os12g0226766	14	1	11	2	-10	0	8	6	-8	0	0	14	0	0	0	14	0
Os12g0263000	14	0	8	6	-8	0	8	6	-8	0	0	14	0	0	0	14	0
Os12g0263050	14	2	8	4	-6	0	8	6	-8	0	3	11	-3	0	0	14	0
Os12g0271700	14	2	9	3	-7	0	8	6	-8	0	3	11	-3	0	1	13	-1
Os12g0274750	14	2	10	2	-8	2	10	2	-8	0	5	9	-5	0	3	11	-3
Os12g0291100	14	2	9	3	-7	0	8	6	-8	0	3	11	-3	0	0	14	0
Os12g0292301	14	2	10	2	-8	2	10	2	-8	0	5	9	-5	0	3	11	-3
Os12g0484600	14	0	9	5	-9	0	8	6	-8	0	3	11	-3	0	0	14	0
Os12g0515400	14	1	9	4	-8	1	9	4	-8	0	0	14	0	0	0	14	0
Os12g0529900	14	1	10	3	-9	0	8	6	-8	0	2	12	-2	0	1	13	-1
Os12g0637200	14	0	10	4	-10	0	8	6	-8	0	2	12	-2	0	0	14	0
Os01g0113900	14	0	9	5	-9	0	7	7	-7	0	0	14	0	0	0	14	0
Os01g0115600	14	0	10	4	-10	0	7	7	-7	0	0	14	0	0	0	14	0
Os01g0130200	14	3	10	1	-7	3	10	1	-7	0	4	10	-4	0	0	14	0
Os01g0136300	14	4	9	1	-5	2	9	3	-7	0	2	12	-2	0	0	14	0
Os01g0164600	14	0	10	4	-10	0	7	7	-7	0	0	14	0	0	0	14	0
Os01g0175600	14	1	8	5	-7	0	7	7	-7	0	4	10	-4	0	0	14	0
Os01g0179600	14	2	10	2	-8	2	9	3	-7	1	4	9	-3	0	3	11	-3
Os01g0220700	14	1	8	5	-7	0	7	7	-7	0	6	8	-6	0	2	12	-2
Os01g0221400	14	1	10	3	-9	0	7	7	-7	0	4	10	-4	0	3	11	-3
Os01g0250900	14	4	8	2	-4	0	7	7	-7	0	0	14	0	0	0	14	0
Os01g0270501	14	1	7	6	-6	0	7	7	-7	0	0	14	0	0	0	14	0
Os01g0302000	14	0	9	5	-9	0	7	7	-7	0	0	14	0	0	0	14	0
Os01g0356400	14	0	9	5	-9	0	7	7	-7	0	0	14	0	0	0	14	0
Os01g0369950	14	0	9	5	-9	0	7	7	-7	0	1	13	-1	0	0	14	0
Os01g0383700	14	1	11	2	-10	1	8	5	-7	0	1	13	-1	0	0	14	0
Os01g0507000	14	0	10	4	-10	0	7	7	-7	0	1	13	-1	0	0	14	0
Os01g0532300	14	2	9	3	-7	1	8	5	-7	0	2	12	-2	0	0	14	0
Os01g0595600	14	2	10	2	-8	2	9	3	-7	0	2	12	-2	0	2	12	-2
Os01g0613800	14	2	8	4	-6	1	8	5	-7	0	2	12	-2	0	0	14	0
Os01g0622033	14	1	7	6	-6	0	7	7	-7	0	1	13	-1	0	0	14	0
Os01g0720500	14	3	10	1	-7	2	9	3	-7	1	8	5	-7	0	4	10	-4
Os01g0727840	14	1	9	4	-8	1	8	5	-7	0	4	10	-4	0	2	12	-2
Os01g0805300	14	1	9	4	-8	1	8	5	-7	0	0	14	0	0	0	14	0
Os01g0835500	14	2	9	3	-7	2	9	3	-7	0	4	10	-4	0	0	14	0
Os01g0873100	14	0	10	4	-10	0	7	7	-7	0	1	13	-1	0	0	14	0
Os01g0876650	14	1	9	4	-8	0	7	7	-7	0	1	13	-1	0	0	14	0
Os01g0910500	14	0	11	3	-11	0	7	7	-7	0	1	13	-1	0	0	14	0
Os01g0917400	14	0	7	7	-7	0	7	7	-7	0	0	14	0	0	0	14	0
Os01g0940100	14	1	11	2	-10	1	8	5	-7	0	2	12	-2	0	0	14	0
Os02g0130100	14	0	9	5	-9	0	7	7	-7	0	0	14	0	0	0	14	0
Os02g0207500	14	3	8	3	-5	1	8	5	-7	0	1	13	-1	0	0	14	0
Os02g0212400	14	1	9	4	-8	0	7	7	-7	0	4	10	-4	0	3	11	-3
Os02g0278700	14	2	11	1	-9	1	8	5	-7	0	3	11	-3	0	0	14	0
Os02g0518400	14	1	7	6	-6	0	7	7	-7	0	0	14	0	0	0	14	0
Os02g0533000	14	1	9	4	-8	0	7	7	-7	0	0	14	0	0	0	14	0
Os02g0561500	14	0	11	3	-11	0	7	7	-7	0	1	13	-1	0	0	14	0
Os02g0571100	14	3	10	1	-7	2	9	3	-7	0	4	10	-4	0	2	12	-2
Os02g0589000	14	0	8	6	-8	0	7	7	-7	0	2	12	-2	0	0	14	0
Os02g0590200	14	0	9	5	-9	0	7	7	-7	0	4	10	-4	0	1	13	-1
Os02g0646500	14	1	7	6	-6	0	7	7	-7	0	6	8	-6	0	3	11	-3
Os02g0663100	14	1	7	6	-6	0	7	7	-7	0	0	14	0	0	0	14	0
Os02g0670500	14	1	10	3	-9	1	8	5	-7	0	2	12	-2	0	0	14	0
Os02g0683800	14	2	8	4	-6	0	7	7	-7	0	4	10	-4	0	0	14	0
Os02g0693500	14	3	7	4	-4	0	7	7	-7	0	0	14	0	0	0	14	0
Os02g0704300	14	2	9	3	-7	0	7	7	-7	0	3	11	-3	0	3	11	-3
Os02g0704900	14	0	8	6	-8	0	7	7	-7	0	0	14	0	0	0	14	0
Os02g0728001	14	2	8	4	-6	0	7	7	-7	0	1	13	-1	0	0	14	0
Os02g0728100	14	0	8	6	-8	0	7	7	-7	0	0	14	0	0	0	14	0
Os02g0728401	14	1	8	5	-7	0	7	7	-7	0	1	13	-1	0	0	14	0
Os02g0744650	14	1	11	2	-10	0	7	7	-7	0	4	10	-4	0	0	14	0
Os02g0775300	14	2	8	4	-6	1	8	5	-7	0	3	11	-3	0	0	14	0
Os02g0823100	14	2	11	1	-9	1	8	5	-7	0	1	13	-1	0	0	14	0
Os03g0102700	14	2	8	4	-6	1	8	5	-7	0	2	12	-2	0	2	12	-2
Os03g0110900	14	4	8	2	-4	0	7	7	-7	0	0	14	0	0	0	14	0
Os03g0127950	14	0	8	6	-8	0	7	7	-7	0	3	11	-3	0	0	14	0
Os03g0130100	14	2	9	3	-7	1	8	5	-7	0	4	10	-4	0	2	12	-2
Os03g0131200	14	0	8	6	-8	0	7	7	-7	0	0	14	0	0	0	14	0
Os03g0169600	14	0	7	7	-7	0	7	7	-7	0	1	13	-1	0	0	14	0
Os03g0195500	14	0	10	4	-10	0	7	7	-7	0	2	12	-2	0	0	14	0
Os03g0206750	14	0	9	5	-9	0	7	7	-7	0	0	14	0	0	0	14	0
Os03g0210900	14	1	11	2	-10	0	7	7	-7	0	0	14	0	0	0	14	0
Os03g0254200	14	2	10	2	-8	2	9	3	-7	2	8	4	-6	1	4	9	-3
Os03g0261800	14	1	10	3	-9	1	8	5	-7	0	2	12	-2	0	0	14	0
Os03g0290300	14	3	10	1	-7	3	10	1	-7	1	6	7	-5	0	3	11	-3
Os03g0305000	14	2	10	2	-8	2	9	3	-7	0	6	8	-6	0	3	11	-3
Os03g0310701	14	0	9	5	-9	0	7	7	-7	0	4	10	-4	0	1	13	-1
Os03g0332201	14	0	9	5	-9	0	7	7	-7	0	1	13	-1	0	0	14	0
Os03g0348200	14	3	10	1	-7	3	10	1	-7	2	7	5	-5	1	6	7	-5
Os03g0366350	14	2	8	4	-6	0	7	7	-7	0	0	14	0	0	0	14	0
Os03g0371350	14	2	8	4	-6	0	7	7	-7	0	2	12	-2	0	0	14	0
Os03g0388100	14	0	9	5	-9	0	7	7	-7	0	3	11	-3	0	0	14	0
Os03g0413000	14	2	8	4	-6	0	7	7	-7	0	1	13	-1	0	0	14	0
Os03g0413100	14	1	10	3	-9	1	8	5	-7	0	0	14	0	0	0	14	0
Os03g0431100	14	0	10	4	-10	0	7	7	-7	0	2	12	-2	0	1	13	-1
Os03g0584100	14	0	9	5	-9	0	7	7	-7	0	0	14	0	0	0	14	0
Os03g0605300	14	2	7	5	-5	0	7	7	-7	0	0	14	0	0	0	14	0
Os03g0641200	14	3	7	4	-4	0	7	7	-7	0	0	14	0	0	0	14	0
Os03g0660000	14	1	7	6	-6	0	7	7	-7	0	2	12	-2	0	0	14	0
Os03g0735000	14	0	9	5	-9	0	7	7	-7	0	0	14	0	0	0	14	0
Os03g0752400	14	3	8	3	-5	1	8	5	-7	0	6	8	-6	0	3	11	-3
Os03g0816500	14	2	8	4	-6	1	8	5	-7	0	0	14	0	0	0	14	0
Os04g0119000	14	3	10	1	-7	3	10	1	-7	3	5	6	-2	3	3	8	0
Os04g0178300	14	3	9	2	-6	2	9	3	-7	2	3	9	-1	2	0	12	2
Os04g0380300	14	1	7	6	-6	0	7	7	-7	0	1	13	-1	0	0	14	0
Os04g0387900	14	1	9	4	-8	0	7	7	-7	0	1	13	-1	0	0	14	0
Os04g0400000	14	1	11	2	-10	1	8	5	-7	0	2	12	-2	0	0	14	0
Os04g0412100	14	1	10	3	-9	0	7	7	-7	0	0	14	0	0	0	14	0
Os04g0419550	14	0	10	4	-10	0	7	7	-7	0	4	10	-4	0	0	14	0
Os04g0441800	14	4	7	3	-3	0	7	7	-7	0	0	14	0	0	0	14	0
Os04g0457000	14	2	9	3	-7	2	9	3	-7	0	4	10	-4	0	1	13	-1
Os04g0477025	14	1	9	4	-8	0	7	7	-7	0	0	14	0	0	0	14	0
Os04g0481300	14	0	9	5	-9	0	7	7	-7	0	2	12	-2	0	0	14	0
Os04g0523812	14	0	8	6	-8	0	7	7	-7	0	0	14	0	0	0	14	0
Os04g0538100	14	2	8	4	-6	0	7	7	-7	0	0	14	0	0	0	14	0
Os04g0538166	14	1	10	3	-9	0	7	7	-7	0	2	12	-2	0	1	13	-1
Os04g0598900	14	1	10	3	-9	0	7	7	-7	0	0	14	0	0	0	14	0
Os04g0602100	14	0	8	6	-8	0	7	7	-7	0	1	13	-1	0	0	14	0
Os04g0605300	14	1	9	4	-8	0	7	7	-7	0	0	14	0	0	0	14	0
Os04g0612500	14	3	10	1	-7	2	9	3	-7	0	7	7	-7	0	6	8	-6
Os04g0623800	14	1	10	3	-9	1	8	5	-7	0	3	11	-3	0	0	14	0
Os04g0632500	14	0	10	4	-10	0	7	7	-7	0	3	11	-3	0	0	14	0
Os04g0657300	14	2	11	1	-9	2	9	3	-7	2	6	6	-4	2	4	8	-2
Os04g0659100	14	2	10	2	-8	2	9	3	-7	0	1	13	-1	0	0	14	0
Os04g0680400	14	2	10	2	-8	0	7	7	-7	0	1	13	-1	0	0	14	0
Os04g0683900	14	3	7	4	-4	0	7	7	-7	0	0	14	0	0	0	14	0
Os05g0103300	14	0	8	6	-8	0	7	7	-7	0	0	14	0	0	0	14	0
Os05g0137100	14	2	7	5	-5	0	7	7	-7	0	3	11	-3	0	0	14	0
Os05g0140100	14	1	7	6	-6	0	7	7	-7	0	0	14	0	0	0	14	0
Os05g0178300	14	1	7	6	-6	0	7	7	-7	0	0	14	0	0	0	14	0
Os05g0189900	14	0	9	5	-9	0	7	7	-7	0	2	12	-2	0	1	13	-1
Os05g0279900	14	0	8	6	-8	0	7	7	-7	0	0	14	0	0	0	14	0
Os05g0291700	14	2	9	3	-7	2	9	3	-7	0	1	13	-1	0	0	14	0
Os05g0359966	14	1	8	5	-7	0	7	7	-7	0	1	13	-1	0	0	14	0
Os05g0374200	14	2	7	5	-5	0	7	7	-7	0	6	8	-6	0	2	12	-2
Os05g0375532	14	0	8	6	-8	0	7	7	-7	0	0	14	0	0	0	14	0
Os05g0388600	14	0	9	5	-9	0	7	7	-7	0	2	12	-2	0	0	14	0
Os05g0434800	14	2	11	1	-9	1	8	5	-7	0	0	14	0	0	0	14	0
Os05g0453300	14	3	7	4	-4	0	7	7	-7	0	3	11	-3	0	2	12	-2
Os05g0453401	14	2	7	5	-5	0	7	7	-7	0	3	11	-3	0	1	13	-1
Os05g0496200	14	1	8	5	-7	1	8	5	-7	0	3	11	-3	0	1	13	-1
Os05g0500500	14	0	12	2	-12	0	7	7	-7	0	1	13	-1	0	0	14	0
Os05g0518600	14	0	12	2	-12	0	7	7	-7	0	0	14	0	0	0	14	0
Os05g0549232	14	0	7	7	-7	0	7	7	-7	0	3	11	-3	0	0	14	0
Os05g0579300	14	1	7	6	-6	0	7	7	-7	0	0	14	0	0	0	14	0
Os06g0105350	14	2	8	4	-6	0	7	7	-7	0	6	8	-6	0	0	14	0
Os06g0107700	14	1	9	4	-8	1	8	5	-7	0	1	13	-1	0	1	13	-1
Os06g0109200	14	3	8	3	-5	0	7	7	-7	0	4	10	-4	0	1	13	-1
Os06g0125500	14	0	8	6	-8	0	7	7	-7	0	2	12	-2	0	0	14	0
Os06g0176801	14	0	7	7	-7	0	7	7	-7	0	3	11	-3	0	0	14	0
Os06g0185100	14	2	10	2	-8	1	8	5	-7	0	2	12	-2	0	1	13	-1
Os06g0217600	14	3	9	2	-6	1	8	5	-7	0	0	14	0	0	0	14	0
Os06g0313440	14	3	10	1	-7	3	10	1	-7	1	2	11	-1	0	0	14	0
Os06g0609900	14	1	8	5	-7	0	7	7	-7	0	1	13	-1	0	0	14	0
Os06g0610000	14	1	8	5	-7	0	7	7	-7	0	0	14	0	0	0	14	0
Os06g0610800	14	2	9	3	-7	0	7	7	-7	0	3	11	-3	0	3	11	-3
Os06g0640599	14	1	8	5	-7	0	7	7	-7	0	3	11	-3	0	1	13	-1
Os07g0116600	14	2	8	4	-6	1	8	5	-7	0	3	11	-3	0	0	14	0
Os07g0119000	14	0	7	7	-7	0	7	7	-7	0	0	14	0	0	0	14	0
Os07g0142100	14	0	10	4	-10	0	7	7	-7	0	4	10	-4	0	3	11	-3
Os07g0167500	14	0	8	6	-8	0	7	7	-7	0	1	13	-1	0	0	14	0
Os07g0178800	14	2	9	3	-7	1	8	5	-7	1	6	7	-5	0	3	11	-3
Os07g0232800	14	1	8	5	-7	0	7	7	-7	0	0	14	0	0	0	14	0
Os07g0475700	14	1	8	5	-7	0	7	7	-7	0	1	13	-1	0	0	14	0
Os07g0489300	14	0	9	5	-9	0	7	7	-7	0	3	11	-3	0	3	11	-3
Os07g0503900	14	0	9	5	-9	0	7	7	-7	0	0	14	0	0	0	14	0
Os07g0510400	14	1	8	5	-7	0	7	7	-7	0	2	12	-2	0	0	14	0
Os07g0517100	14	1	8	5	-7	0	7	7	-7	0	4	10	-4	0	1	13	-1
Os07g0543100	14	1	8	5	-7	0	7	7	-7	0	6	8	-6	0	3	11	-3
Os07g0586200	14	1	10	3	-9	1	8	5	-7	0	0	14	0	0	0	14	0
Os07g0628500	14	1	8	5	-7	0	7	7	-7	0	0	14	0	0	0	14	0
Os07g0637000	14	1	9	4	-8	1	8	5	-7	0	1	13	-1	0	0	14	0
Os07g0693000	14	1	10	3	-9	0	7	7	-7	0	1	13	-1	0	0	14	0
Os08g0113000	14	0	11	3	-11	0	7	7	-7	0	2	12	-2	0	1	13	-1
Os08g0156100	14	0	7	7	-7	0	7	7	-7	0	0	14	0	0	0	14	0
Os08g0174500	14	2	8	4	-6	0	7	7	-7	0	0	14	0	0	0	14	0
Os08g0179000	14	2	7	5	-5	0	7	7	-7	0	0	14	0	0	0	14	0
Os08g0214600	14	1	7	6	-6	0	7	7	-7	0	0	14	0	0	0	14	0
Os08g0245200	14	0	8	6	-8	0	7	7	-7	0	0	14	0	0	0	14	0
Os08g0434700	14	2	9	3	-7	1	8	5	-7	0	4	10	-4	0	0	14	0
Os08g0440900	14	0	8	6	-8	0	7	7	-7	0	1	13	-1	0	0	14	0
Os08g0468700	14	0	11	3	-11	0	7	7	-7	0	0	14	0	0	0	14	0
Os08g0469750	14	1	10	3	-9	0	7	7	-7	0	2	12	-2	0	1	13	-1
Os08g0485900	14	2	9	3	-7	1	8	5	-7	0	8	6	-8	0	1	13	-1
Os08g0509200	14	1	8	5	-7	0	7	7	-7	0	3	11	-3	0	0	14	0
Os08g0553750	14	0	9	5	-9	0	7	7	-7	0	0	14	0	0	0	14	0
Os09g0250300	14	0	7	7	-7	0	7	7	-7	0	0	14	0	0	0	14	0
Os09g0274900	14	2	9	3	-7	1	8	5	-7	0	3	11	-3	0	0	14	0
Os09g0278700	14	2	9	3	-7	2	9	3	-7	0	1	13	-1	0	0	14	0
Os09g0320201	14	1	9	4	-8	0	7	7	-7	0	0	14	0	0	0	14	0
Os09g0339000	14	2	8	4	-6	1	8	5	-7	0	2	12	-2	0	0	14	0
Os09g0353200	14	0	9	5	-9	0	7	7	-7	0	0	14	0	0	0	14	0
Os09g0403300	14	1	9	4	-8	0	7	7	-7	0	0	14	0	0	0	14	0
Os09g0436900	14	0	10	4	-10	0	7	7	-7	0	2	12	-2	0	0	14	0
Os09g0457100	14	2	9	3	-7	0	7	7	-7	0	2	12	-2	0	0	14	0
Os09g0471400	14	2	8	4	-6	1	8	5	-7	0	3	11	-3	0	2	12	-2
Os09g0472700	14	2	10	2	-8	1	8	5	-7	1	1	12	0	0	0	14	0
Os09g0487150	14	0	8	6	-8	0	7	7	-7	0	0	14	0	0	0	14	0
Os09g0503000	14	2	11	1	-9	1	8	5	-7	0	0	14	0	0	0	14	0
Os10g0133600	14	0	8	6	-8	0	7	7	-7	0	0	14	0	0	0	14	0
Os10g0136500	14	0	9	5	-9	0	7	7	-7	0	4	10	-4	0	4	10	-4
Os10g0162100	14	2	9	3	-7	1	8	5	-7	0	7	7	-7	0	4	10	-4
Os10g0167600	14	0	9	5	-9	0	7	7	-7	0	0	14	0	0	0	14	0
Os10g0196000	14	1	8	5	-7	1	8	5	-7	0	1	13	-1	0	0	14	0
Os10g0196100	14	2	10	2	-8	0	7	7	-7	0	1	13	-1	0	0	14	0
Os10g0430200	14	0	10	4	-10	0	7	7	-7	0	5	9	-5	0	3	11	-3
Os10g0504600	14	2	8	4	-6	0	7	7	-7	0	0	14	0	0	0	14	0
Os10g0516100	14	1	11	2	-10	0	7	7	-7	0	4	10	-4	0	3	11	-3
Os10g0539650	14	0	10	4	-10	0	7	7	-7	0	0	14	0	0	0	14	0
Os10g0556200	14	3	9	2	-6	2	9	3	-7	0	7	7	-7	0	3	11	-3
Os10g0569800	14	3	9	2	-6	2	9	3	-7	1	5	8	-4	0	0	14	0
Os11g0103000	14	0	9	5	-9	0	7	7	-7	0	1	13	-1	0	0	14	0
Os11g0104300	14	1	9	4	-8	0	7	7	-7	0	6	8	-6	0	1	13	-1
Os11g0130200	14	1	10	3	-9	1	8	5	-7	0	0	14	0	0	0	14	0
Os11g0171350	14	2	9	3	-7	2	9	3	-7	2	7	5	-5	1	4	9	-3
Os11g0283500	14	1	9	4	-8	0	7	7	-7	0	0	14	0	0	0	14	0
Os11g0528500	14	1	8	5	-7	1	8	5	-7	0	2	12	-2	0	0	14	0
Os11g0530600	14	1	11	2	-10	1	8	5	-7	0	7	7	-7	0	0	14	0
Os11g0539200	14	2	8	4	-6	1	8	5	-7	1	6	7	-5	0	1	13	-1
Os11g0649700	14	3	9	2	-6	2	9	3	-7	0	4	10	-4	0	2	12	-2
Os11g0676100	14	2	10	2	-8	0	7	7	-7	0	1	13	-1	0	0	14	0
Os12g0115801	14	0	9	5	-9	0	7	7	-7	0	1	13	-1	0	0	14	0
Os12g0122100	14	3	7	4	-4	0	7	7	-7	0	2	12	-2	0	0	14	0
Os12g0182700	14	0	10	4	-10	0	7	7	-7	0	0	14	0	0	0	14	0
Os12g0197500	14	0	7	7	-7	0	7	7	-7	0	0	14	0	0	0	14	0
Os12g0199500	14	0	9	5	-9	0	7	7	-7	0	7	7	-7	0	3	11	-3
Os12g0204550	14	2	8	4	-6	0	7	7	-7	0	0	14	0	0	0	14	0
Os12g0226700	14	2	10	2	-8	2	9	3	-7	0	4	10	-4	0	3	11	-3
Os12g0285600	14	1	7	6	-6	0	7	7	-7	0	0	14	0	0	0	14	0
Os12g0291400	14	0	10	4	-10	0	7	7	-7	0	6	8	-6	0	3	11	-3
Os12g0444500	14	2	8	4	-6	0	7	7	-7	0	1	13	-1	0	0	14	0
Os12g0571100	14	0	11	3	-11	0	7	7	-7	0	2	12	-2	0	1	13	-1
Os12g0609500	14	0	9	5	-9	0	7	7	-7	0	2	12	-2	0	0	14	0
Os12g0612300	14	0	8	6	-8	0	7	7	-7	0	0	14	0	0	0	14	0
Os12g0619000	14	1	9	4	-8	0	7	7	-7	0	0	14	0	0	0	14	0
Os12g0625000	14	1	8	5	-7	0	7	7	-7	0	0	14	0	0	0	14	0
Os12g0626400	14	2	10	2	-8	2	9	3	-7	2	3	9	-1	2	3	9	-1

## Sheet: Salt_Susceptible-score_down
GeneID	all	up1.5	dn1.5	unchange1.5	TN1.5	up2	dn2	unchange2	TN2	up5	dn5	unchange5	TN5	up10	dn10	unchange10	TN10
Os03g0226200	36	6	24	6	-18	3	19	14	-16	0	13	23	-13	0	6	30	-6
Os11g0216350	36	1	16	19	-15	1	16	19	-15	0	2	34	-2	0	0	36	0
Os02g0306401	36	4	19	13	-15	0	14	22	-14	0	9	27	-9	0	3	33	-3
Os03g0297600	36	2	19	15	-17	0	14	22	-14	0	1	35	-1	0	0	36	0
Os03g0725200	36	0	16	20	-16	0	14	22	-14	0	8	28	-8	0	3	33	-3
Os05g0548900	36	2	18	16	-16	0	14	22	-14	0	6	30	-6	0	3	33	-3
Os08g0536383	36	4	18	14	-14	2	16	18	-14	1	6	29	-5	0	4	32	-4
Os11g0226966	36	4	19	13	-15	3	17	16	-14	0	2	34	-2	0	0	36	0
Os12g0189300	36	1	19	16	-18	0	14	22	-14	0	0	36	0	0	0	36	0
Os01g0192900	36	0	14	22	-14	0	13	23	-13	0	6	30	-6	0	1	35	-1
Os03g0751100	36	0	16	20	-16	0	13	23	-13	0	9	27	-9	0	5	31	-5
Os07g0124900	36	5	19	12	-14	4	17	15	-13	0	2	34	-2	0	0	36	0
Os09g0424300	36	1	15	20	-14	1	14	21	-13	0	0	36	0	0	0	36	0
Os10g0140700	36	0	21	15	-21	0	13	23	-13	0	1	35	-1	0	0	36	0
Os11g0543500	36	0	18	18	-18	0	13	23	-13	0	0	36	0	0	0	36	0
Os12g0236225	36	2	16	18	-14	0	13	23	-13	0	12	24	-12	0	12	24	-12
Os01g0495701	36	0	14	22	-14	0	12	24	-12	0	12	24	-12	0	9	27	-9
Os01g0608101	36	1	13	22	-12	0	12	24	-12	0	10	26	-10	0	6	30	-6
Os01g0639900	36	1	16	19	-15	0	12	24	-12	0	2	34	-2	0	1	35	-1
Os01g0642200	36	2	16	18	-14	2	14	20	-12	0	4	32	-4	0	1	35	-1
Os01g0647200	36	0	17	19	-17	0	12	24	-12	0	11	25	-11	0	9	27	-9
Os01g0871600	36	1	16	19	-15	0	12	24	-12	0	9	27	-9	0	8	28	-8
Os01g0952800	36	0	14	22	-14	0	12	24	-12	0	10	26	-10	0	7	29	-7
Os03g0233900	36	7	21	8	-14	4	16	16	-12	0	6	30	-6	0	1	35	-1
Os03g0431600	36	0	16	20	-16	0	12	24	-12	0	10	26	-10	0	7	29	-7
Os07g0258400	36	0	15	21	-15	0	12	24	-12	0	10	26	-10	0	8	28	-8
Os08g0203400	36	4	18	14	-14	2	14	20	-12	0	3	33	-3	0	0	36	0
Os10g0555700	36	1	16	19	-15	0	12	24	-12	0	3	33	-3	0	0	36	0
Os11g0262600	36	1	13	22	-12	0	12	24	-12	0	12	24	-12	0	10	26	-10
Os12g0236100	36	1	15	20	-14	0	12	24	-12	0	9	27	-9	0	5	31	-5
Os01g0357100	36	1	23	12	-22	0	11	25	-11	0	1	35	-1	0	0	36	0
Os01g0600900	36	2	11	23	-9	0	11	25	-11	0	2	34	-2	0	0	36	0
Os01g0775500	36	5	12	19	-7	0	11	25	-11	0	0	36	0	0	0	36	0
Os01g0860500	36	3	18	15	-15	2	13	21	-11	0	0	36	0	0	0	36	0
Os02g0285300	36	4	20	12	-16	3	14	19	-11	0	6	30	-6	0	3	33	-3
Os03g0293700	36	0	14	22	-14	0	11	25	-11	0	4	32	-4	0	1	35	-1
Os03g0379300	36	0	13	23	-13	0	11	25	-11	0	8	28	-8	0	3	33	-3
Os04g0635650	36	1	18	17	-17	0	11	25	-11	0	1	35	-1	0	0	36	0
Os04g0641101	36	4	15	17	-11	1	12	23	-11	0	6	30	-6	0	3	33	-3
Os04g0671300	36	0	17	19	-17	0	11	25	-11	0	1	35	-1	0	0	36	0
Os05g0548950	36	1	14	21	-13	0	11	25	-11	0	2	34	-2	0	0	36	0
Os08g0554501	36	5	16	15	-11	3	14	19	-11	0	7	29	-7	0	1	35	-1
Os09g0528700	36	4	19	13	-15	1	12	23	-11	0	3	33	-3	0	0	36	0
Os11g0156600	36	6	18	12	-12	4	15	17	-11	2	1	33	1	0	0	36	0
Os12g0194900	36	1	14	21	-13	0	11	25	-11	0	3	33	-3	0	0	36	0
Os12g0282000	36	1	16	19	-15	1	12	23	-11	0	9	27	-9	0	8	28	-8
Os01g0141000	36	4	16	16	-12	0	10	26	-10	0	0	36	0	0	0	36	0
Os01g0259933	36	4	19	13	-15	0	10	26	-10	0	1	35	-1	0	0	36	0
Os01g0687400	36	9	17	10	-8	4	14	18	-10	0	5	31	-5	0	0	36	0
Os01g0892500	36	1	12	23	-11	0	10	26	-10	0	1	35	-1	0	0	36	0
Os02g0744700	36	0	12	24	-12	0	10	26	-10	0	0	36	0	0	0	36	0
Os03g0609500	36	2	15	19	-13	0	10	26	-10	0	1	35	-1	0	0	36	0
Os03g0737300	36	2	14	20	-12	1	11	24	-10	0	1	35	-1	0	0	36	0
Os03g0843800	36	1	13	22	-12	1	11	24	-10	0	4	32	-4	0	2	34	-2
Os05g0105050	36	1	14	21	-13	0	10	26	-10	0	1	35	-1	0	0	36	0
Os05g0149300	36	1	15	20	-14	0	10	26	-10	0	0	36	0	0	0	36	0
Os06g0294950	36	0	13	23	-13	0	10	26	-10	0	9	27	-9	0	2	34	-2
Os07g0142100	36	1	13	22	-12	0	10	26	-10	0	6	30	-6	0	6	30	-6
Os07g0448400	36	3	13	20	-10	0	10	26	-10	0	3	33	-3	0	1	35	-1
Os11g0517350	36	2	15	19	-13	2	12	22	-10	0	1	35	-1	0	0	36	0
Os12g0236200	36	0	11	25	-11	0	10	26	-10	0	2	34	-2	0	2	34	-2
Os12g0438600	36	1	14	21	-13	0	10	26	-10	0	0	36	0	0	0	36	0
Os01g0294700	36	2	10	24	-8	0	9	27	-9	0	4	32	-4	0	2	34	-2
Os01g0309800	36	2	9	25	-7	0	9	27	-9	0	3	33	-3	0	0	36	0
Os01g0594300	36	0	11	25	-11	0	9	27	-9	0	3	33	-3	0	3	33	-3
Os01g0638600	36	2	17	17	-15	0	9	27	-9	0	0	36	0	0	0	36	0
Os01g0655500	36	0	12	24	-12	0	9	27	-9	0	3	33	-3	0	1	35	-1
Os01g0916100	36	4	18	14	-14	1	10	25	-9	1	1	34	0	1	0	35	1
Os02g0198700	36	0	12	24	-12	0	9	27	-9	0	3	33	-3	0	3	33	-3
Os02g0684500	36	12	18	6	-6	7	16	13	-9	2	5	29	-3	2	1	33	1
Os03g0204900	36	3	13	20	-10	0	9	27	-9	0	0	36	0	0	0	36	0
Os03g0210500	36	1	10	25	-9	0	9	27	-9	0	0	36	0	0	0	36	0
Os03g0307200	36	7	14	15	-7	1	10	25	-9	0	6	30	-6	0	6	30	-6
Os03g0334951	36	3	12	21	-9	2	11	23	-9	0	4	32	-4	0	0	36	0
Os03g0439700	36	0	11	25	-11	0	9	27	-9	0	6	30	-6	0	5	31	-5
Os03g0736900	36	1	12	23	-11	0	9	27	-9	0	4	32	-4	0	0	36	0
Os03g0836300	36	6	15	15	-9	1	10	25	-9	0	2	34	-2	0	0	36	0
Os04g0127100	36	7	17	12	-10	5	14	17	-9	1	6	29	-5	0	1	35	-1
Os04g0569300	36	0	16	20	-16	0	9	27	-9	0	1	35	-1	0	0	36	0
Os05g0166300	36	1	16	19	-15	0	9	27	-9	0	0	36	0	0	0	36	0
Os05g0189900	36	2	11	23	-9	0	9	27	-9	0	1	35	-1	0	0	36	0
Os05g0217000	36	7	18	11	-11	4	13	19	-9	0	6	30	-6	0	4	32	-4
Os05g0217800	36	0	14	22	-14	0	9	27	-9	0	4	32	-4	0	2	34	-2
Os06g0157000	36	1	15	20	-14	0	9	27	-9	0	0	36	0	0	0	36	0
Os06g0306300	36	1	14	21	-13	0	9	27	-9	0	6	30	-6	0	3	33	-3
Os06g0719900	36	5	17	14	-12	2	11	23	-9	0	2	34	-2	0	0	36	0
Os07g0102100	36	0	11	25	-11	0	9	27	-9	0	0	36	0	0	0	36	0
Os07g0142200	36	1	11	24	-10	0	9	27	-9	0	4	32	-4	0	3	33	-3
Os07g0232800	36	5	14	17	-9	3	12	21	-9	0	2	34	-2	0	0	36	0
Os07g0251200	36	7	16	13	-9	2	11	23	-9	0	1	35	-1	0	0	36	0
Os07g0484800	36	1	14	21	-13	0	9	27	-9	0	2	34	-2	0	0	36	0
Os08g0162800	36	1	13	22	-12	0	9	27	-9	0	0	36	0	0	0	36	0
Os08g0200600	36	3	12	21	-9	0	9	27	-9	0	0	36	0	0	0	36	0
Os08g0389700	36	2	17	17	-15	2	11	23	-9	0	3	33	-3	0	0	36	0
Os11g0143300	36	4	16	16	-12	1	10	25	-9	0	2	34	-2	0	1	35	-1
Os11g0147800	36	0	12	24	-12	0	9	27	-9	0	1	35	-1	0	0	36	0
Os11g0151500	36	6	14	16	-8	1	10	25	-9	0	0	36	0	0	0	36	0
Os11g0592100	36	5	13	18	-8	2	11	23	-9	0	0	36	0	0	0	36	0
Os01g0179800	36	0	13	23	-13	0	8	28	-8	0	1	35	-1	0	0	36	0
Os01g0357150	36	0	17	19	-17	0	8	28	-8	0	3	33	-3	0	1	35	-1
Os01g0608000	36	0	10	26	-10	0	8	28	-8	0	6	30	-6	0	5	31	-5
Os01g0659900	36	4	19	13	-15	0	8	28	-8	0	0	36	0	0	0	36	0
Os01g0748300	36	4	14	18	-10	2	10	24	-8	0	2	34	-2	0	0	36	0
Os01g0800900	36	1	10	25	-9	0	8	28	-8	0	1	35	-1	0	0	36	0
Os01g0841700	36	6	19	11	-13	4	12	20	-8	0	2	34	-2	0	0	36	0
Os01g0843366	36	6	14	16	-8	6	14	16	-8	5	12	19	-7	2	6	28	-4
Os01g0871500	36	0	12	24	-12	0	8	28	-8	0	6	30	-6	0	2	34	-2
Os02g0105400	36	5	17	14	-12	1	9	26	-8	0	0	36	0	0	0	36	0
Os02g0557800	36	0	14	22	-14	0	8	28	-8	0	2	34	-2	0	0	36	0
Os02g0594166	36	1	10	25	-9	0	8	28	-8	0	7	29	-7	0	4	32	-4
Os02g0649900	36	2	16	18	-14	2	10	24	-8	0	4	32	-4	0	3	33	-3
Os02g0673500	36	2	15	19	-13	0	8	28	-8	0	1	35	-1	0	0	36	0
Os02g0731900	36	2	9	25	-7	0	8	28	-8	0	4	32	-4	0	0	36	0
Os02g0791300	36	2	13	21	-11	1	9	26	-8	0	1	35	-1	0	0	36	0
Os02g0832833	36	0	8	28	-8	0	8	28	-8	0	8	28	-8	0	7	29	-7
Os03g0129400	36	2	10	24	-8	0	8	28	-8	0	2	34	-2	0	0	36	0
Os03g0178150	36	6	11	19	-5	3	11	22	-8	2	9	25	-7	2	9	25	-7
Os03g0195500	36	0	12	24	-12	0	8	28	-8	0	1	35	-1	0	0	36	0
Os03g0227400	36	1	10	25	-9	0	8	28	-8	0	1	35	-1	0	0	36	0
Os03g0657400	36	2	14	20	-12	0	8	28	-8	0	0	36	0	0	0	36	0
Os03g0660500	36	3	15	18	-12	2	10	24	-8	1	3	32	-2	0	0	36	0
Os03g0667300	36	0	10	26	-10	0	8	28	-8	0	5	31	-5	0	3	33	-3
Os03g0721900	36	3	16	17	-13	0	8	28	-8	0	2	34	-2	0	0	36	0
Os04g0111225	36	3	15	18	-12	1	9	26	-8	0	0	36	0	0	0	36	0
Os04g0356600	36	2	15	19	-13	0	8	28	-8	0	0	36	0	0	0	36	0
Os04g0370900	36	5	13	18	-8	3	11	22	-8	1	5	30	-4	0	1	35	-1
Os04g0371000	36	7	13	16	-6	3	11	22	-8	0	4	32	-4	0	1	35	-1
Os04g0459500	36	1	9	26	-8	0	8	28	-8	0	1	35	-1	0	0	36	0
Os04g0531750	36	2	12	22	-10	0	8	28	-8	0	1	35	-1	0	0	36	0
Os04g0542800	36	0	13	23	-13	0	8	28	-8	0	0	36	0	0	0	36	0
Os04g0556600	36	1	10	25	-9	1	9	26	-8	0	2	34	-2	0	0	36	0
Os04g0578600	36	1	14	21	-13	0	8	28	-8	0	6	30	-6	0	5	31	-5
Os04g0612500	36	3	12	21	-9	0	8	28	-8	0	3	33	-3	0	0	36	0
Os04g0623800	36	1	15	20	-14	0	8	28	-8	0	1	35	-1	0	0	36	0
Os04g0669900	36	4	11	21	-7	0	8	28	-8	0	1	35	-1	0	0	36	0
Os05g0155450	36	6	11	19	-5	2	10	24	-8	0	2	34	-2	0	0	36	0
Os05g0374200	36	2	13	21	-11	0	8	28	-8	0	0	36	0	0	0	36	0
Os05g0453300	36	0	13	23	-13	0	8	28	-8	0	1	35	-1	0	0	36	0
Os05g0482400	36	1	11	24	-10	0	8	28	-8	0	0	36	0	0	0	36	0
Os05g0499300	36	5	15	16	-10	2	10	24	-8	0	5	31	-5	0	3	33	-3
Os06g0473000	36	1	13	22	-12	1	9	26	-8	0	5	31	-5	0	2	34	-2
Os06g0521500	36	0	9	27	-9	0	8	28	-8	0	2	34	-2	0	0	36	0
Os06g0522300	36	0	9	27	-9	0	8	28	-8	0	3	33	-3	0	0	36	0
Os06g0673700	36	4	15	17	-11	1	9	26	-8	0	3	33	-3	0	2	34	-2
Os06g0696600	36	2	12	22	-10	0	8	28	-8	0	1	35	-1	0	0	36	0
Os07g0448100	36	8	15	13	-7	2	10	24	-8	0	3	33	-3	0	1	35	-1
Os07g0564750	36	3	11	22	-8	0	8	28	-8	0	3	33	-3	0	0	36	0
Os08g0160600	36	4	13	19	-9	3	11	22	-8	1	0	35	1	1	0	35	1
Os08g0452900	36	1	13	22	-12	0	8	28	-8	0	1	35	-1	0	0	36	0
Os08g0547300	36	3	14	19	-11	1	9	26	-8	0	1	35	-1	0	0	36	0
Os09g0272900	36	0	11	25	-11	0	8	28	-8	0	0	36	0	0	0	36	0
Os09g0520525	36	7	15	14	-8	5	13	18	-8	0	2	34	-2	0	0	36	0
Os10g0158550	36	2	13	21	-11	1	9	26	-8	0	3	33	-3	0	0	36	0
Os10g0529300	36	3	11	22	-8	1	9	26	-8	0	2	34	-2	0	0	36	0
Os10g0554200	36	3	11	22	-8	1	9	26	-8	0	4	32	-4	0	3	33	-3
Os11g0635300	36	2	11	23	-9	0	8	28	-8	0	1	35	-1	0	0	36	0
Os11g0635500	36	3	13	20	-10	0	8	28	-8	0	1	35	-1	0	0	36	0
Os11g0691300	36	6	15	15	-9	4	12	20	-8	1	2	33	-1	1	1	34	0
Os12g0139400	36	4	19	13	-15	2	10	24	-8	0	5	31	-5	0	1	35	-1
Os12g0159000	36	1	10	25	-9	0	8	28	-8	0	1	35	-1	0	0	36	0
Os12g0274700	36	2	11	23	-9	1	9	26	-8	0	2	34	-2	0	0	36	0
Os12g0548700	36	8	16	12	-8	5	13	18	-8	1	2	33	-1	0	0	36	0
Os12g0583300	36	4	11	21	-7	1	9	26	-8	0	5	31	-5	0	3	33	-3
Os12g0620866	36	3	13	20	-10	3	11	22	-8	3	8	25	-5	3	6	27	-3
Os01g0201200	36	0	11	25	-11	0	7	29	-7	0	0	36	0	0	0	36	0
Os01g0382450	36	2	11	23	-9	0	7	29	-7	0	1	35	-1	0	0	36	0
Os01g0661200	36	2	9	25	-7	2	9	25	-7	2	8	26	-6	1	4	31	-3
Os01g0689451	36	1	13	22	-12	0	7	29	-7	0	0	36	0	0	0	36	0
Os01g0727800	36	3	8	25	-5	0	7	29	-7	0	4	32	-4	0	0	36	0
Os01g0786700	36	0	9	27	-9	0	7	29	-7	0	1	35	-1	0	0	36	0
Os01g0835500	36	0	10	26	-10	0	7	29	-7	0	0	36	0	0	0	36	0
Os01g0924200	36	2	11	23	-9	0	7	29	-7	0	1	35	-1	0	0	36	0
Os01g0949500	36	0	9	27	-9	0	7	29	-7	0	0	36	0	0	0	36	0
Os02g0123100	36	1	11	24	-10	0	7	29	-7	0	3	33	-3	0	1	35	-1
Os02g0170150	36	3	14	19	-11	1	8	27	-7	0	0	36	0	0	0	36	0
Os02g0280500	36	1	8	27	-7	0	7	29	-7	0	0	36	0	0	0	36	0
Os02g0438601	36	0	12	24	-12	0	7	29	-7	0	0	36	0	0	0	36	0
Os02g0595900	36	3	7	26	-4	0	7	29	-7	0	4	32	-4	0	0	36	0
Os02g0650300	36	6	14	16	-8	4	11	21	-7	0	3	33	-3	0	3	33	-3
Os02g0678200	36	1	11	24	-10	0	7	29	-7	0	0	36	0	0	0	36	0
Os02g0770800	36	2	18	16	-16	0	7	29	-7	0	0	36	0	0	0	36	0
Os02g0779400	36	7	11	18	-4	2	9	25	-7	0	3	33	-3	0	1	35	-1
Os03g0111200	36	5	13	18	-8	2	9	25	-7	0	0	36	0	0	0	36	0
Os03g0132900	36	10	16	10	-6	5	12	19	-7	0	5	31	-5	0	1	35	-1
Os03g0225900	36	2	9	25	-7	0	7	29	-7	0	0	36	0	0	0	36	0
Os03g0237100	36	4	11	21	-7	0	7	29	-7	0	3	33	-3	0	2	34	-2
Os03g0307300	36	8	13	15	-5	1	8	27	-7	1	6	29	-5	0	6	30	-6
Os03g0333400	36	1	10	25	-9	0	7	29	-7	0	0	36	0	0	0	36	0
Os03g0353333	36	5	11	20	-6	4	11	21	-7	0	1	35	-1	0	0	36	0
Os03g0376750	36	7	15	14	-8	4	11	21	-7	1	5	30	-4	0	2	34	-2
Os03g0431200	36	0	12	24	-12	0	7	29	-7	0	2	34	-2	0	0	36	0
Os03g0634400	36	0	13	23	-13	0	7	29	-7	0	3	33	-3	0	1	35	-1
Os03g0684700	36	2	16	18	-14	0	7	29	-7	0	1	35	-1	0	0	36	0
Os03g0705800	36	2	8	26	-6	0	7	29	-7	0	1	35	-1	0	0	36	0
Os03g0726150	36	2	10	24	-8	1	8	27	-7	0	5	31	-5	0	4	32	-4
Os03g0729100	36	0	10	26	-10	0	7	29	-7	0	1	35	-1	0	0	36	0
Os04g0137450	36	4	10	22	-6	2	9	25	-7	0	0	36	0	0	0	36	0
Os04g0291000	36	0	14	22	-14	0	7	29	-7	0	0	36	0	0	0	36	0
Os04g0307500	36	7	11	18	-4	3	10	23	-7	0	0	36	0	0	0	36	0
Os04g0381700	36	3	10	23	-7	1	8	27	-7	0	0	36	0	0	0	36	0
Os04g0412500	36	5	11	20	-6	1	8	27	-7	0	2	34	-2	0	0	36	0
Os04g0561500	36	5	11	20	-6	2	9	25	-7	0	4	32	-4	0	0	36	0
Os04g0570500	36	1	13	22	-12	0	7	29	-7	0	0	36	0	0	0	36	0
Os04g0611400	36	6	17	13	-11	4	11	21	-7	0	1	35	-1	0	0	36	0
Os04g0675000	36	2	13	21	-11	0	7	29	-7	0	3	33	-3	0	0	36	0
Os04g0683950	36	5	13	18	-8	1	8	27	-7	0	1	35	-1	0	0	36	0
Os05g0134800	36	0	7	29	-7	0	7	29	-7	0	5	31	-5	0	0	36	0
Os05g0135200	36	0	7	29	-7	0	7	29	-7	0	3	33	-3	0	2	34	-2
Os05g0317900	36	0	10	26	-10	0	7	29	-7	0	0	36	0	0	0	36	0
Os05g0382600	36	4	8	24	-4	1	8	27	-7	1	0	35	1	0	0	36	0
Os05g0503500	36	8	13	15	-5	3	10	23	-7	0	2	34	-2	0	0	36	0
Os05g0526532	36	1	8	27	-7	1	8	27	-7	1	8	27	-7	1	2	33	-1
Os06g0125400	36	4	11	21	-7	0	7	29	-7	0	2	34	-2	0	0	36	0
Os06g0202300	36	3	14	19	-11	0	7	29	-7	0	2	34	-2	0	0	36	0
Os06g0225300	36	2	11	23	-9	0	7	29	-7	0	0	36	0	0	0	36	0
Os06g0226050	36	2	7	27	-5	0	7	29	-7	0	3	33	-3	0	1	35	-1
Os06g0288100	36	2	16	18	-14	0	7	29	-7	0	1	35	-1	0	0	36	0
Os06g0316300	36	1	13	22	-12	0	7	29	-7	0	0	36	0	0	0	36	0
Os06g0480500	36	5	9	22	-4	0	7	29	-7	0	2	34	-2	0	0	36	0
Os06g0538400	36	0	11	25	-11	0	7	29	-7	0	0	36	0	0	0	36	0
Os06g0549300	36	2	12	22	-10	0	7	29	-7	0	0	36	0	0	0	36	0
Os06g0609900	36	0	11	25	-11	0	7	29	-7	0	0	36	0	0	0	36	0
Os06g0662200	36	0	13	23	-13	0	7	29	-7	0	0	36	0	0	0	36	0
Os06g0711700	36	0	13	23	-13	0	7	29	-7	0	1	35	-1	0	0	36	0
Os06g0718400	36	3	15	18	-12	1	8	27	-7	0	6	30	-6	0	3	33	-3
Os06g0721800	36	1	8	27	-7	1	8	27	-7	0	6	30	-6	0	3	33	-3
Os06g0728902	36	2	11	23	-9	0	7	29	-7	0	1	35	-1	0	0	36	0
Os07g0105000	36	5	12	19	-7	2	9	25	-7	0	3	33	-3	0	3	33	-3
Os07g0108350	36	6	12	18	-6	5	12	19	-7	5	11	20	-6	1	5	30	-4
Os07g0116600	36	0	12	24	-12	0	7	29	-7	0	0	36	0	0	0	36	0
Os07g0250900	36	2	11	23	-9	1	8	27	-7	0	0	36	0	0	0	36	0
Os07g0558300	36	3	10	23	-7	0	7	29	-7	0	4	32	-4	0	1	35	-1
Os07g0574850	36	1	11	24	-10	0	7	29	-7	0	5	31	-5	0	4	32	-4
Os07g0582400	36	3	14	19	-11	0	7	29	-7	0	0	36	0	0	0	36	0
Os07g0587450	36	5	10	21	-5	2	9	25	-7	1	3	32	-2	0	1	35	-1
Os07g0659300	36	1	13	22	-12	0	7	29	-7	0	0	36	0	0	0	36	0
Os07g0693800	36	2	9	25	-7	0	7	29	-7	0	2	34	-2	0	0	36	0
Os08g0202300	36	1	10	25	-9	0	7	29	-7	0	2	34	-2	0	0	36	0
Os08g0323266	36	1	10	25	-9	0	7	29	-7	0	0	36	0	0	0	36	0
Os08g0468100	36	1	13	22	-12	0	7	29	-7	0	0	36	0	0	0	36	0
Os08g0469750	36	2	10	24	-8	1	8	27	-7	0	0	36	0	0	0	36	0
Os08g0536350	36	0	17	19	-17	0	7	29	-7	0	0	36	0	0	0	36	0
Os08g0536366	36	3	16	17	-13	1	8	27	-7	0	0	36	0	0	0	36	0
Os08g0547800	36	2	10	24	-8	0	7	29	-7	0	0	36	0	0	0	36	0
Os08g0556500	36	2	11	23	-9	1	8	27	-7	0	1	35	-1	0	0	36	0
Os09g0130300	36	0	11	25	-11	0	7	29	-7	0	0	36	0	0	0	36	0
Os09g0294000	36	6	13	17	-7	2	9	25	-7	0	1	35	-1	0	0	36	0
Os09g0356800	36	1	10	25	-9	0	7	29	-7	0	0	36	0	0	0	36	0
Os09g0367900	36	0	11	25	-11	0	7	29	-7	0	0	36	0	0	0	36	0
Os09g0407250	36	5	13	18	-8	5	12	19	-7	1	2	33	-1	0	0	36	0
Os09g0453800	36	4	10	22	-6	0	7	29	-7	0	1	35	-1	0	0	36	0
Os09g0472700	36	8	15	13	-7	4	11	21	-7	0	4	32	-4	0	0	36	0
Os09g0551600	36	8	16	12	-8	2	9	25	-7	0	1	35	-1	0	0	36	0
Os10g0132300	36	0	11	25	-11	0	7	29	-7	0	1	35	-1	0	1	35	-1
Os10g0187410	36	6	15	15	-9	4	11	21	-7	3	9	24	-6	3	7	26	-4
Os10g0195250	36	4	7	25	-3	0	7	29	-7	0	5	31	-5	0	3	33	-3
Os10g0204400	36	6	15	15	-9	4	11	21	-7	0	0	36	0	0	0	36	0
Os10g0370600	36	1	12	23	-11	0	7	29	-7	0	3	33	-3	0	0	36	0
Os10g0415100	36	4	15	17	-11	0	7	29	-7	0	1	35	-1	0	0	36	0
Os10g0491400	36	10	16	10	-6	3	10	23	-7	0	0	36	0	0	0	36	0
Os10g0508700	36	6	13	17	-7	0	7	29	-7	0	1	35	-1	0	0	36	0
Os10g0511300	36	1	8	27	-7	0	7	29	-7	0	1	35	-1	0	0	36	0
Os10g0536600	36	4	11	21	-7	4	11	21	-7	1	8	27	-7	0	4	32	-4
Os10g0578950	36	0	9	27	-9	0	7	29	-7	0	1	35	-1	0	1	35	-1
Os11g0109950	36	2	9	25	-7	0	7	29	-7	0	1	35	-1	0	1	35	-1
Os11g0129000	36	0	9	27	-9	0	7	29	-7	0	0	36	0	0	0	36	0
Os11g0134900	36	5	14	17	-9	4	11	21	-7	0	6	30	-6	0	5	31	-5
Os11g0530700	36	0	10	26	-10	0	7	29	-7	0	0	36	0	0	0	36	0
Os11g0549401	36	2	10	24	-8	1	8	27	-7	0	5	31	-5	0	1	35	-1
Os11g0629400	36	1	10	25	-9	0	7	29	-7	0	0	36	0	0	0	36	0
Os12g0105401	36	1	14	21	-13	0	7	29	-7	0	0	36	0	0	0	36	0
Os12g0125800	36	3	12	21	-9	0	7	29	-7	0	3	33	-3	0	1	35	-1
Os12g0260500	36	0	8	28	-8	0	7	29	-7	0	5	31	-5	0	3	33	-3
Os12g0263050	36	2	10	24	-8	0	7	29	-7	0	0	36	0	0	0	36	0
Os12g0292400	36	0	11	25	-11	0	7	29	-7	0	1	35	-1	0	0	36	0
Os12g0423484	36	0	13	23	-13	0	7	29	-7	0	0	36	0	0	0	36	0
Os12g0504050	36	2	12	22	-10	1	8	27	-7	0	0	36	0	0	0	36	0
Os12g0538600	36	6	15	15	-9	3	10	23	-7	0	0	36	0	0	0	36	0
Os12g0581900	36	0	13	23	-13	0	7	29	-7	0	0	36	0	0	0	36	0
Os12g0628100	36	2	13	21	-11	0	7	29	-7	0	0	36	0	0	0	36	0
Os01g0164300	36	0	6	30	-6	0	6	30	-6	0	5	31	-5	0	3	33	-3
Os01g0175600	36	0	11	25	-11	0	6	30	-6	0	1	35	-1	0	0	36	0
Os01g0208700	36	0	14	22	-14	0	6	30	-6	0	0	36	0	0	0	36	0
Os01g0210600	36	0	6	30	-6	0	6	30	-6	0	6	30	-6	0	2	34	-2
Os01g0216000	36	0	7	29	-7	0	6	30	-6	0	3	33	-3	0	3	33	-3
Os01g0261000	36	6	11	19	-5	2	8	26	-6	0	0	36	0	0	0	36	0
Os01g0270300	36	1	9	26	-8	0	6	30	-6	0	0	36	0	0	0	36	0
Os01g0294500	36	1	6	29	-5	0	6	30	-6	0	4	32	-4	0	4	32	-4
Os01g0301900	36	2	9	25	-7	0	6	30	-6	0	0	36	0	0	0	36	0
Os01g0323600	36	3	6	27	-3	0	6	30	-6	0	2	34	-2	0	0	36	0
Os01g0348000	36	2	11	23	-9	1	7	28	-6	0	4	32	-4	0	3	33	-3
Os01g0444100	36	0	12	24	-12	0	6	30	-6	0	6	30	-6	0	6	30	-6
Os01g0557500	36	1	8	27	-7	0	6	30	-6	0	1	35	-1	0	0	36	0
Os01g0619900	36	1	10	25	-9	0	6	30	-6	0	0	36	0	0	0	36	0
Os01g0648000	36	3	11	22	-8	0	6	30	-6	0	0	36	0	0	0	36	0
Os01g0706850	36	4	11	21	-7	1	7	28	-6	0	3	33	-3	0	1	35	-1
Os01g0741250	36	6	12	18	-6	4	10	22	-6	1	3	32	-2	0	0	36	0
Os01g0805300	36	0	9	27	-9	0	6	30	-6	0	0	36	0	0	0	36	0
Os01g0808900	36	1	11	24	-10	0	6	30	-6	0	0	36	0	0	0	36	0
Os01g0810800	36	0	6	30	-6	0	6	30	-6	0	1	35	-1	0	0	36	0
Os01g0813800	36	1	10	25	-9	0	6	30	-6	0	0	36	0	0	0	36	0
Os01g0881300	36	2	9	25	-7	0	6	30	-6	0	0	36	0	0	0	36	0
Os01g0901950	36	4	9	23	-5	0	6	30	-6	0	0	36	0	0	0	36	0
Os01g0920450	36	8	15	13	-7	5	11	20	-6	1	1	34	0	1	1	34	0
Os01g0938100	36	1	10	25	-9	0	6	30	-6	0	0	36	0	0	0	36	0
Os01g0952500	36	3	11	22	-8	1	7	28	-6	0	0	36	0	0	0	36	0
Os01g0953100	36	1	8	27	-7	0	6	30	-6	0	2	34	-2	0	1	35	-1
Os01g0974200	36	2	9	25	-7	0	6	30	-6	0	1	35	-1	0	0	36	0
Os02g0103850	36	4	10	22	-6	1	7	28	-6	0	2	34	-2	0	1	35	-1
Os02g0107350	36	4	9	23	-5	0	6	30	-6	0	0	36	0	0	0	36	0
Os02g0112600	36	0	6	30	-6	0	6	30	-6	0	4	32	-4	0	0	36	0
Os02g0132500	36	0	6	30	-6	0	6	30	-6	0	3	33	-3	0	0	36	0
Os02g0212400	36	7	16	13	-9	4	10	22	-6	2	0	34	2	0	0	36	0
Os02g0235050	36	4	13	19	-9	1	7	28	-6	0	0	36	0	0	0	36	0
Os02g0251800	36	2	12	22	-10	1	7	28	-6	0	1	35	-1	0	0	36	0
Os02g0280200	36	0	6	30	-6	0	6	30	-6	0	3	33	-3	0	1	35	-1
Os02g0448400	36	0	11	25	-11	0	6	30	-6	0	0	36	0	0	0	36	0
Os02g0550800	36	1	7	28	-6	0	6	30	-6	0	0	36	0	0	0	36	0
Os02g0579800	36	4	15	17	-11	0	6	30	-6	0	0	36	0	0	0	36	0
Os02g0588600	36	0	7	29	-7	0	6	30	-6	0	0	36	0	0	0	36	0
Os02g0594232	36	0	8	28	-8	0	6	30	-6	0	5	31	-5	0	4	32	-4
Os02g0618301	36	5	10	21	-5	4	10	22	-6	3	7	26	-4	3	7	26	-4
Os02g0628600	36	0	13	23	-13	0	6	30	-6	0	0	36	0	0	0	36	0
Os02g0629266	36	4	12	20	-8	1	7	28	-6	0	4	32	-4	0	2	34	-2
Os02g0658100	36	0	8	28	-8	0	6	30	-6	0	3	33	-3	0	3	33	-3
Os02g0661100	36	2	12	22	-10	0	6	30	-6	0	0	36	0	0	0	36	0
Os02g0709000	36	2	13	21	-11	0	6	30	-6	0	0	36	0	0	0	36	0
Os02g0716600	36	0	17	19	-17	0	6	30	-6	0	1	35	-1	0	0	36	0
Os02g0720600	36	3	10	23	-7	2	8	26	-6	1	3	32	-2	0	0	36	0
Os02g0734300	36	0	7	29	-7	0	6	30	-6	0	0	36	0	0	0	36	0
Os02g0740001	36	3	8	25	-5	1	7	28	-6	0	0	36	0	0	0	36	0
Os02g0807800	36	1	11	24	-10	0	6	30	-6	0	2	34	-2	0	0	36	0
Os03g0105600	36	7	15	14	-8	5	11	20	-6	1	0	35	1	0	0	36	0
Os03g0112101	36	3	10	23	-7	0	6	30	-6	0	1	35	-1	0	0	36	0
Os03g0128200	36	3	9	24	-6	1	7	28	-6	0	1	35	-1	0	0	36	0
Os03g0149300	36	1	11	24	-10	0	6	30	-6	0	2	34	-2	0	0	36	0
Os03g0151300	36	2	8	26	-6	0	6	30	-6	0	1	35	-1	0	1	35	-1
Os03g0194600	36	4	8	24	-4	0	6	30	-6	0	1	35	-1	0	0	36	0
Os03g0195450	36	0	12	24	-12	0	6	30	-6	0	0	36	0	0	0	36	0
Os03g0195475	36	0	11	25	-11	0	6	30	-6	0	0	36	0	0	0	36	0
Os03g0196000	36	0	6	30	-6	0	6	30	-6	0	4	32	-4	0	0	36	0
Os03g0196250	36	1	10	25	-9	1	7	28	-6	0	0	36	0	0	0	36	0
Os03g0244000	36	0	7	29	-7	0	6	30	-6	0	2	34	-2	0	0	36	0
Os03g0258900	36	0	10	26	-10	0	6	30	-6	0	2	34	-2	0	0	36	0
Os03g0279200	36	9	16	11	-7	7	13	16	-6	2	4	30	-2	1	1	34	0
Os03g0286500	36	9	14	13	-5	6	12	18	-6	1	3	32	-2	0	0	36	0
Os03g0305000	36	0	9	27	-9	0	6	30	-6	0	2	34	-2	0	0	36	0
Os03g0368000	36	0	7	29	-7	0	6	30	-6	0	6	30	-6	0	3	33	-3
Os03g0369600	36	0	6	30	-6	0	6	30	-6	0	4	32	-4	0	3	33	-3
Os03g0401366	36	2	15	19	-13	1	7	28	-6	0	0	36	0	0	0	36	0
Os03g0603600	36	2	12	22	-10	0	6	30	-6	0	2	34	-2	0	0	36	0
Os03g0608000	36	0	6	30	-6	0	6	30	-6	0	2	34	-2	0	1	35	-1
Os03g0661300	36	3	11	22	-8	1	7	28	-6	0	3	33	-3	0	0	36	0
Os03g0752400	36	3	9	24	-6	1	7	28	-6	0	2	34	-2	0	1	35	-1
Os03g0803500	36	8	13	15	-5	1	7	28	-6	0	0	36	0	0	0	36	0
Os03g0804500	36	2	10	24	-8	0	6	30	-6	0	0	36	0	0	0	36	0
Os04g0125700	36	0	6	30	-6	0	6	30	-6	0	5	31	-5	0	0	36	0
Os04g0140666	36	0	9	27	-9	0	6	30	-6	0	1	35	-1	0	0	36	0
Os04g0174900	36	3	9	24	-6	0	6	30	-6	0	0	36	0	0	0	36	0
Os04g0231200	36	2	9	25	-7	0	6	30	-6	0	1	35	-1	0	0	36	0
Os04g0364800	36	3	11	22	-8	1	7	28	-6	0	2	34	-2	0	1	35	-1
Os04g0468000	36	0	6	30	-6	0	6	30	-6	0	1	35	-1	0	0	36	0
Os04g0472200	36	0	6	30	-6	0	6	30	-6	0	2	34	-2	0	0	36	0
Os04g0502850	36	7	13	16	-6	2	8	26	-6	1	1	34	0	0	0	36	0
Os04g0532400	36	0	8	28	-8	0	6	30	-6	0	0	36	0	0	0	36	0
Os04g0552200	36	0	6	30	-6	0	6	30	-6	0	2	34	-2	0	0	36	0
Os04g0555700	36	0	6	30	-6	0	6	30	-6	0	4	32	-4	0	0	36	0
Os04g0581000	36	7	15	14	-8	7	13	16	-6	3	5	28	-2	1	1	34	0
Os04g0581100	36	4	11	21	-7	2	8	26	-6	0	1	35	-1	0	0	36	0
Os04g0605925	36	5	8	23	-3	0	6	30	-6	0	1	35	-1	0	0	36	0
Os04g0613500	36	3	9	24	-6	2	8	26	-6	2	2	32	0	2	2	32	0
Os04g0628100	36	1	10	25	-9	0	6	30	-6	0	0	36	0	0	0	36	0
Os04g0636800	36	0	15	21	-15	0	6	30	-6	0	0	36	0	0	0	36	0
Os04g0659000	36	4	9	23	-5	0	6	30	-6	0	0	36	0	0	0	36	0
Os04g0669800	36	4	9	23	-5	2	8	26	-6	0	2	34	-2	0	0	36	0
Os04g0674800	36	0	6	30	-6	0	6	30	-6	0	6	30	-6	0	1	35	-1
Os04g0682100	36	3	11	22	-8	0	6	30	-6	0	0	36	0	0	0	36	0
Os05g0102700	36	2	10	24	-8	1	7	28	-6	0	0	36	0	0	0	36	0
Os05g0113400	36	1	9	26	-8	0	6	30	-6	0	0	36	0	0	0	36	0
Os05g0276500	36	0	7	29	-7	0	6	30	-6	0	0	36	0	0	0	36	0
Os05g0317700	36	1	9	26	-8	0	6	30	-6	0	0	36	0	0	0	36	0
Os05g0424000	36	2	12	22	-10	0	6	30	-6	0	0	36	0	0	0	36	0
Os05g0433500	36	0	6	30	-6	0	6	30	-6	0	0	36	0	0	0	36	0
Os05g0496200	36	0	8	28	-8	0	6	30	-6	0	0	36	0	0	0	36	0
Os05g0508900	36	0	7	29	-7	0	6	30	-6	0	0	36	0	0	0	36	0
Os05g0509050	36	1	17	18	-16	1	7	28	-6	0	1	35	-1	0	0	36	0
Os05g0517600	36	3	13	20	-10	1	7	28	-6	0	0	36	0	0	0	36	0
Os05g0549232	36	0	8	28	-8	0	6	30	-6	0	0	36	0	0	0	36	0
Os05g0568800	36	1	11	24	-10	1	7	28	-6	0	1	35	-1	0	0	36	0
Os05g0579600	36	5	11	20	-6	1	7	28	-6	0	4	32	-4	0	3	33	-3
Os05g0582000	36	0	11	25	-11	0	6	30	-6	0	4	32	-4	0	0	36	0
Os06g0108600	36	0	6	30	-6	0	6	30	-6	0	6	30	-6	0	2	34	-2
Os06g0114066	36	2	15	19	-13	1	7	28	-6	0	3	33	-3	0	1	35	-1
Os06g0140700	36	3	10	23	-7	0	6	30	-6	0	0	36	0	0	0	36	0
Os06g0157125	36	3	9	24	-6	1	7	28	-6	0	0	36	0	0	0	36	0
Os06g0197550	36	5	13	18	-8	3	9	24	-6	1	1	34	0	1	0	35	1
Os06g0220600	36	3	9	24	-6	0	6	30	-6	0	1	35	-1	0	0	36	0
Os06g0232600	36	5	9	22	-4	1	7	28	-6	0	0	36	0	0	0	36	0
Os06g0255200	36	7	11	18	-4	3	9	24	-6	0	2	34	-2	0	0	36	0
Os06g0531751	36	1	9	26	-8	1	7	28	-6	0	0	36	0	0	0	36	0
Os06g0614550	36	1	11	24	-10	0	6	30	-6	0	1	35	-1	0	0	36	0
Os06g0643500	36	9	15	12	-6	3	9	24	-6	0	0	36	0	0	0	36	0
Os06g0655500	36	0	11	25	-11	0	6	30	-6	0	0	36	0	0	0	36	0
Os06g0681600	36	0	7	29	-7	0	6	30	-6	0	1	35	-1	0	0	36	0
Os06g0687600	36	0	8	28	-8	0	6	30	-6	0	0	36	0	0	0	36	0
Os07g0158500	36	0	11	25	-11	0	6	30	-6	0	0	36	0	0	0	36	0
Os07g0166300	36	5	12	19	-7	5	11	20	-6	1	2	33	-1	0	0	36	0
Os07g0179300	36	7	9	20	-2	0	6	30	-6	0	2	34	-2	0	0	36	0
Os07g0432100	36	0	6	30	-6	0	6	30	-6	0	0	36	0	0	0	36	0
Os07g0432333	36	6	14	16	-8	4	10	22	-6	0	5	31	-5	0	3	33	-3
Os07g0484200	36	0	6	30	-6	0	6	30	-6	0	6	30	-6	0	1	35	-1
Os07g0489200	36	0	11	25	-11	0	6	30	-6	0	1	35	-1	0	0	36	0
Os07g0499500	36	0	6	30	-6	0	6	30	-6	0	6	30	-6	0	1	35	-1
Os07g0516700	36	1	9	26	-8	0	6	30	-6	0	2	34	-2	0	0	36	0
Os07g0538200	36	7	12	17	-5	1	7	28	-6	0	0	36	0	0	0	36	0
Os07g0542900	36	0	6	30	-6	0	6	30	-6	0	5	31	-5	0	3	33	-3
Os07g0549900	36	6	14	16	-8	1	7	28	-6	0	0	36	0	0	0	36	0
Os07g0558400	36	0	10	26	-10	0	6	30	-6	0	0	36	0	0	0	36	0
Os07g0578333	36	1	11	24	-10	0	6	30	-6	0	0	36	0	0	0	36	0
Os07g0624600	36	8	12	16	-4	1	7	28	-6	0	1	35	-1	0	0	36	0
Os07g0638600	36	0	6	30	-6	0	6	30	-6	0	4	32	-4	0	3	33	-3
Os07g0639400	36	0	6	30	-6	0	6	30	-6	0	2	34	-2	0	0	36	0
Os07g0645200	36	3	11	22	-8	2	8	26	-6	0	2	34	-2	0	0	36	0
Os07g0645300	36	3	12	21	-9	1	7	28	-6	0	0	36	0	0	0	36	0
Os07g0689600	36	6	13	17	-7	3	9	24	-6	0	4	32	-4	0	0	36	0
Os08g0118100	36	4	8	24	-4	0	6	30	-6	0	2	34	-2	0	0	36	0
Os08g0137400	36	4	8	24	-4	0	6	30	-6	0	0	36	0	0	0	36	0
Os08g0239300	36	0	10	26	-10	0	6	30	-6	0	3	33	-3	0	1	35	-1
Os08g0247600	36	1	12	23	-11	1	7	28	-6	0	2	34	-2	0	0	36	0
Os08g0332150	36	6	13	17	-7	5	11	20	-6	0	0	36	0	0	0	36	0
Os08g0378000	36	0	6	30	-6	0	6	30	-6	0	3	33	-3	0	1	35	-1
Os08g0490900	36	9	18	9	-9	7	13	16	-6	2	4	30	-2	1	0	35	1
Os08g0553800	36	0	10	26	-10	0	6	30	-6	0	0	36	0	0	0	36	0
Os09g0275400	36	3	13	20	-10	2	8	26	-6	2	1	33	1	0	0	36	0
Os09g0306232	36	3	12	21	-9	0	6	30	-6	0	1	35	-1	0	0	36	0
Os09g0314333	36	0	7	29	-7	0	6	30	-6	0	0	36	0	0	0	36	0
Os09g0323700	36	0	6	30	-6	0	6	30	-6	0	3	33	-3	0	1	35	-1
Os09g0358100	36	0	6	30	-6	0	6	30	-6	0	1	35	-1	0	0	36	0
Os09g0403300	36	7	10	19	-3	0	6	30	-6	0	0	36	0	0	0	36	0
Os09g0469600	36	6	12	18	-6	3	9	24	-6	0	3	33	-3	0	3	33	-3
Os09g0469950	36	1	9	26	-8	1	7	28	-6	0	0	36	0	0	0	36	0
Os09g0490400	36	1	7	28	-6	0	6	30	-6	0	0	36	0	0	0	36	0
Os09g0494600	36	0	15	21	-15	0	6	30	-6	0	0	36	0	0	0	36	0
Os09g0528500	36	1	11	24	-10	1	7	28	-6	0	0	36	0	0	0	36	0
Os09g0564000	36	2	8	26	-6	0	6	30	-6	0	1	35	-1	0	0	36	0
Os09g0564200	36	0	6	30	-6	0	6	30	-6	0	2	34	-2	0	0	36	0
Os10g0180800	36	0	6	30	-6	0	6	30	-6	0	0	36	0	0	0	36	0
Os10g0181600	36	0	8	28	-8	0	6	30	-6	0	0	36	0	0	0	36	0
Os10g0372432	36	2	8	26	-6	2	8	26	-6	2	8	26	-6	2	2	32	0
Os10g0432001	36	5	12	19	-7	3	9	24	-6	3	4	29	-1	2	1	33	1
Os10g0463600	36	5	10	21	-5	0	6	30	-6	0	0	36	0	0	0	36	0
Os10g0492101	36	1	10	25	-9	0	6	30	-6	0	1	35	-1	0	0	36	0
Os10g0516100	36	1	11	24	-10	0	6	30	-6	0	1	35	-1	0	0	36	0
Os10g0521801	36	0	7	29	-7	0	6	30	-6	0	1	35	-1	0	1	35	-1
Os10g0525800	36	2	9	25	-7	0	6	30	-6	0	0	36	0	0	0	36	0
Os10g0536700	36	2	13	21	-11	0	6	30	-6	0	0	36	0	0	0	36	0
Os10g0537800	36	3	8	25	-5	1	7	28	-6	0	3	33	-3	0	0	36	0
Os10g0546100	36	0	6	30	-6	0	6	30	-6	0	6	30	-6	0	2	34	-2
Os10g0552700	36	0	10	26	-10	0	6	30	-6	0	3	33	-3	0	0	36	0
Os10g0567400	36	0	9	27	-9	0	6	30	-6	0	0	36	0	0	0	36	0
Os11g0100300	36	1	6	29	-5	0	6	30	-6	0	0	36	0	0	0	36	0
Os11g0104866	36	3	11	22	-8	0	6	30	-6	0	3	33	-3	0	0	36	0
Os11g0156300	36	0	7	29	-7	0	6	30	-6	0	0	36	0	0	0	36	0
Os11g0169200	36	3	8	25	-5	1	7	28	-6	0	0	36	0	0	0	36	0
Os11g0179700	36	0	7	29	-7	0	6	30	-6	0	6	30	-6	0	6	30	-6
Os11g0216900	36	3	7	26	-4	0	6	30	-6	0	4	32	-4	0	0	36	0
Os11g0227000	36	1	11	24	-10	0	6	30	-6	0	0	36	0	0	0	36	0
Os11g0241700	36	4	14	18	-10	1	7	28	-6	0	0	36	0	0	0	36	0
Os11g0264500	36	3	10	23	-7	1	7	28	-6	0	1	35	-1	0	0	36	0
Os11g0484450	36	5	11	20	-6	4	10	22	-6	0	4	32	-4	0	1	35	-1
Os11g0489250	36	2	12	22	-10	1	7	28	-6	0	0	36	0	0	0	36	0
Os11g0528500	36	2	8	26	-6	0	6	30	-6	0	0	36	0	0	0	36	0
Os11g0531700	36	2	9	25	-7	0	6	30	-6	0	0	36	0	0	0	36	0
Os11g0586200	36	0	6	30	-6	0	6	30	-6	0	2	34	-2	0	0	36	0
Os11g0649700	36	4	15	17	-11	4	10	22	-6	0	3	33	-3	0	3	33	-3
Os12g0104766	36	4	9	23	-5	0	6	30	-6	0	4	32	-4	0	0	36	0
Os12g0105800	36	2	8	26	-6	0	6	30	-6	0	0	36	0	0	0	36	0
Os12g0105975	36	3	12	21	-9	2	8	26	-6	0	2	34	-2	0	0	36	0
Os12g0117800	36	0	9	27	-9	0	6	30	-6	0	2	34	-2	0	0	36	0
Os12g0126200	36	1	11	24	-10	0	6	30	-6	0	0	36	0	0	0	36	0
Os12g0163700	36	7	14	15	-7	3	9	24	-6	0	4	32	-4	0	1	35	-1
Os12g0163750	36	4	13	19	-9	2	8	26	-6	0	3	33	-3	0	1	35	-1
Os12g0171801	36	0	6	30	-6	0	6	30	-6	0	2	34	-2	0	0	36	0
Os12g0291100	36	3	10	23	-7	1	7	28	-6	0	0	36	0	0	0	36	0
Os12g0510900	36	4	11	21	-7	1	7	28	-6	0	1	35	-1	0	0	36	0
Os12g0539750	36	0	7	29	-7	0	6	30	-6	0	0	36	0	0	0	36	0
Os12g0601400	36	3	17	16	-14	2	8	26	-6	0	0	36	0	0	0	36	0
Os12g0609600	36	2	11	23	-9	0	6	30	-6	0	0	36	0	0	0	36	0
Os12g0637400	36	0	9	27	-9	0	6	30	-6	0	1	35	-1	0	0	36	0

## Sheet: Drought_Resistant-score_down
GeneID	all	up1.5	dn1.5	unchange1.5	TN1.5	up2	dn2	unchange2	TN2	up5	dn5	unchange5	TN5	up10	dn10	unchange10	TN10
Os12g0139400	31	4	24	3	-20	2	24	5	-22	0	17	14	-17	0	9	22	-9
Os01g0259300	31	1	24	6	-23	0	21	10	-21	0	10	21	-10	0	5	26	-5
Os01g0635200	31	1	24	6	-23	0	21	10	-21	0	8	23	-8	0	3	28	-3
Os03g0297600	31	2	22	7	-20	0	21	10	-21	0	7	24	-7	0	3	28	-3
Os10g0483500	31	1	22	8	-21	0	21	10	-21	0	1	30	-1	0	0	31	0
Os11g0264500	31	0	23	8	-23	0	21	10	-21	0	12	19	-12	0	4	27	-4
Os01g0508500	31	0	23	8	-23	0	20	11	-20	0	10	21	-10	0	6	25	-6
Os12g0581900	31	0	24	7	-24	0	20	11	-20	0	8	23	-8	0	2	29	-2
Os01g0619900	31	0	24	7	-24	0	19	12	-19	0	7	24	-7	0	3	28	-3
Os01g0952500	31	3	22	6	-19	1	20	10	-19	0	9	22	-9	0	3	28	-3
Os04g0556600	31	0	23	8	-23	0	19	12	-19	0	11	20	-11	0	7	24	-7
Os05g0579600	31	2	22	7	-20	0	19	12	-19	0	14	17	-14	0	10	21	-10
Os08g0247600	31	0	23	8	-23	0	19	12	-19	0	8	23	-8	0	4	27	-4
Os09g0412700	31	2	23	6	-21	1	20	10	-19	0	9	22	-9	0	2	29	-2
Os11g0143300	31	4	23	4	-19	3	22	6	-19	0	15	16	-15	0	5	26	-5
Os01g0332800	31	1	22	8	-21	0	18	13	-18	0	6	25	-6	0	2	29	-2
Os01g0734600	31	0	20	11	-20	0	18	13	-18	0	8	23	-8	0	2	29	-2
Os04g0412500	31	1	22	8	-21	0	18	13	-18	0	8	23	-8	0	2	29	-2
Os05g0488600	31	0	21	10	-21	0	18	13	-18	0	4	27	-4	0	1	30	-1
Os07g0241500	31	3	19	9	-16	0	18	13	-18	0	5	26	-5	0	2	29	-2
Os08g0351200	31	0	21	10	-21	0	18	13	-18	0	5	26	-5	0	2	29	-2
Os08g0374000	31	2	20	9	-18	2	20	9	-18	0	9	22	-9	0	6	25	-6
Os09g0520500	31	2	22	7	-20	1	19	11	-18	0	6	25	-6	0	4	27	-4
Os10g0479500	31	1	22	8	-21	0	18	13	-18	0	10	21	-10	0	2	29	-2
Os02g0557800	31	4	18	9	-14	0	17	14	-17	0	12	19	-12	0	6	25	-6
Os03g0431100	31	2	20	9	-18	1	18	12	-17	0	3	28	-3	0	0	31	0
Os03g0775000	31	1	18	12	-17	0	17	14	-17	0	8	23	-8	0	4	27	-4
Os05g0548900	31	2	21	8	-19	1	18	12	-17	0	15	16	-15	0	10	21	-10
Os07g0693800	31	0	20	11	-20	0	17	14	-17	0	3	28	-3	0	3	28	-3
Os09g0528700	31	0	23	8	-23	0	17	14	-17	0	11	20	-11	0	4	27	-4
Os11g0209000	31	1	22	8	-21	0	17	14	-17	0	1	30	-1	0	0	31	0
Os01g0130200	31	0	18	13	-18	0	16	15	-16	0	6	25	-6	0	4	27	-4
Os01g0309800	31	3	23	5	-20	3	19	9	-16	0	11	20	-11	0	3	28	-3
Os01g0873100	31	0	19	12	-19	0	16	15	-16	0	3	28	-3	0	0	31	0
Os02g0314300	31	1	19	11	-18	0	16	15	-16	0	6	25	-6	0	1	30	-1
Os03g0206700	31	0	17	14	-17	0	16	15	-16	0	6	25	-6	0	1	30	-1
Os04g0650700	31	5	18	8	-13	2	18	11	-16	0	10	21	-10	0	5	26	-5
Os07g0558300	31	1	16	14	-15	0	16	15	-16	0	9	22	-9	0	3	28	-3
Os10g0100700	31	3	19	9	-16	1	17	13	-16	0	13	18	-13	0	7	24	-7
Os12g0231000	31	3	18	10	-15	0	16	15	-16	0	3	28	-3	0	1	30	-1
Os12g0562100	31	0	19	12	-19	0	16	15	-16	0	1	30	-1	0	0	31	0
Os01g0115600	31	1	20	10	-19	0	15	16	-15	0	1	30	-1	0	0	31	0
Os01g0557100	31	2	16	13	-14	0	15	16	-15	0	2	29	-2	0	1	30	-1
Os01g0595600	31	0	20	11	-20	0	15	16	-15	0	8	23	-8	0	4	27	-4
Os02g0132500	31	0	17	14	-17	0	15	16	-15	0	1	30	-1	0	0	31	0
Os02g0203000	31	2	20	9	-18	0	15	16	-15	0	7	24	-7	0	4	27	-4
Os02g0589700	31	2	19	10	-17	1	16	14	-15	0	6	25	-6	0	5	26	-5
Os02g0590200	31	0	20	11	-20	0	15	16	-15	0	5	26	-5	0	1	30	-1
Os02g0593500	31	3	17	11	-14	1	16	14	-15	0	7	24	-7	0	1	30	-1
Os02g0662700	31	1	19	11	-18	0	15	16	-15	0	0	31	0	0	0	31	0
Os02g0731600	31	1	16	14	-15	1	16	14	-15	0	0	31	0	0	0	31	0
Os02g0744600	31	1	22	8	-21	0	15	16	-15	0	5	26	-5	0	1	30	-1
Os02g0802200	31	2	19	10	-17	0	15	16	-15	0	1	30	-1	0	0	31	0
Os03g0149300	31	3	19	9	-16	0	15	16	-15	0	14	17	-14	0	7	24	-7
Os03g0195450	31	1	18	12	-17	0	15	16	-15	0	1	30	-1	0	0	31	0
Os03g0244000	31	3	16	12	-13	0	15	16	-15	0	3	28	-3	0	0	31	0
Os04g0589400	31	0	15	16	-15	0	15	16	-15	0	13	18	-13	0	3	28	-3
Os04g0641101	31	4	20	7	-16	2	17	12	-15	0	8	23	-8	0	5	26	-5
Os05g0137200	31	0	23	8	-23	0	15	16	-15	0	2	29	-2	0	0	31	0
Os06g0289900	31	3	19	9	-16	1	16	14	-15	1	7	23	-6	1	2	28	-1
Os06g0646000	31	0	18	13	-18	0	15	16	-15	0	2	29	-2	0	0	31	0
Os07g0191650	31	2	19	10	-17	1	16	14	-15	0	0	31	0	0	0	31	0
Os07g0510500	31	1	22	8	-21	1	16	14	-15	0	8	23	-8	0	3	28	-3
Os08g0480000	31	0	19	12	-19	0	15	16	-15	0	7	24	-7	0	2	29	-2
Os09g0274900	31	0	18	13	-18	0	15	16	-15	0	3	28	-3	0	1	30	-1
Os09g0424200	31	1	15	15	-14	0	15	16	-15	0	11	20	-11	0	5	26	-5
Os10g0162100	31	0	17	14	-17	0	15	16	-15	0	10	21	-10	0	6	25	-6
Os10g0530500	31	2	19	10	-17	0	15	16	-15	0	11	20	-11	0	6	25	-6
Os11g0147800	31	1	18	12	-17	0	15	16	-15	0	8	23	-8	0	3	28	-3
Os11g0208900	31	0	19	12	-19	0	15	16	-15	0	4	27	-4	0	1	30	-1
Os12g0102600	31	0	20	11	-20	0	15	16	-15	0	2	29	-2	0	1	30	-1
Os12g0155100	31	0	17	14	-17	0	15	16	-15	0	6	25	-6	0	2	29	-2
Os01g0232000	31	1	21	9	-20	0	14	17	-14	0	3	28	-3	0	2	29	-2
Os01g0638600	31	0	15	16	-15	0	14	17	-14	0	8	23	-8	0	2	29	-2
Os01g0663051	31	1	14	16	-13	0	14	17	-14	0	14	17	-14	0	14	17	-14
Os01g0919800	31	2	19	10	-17	0	14	17	-14	0	1	30	-1	0	0	31	0
Os01g0924200	31	2	16	13	-14	0	14	17	-14	0	5	26	-5	0	1	30	-1
Os02g0129800	31	5	18	8	-13	1	15	15	-14	0	8	23	-8	0	5	26	-5
Os02g0285800	31	2	17	12	-15	1	15	15	-14	0	3	28	-3	0	0	31	0
Os02g0555600	31	0	17	14	-17	0	14	17	-14	0	0	31	0	0	0	31	0
Os02g0649800	31	0	18	13	-18	0	14	17	-14	0	8	23	-8	0	3	28	-3
Os02g0744650	31	0	18	13	-18	0	14	17	-14	0	2	29	-2	0	0	31	0
Os02g0775600	31	1	21	9	-20	1	15	15	-14	0	2	29	-2	0	0	31	0
Os03g0227400	31	0	19	12	-19	0	14	17	-14	0	5	26	-5	0	0	31	0
Os03g0705800	31	1	14	16	-13	0	14	17	-14	0	5	26	-5	0	0	31	0
Os03g0795100	31	0	17	14	-17	0	14	17	-14	0	0	31	0	0	0	31	0
Os04g0111200	31	2	17	12	-15	1	15	15	-14	0	5	26	-5	0	1	30	-1
Os04g0111225	31	2	16	13	-14	1	15	15	-14	0	5	26	-5	0	2	29	-2
Os04g0412100	31	2	20	9	-18	0	14	17	-14	0	0	31	0	0	0	31	0
Os04g0419550	31	6	16	9	-10	1	15	15	-14	0	4	27	-4	0	1	30	-1
Os04g0581100	31	3	15	13	-12	1	15	15	-14	0	11	20	-11	0	7	24	-7
Os04g0673300	31	2	16	13	-14	0	14	17	-14	0	1	30	-1	0	0	31	0
Os05g0105050	31	2	15	14	-13	0	14	17	-14	0	5	26	-5	0	1	30	-1
Os05g0132100	31	2	20	9	-18	0	14	17	-14	0	6	25	-6	0	0	31	0
Os05g0149300	31	2	15	14	-13	0	14	17	-14	0	7	24	-7	0	1	30	-1
Os05g0201700	31	1	18	12	-17	1	15	15	-14	1	4	26	-3	1	3	27	-2
Os05g0317900	31	0	14	17	-14	0	14	17	-14	0	9	22	-9	0	5	26	-5
Os05g0434800	31	0	16	15	-16	0	14	17	-14	0	6	25	-6	0	0	31	0
Os05g0567600	31	2	15	14	-13	0	14	17	-14	0	14	17	-14	0	14	17	-14
Os05g0584600	31	3	14	14	-11	0	14	17	-14	0	3	28	-3	0	0	31	0
Os06g0109500	31	1	15	15	-14	0	14	17	-14	0	5	26	-5	0	2	29	-2
Os06g0228200	31	3	19	9	-16	1	15	15	-14	0	9	22	-9	0	3	28	-3
Os06g0600400	31	0	14	17	-14	0	14	17	-14	0	1	30	-1	0	0	31	0
Os07g0179300	31	1	16	14	-15	0	14	17	-14	0	3	28	-3	0	3	28	-3
Os07g0443500	31	0	14	17	-14	0	14	17	-14	0	14	17	-14	0	10	21	-10
Os07g0517100	31	2	18	11	-16	0	14	17	-14	0	3	28	-3	0	0	31	0
Os07g0546200	31	0	20	11	-20	0	14	17	-14	0	1	30	-1	0	0	31	0
Os07g0628700	31	0	15	16	-15	0	14	17	-14	0	3	28	-3	0	1	30	-1
Os07g0637000	31	1	17	13	-16	0	14	17	-14	0	4	27	-4	0	0	31	0
Os07g0667300	31	1	21	9	-20	1	15	15	-14	0	0	31	0	0	0	31	0
Os08g0203400	31	2	20	9	-18	1	15	15	-14	0	5	26	-5	0	0	31	0
Os09g0441650	31	0	14	17	-14	0	14	17	-14	0	9	22	-9	0	3	28	-3
Os09g0528500	31	0	15	16	-15	0	14	17	-14	0	5	26	-5	0	0	31	0
Os10g0136500	31	0	19	12	-19	0	14	17	-14	0	9	22	-9	0	6	25	-6
Os10g0491400	31	1	14	16	-13	0	14	17	-14	0	10	21	-10	0	6	25	-6
Os10g0508700	31	2	19	10	-17	2	16	13	-14	0	7	24	-7	0	2	29	-2
Os10g0550900	31	0	15	16	-15	0	14	17	-14	0	6	25	-6	0	1	30	-1
Os10g0578950	31	0	18	13	-18	0	14	17	-14	0	5	26	-5	0	1	30	-1
Os11g0116300	31	3	17	11	-14	0	14	17	-14	0	7	24	-7	0	4	27	-4
Os11g0153500	31	1	21	9	-20	0	14	17	-14	0	6	25	-6	0	1	30	-1
Os11g0214400	31	0	14	17	-14	0	14	17	-14	0	8	23	-8	0	3	28	-3
Os11g0528500	31	0	17	14	-17	0	14	17	-14	0	2	29	-2	0	0	31	0
Os11g0531700	31	0	19	12	-19	0	14	17	-14	0	0	31	0	0	0	31	0
Os11g0649700	31	1	21	9	-20	0	14	17	-14	0	5	26	-5	0	2	29	-2
Os12g0174700	31	3	22	6	-19	1	15	15	-14	1	5	25	-4	0	0	31	0
Os12g0628100	31	2	16	13	-14	0	14	17	-14	0	5	26	-5	0	0	31	0
Os01g0613800	31	2	13	16	-11	0	13	18	-13	0	6	25	-6	0	5	26	-5
Os01g0734800	31	0	14	17	-14	0	13	18	-13	0	9	22	-9	0	9	22	-9
Os01g0795000	31	0	16	15	-16	0	13	18	-13	0	4	27	-4	0	1	30	-1
Os01g0850550	31	0	14	17	-14	0	13	18	-13	0	9	22	-9	0	7	24	-7
Os01g0893400	31	5	15	11	-10	1	14	16	-13	0	8	23	-8	0	0	31	0
Os01g0974200	31	3	17	11	-14	1	14	16	-13	0	14	17	-14	0	13	18	-13
Os02g0134400	31	3	14	14	-11	1	14	16	-13	0	8	23	-8	0	6	25	-6
Os02g0204400	31	0	14	17	-14	0	13	18	-13	0	1	30	-1	0	0	31	0
Os02g0584700	31	4	17	10	-13	1	14	16	-13	0	9	22	-9	0	7	24	-7
Os03g0190400	31	0	13	18	-13	0	13	18	-13	0	2	29	-2	0	0	31	0
Os03g0226400	31	4	19	8	-15	1	14	16	-13	0	3	28	-3	0	0	31	0
Os03g0253600	31	1	14	16	-13	1	14	16	-13	0	2	29	-2	0	0	31	0
Os03g0310800	31	2	17	12	-15	1	14	16	-13	0	7	24	-7	0	5	26	-5
Os03g0399900	31	3	21	7	-18	1	14	16	-13	1	9	21	-8	0	3	28	-3
Os03g0603600	31	0	15	16	-15	0	13	18	-13	0	10	21	-10	0	3	28	-3
Os03g0751100	31	1	16	14	-15	0	13	18	-13	0	5	26	-5	0	0	31	0
Os03g0843800	31	5	20	6	-15	4	17	10	-13	1	10	20	-9	0	8	23	-8
Os03g0851700	31	1	18	12	-17	0	13	18	-13	0	0	31	0	0	0	31	0
Os04g0387900	31	2	21	8	-19	0	13	18	-13	0	1	30	-1	0	0	31	0
Os04g0406600	31	4	13	14	-9	0	13	18	-13	0	9	22	-9	0	6	25	-6
Os04g0605300	31	1	17	13	-16	0	13	18	-13	0	0	31	0	0	0	31	0
Os04g0612301	31	1	14	16	-13	1	14	16	-13	0	11	20	-11	0	7	24	-7
Os04g0650750	31	1	14	16	-13	1	14	16	-13	0	11	20	-11	0	5	26	-5
Os04g0652400	31	0	16	15	-16	0	13	18	-13	0	6	25	-6	0	2	29	-2
Os04g0662700	31	0	16	15	-16	0	13	18	-13	0	2	29	-2	0	0	31	0
Os05g0105000	31	4	15	12	-11	0	13	18	-13	0	1	30	-1	0	0	31	0
Os05g0137100	31	0	18	13	-18	0	13	18	-13	0	2	29	-2	0	0	31	0
Os05g0143300	31	4	17	10	-13	1	14	16	-13	0	0	31	0	0	0	31	0
Os05g0278500	31	0	13	18	-13	0	13	18	-13	0	6	25	-6	0	4	27	-4
Os05g0388600	31	0	19	12	-19	0	13	18	-13	0	2	29	-2	0	0	31	0
Os05g0503300	31	1	20	10	-19	0	13	18	-13	0	4	27	-4	0	0	31	0
Os05g0574400	31	1	17	13	-16	0	13	18	-13	0	3	28	-3	0	0	31	0
Os06g0125800	31	1	17	13	-16	1	14	16	-13	0	10	21	-10	0	7	24	-7
Os06g0136600	31	3	18	10	-15	1	14	16	-13	0	2	29	-2	0	0	31	0
Os06g0179000	31	3	20	8	-17	2	15	14	-13	0	3	28	-3	0	0	31	0
Os06g0278000	31	2	17	12	-15	0	13	18	-13	0	1	30	-1	0	0	31	0
Os06g0306300	31	3	15	13	-12	1	14	16	-13	0	8	23	-8	0	8	23	-8
Os06g0538400	31	3	19	9	-16	0	13	18	-13	0	2	29	-2	0	1	30	-1
Os06g0687600	31	1	17	13	-16	1	14	16	-13	0	0	31	0	0	0	31	0
Os07g0108350	31	3	17	11	-14	1	14	16	-13	0	3	28	-3	0	3	28	-3
Os07g0175300	31	2	21	8	-19	0	13	18	-13	0	0	31	0	0	0	31	0
Os07g0503900	31	0	14	17	-14	0	13	18	-13	0	2	29	-2	0	0	31	0
Os07g0619400	31	2	13	16	-11	0	13	18	-13	0	2	29	-2	0	0	31	0
Os07g0663700	31	1	13	17	-12	0	13	18	-13	0	9	22	-9	0	2	29	-2
Os08g0101700	31	4	18	9	-14	2	15	14	-13	0	4	27	-4	0	2	29	-2
Os08g0158200	31	2	14	15	-12	0	13	18	-13	0	5	26	-5	0	1	30	-1
Os08g0452900	31	4	16	11	-12	2	15	14	-13	0	8	23	-8	0	0	31	0
Os08g0485900	31	1	16	14	-15	1	14	16	-13	0	9	22	-9	0	5	26	-5
Os09g0339000	31	0	15	16	-15	0	13	18	-13	0	10	21	-10	0	3	28	-3
Os09g0460500	31	3	17	11	-14	1	14	16	-13	0	6	25	-6	0	1	30	-1
Os09g0524800	31	2	16	13	-14	1	14	16	-13	0	9	22	-9	0	2	29	-2
Os09g0560600	31	1	20	10	-19	1	14	16	-13	0	2	29	-2	0	0	31	0
Os10g0196100	31	1	21	9	-20	0	13	18	-13	0	0	31	0	0	0	31	0
Os10g0320100	31	3	14	14	-11	1	14	16	-13	0	9	22	-9	0	1	30	-1
Os10g0491450	31	0	13	18	-13	0	13	18	-13	0	11	20	-11	0	9	22	-9
Os10g0503200	31	1	16	14	-15	0	13	18	-13	0	0	31	0	0	0	31	0
Os10g0503300	31	5	15	11	-10	1	14	16	-13	0	9	22	-9	0	9	22	-9
Os10g0525400	31	1	20	10	-19	0	13	18	-13	0	4	27	-4	0	0	31	0
Os10g0528200	31	0	16	15	-16	0	13	18	-13	0	5	26	-5	0	3	28	-3
Os11g0702400	31	0	13	18	-13	0	13	18	-13	0	9	22	-9	0	9	22	-9
Os12g0100500	31	0	17	14	-17	0	13	18	-13	0	3	28	-3	0	0	31	0
Os12g0126000	31	0	18	13	-18	0	13	18	-13	0	0	31	0	0	0	31	0
Os12g0208900	31	0	17	14	-17	0	13	18	-13	0	2	29	-2	0	0	31	0
Os12g0291066	31	3	15	13	-12	0	13	18	-13	0	2	29	-2	0	0	31	0
Os12g0292400	31	2	17	12	-15	0	13	18	-13	0	6	25	-6	0	2	29	-2
Os12g0484600	31	1	22	8	-21	1	14	16	-13	0	7	24	-7	0	1	30	-1
Os12g0529900	31	0	15	16	-15	0	13	18	-13	0	2	29	-2	0	0	31	0
Os01g0115700	31	0	17	14	-17	0	12	19	-12	0	5	26	-5	0	0	31	0
Os01g0141000	31	1	17	13	-16	1	13	17	-12	0	1	30	-1	0	0	31	0
Os01g0205300	31	1	18	12	-17	0	12	19	-12	0	1	30	-1	0	0	31	0
Os01g0209800	31	0	13	18	-13	0	12	19	-12	0	10	21	-10	0	6	25	-6
Os01g0710700	31	0	18	13	-18	0	12	19	-12	0	1	30	-1	0	0	31	0
Os01g0713200	31	2	13	16	-11	0	12	19	-12	0	9	22	-9	0	9	22	-9
Os01g0730800	31	1	18	12	-17	0	12	19	-12	0	3	28	-3	0	0	31	0
Os01g0805300	31	0	20	11	-20	0	12	19	-12	0	0	31	0	0	0	31	0
Os01g0847700	31	2	15	14	-13	0	12	19	-12	0	7	24	-7	0	1	30	-1
Os01g0855200	31	1	17	13	-16	0	12	19	-12	0	1	30	-1	0	1	30	-1
Os01g0866400	31	2	15	14	-13	0	12	19	-12	0	6	25	-6	0	1	30	-1
Os01g0870500	31	0	22	9	-22	0	12	19	-12	0	1	30	-1	0	0	31	0
Os02g0107900	31	0	14	17	-14	0	12	19	-12	0	3	28	-3	0	0	31	0
Os02g0114900	31	3	16	12	-13	2	14	15	-12	2	6	23	-4	2	5	24	-3
Os02g0120600	31	1	14	16	-13	0	12	19	-12	0	4	27	-4	0	0	31	0
Os02g0221900	31	2	13	16	-11	1	13	17	-12	0	8	23	-8	0	2	29	-2
Os02g0543000	31	1	14	16	-13	0	12	19	-12	0	5	26	-5	0	3	28	-3
Os02g0647900	31	1	19	11	-18	0	12	19	-12	0	4	27	-4	0	0	31	0
Os02g0687900	31	1	15	15	-14	0	12	19	-12	0	0	31	0	0	0	31	0
Os02g0704900	31	3	12	16	-9	0	12	19	-12	0	3	28	-3	0	0	31	0
Os02g0709000	31	0	13	18	-13	0	12	19	-12	0	9	22	-9	0	5	26	-5
Os02g0738300	31	0	13	18	-13	0	12	19	-12	0	8	23	-8	0	7	24	-7
Os03g0130100	31	2	14	15	-12	0	12	19	-12	0	9	22	-9	0	6	25	-6
Os03g0137600	31	1	16	14	-15	0	12	19	-12	0	8	23	-8	0	4	27	-4
Os03g0140700	31	1	13	17	-12	0	12	19	-12	0	3	28	-3	0	0	31	0
Os03g0196600	31	1	17	13	-16	1	13	17	-12	0	2	29	-2	0	0	31	0
Os03g0221700	31	2	17	12	-15	1	13	17	-12	0	6	25	-6	0	0	31	0
Os03g0232600	31	0	19	12	-19	0	12	19	-12	0	1	30	-1	0	0	31	0
Os03g0270500	31	3	14	14	-11	0	12	19	-12	0	4	27	-4	0	1	30	-1
Os03g0310600	31	0	15	16	-15	0	12	19	-12	0	1	30	-1	0	0	31	0
Os03g0399800	31	3	18	10	-15	1	13	17	-12	1	11	19	-10	1	6	24	-5
Os03g0400200	31	1	13	17	-12	1	13	17	-12	0	1	30	-1	0	0	31	0
Os03g0413100	31	2	16	13	-14	0	12	19	-12	0	1	30	-1	0	0	31	0
Os03g0667100	31	5	16	10	-11	0	12	19	-12	0	9	22	-9	0	3	28	-3
Os03g0682100	31	0	12	19	-12	0	12	19	-12	0	3	28	-3	0	0	31	0
Os03g0835150	31	1	15	15	-14	0	12	19	-12	0	0	31	0	0	0	31	0
Os03g0850400	31	2	14	15	-12	0	12	19	-12	0	4	27	-4	0	0	31	0
Os04g0119000	31	4	18	9	-14	3	15	13	-12	3	9	19	-6	3	5	23	-2
Os04g0179100	31	0	13	18	-13	0	12	19	-12	0	9	22	-9	0	7	24	-7
Os04g0179200	31	1	12	18	-11	0	12	19	-12	0	9	22	-9	0	8	23	-8
Os04g0229100	31	0	14	17	-14	0	12	19	-12	0	9	22	-9	0	8	23	-8
Os04g0364800	31	0	22	9	-22	0	12	19	-12	0	8	23	-8	0	5	26	-5
Os04g0416700	31	3	16	12	-13	2	14	15	-12	0	4	27	-4	0	0	31	0
Os04g0442300	31	1	17	13	-16	1	13	17	-12	0	3	28	-3	0	0	31	0
Os04g0462300	31	0	18	13	-18	0	12	19	-12	0	2	29	-2	0	0	31	0
Os04g0516600	31	3	14	14	-11	2	14	15	-12	0	6	25	-6	0	4	27	-4
Os04g0569300	31	1	14	16	-13	0	12	19	-12	0	2	29	-2	0	1	30	-1
Os04g0638700	31	2	17	12	-15	1	13	17	-12	0	5	26	-5	0	0	31	0
Os05g0103300	31	2	18	11	-16	0	12	19	-12	0	0	31	0	0	0	31	0
Os05g0409500	31	0	15	16	-15	0	12	19	-12	0	2	29	-2	0	0	31	0
Os05g0455400	31	2	12	17	-10	0	12	19	-12	0	0	31	0	0	0	31	0
Os05g0496100	31	1	14	16	-13	0	12	19	-12	0	2	29	-2	0	0	31	0
Os05g0516100	31	5	18	8	-13	1	13	17	-12	0	1	30	-1	0	1	30	-1
Os05g0546300	31	1	13	17	-12	0	12	19	-12	0	2	29	-2	0	0	31	0
Os06g0102100	31	1	17	13	-16	1	13	17	-12	0	4	27	-4	0	2	29	-2
Os06g0107700	31	2	15	14	-13	0	12	19	-12	0	1	30	-1	0	0	31	0
Os06g0108900	31	1	14	16	-13	0	12	19	-12	0	2	29	-2	0	0	31	0
Os06g0109200	31	2	16	13	-14	1	13	17	-12	0	2	29	-2	0	0	31	0
Os06g0125500	31	0	18	13	-18	0	12	19	-12	0	2	29	-2	0	0	31	0
Os06g0141200	31	2	17	12	-15	0	12	19	-12	0	9	22	-9	0	5	26	-5
Os06g0215900	31	1	14	16	-13	1	13	17	-12	0	7	24	-7	0	1	30	-1
Os06g0569500	31	3	13	15	-10	0	12	19	-12	0	9	22	-9	0	8	23	-8
Os06g0591400	31	0	16	15	-16	0	12	19	-12	0	10	21	-10	0	10	21	-10
Os06g0671600	31	0	13	18	-13	0	12	19	-12	0	11	20	-11	0	7	24	-7
Os07g0243150	31	2	17	12	-15	0	12	19	-12	0	5	26	-5	0	1	30	-1
Os07g0575500	31	0	13	18	-13	0	12	19	-12	0	3	28	-3	0	0	31	0
Os07g0605400	31	3	17	11	-14	0	12	19	-12	0	8	23	-8	0	5	26	-5
Os07g0605800	31	0	12	19	-12	0	12	19	-12	0	3	28	-3	0	0	31	0
Os07g0671000	31	2	13	16	-11	0	12	19	-12	0	11	20	-11	0	4	27	-4
Os07g0674100	31	1	17	13	-16	1	13	17	-12	1	1	29	0	0	0	31	0
Os07g0685500	31	4	15	12	-11	0	12	19	-12	0	4	27	-4	0	2	29	-2
Os08g0137400	31	5	17	9	-12	1	13	17	-12	0	4	27	-4	0	2	29	-2
Os08g0425000	31	2	16	13	-14	0	12	19	-12	0	0	31	0	0	0	31	0
Os08g0470700	31	0	12	19	-12	0	12	19	-12	0	10	21	-10	0	3	28	-3
Os09g0345300	31	2	15	14	-13	1	13	17	-12	0	7	24	-7	0	0	31	0
Os10g0419600	31	5	14	12	-9	0	12	19	-12	0	0	31	0	0	0	31	0
Os11g0103000	31	0	13	18	-13	0	12	19	-12	0	1	30	-1	0	0	31	0
Os11g0145200	31	4	19	8	-15	3	15	13	-12	0	4	27	-4	0	2	29	-2
Os11g0153400	31	1	17	13	-16	0	12	19	-12	0	1	30	-1	0	0	31	0
Os11g0180900	31	1	15	15	-14	1	13	17	-12	0	5	26	-5	0	0	31	0
Os11g0210600	31	2	15	14	-13	1	13	17	-12	0	11	20	-11	0	8	23	-8
Os11g0298000	31	0	13	18	-13	0	12	19	-12	0	7	24	-7	0	3	28	-3
Os12g0199050	31	0	12	19	-12	0	12	19	-12	0	9	22	-9	0	4	27	-4
Os12g0199500	31	1	13	17	-12	1	13	17	-12	0	10	21	-10	0	6	25	-6
Os12g0210400	31	3	20	8	-17	2	14	15	-12	0	2	29	-2	0	0	31	0
Os12g0292301	31	3	17	11	-14	1	13	17	-12	0	5	26	-5	0	2	29	-2
Os12g0583300	31	1	15	15	-14	0	12	19	-12	0	6	25	-6	0	5	26	-5
Os12g0611300	31	2	16	13	-14	1	13	17	-12	0	0	31	0	0	0	31	0
Os12g0620100	31	0	12	19	-12	0	12	19	-12	0	8	23	-8	0	4	27	-4
Os01g0115725	31	0	14	17	-14	0	11	20	-11	0	4	27	-4	0	0	31	0
Os01g0196300	31	0	13	18	-13	0	11	20	-11	0	5	26	-5	0	1	30	-1
Os01g0279400	31	3	14	14	-11	2	13	16	-11	0	9	22	-9	0	6	25	-6
Os01g0296166	31	0	13	18	-13	0	11	20	-11	0	2	29	-2	0	0	31	0
Os01g0588900	31	4	11	16	-7	0	11	20	-11	0	4	27	-4	0	0	31	0
Os01g0666000	31	0	13	18	-13	0	11	20	-11	0	8	23	-8	0	4	27	-4
Os01g0687300	31	4	16	11	-12	1	12	18	-11	0	5	26	-5	0	1	30	-1
Os01g0719600	31	1	17	13	-16	0	11	20	-11	0	4	27	-4	0	0	31	0
Os01g0747400	31	1	11	19	-10	0	11	20	-11	0	3	28	-3	0	0	31	0
Os01g0865400	31	0	11	20	-11	0	11	20	-11	0	2	29	-2	0	0	31	0
Os01g0873200	31	0	13	18	-13	0	11	20	-11	0	0	31	0	0	0	31	0
Os01g0878800	31	1	14	16	-13	1	12	18	-11	0	0	31	0	0	0	31	0
Os01g0940100	31	6	15	10	-9	2	13	16	-11	0	0	31	0	0	0	31	0
Os01g0963000	31	2	12	17	-10	0	11	20	-11	0	7	24	-7	0	5	26	-5
Os02g0192700	31	1	15	15	-14	0	11	20	-11	0	5	26	-5	0	2	29	-2
Os02g0198700	31	1	13	17	-12	0	11	20	-11	0	0	31	0	0	0	31	0
Os02g0211000	31	0	14	17	-14	0	11	20	-11	0	2	29	-2	0	0	31	0
Os02g0220400	31	2	15	14	-13	0	11	20	-11	0	0	31	0	0	0	31	0
Os02g0275200	31	3	11	17	-8	0	11	20	-11	0	6	25	-6	0	1	30	-1
Os02g0280500	31	2	15	14	-13	0	11	20	-11	0	3	28	-3	0	0	31	0
Os02g0318600	31	3	14	14	-11	0	11	20	-11	0	3	28	-3	0	2	29	-2
Os02g0569900	31	1	12	18	-11	1	12	18	-11	0	5	26	-5	0	0	31	0
Os02g0570700	31	0	12	19	-12	0	11	20	-11	0	3	28	-3	0	1	30	-1
Os02g0575700	31	1	17	13	-16	0	11	20	-11	0	6	25	-6	0	2	29	-2
Os02g0589000	31	2	18	11	-16	1	12	18	-11	0	4	27	-4	0	1	30	-1
Os02g0613900	31	1	14	16	-13	1	12	18	-11	0	6	25	-6	0	3	28	-3
Os02g0617600	31	5	13	13	-8	0	11	20	-11	0	0	31	0	0	0	31	0
Os02g0634700	31	0	17	14	-17	0	11	20	-11	0	0	31	0	0	0	31	0
Os02g0673500	31	3	15	13	-12	2	13	16	-11	0	7	24	-7	0	0	31	0
Os02g0681632	31	0	13	18	-13	0	11	20	-11	0	2	29	-2	0	0	31	0
Os02g0705100	31	0	15	16	-15	0	11	20	-11	0	7	24	-7	0	4	27	-4
Os02g0728401	31	0	13	18	-13	0	11	20	-11	0	1	30	-1	0	0	31	0
Os02g0738100	31	1	12	18	-11	0	11	20	-11	0	9	22	-9	0	9	22	-9
Os02g0749800	31	1	19	11	-18	0	11	20	-11	0	0	31	0	0	0	31	0
Os02g0760200	31	0	17	14	-17	0	11	20	-11	0	4	27	-4	0	0	31	0
Os02g0764500	31	2	15	14	-13	1	12	18	-11	0	3	28	-3	0	0	31	0
Os03g0101700	31	5	14	12	-9	1	12	18	-11	0	1	30	-1	0	0	31	0
Os03g0138700	31	1	18	12	-17	1	12	18	-11	0	5	26	-5	0	4	27	-4
Os03g0195500	31	0	13	18	-13	0	11	20	-11	0	2	29	-2	0	0	31	0
Os03g0232800	31	3	13	15	-10	1	12	18	-11	0	1	30	-1	0	0	31	0
Os03g0233000	31	0	13	18	-13	0	11	20	-11	0	9	22	-9	0	3	28	-3
Os03g0261100	31	2	13	16	-11	0	11	20	-11	0	5	26	-5	0	1	30	-1
Os03g0283400	31	3	20	8	-17	0	11	20	-11	0	2	29	-2	0	0	31	0
Os03g0284500	31	0	14	17	-14	0	11	20	-11	0	1	30	-1	0	0	31	0
Os03g0290300	31	4	16	11	-12	4	15	12	-11	0	7	24	-7	0	5	26	-5
Os03g0305000	31	5	18	8	-13	3	14	14	-11	0	7	24	-7	0	3	28	-3
Os03g0386800	31	0	12	19	-12	0	11	20	-11	0	1	30	-1	0	0	31	0
Os03g0388100	31	0	14	17	-14	0	11	20	-11	0	2	29	-2	0	0	31	0
Os03g0388900	31	2	11	18	-9	0	11	20	-11	0	3	28	-3	0	2	29	-2
Os03g0413000	31	3	15	13	-12	0	11	20	-11	0	0	31	0	0	0	31	0
Os03g0565200	31	0	12	19	-12	0	11	20	-11	0	0	31	0	0	0	31	0
Os03g0597600	31	0	14	17	-14	0	11	20	-11	0	6	25	-6	0	0	31	0
Os03g0618366	31	1	11	19	-10	0	11	20	-11	0	9	22	-9	0	6	25	-6
Os03g0657400	31	0	14	17	-14	0	11	20	-11	0	8	23	-8	0	7	24	-7
Os03g0776100	31	2	17	12	-15	1	12	18	-11	0	1	30	-1	0	0	31	0
Os04g0120100	31	1	16	14	-15	1	12	18	-11	0	5	26	-5	0	2	29	-2
Os04g0178300	31	1	12	18	-11	0	11	20	-11	0	10	21	-10	0	6	25	-6
Os04g0307466	31	0	13	18	-13	0	11	20	-11	0	5	26	-5	0	3	28	-3
Os04g0307500	31	0	17	14	-17	0	11	20	-11	0	8	23	-8	0	4	27	-4
Os04g0481300	31	1	13	17	-12	0	11	20	-11	0	3	28	-3	0	1	30	-1
Os04g0488700	31	1	16	14	-15	0	11	20	-11	0	0	31	0	0	0	31	0
Os04g0504000	31	4	15	12	-11	1	12	18	-11	0	1	30	-1	0	0	31	0
Os04g0598900	31	1	12	18	-11	1	12	18	-11	0	5	26	-5	0	0	31	0
Os04g0645100	31	4	16	11	-12	1	12	18	-11	0	0	31	0	0	0	31	0
Os04g0688100	31	1	15	15	-14	0	11	20	-11	0	4	27	-4	0	0	31	0
Os05g0312600	31	1	12	18	-11	0	11	20	-11	0	9	22	-9	0	8	23	-8
Os05g0348100	31	0	16	15	-16	0	11	20	-11	0	0	31	0	0	0	31	0
Os05g0401100	31	2	15	14	-13	0	11	20	-11	0	1	30	-1	0	0	31	0
Os05g0481100	31	4	17	10	-13	0	11	20	-11	0	0	31	0	0	0	31	0
Os05g0500500	31	1	14	16	-13	0	11	20	-11	0	2	29	-2	0	0	31	0
Os06g0133200	31	6	18	7	-12	4	15	12	-11	4	5	22	-1	1	3	27	-2
Os06g0157500	31	0	12	19	-12	0	11	20	-11	0	10	21	-10	0	4	27	-4
Os06g0225300	31	0	16	15	-16	0	11	20	-11	0	9	22	-9	0	1	30	-1
Os06g0288300	31	1	19	11	-18	0	11	20	-11	0	0	31	0	0	0	31	0
Os06g0314501	31	0	12	19	-12	0	11	20	-11	0	8	23	-8	0	3	28	-3
Os06g0480500	31	0	17	14	-17	0	11	20	-11	0	3	28	-3	0	0	31	0
Os06g0483200	31	2	19	10	-17	0	11	20	-11	0	0	31	0	0	0	31	0
Os06g0493100	31	1	11	19	-10	0	11	20	-11	0	3	28	-3	0	1	30	-1
Os06g0611900	31	4	15	12	-11	1	12	18	-11	0	0	31	0	0	0	31	0
Os06g0640599	31	0	11	20	-11	0	11	20	-11	0	10	21	-10	0	4	27	-4
Os06g0676700	31	1	13	17	-12	0	11	20	-11	0	8	23	-8	0	3	28	-3
Os06g0709000	31	1	21	9	-20	1	12	18	-11	0	0	31	0	0	0	31	0
Os07g0111900	31	1	11	19	-10	0	11	20	-11	0	6	25	-6	0	3	28	-3
Os07g0122100	31	0	11	20	-11	0	11	20	-11	0	8	23	-8	0	3	28	-3
Os07g0134000	31	1	17	13	-16	1	12	18	-11	0	11	20	-11	0	5	26	-5
Os07g0232800	31	1	14	16	-13	0	11	20	-11	0	0	31	0	0	0	31	0
Os07g0540600	31	1	13	17	-12	0	11	20	-11	0	4	27	-4	0	0	31	0
Os07g0586200	31	3	15	13	-12	1	12	18	-11	0	0	31	0	0	0	31	0
Os07g0683900	31	0	12	19	-12	0	11	20	-11	0	0	31	0	0	0	31	0
Os07g0690900	31	1	11	19	-10	0	11	20	-11	0	7	24	-7	0	0	31	0
Os08g0102000	31	1	16	14	-15	0	11	20	-11	0	1	30	-1	0	0	31	0
Os08g0162600	31	1	14	16	-13	0	11	20	-11	0	1	30	-1	0	0	31	0
Os08g0200500	31	0	12	19	-12	0	11	20	-11	0	6	25	-6	0	1	30	-1
Os08g0203300	31	0	16	15	-16	0	11	20	-11	0	5	26	-5	0	1	30	-1
Os08g0360300	31	1	11	19	-10	0	11	20	-11	0	8	23	-8	0	8	23	-8
Os08g0447000	31	2	13	16	-11	0	11	20	-11	0	4	27	-4	0	1	30	-1
Os08g0562800	31	0	16	15	-16	0	11	20	-11	0	1	30	-1	0	0	31	0
Os08g0566900	31	1	17	13	-16	0	11	20	-11	0	2	29	-2	0	0	31	0
Os09g0248100	31	2	12	17	-10	1	12	18	-11	1	4	26	-3	0	2	29	-2
Os09g0353200	31	0	12	19	-12	0	11	20	-11	0	5	26	-5	0	0	31	0
Os09g0423300	31	2	13	16	-11	0	11	20	-11	0	0	31	0	0	0	31	0
Os09g0471400	31	2	12	17	-10	0	11	20	-11	0	7	24	-7	0	4	27	-4
Os09g0502950	31	1	12	18	-11	0	11	20	-11	0	2	29	-2	0	0	31	0
Os10g0203000	31	1	14	16	-13	0	11	20	-11	0	0	31	0	0	0	31	0
Os10g0206500	31	1	15	15	-14	0	11	20	-11	0	7	24	-7	0	0	31	0
Os10g0320201	31	0	11	20	-11	0	11	20	-11	0	6	25	-6	0	5	26	-5
Os10g0344500	31	0	14	17	-14	0	11	20	-11	0	0	31	0	0	0	31	0
Os10g0416100	31	2	17	12	-15	0	11	20	-11	0	4	27	-4	0	0	31	0
Os10g0430200	31	3	11	17	-8	0	11	20	-11	0	5	26	-5	0	3	28	-3
Os10g0504600	31	3	18	10	-15	0	11	20	-11	0	0	31	0	0	0	31	0
Os10g0516100	31	0	17	14	-17	0	11	20	-11	0	6	25	-6	0	5	26	-5
Os10g0525800	31	4	15	12	-11	0	11	20	-11	0	7	24	-7	0	2	29	-2
Os10g0531400	31	1	16	14	-15	0	11	20	-11	0	5	26	-5	0	2	29	-2
Os10g0536450	31	2	13	16	-11	0	11	20	-11	0	9	22	-9	0	8	23	-8
Os10g0556200	31	6	17	8	-11	4	15	12	-11	1	8	22	-7	0	3	28	-3
Os10g0568900	31	3	13	15	-10	1	12	18	-11	0	6	25	-6	0	3	28	-3
Os11g0229300	31	2	11	18	-9	0	11	20	-11	0	8	23	-8	0	7	24	-7
Os11g0489250	31	2	17	12	-15	0	11	20	-11	0	1	30	-1	0	0	31	0
Os11g0530600	31	2	19	10	-17	2	13	16	-11	1	7	23	-6	1	1	29	0
Os11g0676100	31	1	16	14	-15	0	11	20	-11	0	2	29	-2	0	0	31	0
Os11g0687100	31	2	12	17	-10	0	11	20	-11	0	6	25	-6	0	1	30	-1
Os12g0151500	31	1	18	12	-17	0	11	20	-11	0	2	29	-2	0	0	31	0
Os12g0181500	31	2	18	11	-16	1	12	18	-11	0	4	27	-4	0	0	31	0
Os12g0199000	31	3	14	14	-11	1	12	18	-11	0	9	22	-9	0	5	26	-5
Os12g0257000	31	2	15	14	-13	0	11	20	-11	0	4	27	-4	0	0	31	0
Os12g0264800	31	0	12	19	-12	0	11	20	-11	0	5	26	-5	0	1	30	-1
Os12g0271700	31	5	16	10	-11	1	12	18	-11	0	3	28	-3	0	0	31	0
Os12g0274700	31	1	13	17	-12	0	11	20	-11	0	8	23	-8	0	3	28	-3
Os12g0291400	31	2	14	15	-12	0	11	20	-11	0	7	24	-7	0	5	26	-5
Os12g0291733	31	3	13	15	-10	1	12	18	-11	0	7	24	-7	0	3	28	-3
Os12g0560400	31	0	15	16	-15	0	11	20	-11	0	0	31	0	0	0	31	0
Os12g0609500	31	0	15	16	-15	0	11	20	-11	0	3	28	-3	0	0	31	0
Os12g0625000	31	0	16	15	-16	0	11	20	-11	0	0	31	0	0	0	31	0

## Sheet: Salt_Resistant-score_down
GeneID	all	up1.5	dn1.5	unchange1.5	TN1.5	up2	dn2	unchange2	TN2	up5	dn5	unchange5	TN5	up10	dn10	unchange10	TN10
Os03g0226200	24	1	19	4	-18	1	18	5	-17	0	3	21	-3	0	0	24	0
Os10g0415100	24	1	16	7	-15	0	15	9	-15	0	2	22	-2	0	0	24	0
Os07g0432201	24	2	20	2	-18	2	16	6	-14	0	7	17	-7	0	3	21	-3
Os02g0791400	24	2	15	7	-13	2	14	8	-12	0	3	21	-3	0	1	23	-1
Os03g0233900	24	2	16	6	-14	2	14	8	-12	0	6	18	-6	0	1	23	-1
Os07g0645300	24	2	15	7	-13	0	12	12	-12	0	0	24	0	0	0	24	0
Os04g0583200	24	0	13	11	-13	0	11	13	-11	0	2	22	-2	0	0	24	0
Os08g0203400	24	1	13	10	-12	0	11	13	-11	0	4	20	-4	0	1	23	-1
Os09g0452700	24	2	14	8	-12	0	11	13	-11	0	5	19	-5	0	2	22	-2
Os09g0483200	24	1	13	10	-12	0	11	13	-11	0	5	19	-5	0	1	23	-1
Os09g0498400	24	0	13	11	-13	0	11	13	-11	0	6	18	-6	0	2	22	-2
Os09g0498500	24	0	16	8	-16	0	11	13	-11	0	2	22	-2	0	2	22	-2
Os01g0134700	24	3	18	3	-15	2	12	10	-10	0	3	21	-3	0	1	23	-1
Os02g0134200	24	3	15	6	-12	1	11	12	-10	0	0	24	0	0	0	24	0
Os03g0297600	24	1	12	11	-11	0	10	14	-10	0	3	21	-3	0	0	24	0
Os04g0369066	24	2	14	8	-12	0	10	14	-10	0	4	20	-4	0	0	24	0
Os06g0335975	24	8	14	2	-6	2	12	10	-10	0	4	20	-4	0	0	24	0
Os07g0429700	24	3	14	7	-11	1	11	12	-10	1	3	20	-2	1	0	23	1
Os07g0432333	24	3	13	8	-10	3	13	8	-10	0	4	20	-4	0	2	22	-2
Os11g0228600	24	2	15	7	-13	2	12	10	-10	0	1	23	-1	0	0	24	0
Os01g0216000	24	0	9	15	-9	0	9	15	-9	0	6	18	-6	0	3	21	-3
Os01g0373700	24	6	11	7	-5	2	11	11	-9	0	5	19	-5	0	2	22	-2
Os01g0373800	24	7	12	5	-5	0	9	15	-9	0	4	20	-4	0	2	22	-2
Os01g0905200	24	1	10	13	-9	0	9	15	-9	0	0	24	0	0	0	24	0
Os01g0916100	24	4	18	2	-14	3	12	9	-9	0	5	19	-5	0	3	21	-3
Os02g0756200	24	4	11	9	-7	0	9	15	-9	0	0	24	0	0	0	24	0
Os03g0178150	24	2	11	11	-9	1	10	13	-9	1	8	15	-7	1	7	16	-6
Os04g0369000	24	4	12	8	-8	1	10	13	-9	0	3	21	-3	0	0	24	0
Os04g0369033	24	1	13	10	-12	0	9	15	-9	0	1	23	-1	0	0	24	0
Os04g0583266	24	0	11	13	-11	0	9	15	-9	0	1	23	-1	0	0	24	0
Os05g0548900	24	1	10	13	-9	0	9	15	-9	0	1	23	-1	0	0	24	0
Os06g0316300	24	1	12	11	-11	0	9	15	-9	0	2	22	-2	0	1	23	-1
Os07g0431160	24	1	15	8	-14	1	10	13	-9	0	1	23	-1	0	0	24	0
Os08g0113000	24	0	16	8	-16	0	9	15	-9	0	1	23	-1	0	0	24	0
Os09g0334500	24	0	13	11	-13	0	9	15	-9	0	0	24	0	0	0	24	0
Os09g0483300	24	2	9	13	-7	0	9	15	-9	0	2	22	-2	0	0	24	0
Os09g0522200	24	1	17	6	-16	1	10	13	-9	0	1	23	-1	0	0	24	0
Os11g0139700	24	1	15	8	-14	0	9	15	-9	0	0	24	0	0	0	24	0
Os12g0592900	24	1	16	7	-15	1	10	13	-9	0	0	24	0	0	0	24	0
Os01g0186900	24	3	13	8	-10	2	10	12	-8	0	1	23	-1	0	0	24	0
Os01g0384800	24	1	16	7	-15	0	8	16	-8	0	0	24	0	0	0	24	0
Os01g0551100	24	4	10	10	-6	0	8	16	-8	0	0	24	0	0	0	24	0
Os01g0597600	24	3	9	12	-6	0	8	16	-8	0	1	23	-1	0	0	24	0
Os01g0627916	24	2	12	10	-10	1	9	14	-8	0	0	24	0	0	0	24	0
Os01g0631200	24	0	10	14	-10	0	8	16	-8	0	0	24	0	0	0	24	0
Os01g0748300	24	1	11	12	-10	0	8	16	-8	0	1	23	-1	0	0	24	0
Os02g0183900	24	4	11	9	-7	0	8	16	-8	0	0	24	0	0	0	24	0
Os02g0198700	24	0	13	11	-13	0	8	16	-8	0	3	21	-3	0	0	24	0
Os02g0736900	24	1	8	15	-7	0	8	16	-8	0	1	23	-1	0	0	24	0
Os03g0259500	24	5	11	8	-6	1	9	14	-8	0	4	20	-4	0	2	22	-2
Os03g0820400	24	1	12	11	-11	1	9	14	-8	0	0	24	0	0	0	24	0
Os04g0329650	24	2	9	13	-7	1	9	14	-8	0	1	23	-1	0	0	24	0
Os04g0571450	24	0	8	16	-8	0	8	16	-8	0	5	19	-5	0	1	23	-1
Os04g0619450	24	1	10	13	-9	0	8	16	-8	0	6	18	-6	0	2	22	-2
Os04g0641101	24	5	14	5	-9	4	12	8	-8	1	1	22	0	0	1	23	-1
Os04g0683950	24	3	11	10	-8	0	8	16	-8	0	2	22	-2	0	0	24	0
Os05g0181300	24	2	13	9	-11	1	9	14	-8	0	1	23	-1	0	0	24	0
Os05g0473000	24	1	16	7	-15	0	8	16	-8	0	0	24	0	0	0	24	0
Os06g0662200	24	0	9	15	-9	0	8	16	-8	0	0	24	0	0	0	24	0
Os06g0673800	24	5	10	9	-5	1	9	14	-8	0	2	22	-2	0	0	24	0
Os06g0683700	24	2	9	13	-7	0	8	16	-8	0	0	24	0	0	0	24	0
Os07g0559700	24	2	10	12	-8	0	8	16	-8	0	0	24	0	0	0	24	0
Os07g0593100	24	1	10	13	-9	1	9	14	-8	0	0	24	0	0	0	24	0
Os07g0604700	24	4	11	9	-7	1	9	14	-8	0	4	20	-4	0	3	21	-3
Os07g0680400	24	1	13	10	-12	0	8	16	-8	0	0	24	0	0	0	24	0
Os09g0442400	24	4	10	10	-6	0	8	16	-8	0	0	24	0	0	0	24	0
Os10g0140700	24	2	11	11	-9	0	8	16	-8	0	1	23	-1	0	0	24	0
Os11g0127600	24	0	11	13	-11	0	8	16	-8	0	0	24	0	0	0	24	0
Os12g0538600	24	1	11	12	-10	0	8	16	-8	0	0	24	0	0	0	24	0
Os01g0141000	24	0	12	12	-12	0	7	17	-7	0	1	23	-1	0	0	24	0
Os01g0155000	24	7	11	6	-4	1	8	15	-7	0	0	24	0	0	0	24	0
Os01g0172600	24	1	8	15	-7	0	7	17	-7	0	3	21	-3	0	0	24	0
Os01g0192900	24	1	10	13	-9	0	7	17	-7	0	3	21	-3	0	0	24	0
Os01g0197700	24	3	11	10	-8	0	7	17	-7	0	1	23	-1	0	0	24	0
Os01g0279400	24	0	12	12	-12	0	7	17	-7	0	0	24	0	0	0	24	0
Os01g0826400	24	3	12	9	-9	3	10	11	-7	2	3	19	-1	0	0	24	0
Os01g0855600	24	1	15	8	-14	0	7	17	-7	0	1	23	-1	0	0	24	0
Os01g0899275	24	3	13	8	-10	1	8	15	-7	1	1	22	0	1	0	23	1
Os01g0915900	24	4	15	5	-11	3	10	11	-7	0	2	22	-2	0	1	23	-1
Os01g0949260	24	0	13	11	-13	0	7	17	-7	0	0	24	0	0	0	24	0
Os01g0972000	24	2	12	10	-10	0	7	17	-7	0	0	24	0	0	0	24	0
Os02g0166501	24	1	12	11	-11	1	8	15	-7	0	0	24	0	0	0	24	0
Os02g0282900	24	2	9	13	-7	1	8	15	-7	0	2	22	-2	0	0	24	0
Os02g0609200	24	5	12	7	-7	5	12	7	-7	4	7	13	-3	0	4	20	-4
Os02g0684400	24	2	11	11	-9	0	7	17	-7	0	0	24	0	0	0	24	0
Os02g0703600	24	1	8	15	-7	0	7	17	-7	0	1	23	-1	0	0	24	0
Os02g0807800	24	0	9	15	-9	0	7	17	-7	0	0	24	0	0	0	24	0
Os03g0188500	24	3	10	11	-7	2	9	13	-7	0	1	23	-1	0	0	24	0
Os03g0319050	24	2	11	11	-9	0	7	17	-7	0	1	23	-1	0	0	24	0
Os03g0660500	24	0	11	13	-11	0	7	17	-7	0	3	21	-3	0	0	24	0
Os03g0667300	24	0	11	13	-11	0	7	17	-7	0	2	22	-2	0	1	23	-1
Os04g0459500	24	0	8	16	-8	0	7	17	-7	0	4	20	-4	0	0	24	0
Os04g0514600	24	4	12	8	-8	2	9	13	-7	0	0	24	0	0	0	24	0
Os04g0627900	24	5	11	8	-6	1	8	15	-7	0	3	21	-3	0	2	22	-2
Os05g0188100	24	2	8	14	-6	0	7	17	-7	0	2	22	-2	0	0	24	0
Os05g0343400	24	3	15	6	-12	1	8	15	-7	0	0	24	0	0	0	24	0
Os05g0429900	24	2	10	12	-8	0	7	17	-7	0	0	24	0	0	0	24	0
Os05g0495250	24	0	12	12	-12	0	7	17	-7	0	0	24	0	0	0	24	0
Os06g0114066	24	3	12	9	-9	2	9	13	-7	0	3	21	-3	0	1	23	-1
Os06g0239200	24	5	13	6	-8	2	9	13	-7	0	0	24	0	0	0	24	0
Os07g0241751	24	2	10	12	-8	1	8	15	-7	1	4	19	-3	0	1	23	-1
Os07g0251200	24	5	11	8	-6	4	11	9	-7	0	2	22	-2	0	0	24	0
Os07g0631700	24	2	11	11	-9	1	8	15	-7	0	2	22	-2	0	0	24	0
Os07g0680600	24	1	8	15	-7	0	7	17	-7	0	3	21	-3	0	0	24	0
Os08g0103900	24	3	10	11	-7	0	7	17	-7	0	0	24	0	0	0	24	0
Os08g0232700	24	1	13	10	-12	0	7	17	-7	0	0	24	0	0	0	24	0
Os08g0389700	24	4	9	11	-5	0	7	17	-7	0	2	22	-2	0	0	24	0
Os08g0482600	24	4	14	6	-10	4	11	9	-7	0	4	20	-4	0	1	23	-1
Os09g0246300	24	0	9	15	-9	0	7	17	-7	0	2	22	-2	0	0	24	0
Os09g0385700	24	1	13	10	-12	1	8	15	-7	0	0	24	0	0	0	24	0
Os09g0509900	24	2	9	13	-7	2	9	13	-7	0	6	18	-6	0	4	20	-4
Os10g0543400	24	3	12	9	-9	2	9	13	-7	0	1	23	-1	0	0	24	0
Os11g0143300	24	2	13	9	-11	1	8	15	-7	0	2	22	-2	0	0	24	0
Os11g0226966	24	3	12	9	-9	0	7	17	-7	0	0	24	0	0	0	24	0
Os11g0256075	24	0	11	13	-11	0	7	17	-7	0	0	24	0	0	0	24	0
Os11g0618700	24	1	11	12	-10	0	7	17	-7	0	2	22	-2	0	2	22	-2
Os12g0263050	24	2	10	12	-8	0	7	17	-7	0	1	23	-1	0	0	24	0
Os01g0140700	24	0	13	11	-13	0	6	18	-6	0	0	24	0	0	0	24	0
Os01g0164300	24	0	6	18	-6	0	6	18	-6	0	5	19	-5	0	1	23	-1
Os01g0290901	24	0	6	18	-6	0	6	18	-6	0	1	23	-1	0	0	24	0
Os01g0294500	24	1	6	17	-5	0	6	18	-6	0	3	21	-3	0	0	24	0
Os01g0313300	24	2	14	8	-12	1	7	16	-6	1	2	21	-1	0	0	24	0
Os01g0318400	24	0	7	17	-7	0	6	18	-6	0	0	24	0	0	0	24	0
Os01g0326300	24	5	11	8	-6	1	7	16	-6	0	1	23	-1	0	0	24	0
Os01g0357150	24	1	9	14	-8	0	6	18	-6	0	1	23	-1	0	0	24	0
Os01g0444100	24	0	6	18	-6	0	6	18	-6	0	6	18	-6	0	6	18	-6
Os01g0495701	24	0	6	18	-6	0	6	18	-6	0	5	19	-5	0	4	20	-4
Os01g0575200	24	3	11	10	-8	2	8	14	-6	0	0	24	0	0	0	24	0
Os01g0608000	24	3	7	14	-4	0	6	18	-6	0	5	19	-5	0	4	20	-4
Os01g0639600	24	0	12	12	-12	0	6	18	-6	0	0	24	0	0	0	24	0
Os01g0647200	24	0	9	15	-9	0	6	18	-6	0	6	18	-6	0	6	18	-6
Os01g0648000	24	1	7	16	-6	0	6	18	-6	0	1	23	-1	0	0	24	0
Os01g0653300	24	6	12	6	-6	5	11	8	-6	0	0	24	0	0	0	24	0
Os01g0669100	24	0	8	16	-8	0	6	18	-6	0	0	24	0	0	0	24	0
Os01g0674450	24	5	9	10	-4	0	6	18	-6	0	0	24	0	0	0	24	0
Os01g0727840	24	1	9	14	-8	0	6	18	-6	0	0	24	0	0	0	24	0
Os01g0750500	24	0	9	15	-9	0	6	18	-6	0	0	24	0	0	0	24	0
Os01g0816100	24	5	12	7	-7	3	9	12	-6	0	0	24	0	0	0	24	0
Os01g0841700	24	2	11	11	-9	1	7	16	-6	0	1	23	-1	0	0	24	0
Os01g0862800	24	0	9	15	-9	0	6	18	-6	0	1	23	-1	0	0	24	0
Os01g0864500	24	5	13	6	-8	4	10	10	-6	0	0	24	0	0	0	24	0
Os01g0924966	24	0	11	13	-11	0	6	18	-6	0	0	24	0	0	0	24	0
Os01g0946550	24	3	10	11	-7	3	9	12	-6	2	2	20	0	0	1	23	-1
Os01g0955100	24	5	15	4	-10	5	11	8	-6	0	0	24	0	0	0	24	0
Os02g0240100	24	1	10	13	-9	0	6	18	-6	0	0	24	0	0	0	24	0
Os02g0251800	24	3	10	11	-7	1	7	16	-6	0	3	21	-3	0	1	23	-1
Os02g0280200	24	0	6	18	-6	0	6	18	-6	0	4	20	-4	0	1	23	-1
Os02g0306401	24	0	9	15	-9	0	6	18	-6	0	3	21	-3	0	2	22	-2
Os02g0514500	24	3	7	14	-4	0	6	18	-6	0	3	21	-3	0	2	22	-2
Os02g0541500	24	2	7	15	-5	0	6	18	-6	0	2	22	-2	0	0	24	0
Os02g0582600	24	6	12	6	-6	2	8	14	-6	0	2	22	-2	0	0	24	0
Os02g0585100	24	4	12	8	-8	4	10	10	-6	0	2	22	-2	0	0	24	0
Os02g0585200	24	4	14	6	-10	3	9	12	-6	0	2	22	-2	0	0	24	0
Os02g0594232	24	0	7	17	-7	0	6	18	-6	0	5	19	-5	0	4	20	-4
Os02g0649900	24	0	7	17	-7	0	6	18	-6	0	4	20	-4	0	2	22	-2
Os02g0654700	24	3	11	10	-8	0	6	18	-6	0	0	24	0	0	0	24	0
Os02g0661100	24	4	13	7	-9	2	8	14	-6	0	0	24	0	0	0	24	0
Os02g0698000	24	1	6	17	-5	0	6	18	-6	0	3	21	-3	0	0	24	0
Os02g0758200	24	1	11	12	-10	0	6	18	-6	0	0	24	0	0	0	24	0
Os02g0818900	24	6	10	8	-4	3	9	12	-6	0	2	22	-2	0	0	24	0
Os03g0103100	24	3	10	11	-7	1	7	16	-6	1	3	20	-2	1	0	23	1
Os03g0143200	24	2	9	13	-7	0	6	18	-6	0	0	24	0	0	0	24	0
Os03g0150800	24	0	6	18	-6	0	6	18	-6	0	1	23	-1	0	0	24	0
Os03g0172100	24	0	13	11	-13	0	6	18	-6	0	0	24	0	0	0	24	0
Os03g0195800	24	0	6	18	-6	0	6	18	-6	0	3	21	-3	0	0	24	0
Os03g0234100	24	0	6	18	-6	0	6	18	-6	0	0	24	0	0	0	24	0
Os03g0242300	24	1	10	13	-9	0	6	18	-6	0	0	24	0	0	0	24	0
Os03g0323600	24	1	14	9	-13	0	6	18	-6	0	0	24	0	0	0	24	0
Os03g0341000	24	2	10	12	-8	0	6	18	-6	0	0	24	0	0	0	24	0
Os03g0368000	24	1	6	17	-5	0	6	18	-6	0	2	22	-2	0	0	24	0
Os03g0368300	24	0	6	18	-6	0	6	18	-6	0	3	21	-3	0	0	24	0
Os03g0369600	24	0	6	18	-6	0	6	18	-6	0	0	24	0	0	0	24	0
Os03g0379300	24	2	6	16	-4	0	6	18	-6	0	2	22	-2	0	0	24	0
Os03g0431600	24	0	8	16	-8	0	6	18	-6	0	4	20	-4	0	4	20	-4
Os03g0723700	24	0	9	15	-9	0	6	18	-6	0	0	24	0	0	0	24	0
Os03g0751100	24	0	10	14	-10	0	6	18	-6	0	2	22	-2	0	1	23	-1
Os03g0809000	24	0	6	18	-6	0	6	18	-6	0	6	18	-6	0	4	20	-4
Os04g0391500	24	0	11	13	-11	0	6	18	-6	0	0	24	0	0	0	24	0
Os04g0472200	24	0	6	18	-6	0	6	18	-6	0	2	22	-2	0	0	24	0
Os04g0476100	24	1	8	15	-7	0	6	18	-6	0	0	24	0	0	0	24	0
Os04g0477300	24	1	7	16	-6	0	6	18	-6	0	0	24	0	0	0	24	0
Os04g0479550	24	4	10	10	-6	2	8	14	-6	0	3	21	-3	0	2	22	-2
Os04g0489600	24	0	8	16	-8	0	6	18	-6	0	0	24	0	0	0	24	0
Os04g0547900	24	1	6	17	-5	0	6	18	-6	0	2	22	-2	0	0	24	0
Os04g0555700	24	0	6	18	-6	0	6	18	-6	0	0	24	0	0	0	24	0
Os04g0571600	24	1	8	15	-7	1	7	16	-6	0	2	22	-2	0	0	24	0
Os04g0616750	24	3	8	13	-5	0	6	18	-6	0	0	24	0	0	0	24	0
Os04g0634900	24	3	13	8	-10	3	9	12	-6	0	1	23	-1	0	0	24	0
Os04g0635650	24	0	10	14	-10	0	6	18	-6	0	1	23	-1	0	0	24	0
Os04g0645001	24	5	11	8	-6	2	8	14	-6	0	2	22	-2	0	1	23	-1
Os04g0674800	24	1	6	17	-5	0	6	18	-6	0	3	21	-3	0	1	23	-1
Os05g0105050	24	4	8	12	-4	0	6	18	-6	0	1	23	-1	0	1	23	-1
Os05g0149400	24	0	10	14	-10	0	6	18	-6	0	0	24	0	0	0	24	0
Os05g0176700	24	1	8	15	-7	0	6	18	-6	0	0	24	0	0	0	24	0
Os05g0181700	24	5	14	5	-9	4	10	10	-6	0	1	23	-1	0	0	24	0
Os05g0194500	24	4	8	12	-4	0	6	18	-6	0	1	23	-1	0	0	24	0
Os05g0302750	24	2	8	14	-6	1	7	16	-6	1	6	17	-5	1	6	17	-5
Os05g0450300	24	2	9	13	-7	0	6	18	-6	0	0	24	0	0	0	24	0
Os05g0514800	24	2	8	14	-6	2	8	14	-6	0	1	23	-1	0	1	23	-1
Os05g0525800	24	0	6	18	-6	0	6	18	-6	0	0	24	0	0	0	24	0
Os05g0561700	24	6	10	8	-4	2	8	14	-6	1	2	21	-1	1	1	22	0
Os06g0108600	24	0	6	18	-6	0	6	18	-6	0	4	20	-4	0	2	22	-2
Os06g0199000	24	0	6	18	-6	0	6	18	-6	0	1	23	-1	0	0	24	0
Os06g0294600	24	3	11	10	-8	1	7	16	-6	0	1	23	-1	0	0	24	0
Os06g0306300	24	0	9	15	-9	0	6	18	-6	0	0	24	0	0	0	24	0
Os06g0335900	24	3	8	13	-5	1	7	16	-6	0	3	21	-3	0	1	23	-1
Os06g0338700	24	0	6	18	-6	0	6	18	-6	0	0	24	0	0	0	24	0
Os06g0499100	24	2	10	12	-8	0	6	18	-6	0	0	24	0	0	0	24	0
Os06g0542300	24	1	10	13	-9	0	6	18	-6	0	0	24	0	0	0	24	0
Os06g0559400	24	3	12	9	-9	0	6	18	-6	0	0	24	0	0	0	24	0
Os06g0561000	24	4	7	13	-3	0	6	18	-6	0	0	24	0	0	0	24	0
Os06g0594300	24	1	8	15	-7	0	6	18	-6	0	0	24	0	0	0	24	0
Os06g0683800	24	1	7	16	-6	0	6	18	-6	0	0	24	0	0	0	24	0
Os06g0716100	24	2	6	16	-4	0	6	18	-6	0	1	23	-1	0	0	24	0
Os07g0116050	24	1	6	17	-5	0	6	18	-6	0	4	20	-4	0	2	22	-2
Os07g0147500	24	0	13	11	-13	0	6	18	-6	0	4	20	-4	0	3	21	-3
Os07g0484200	24	0	6	18	-6	0	6	18	-6	0	5	19	-5	0	1	23	-1
Os07g0499500	24	0	6	18	-6	0	6	18	-6	0	3	21	-3	0	1	23	-1
Os07g0541900	24	0	10	14	-10	0	6	18	-6	0	0	24	0	0	0	24	0
Os07g0542900	24	0	6	18	-6	0	6	18	-6	0	2	22	-2	0	0	24	0
Os07g0638600	24	0	6	18	-6	0	6	18	-6	0	1	23	-1	0	0	24	0
Os08g0104600	24	2	7	15	-5	0	6	18	-6	0	3	21	-3	0	3	21	-3
Os08g0180400	24	1	9	14	-8	0	6	18	-6	0	0	24	0	0	0	24	0
Os08g0200600	24	2	9	13	-7	0	6	18	-6	0	0	24	0	0	0	24	0
Os08g0202300	24	0	8	16	-8	0	6	18	-6	0	1	23	-1	0	0	24	0
Os08g0203501	24	2	12	10	-10	1	7	16	-6	0	2	22	-2	0	1	23	-1
Os08g0239300	24	2	7	15	-5	0	6	18	-6	0	0	24	0	0	0	24	0
Os08g0293100	24	1	9	14	-8	1	7	16	-6	0	0	24	0	0	0	24	0
Os08g0468100	24	0	9	15	-9	0	6	18	-6	0	0	24	0	0	0	24	0
Os08g0536383	24	6	14	4	-8	6	12	6	-6	3	4	17	-1	2	2	20	0
Os08g0552333	24	1	7	16	-6	0	6	18	-6	0	0	24	0	0	0	24	0
Os09g0272900	24	0	8	16	-8	0	6	18	-6	0	0	24	0	0	0	24	0
Os09g0287000	24	3	13	8	-10	2	8	14	-6	0	1	23	-1	0	0	24	0
Os09g0323700	24	0	6	18	-6	0	6	18	-6	0	2	22	-2	0	0	24	0
Os09g0342000	24	2	13	9	-11	0	6	18	-6	0	0	24	0	0	0	24	0
Os09g0447500	24	0	8	16	-8	0	6	18	-6	0	0	24	0	0	0	24	0
Os09g0457900	24	2	8	14	-6	1	7	16	-6	0	1	23	-1	0	0	24	0
Os09g0493000	24	4	10	10	-6	2	8	14	-6	0	2	22	-2	0	0	24	0
Os09g0517900	24	0	10	14	-10	0	6	18	-6	0	0	24	0	0	0	24	0
Os10g0109600	24	4	11	9	-7	1	7	16	-6	1	1	22	0	0	0	24	0
Os10g0146901	24	1	10	13	-9	0	6	18	-6	0	0	24	0	0	0	24	0
Os10g0528150	24	1	8	15	-7	0	6	18	-6	0	0	24	0	0	0	24	0
Os10g0546100	24	0	6	18	-6	0	6	18	-6	0	3	21	-3	0	0	24	0
Os10g0562900	24	4	15	5	-11	3	9	12	-6	1	0	23	1	0	0	24	0
Os11g0102200	24	3	8	13	-5	0	6	18	-6	0	1	23	-1	0	0	24	0
Os11g0114300	24	0	9	15	-9	0	6	18	-6	0	1	23	-1	0	0	24	0
Os11g0134900	24	3	7	14	-4	1	7	16	-6	0	3	21	-3	0	2	22	-2
Os11g0145200	24	1	10	13	-9	0	6	18	-6	0	0	24	0	0	0	24	0
Os11g0179700	24	0	6	18	-6	0	6	18	-6	0	6	18	-6	0	3	21	-3
Os11g0210201	24	7	13	4	-6	4	10	10	-6	1	4	19	-3	0	2	22	-2
Os11g0226933	24	3	16	5	-13	2	8	14	-6	0	1	23	-1	0	0	24	0
Os11g0241200	24	1	6	17	-5	0	6	18	-6	0	1	23	-1	0	0	24	0
Os11g0262600	24	0	7	17	-7	0	6	18	-6	0	6	18	-6	0	4	20	-4
Os11g0505300	24	5	8	11	-3	1	7	16	-6	0	3	21	-3	0	1	23	-1
Os11g0569600	24	0	9	15	-9	0	6	18	-6	0	0	24	0	0	0	24	0
Os11g0586200	24	0	6	18	-6	0	6	18	-6	0	1	23	-1	0	0	24	0
Os11g0654400	24	0	6	18	-6	0	6	18	-6	0	0	24	0	0	0	24	0
Os11g0676500	24	3	12	9	-9	1	7	16	-6	0	1	23	-1	0	0	24	0
Os11g0707000	24	1	7	16	-6	0	6	18	-6	0	4	20	-4	0	3	21	-3
Os12g0163700	24	5	10	9	-5	3	9	12	-6	0	5	19	-5	0	2	22	-2
Os12g0203200	24	2	10	12	-8	1	7	16	-6	0	1	23	-1	0	0	24	0
Os12g0236225	24	0	6	18	-6	0	6	18	-6	0	6	18	-6	0	6	18	-6
Os12g0420200	24	1	7	16	-6	0	6	18	-6	0	1	23	-1	0	0	24	0
Os12g0508400	24	4	7	13	-3	1	7	16	-6	0	0	24	0	0	0	24	0
Os12g0576732	24	0	6	18	-6	0	6	18	-6	0	2	22	-2	0	1	23	-1
Os01g0173900	24	4	11	9	-7	3	8	13	-5	0	2	22	-2	0	0	24	0
Os01g0179800	24	4	9	11	-5	0	5	19	-5	0	0	24	0	0	0	24	0
Os01g0209700	24	0	6	18	-6	0	5	19	-5	0	0	24	0	0	0	24	0
Os01g0221400	24	4	8	12	-4	2	7	15	-5	0	0	24	0	0	0	24	0
Os01g0280500	24	6	11	7	-5	3	8	13	-5	0	4	20	-4	0	2	22	-2
Os01g0305300	24	3	9	12	-6	1	6	17	-5	0	0	24	0	0	0	24	0
Os01g0309800	24	3	8	13	-5	0	5	19	-5	0	2	22	-2	0	0	24	0
Os01g0347600	24	1	7	16	-6	1	6	17	-5	0	3	21	-3	0	0	24	0
Os01g0348000	24	3	9	12	-6	2	7	15	-5	1	3	20	-2	1	0	23	1
Os01g0357100	24	0	12	12	-12	0	5	19	-5	0	1	23	-1	0	0	24	0
Os01g0371500	24	1	6	17	-5	1	6	17	-5	0	3	21	-3	0	0	24	0
Os01g0570800	24	4	13	7	-9	0	5	19	-5	0	0	24	0	0	0	24	0
Os01g0571166	24	3	7	14	-4	0	5	19	-5	0	0	24	0	0	0	24	0
Os01g0587900	24	2	8	14	-6	0	5	19	-5	0	0	24	0	0	0	24	0
Os01g0591000	24	1	9	14	-8	1	6	17	-5	0	0	24	0	0	0	24	0
Os01g0608101	24	0	6	18	-6	0	5	19	-5	0	4	20	-4	0	2	22	-2
Os01g0719900	24	0	5	19	-5	0	5	19	-5	0	0	24	0	0	0	24	0
Os01g0722300	24	1	5	18	-4	0	5	19	-5	0	0	24	0	0	0	24	0
Os01g0739500	24	0	16	8	-16	0	5	19	-5	0	0	24	0	0	0	24	0
Os01g0747300	24	1	8	15	-7	0	5	19	-5	0	0	24	0	0	0	24	0
Os01g0770700	24	4	5	15	-1	0	5	19	-5	0	0	24	0	0	0	24	0
Os01g0786700	24	0	6	18	-6	0	5	19	-5	0	3	21	-3	0	0	24	0
Os01g0795600	24	3	9	12	-6	1	6	17	-5	0	2	22	-2	0	0	24	0
Os01g0813800	24	0	9	15	-9	0	5	19	-5	0	0	24	0	0	0	24	0
Os01g0843366	24	5	9	10	-4	4	9	11	-5	3	7	14	-4	3	2	19	1
Os01g0850800	24	0	6	18	-6	0	5	19	-5	0	0	24	0	0	0	24	0
Os01g0874300	24	4	7	13	-3	1	6	17	-5	0	0	24	0	0	0	24	0
Os01g0878700	24	4	10	10	-6	1	6	17	-5	0	1	23	-1	0	0	24	0
Os01g0880800	24	4	12	8	-8	3	8	13	-5	0	0	24	0	0	0	24	0
Os01g0892500	24	1	11	12	-10	0	5	19	-5	0	0	24	0	0	0	24	0
Os01g0905300	24	4	10	10	-6	1	6	17	-5	0	0	24	0	0	0	24	0
Os01g0908301	24	2	7	15	-5	1	6	17	-5	0	0	24	0	0	0	24	0
Os01g0949800	24	5	10	9	-5	2	7	15	-5	1	0	23	1	0	0	24	0
Os01g0950300	24	7	9	8	-2	2	7	15	-5	0	3	21	-3	0	0	24	0
Os01g0952500	24	2	6	16	-4	0	5	19	-5	0	0	24	0	0	0	24	0
Os01g0952800	24	0	6	18	-6	0	5	19	-5	0	4	20	-4	0	2	22	-2
Os01g0974200	24	2	6	16	-4	0	5	19	-5	0	0	24	0	0	0	24	0
Os01g0975300	24	4	9	11	-5	2	7	15	-5	0	1	23	-1	0	0	24	0
Os02g0103800	24	2	6	16	-4	0	5	19	-5	0	0	24	0	0	0	24	0
Os02g0112100	24	1	6	17	-5	0	5	19	-5	0	0	24	0	0	0	24	0
Os02g0114900	24	0	9	15	-9	0	5	19	-5	0	4	20	-4	0	1	23	-1
Os02g0123300	24	4	8	12	-4	0	5	19	-5	0	1	23	-1	0	0	24	0
Os02g0157600	24	0	6	18	-6	0	5	19	-5	0	0	24	0	0	0	24	0
Os02g0212900	24	0	9	15	-9	0	5	19	-5	0	0	24	0	0	0	24	0
Os02g0216300	24	0	10	14	-10	0	5	19	-5	0	1	23	-1	0	0	24	0
Os02g0227100	24	3	12	9	-9	0	5	19	-5	0	0	24	0	0	0	24	0
Os02g0255066	24	5	7	12	-2	1	6	17	-5	1	1	22	0	1	0	23	1
Os02g0327500	24	0	10	14	-10	0	5	19	-5	0	0	24	0	0	0	24	0
Os02g0557800	24	1	7	16	-6	0	5	19	-5	0	0	24	0	0	0	24	0
Os02g0561800	24	5	15	4	-10	3	8	13	-5	1	1	22	0	0	0	24	0
Os02g0575000	24	4	10	10	-6	2	7	15	-5	0	1	23	-1	0	0	24	0
Os02g0636600	24	0	6	18	-6	0	5	19	-5	0	0	24	0	0	0	24	0
Os02g0638650	24	1	5	18	-4	0	5	19	-5	0	0	24	0	0	0	24	0
Os02g0641000	24	1	7	16	-6	1	6	17	-5	0	4	20	-4	0	1	23	-1
Os02g0667100	24	3	8	13	-5	0	5	19	-5	0	0	24	0	0	0	24	0
Os02g0699350	24	3	8	13	-5	2	7	15	-5	0	0	24	0	0	0	24	0
Os02g0758000	24	2	10	12	-8	0	5	19	-5	0	0	24	0	0	0	24	0
Os02g0767300	24	4	7	13	-3	0	5	19	-5	0	0	24	0	0	0	24	0
Os02g0788800	24	0	8	16	-8	0	5	19	-5	0	0	24	0	0	0	24	0
Os02g0791300	24	2	7	15	-5	0	5	19	-5	0	0	24	0	0	0	24	0
Os03g0133000	24	4	13	7	-9	3	8	13	-5	0	0	24	0	0	0	24	0
Os03g0150600	24	4	15	5	-11	3	8	13	-5	0	0	24	0	0	0	24	0
Os03g0170100	24	2	13	9	-11	0	5	19	-5	0	0	24	0	0	0	24	0
Os03g0181100	24	6	8	10	-2	1	6	17	-5	0	1	23	-1	0	0	24	0
Os03g0183000	24	3	11	10	-8	3	8	13	-5	0	2	22	-2	0	0	24	0
Os03g0195500	24	2	8	14	-6	0	5	19	-5	0	0	24	0	0	0	24	0
Os03g0196000	24	1	6	17	-5	1	6	17	-5	0	3	21	-3	0	1	23	-1
Os03g0234000	24	0	6	18	-6	0	5	19	-5	0	0	24	0	0	0	24	0
Os03g0265666	24	6	6	12	0	1	6	17	-5	0	1	23	-1	0	0	24	0
Os03g0285850	24	3	7	14	-4	1	6	17	-5	0	1	23	-1	0	1	23	-1
Os03g0292100	24	1	9	14	-8	0	5	19	-5	0	0	24	0	0	0	24	0
Os03g0333400	24	0	5	19	-5	0	5	19	-5	0	0	24	0	0	0	24	0
Os03g0335200	24	7	13	4	-6	4	9	11	-5	1	2	21	-1	0	0	24	0
Os03g0405900	24	6	9	9	-3	3	8	13	-5	0	0	24	0	0	0	24	0
Os03g0407100	24	6	10	8	-4	0	5	19	-5	0	0	24	0	0	0	24	0
Os03g0608000	24	0	5	19	-5	0	5	19	-5	0	3	21	-3	0	1	23	-1
Os03g0679700	24	0	6	18	-6	0	5	19	-5	0	0	24	0	0	0	24	0
Os03g0699700	24	1	5	18	-4	0	5	19	-5	0	0	24	0	0	0	24	0
Os03g0721900	24	1	10	13	-9	0	5	19	-5	0	0	24	0	0	0	24	0
Os03g0758000	24	5	7	12	-2	1	6	17	-5	0	0	24	0	0	0	24	0
Os03g0773450	24	0	7	17	-7	0	5	19	-5	0	0	24	0	0	0	24	0
Os03g0802400	24	3	10	11	-7	1	6	17	-5	0	0	24	0	0	0	24	0
Os03g0818250	24	2	8	14	-6	1	6	17	-5	1	5	18	-4	0	2	22	-2
Os03g0822400	24	3	7	14	-4	1	6	17	-5	0	0	24	0	0	0	24	0
Os03g0826800	24	7	12	5	-5	5	10	9	-5	0	5	19	-5	0	1	23	-1
Os03g0831400	24	3	8	13	-5	1	6	17	-5	0	0	24	0	0	0	24	0
Os04g0174900	24	3	8	13	-5	0	5	19	-5	0	0	24	0	0	0	24	0
Os04g0204000	24	1	8	15	-7	0	5	19	-5	0	0	24	0	0	0	24	0
Os04g0381700	24	2	7	15	-5	0	5	19	-5	0	0	24	0	0	0	24	0
Os04g0382900	24	0	5	19	-5	0	5	19	-5	0	1	23	-1	0	1	23	-1
Os04g0412300	24	0	7	17	-7	0	5	19	-5	0	0	24	0	0	0	24	0
Os04g0469000	24	5	11	8	-6	3	8	13	-5	2	1	21	1	0	0	24	0
Os04g0482300	24	5	7	12	-2	1	6	17	-5	0	1	23	-1	0	0	24	0
Os04g0527000	24	9	10	5	-1	4	9	11	-5	0	0	24	0	0	0	24	0
Os04g0540200	24	4	6	14	-2	0	5	19	-5	0	0	24	0	0	0	24	0
Os04g0556500	24	0	11	13	-11	0	5	19	-5	0	0	24	0	0	0	24	0
Os04g0593400	24	3	9	12	-6	0	5	19	-5	0	1	23	-1	0	0	24	0
Os04g0604300	24	0	8	16	-8	0	5	19	-5	0	0	24	0	0	0	24	0
Os04g0630800	24	3	8	13	-5	1	6	17	-5	0	0	24	0	0	0	24	0
Os04g0634800	24	2	10	12	-8	1	6	17	-5	0	0	24	0	0	0	24	0
Os04g0650750	24	3	7	14	-4	2	7	15	-5	2	3	19	-1	2	3	19	-1
Os04g0683900	24	0	6	18	-6	0	5	19	-5	0	0	24	0	0	0	24	0
Os04g0684900	24	3	10	11	-7	1	6	17	-5	0	0	24	0	0	0	24	0
Os04g0686100	24	1	5	18	-4	0	5	19	-5	0	0	24	0	0	0	24	0
Os05g0106200	24	2	10	12	-8	0	5	19	-5	0	1	23	-1	0	0	24	0
Os05g0142600	24	7	11	6	-4	3	8	13	-5	0	4	20	-4	0	2	22	-2
Os05g0176050	24	2	7	15	-5	2	7	15	-5	1	1	22	0	1	0	23	1
Os05g0181650	24	6	7	11	-1	1	6	17	-5	0	0	24	0	0	0	24	0
Os05g0395400	24	8	9	7	-1	3	8	13	-5	0	3	21	-3	0	1	23	-1
Os05g0412800	24	2	12	10	-10	1	6	17	-5	0	2	22	-2	0	0	24	0
Os05g0433500	24	0	6	18	-6	0	5	19	-5	0	0	24	0	0	0	24	0
Os05g0519300	24	2	7	15	-5	0	5	19	-5	0	0	24	0	0	0	24	0
Os05g0525900	24	3	12	9	-9	1	6	17	-5	0	0	24	0	0	0	24	0
Os05g0574100	24	0	6	18	-6	0	5	19	-5	0	1	23	-1	0	0	24	0
Os05g0589400	24	7	10	7	-3	4	9	11	-5	0	2	22	-2	0	0	24	0
Os06g0114200	24	0	5	19	-5	0	5	19	-5	0	0	24	0	0	0	24	0
Os06g0151100	24	4	7	13	-3	2	7	15	-5	1	4	19	-3	0	0	24	0
Os06g0177600	24	2	6	16	-4	0	5	19	-5	0	0	24	0	0	0	24	0
Os06g0192800	24	3	12	9	-9	2	7	15	-5	0	0	24	0	0	0	24	0
Os06g0198850	24	4	11	9	-7	4	9	11	-5	3	7	14	-4	1	5	18	-4
Os06g0207950	24	4	9	11	-5	2	7	15	-5	0	0	24	0	0	0	24	0
Os06g0257450	24	1	8	15	-7	0	5	19	-5	0	0	24	0	0	0	24	0
Os06g0315000	24	1	9	14	-8	0	5	19	-5	0	0	24	0	0	0	24	0
Os06g0336200	24	7	10	7	-3	5	10	9	-5	0	1	23	-1	0	0	24	0
Os06g0532500	24	1	6	17	-5	0	5	19	-5	0	4	20	-4	0	3	21	-3
Os06g0534200	24	0	5	19	-5	0	5	19	-5	0	3	21	-3	0	3	21	-3
Os06g0538400	24	1	7	16	-6	0	5	19	-5	0	1	23	-1	0	0	24	0
Os06g0575400	24	1	6	17	-5	1	6	17	-5	0	0	24	0	0	0	24	0
Os06g0594400	24	4	10	10	-6	3	8	13	-5	0	2	22	-2	0	1	23	-1
Os06g0710850	24	4	5	15	-1	0	5	19	-5	0	0	24	0	0	0	24	0
Os06g0714800	24	5	7	12	-2	0	5	19	-5	0	0	24	0	0	0	24	0
Os07g0148900	24	2	5	17	-3	0	5	19	-5	0	3	21	-3	0	3	21	-3
Os07g0211101	24	4	8	12	-4	0	5	19	-5	0	0	24	0	0	0	24	0
Os07g0258400	24	0	7	17	-7	0	5	19	-5	0	4	20	-4	0	1	23	-1
Os07g0429600	24	0	9	15	-9	0	5	19	-5	0	0	24	0	0	0	24	0
Os07g0430501	24	3	10	11	-7	3	8	13	-5	1	1	22	0	0	0	24	0
Os07g0442900	24	4	8	12	-4	1	6	17	-5	1	1	22	0	0	0	24	0
Os07g0445800	24	0	6	18	-6	0	5	19	-5	0	1	23	-1	0	0	24	0
Os07g0516700	24	2	6	16	-4	0	5	19	-5	0	3	21	-3	0	0	24	0
Os07g0517100	24	1	10	13	-9	0	5	19	-5	0	0	24	0	0	0	24	0
Os07g0528051	24	3	8	13	-5	3	8	13	-5	3	5	16	-2	0	0	24	0
Os07g0533300	24	0	6	18	-6	0	5	19	-5	0	0	24	0	0	0	24	0
Os07g0605800	24	4	11	9	-7	2	7	15	-5	0	1	23	-1	0	0	24	0
Os07g0617000	24	0	10	14	-10	0	5	19	-5	0	0	24	0	0	0	24	0
Os07g0635500	24	3	11	10	-8	1	6	17	-5	0	1	23	-1	0	0	24	0
Os07g0639400	24	1	5	18	-4	0	5	19	-5	0	0	24	0	0	0	24	0
Os07g0648000	24	0	6	18	-6	0	5	19	-5	0	0	24	0	0	0	24	0
Os07g0680700	24	1	7	16	-6	0	5	19	-5	0	0	24	0	0	0	24	0
Os07g0682000	24	1	10	13	-9	0	5	19	-5	0	0	24	0	0	0	24	0
Os08g0155900	24	7	12	5	-5	6	11	7	-5	0	5	19	-5	0	3	21	-3
Os08g0156000	24	4	11	9	-7	3	8	13	-5	0	3	21	-3	0	2	22	-2
Os08g0178500	24	1	9	14	-8	0	5	19	-5	0	1	23	-1	0	0	24	0
Os08g0200300	24	2	6	16	-4	0	5	19	-5	0	3	21	-3	0	3	21	-3
Os08g0233000	24	7	10	7	-3	5	10	9	-5	2	3	19	-1	0	0	24	0
Os08g0235800	24	1	9	14	-8	0	5	19	-5	0	0	24	0	0	0	24	0
Os08g0351300	24	1	10	13	-9	1	6	17	-5	0	0	24	0	0	0	24	0
Os08g0398450	24	3	5	16	-2	0	5	19	-5	0	3	21	-3	0	2	22	-2
Os08g0404500	24	5	8	11	-3	2	7	15	-5	0	0	24	0	0	0	24	0
Os08g0452900	24	0	8	16	-8	0	5	19	-5	0	0	24	0	0	0	24	0
Os08g0482700	24	3	9	12	-6	0	5	19	-5	0	0	24	0	0	0	24	0
Os08g0518150	24	4	9	11	-5	2	7	15	-5	0	1	23	-1	0	0	24	0
Os08g0536341	24	4	8	12	-4	1	6	17	-5	0	1	23	-1	0	0	24	0
Os08g0536350	24	1	7	16	-6	0	5	19	-5	0	1	23	-1	0	0	24	0
Os08g0552300	24	0	6	18	-6	0	5	19	-5	0	0	24	0	0	0	24	0
Os08g0553300	24	0	5	19	-5	0	5	19	-5	0	0	24	0	0	0	24	0
Os08g0553400	24	0	5	19	-5	0	5	19	-5	0	0	24	0	0	0	24	0
Os08g0554501	24	7	9	8	-2	2	7	15	-5	1	2	21	-1	1	2	21	-1
Os09g0286600	24	1	8	15	-7	0	5	19	-5	0	1	23	-1	0	0	24	0
Os09g0400500	24	0	10	14	-10	0	5	19	-5	0	0	24	0	0	0	24	0
Os09g0483350	24	8	10	6	-2	2	7	15	-5	0	0	24	0	0	0	24	0
Os09g0522000	24	1	11	12	-10	1	6	17	-5	0	2	22	-2	0	0	24	0
Os09g0545300	24	3	12	9	-9	2	7	15	-5	0	0	24	0	0	0	24	0
Os10g0109300	24	5	11	8	-6	4	9	11	-5	0	4	20	-4	0	3	21	-3
Os10g0147200	24	1	8	15	-7	0	5	19	-5	0	0	24	0	0	0	24	0
Os10g0479500	24	1	10	13	-9	0	5	19	-5	0	0	24	0	0	0	24	0
Os10g0506200	24	1	8	15	-7	0	5	19	-5	0	0	24	0	0	0	24	0
Os10g0515100	24	1	7	16	-6	1	6	17	-5	0	0	24	0	0	0	24	0
Os10g0521900	24	1	11	12	-10	0	5	19	-5	0	0	24	0	0	0	24	0
Os10g0532300	24	1	8	15	-7	0	5	19	-5	0	0	24	0	0	0	24	0
Os10g0536450	24	3	8	13	-5	1	6	17	-5	0	0	24	0	0	0	24	0
Os10g0552700	24	0	6	18	-6	0	5	19	-5	0	4	20	-4	0	1	23	-1
Os10g0580400	24	1	7	16	-6	1	6	17	-5	0	0	24	0	0	0	24	0
Os11g0100300	24	1	6	17	-5	0	5	19	-5	0	0	24	0	0	0	24	0
Os11g0126800	24	4	11	9	-7	2	7	15	-5	0	2	22	-2	0	0	24	0
Os11g0156600	24	5	9	10	-4	4	9	11	-5	0	2	22	-2	0	0	24	0
Os11g0210500	24	1	12	11	-11	1	6	17	-5	1	1	22	0	0	0	24	0
Os11g0229300	24	1	14	9	-13	0	5	19	-5	0	1	23	-1	0	0	24	0
Os11g0229333	24	1	11	12	-10	0	5	19	-5	0	1	23	-1	0	0	24	0
Os11g0256900	24	3	10	11	-7	1	6	17	-5	0	0	24	0	0	0	24	0
Os11g0274700	24	2	11	11	-9	0	5	19	-5	0	0	24	0	0	0	24	0
Os11g0489250	24	2	7	15	-5	0	5	19	-5	0	1	23	-1	0	0	24	0
Os11g0593000	24	1	5	18	-4	0	5	19	-5	0	0	24	0	0	0	24	0
Os11g0665600	24	6	11	7	-5	3	8	13	-5	0	3	21	-3	0	2	22	-2
Os11g0678000	24	0	12	12	-12	0	5	19	-5	0	0	24	0	0	0	24	0
Os11g0691100	24	0	6	18	-6	0	5	19	-5	0	0	24	0	0	0	24	0
Os12g0101800	24	2	8	14	-6	1	6	17	-5	0	0	24	0	0	0	24	0
Os12g0114000	24	1	11	12	-10	0	5	19	-5	0	0	24	0	0	0	24	0
Os12g0125800	24	1	8	15	-7	0	5	19	-5	0	1	23	-1	0	0	24	0
Os12g0159000	24	0	8	16	-8	0	5	19	-5	0	0	24	0	0	0	24	0
Os12g0222300	24	4	10	10	-6	0	5	19	-5	0	0	24	0	0	0	24	0
Os12g0274700	24	5	9	10	-4	2	7	15	-5	0	2	22	-2	0	0	24	0
Os12g0291100	24	1	7	16	-6	0	5	19	-5	0	3	21	-3	0	3	21	-3
Os12g0291400	24	2	9	13	-7	0	5	19	-5	0	4	20	-4	0	3	21	-3
Os12g0497300	24	0	7	17	-7	0	5	19	-5	0	0	24	0	0	0	24	0
Os12g0567800	24	5	9	10	-4	1	6	17	-5	0	1	23	-1	0	0	24	0
Os12g0596201	24	2	7	15	-5	1	6	17	-5	0	0	24	0	0	0	24	0
Os12g0609600	24	5	13	6	-8	3	8	13	-5	0	0	24	0	0	0	24	0
Os12g0629600	24	3	8	13	-5	2	7	15	-5	0	1	23	-1	0	1	23	-1
