# Supplementary material for: Meta-analysis of public RNA-sequencing data of drought and salt stresses in different phenotypes of resistant and susceptible Oryza sativa cultivars
Source: Quant Plant Biol. 2025 Sep 5;6:e27. doi: 10.1017/qpb.2025.10020 (PMC12451249; doi:10.1017/qpb.2025.10020)
Supplement: Shintani and Bono supplementary material [file S2632882825100209sup001.zip › Supplementary_TableS8.xlsx]

## Sheet: Salt_Resistant-score_up
Os-Gene stable ID	Os-Gene name	Os-Gene description	At-Gene stable ID	At-Gene name	At-Gene description
Os01g0849000	OsLTPd5	Hypothetical protein	AT5G05960	AT5G05960	Bifunctional inhibitor/lipid-transfer protein/seed storage 2S albumin superfamily protein [Source:NCBI gene (formerly Entrezgene);Acc:830481]
Os04g0167875		Protein phosphatase 2C-like domain containing protein	AT5G51760	AHG1	Protein phosphatase 2C family protein [Source:NCBI gene (formerly Entrezgene);Acc:835250]
Os02g0649300	HOX24	HD-ZIP I protein, Transcription activator, Stress response, Panicle developmen	AT2G46680	HB-7	homeobox 7 [Source:NCBI gene (formerly Entrezgene);Acc:819280]
Os03g0694000	Osoxo4	Similar to Oxalate oxidase 1 (EC 1.2.3.4) (Germin)	AT1G18970	GLP4	germin-like protein 4 [Source:NCBI gene (formerly Entrezgene);Acc:838478]
Os03g0793800	OsLTPG7	Plant lipid transfer protein and hydrophobic protein, helical domain containing protein	AT3G22600	AT3G22600	Bifunctional inhibitor/lipid-transfer protein/seed storage 2S albumin superfamily protein [Source:NCBI gene (formerly Entrezgene);Acc:821832]
Os07g0683600		Similar to Osr40c1 protein	AT2G39050	EULS3	hydroxyproline-rich glycoprotein family protein [Source:NCBI gene (formerly Entrezgene);Acc:818491]
Os07g0684000		Ricin B-related lectin domain containing protein	AT2G39050	EULS3	hydroxyproline-rich glycoprotein family protein [Source:NCBI gene (formerly Entrezgene);Acc:818491]
Os01g0705200	OsLEA14	Late embryogenesis abundant protein repeat containing protein	AT3G15670	AT3G15670	Late embryosis abundant protein (LEA) family protein [Source:NCBI gene (formerly Entrezgene);Acc:820810]
Os04g0630300		NAD(P)-binding domain containing protein	AT1G61720	BAN	NAD(P)-binding Rossmann-fold superfamily protein [Source:NCBI gene (formerly Entrezgene);Acc:842469]
Os05g0381400	AWPM-19	AWPM-19-like protein, Stress tolerance through ABA-dependent pathewa	AT1G04560	AT1G04560	AWPM-19-like family protein [Source:NCBI gene (formerly Entrezgene);Acc:839491]
Os06g0498800	OsMFT1	Similar to MOTHER of FT and TF1 protein	AT1G18100	E12A11	PEBP (phosphatidylethanolamine-binding protein) family protein [Source:NCBI gene (formerly Entrezgene);Acc:838390]
Os07g0418600	OsRePRP2.2	Proline-rich glycoprotein, ABA-dependent inhibition of root growt
Os07g0418700	OsRePRP2.1	Proline-rich glycoprotein, ABA-dependent inhibition of root growt
Os10g0492900		Similar to alpha-galactosidase	AT5G08380	AGAL1	alpha-galactosidase 1 [Source:NCBI gene (formerly Entrezgene);Acc:830736]
Os01g0214500		Conserved hypothetical protein	AT2G31090	AT2G31090	transmembrane protein [Source:NCBI gene (formerly Entrezgene);Acc:817665]
Os03g0154000		Aromatic-ring hydroxylase family protein	AT4G38540	AT4G38540	FAD/NAD(P)-binding oxidoreductase family protein [Source:NCBI gene (formerly Entrezgene);Acc:830011]
Os04g0218400		Similar to ankyrin protein kinase-like	AT1G31850	AT1G31850	S-adenosyl-L-methionine-dependent methyltransferases superfamily protein [Source:NCBI gene (formerly Entrezgene);Acc:840075]
Os04g0244800		Heavy metal transport/detoxification protein domain containing protein	AT4G38580	FP6	farnesylated protein 6 [Source:NCBI gene (formerly Entrezgene);Acc:830015]
Os05g0477900	OsLTP1.4	Similar to nonspecific lipid-transfer protein	AT5G01870	AT5G01870	Bifunctional inhibitor/lipid-transfer protein/seed storage 2S albumin superfamily protein [Source:NCBI gene (formerly Entrezgene);Acc:831705]
Os06g0129900		Similar to Cytochrome P450 CYPD	AT2G45510	CYP704A2	cytochrome P450, family 704, subfamily A, polypeptide 2 [Source:NCBI gene (formerly Entrezgene);Acc:819159]
Os06g0246500		Similar to Pyruvate dehydrogenase E1 alpha subunit (EC 1.2.4.1)	AT1G24180	IAR4	Thiamin diphosphate-binding fold (THDP-binding) superfamily protein [Source:NCBI gene (formerly Entrezgene);Acc:839031]
Os06g0698300	OsPP2C59	Protein phosphatase 2C family protein	AT4G31750	WIN2	HOPW1-1-interacting 2 [Source:NCBI gene (formerly Entrezgene);Acc:829303]
Os08g0140500	OsTDC3	Similar to Tryptophan decarboxylase (EC 4.1.1.28)	AT2G20340	AAS	Pyridoxal phosphate (PLP)-dependent transferases superfamily protein [Source:NCBI gene (formerly Entrezgene);Acc:816553]
Os09g0325700	PP2C1	Protein phosphatase 2C, Abiotic stress response, Early panicle developmen	AT2G29380	HAI3	highly ABA-induced PP2C protein 3 [Source:NCBI gene (formerly Entrezgene);Acc:817487]
Os10g0450800		Hypothetical protein
Os12g0106000	FER2	Ferritin, Iron storage protein, Iron homeostasi	AT2G40300	FER4	ferritin 4 [Source:NCBI gene (formerly Entrezgene);Acc:818622]
Os12g0112000	Pox	Similar to Peroxidase precursor (EC 1.11.1.7) (Fragment)	AT5G05340	PRX52	Peroxidase superfamily protein [Source:NCBI gene (formerly Entrezgene);Acc:830416]
Os12g0559250		Non-protein coding transcript
Os01g0155800		Conserved hypothetical protein
Os01g0192300	OsMYB1R1	Similar to I-box binding factor (Fragment)	AT5G56840	AT5G56840	myb-like transcription factor family protein [Source:NCBI gene (formerly Entrezgene);Acc:835786]
Os01g0583100	OsPP2C06/OsABI2	Similar to Protein phosphatase 2C	AT1G17550	HAB2	homology to ABI2 [Source:NCBI gene (formerly Entrezgene);Acc:838330]
Os01g0846300	OsPP15	Similar to Protein phosphatase 2C	AT1G07430	HAI2	highly ABA-induced PP2C protein 2 [Source:NCBI gene (formerly Entrezgene);Acc:837255]
Os01g0891000	OsSTA39	Glycoside hydrolase, family 20 protein	AT1G65590	HEXO3	beta-hexosaminidase 3 [Source:NCBI gene (formerly Entrezgene);Acc:842871]
Os01g0946500		Similar to Glucan endo-1,3-beta-glucosidase GV (EC 3.2.1.39) ((1->3)-beta-glucan endohydrolase GV) ((1->3)-beta-glucanase isoenzyme GV) (Beta-1,3- endoglucanase GV)	AT4G16260	AT4G16260	Glycosyl hydrolase superfamily protein [Source:NCBI gene (formerly Entrezgene);Acc:827320]
Os02g0291000	OsCBL7	Calcineurin B (Fragment)	AT5G24270	SOS3	Calcium-binding EF-hand family protein [Source:NCBI gene (formerly Entrezgene);Acc:832494]
Os02g0537000		Pectinesterase inhibitor domain containing protein
Os02g0782500	OsHSP18.0-CIII	Similar to Small heat stress protein class CIII	AT1G54050	AT1G54050	HSP20-like chaperones superfamily protein [Source:NCBI gene (formerly Entrezgene);Acc:841843]
Os03g0268600	OsPP2C30	Similar to Protein phosphatase type 2C	AT1G07430	HAI2	highly ABA-induced PP2C protein 2 [Source:NCBI gene (formerly Entrezgene);Acc:837255]
Os04g0415800	OsLTPd6	Similar to OSIGBa0092M08.2 protein	AT5G05960	AT5G05960	Bifunctional inhibitor/lipid-transfer protein/seed storage 2S albumin superfamily protein [Source:NCBI gene (formerly Entrezgene);Acc:830481]
Os04g0545600	OsUCL15	Similar to Uclacyanin 3-like protein	AT2G32300	UCC1	uclacyanin 1 [Source:NCBI gene (formerly Entrezgene);Acc:817791]
Os05g0170200		Similar to Universal stress protein	AT3G17020	AT3G17020	Adenine nucleotide alpha hydrolases-like superfamily protein [Source:NCBI gene (formerly Entrezgene);Acc:820958]
Os05g0550600	OsLTP2.5	Similar to Nonspecific lipid-transfer protein 2 (nsLTP2) (7 kDa lipid transfer protein)	AT3G18280	AT3G18280	Bifunctional inhibitor/lipid-transfer protein/seed storage 2S albumin superfamily protein [Source:NCBI gene (formerly Entrezgene);Acc:821356]
Os06g0553100	HSfC2b	Similar to Heat stress transcription factor C-2b	AT3G24520	HSFC1	heat shock transcription factor C1 [Source:NCBI gene (formerly Entrezgene);Acc:822047]
Os06g0651200		Conserved hypothetical protein
Os09g0109600	OsDSSR1	Small peptide, Drought toleranc
Os11g0106700	OsFER1	Similar to Ferritin 1, chloroplast precursor (EC 1.16.3.1) (ZmFer1)	AT2G40300	FER4	ferritin 4 [Source:NCBI gene (formerly Entrezgene);Acc:818622]
Os11g0634200		Conserved hypothetical protein	AT5G67390	AT5G67390	glycosyltransferase-like protein [Source:NCBI gene (formerly Entrezgene);Acc:836875]
Os11g0641500	OsLAC23	Cupredoxin domain containing protein	AT3G09220	LAC7	laccase 7 [Source:NCBI gene (formerly Entrezgene);Acc:820078]
Os12g0555000	RSOsPR10	Similar to Probenazole-inducible protein PBZ1
Os12g0555500	OsPR10a	Pathogen resistance protein PBZ1, 17 kDa RNase, Disease resistanc
Os12g0575300		Conserved hypothetical protein
Os01g0132000	IAI2	Similar to Wound-induced protease inhibitor (WIP1)
Os01g0195066	OsIDD2	Non-protein coding transcript
Os01g0237750		Hypothetical conserved gene	AT1G75300	AT1G75300	NmrA-like negative transcriptional regulator family protein [Source:NCBI gene (formerly Entrezgene);Acc:843867]
Os01g0644200		Similar to Little protein 1	AT3G03341	AT3G03341	cold-regulated protein [Source:NCBI gene (formerly Entrezgene);Acc:6240770]
Os01g0719300	OsSultr3	Similar to Sulfate transporter 3.1 (AST12) (AtST1)	AT5G19600	SULTR3;5	sulfate transporter 3;5 [Source:NCBI gene (formerly Entrezgene);Acc:832080]
Os01g0733500	RD22	Similar to Dehydration-induced protein RD22-like protein 1	AT5G25610	RD22	BURP domain-containing protein [Source:NCBI gene (formerly Entrezgene);Acc:832636]
Os01g0740600		Transferrin receptor-like, dimerisation domain containing protein	AT5G19740	AT5G19740	Peptidase M28 family protein [Source:NCBI gene (formerly Entrezgene);Acc:832094]
Os01g0794400		Thioredoxin domain 2 containing protein	AT1G60420	AT1G60420	DC1 domain-containing protein [Source:NCBI gene (formerly Entrezgene);Acc:842337]
Os01g0974900		Similar to 26S proteasome non-ATPase regulatory subunit 6	AT4G24820	AT4G24820	26S proteasome regulatory subunit Rpn7 [Source:NCBI gene (formerly Entrezgene);Acc:828585]
Os02g0332450		Hypothetical conserved gene
Os02g0744200	OsEXPA5	Alpha-expansin OsEXPA5	AT1G69530	EXPA1	expansin A1 [Source:NCBI gene (formerly Entrezgene);Acc:843288]
Os02g0824500	OsREM1.1	Similar to Remorin	AT5G23750	AT5G23750	Remorin family protein [Source:NCBI gene (formerly Entrezgene);Acc:832440]
Os03g0200200		Conserved hypothetical protein	AT5G67620	AT5G67620	DUF4228 domain protein [Source:NCBI gene (formerly Entrezgene);Acc:836898]
Os03g0243700		Similar to Glycosyl hydrolase family 10 protein, expressed	AT4G38650	AT4G38650	Glycosyl hydrolase family 10 protein [Source:NCBI gene (formerly Entrezgene);Acc:830021]
Os03g0286900	OsRCI2-5	RCI2 (rare cold-inducible 2) family protein, Drought resistanc	AT2G38905	AT2G38905	Low temperature and salt responsive protein family [Source:NCBI gene (formerly Entrezgene);Acc:818475]
Os03g0607200		Gibberellin regulated protein family protein	AT1G10588	AT1G10588	Gibberellin-regulated family protein [Source:NCBI gene (formerly Entrezgene);Acc:5007675]
Os03g0663500	TLP	Similar to Osmotin precursor	AT4G11650	OSM34	osmotin 34 [Source:NCBI gene (formerly Entrezgene);Acc:826770]
Os03g0820500	OsADF3	Actin depolymerizing factor, Actin-binding protein, Abiotic stress respons	AT5G59890	ADF4	actin depolymerizing factor 4 [Source:NCBI gene (formerly Entrezgene);Acc:836111]
Os04g0178400		Similar to Cytochrome P450 CYP99A1 (EC 1.14.-.-) (Fragment)	AT3G26310	CYP71B35	cytochrome P450, family 71, subfamily B, polypeptide 35 [Source:NCBI gene (formerly Entrezgene);Acc:822235]
Os04g0179100	OsSDR110C-MS2	Similar to OSIGBa0109M01.2 protein	AT1G52340	ABA2	NAD(P)-binding Rossmann-fold superfamily protein [Source:NCBI gene (formerly Entrezgene);Acc:841665]
Os04g0266900		Transketolase C-terminal-like domain containing protein	AT2G45290	AT2G45290	Transketolase [Source:NCBI gene (formerly Entrezgene);Acc:819137]
Os04g0541700	HOX22	Similar to Homeobox-leucine zipper protein HOX22	AT2G46680	HB-7	homeobox 7 [Source:NCBI gene (formerly Entrezgene);Acc:819280]
Os04g0552000		Barwin-related endoglucanase domain containing protein	AT1G65680	EXPB2	expansin B2 [Source:NCBI gene (formerly Entrezgene);Acc:842879]
Os04g0589800	OsLEA1	Late embryogenesis abundant (LEA) group 1 family protein	AT2G35300	LEA18	Late embryosis abundant protein, group 1 protein [Source:NCBI gene (formerly Entrezgene);Acc:818097]
Os05g0360400		Zinc finger, RING/FYVE/PHD-type domain containing protein	AT2G35000	ATL9	RING/U-box superfamily protein [Source:NCBI gene (formerly Entrezgene);Acc:818064]
Os05g0460000	OsctHSP70-1	Similar to 70 kDa heat shock cognate protein 1	AT3G12580	HSP70	heat shock protein 70 [Source:NCBI gene (formerly Entrezgene);Acc:820438]
Os06g0223700		Protein of unknown function DUF581 family protein	AT1G78020	AT1G78020	senescence-associated family protein, putative (DUF581) [Source:NCBI gene (formerly Entrezgene);Acc:844137]
Os06g0227500	OsGSTU38	Similar to Glutathione S-transferase
Os06g0654400		Hypothetical conserved gene	AT5G57685	GDU3	glutamine dumper 3 [Source:NCBI gene (formerly Entrezgene);Acc:835875]
Os06g0686400	OsLTPG13	Bifunctional inhibitor/plant lipid transfer protein/seed storage domain containing protein	AT1G62790	AT1G62790	Bifunctional inhibitor/lipid-transfer protein/seed storage 2S albumin superfamily protein [Source:NCBI gene (formerly Entrezgene);Acc:842578]
Os07g0190000	OsDXS	Similar to 1-deoxy-D-xylulose 5-phosphate synthase 2 precursor	AT4G15560	CLA1	Deoxyxylulose-5-phosphate synthase [Source:NCBI gene (formerly Entrezgene);Acc:827230]
Os07g0416600		Similar to OSIGBa0092G14.1 protein	AT3G44550	FAR5	fatty acid reductase 5 [Source:NCBI gene (formerly Entrezgene);Acc:823580]
Os08g0238200		Dienelactone hydrolase domain containing protein	AT3G23570	AT3G23570	alpha/beta-Hydrolases superfamily protein [Source:NCBI gene (formerly Entrezgene);Acc:821936]
Os08g0485400		Similar to Oxidoreductase	AT5G64250	AT5G64250	Aldolase-type TIM barrel family protein [Source:NCBI gene (formerly Entrezgene);Acc:836546]
Os09g0396900	OsVIT2	Protein of unknown function DUF125, transmembrane family protein	AT2G01770	VIT1	vacuolar iron transporter 1 [Source:NCBI gene (formerly Entrezgene);Acc:814708]
Os09g0555500	OsPSY	Similar to Chloroplast phytoene synthase 3	AT5G17230	PSY	PHYTOENE SYNTHASE [Source:NCBI gene (formerly Entrezgene);Acc:831587]
Os10g0205700		Pollen Ole e 1 allergen/extensin domain containing protein	AT5G15780	AT5G15780	Pollen Ole e 1 allergen and extensin family protein [Source:NCBI gene (formerly Entrezgene);Acc:831434]
Os10g0503300		Similar to 10-deacetylbaccatin III 10-O-acetyltransferase
Os11g0112400	prx130	Peroxidase (EC 1.11.1.7)	AT5G05340	PRX52	Peroxidase superfamily protein [Source:NCBI gene (formerly Entrezgene);Acc:830416]
Os11g0454000	RAB21	Dehydrin RAB 16C	AT3G50980	XERO1	dehydrin xero 1 [Source:NCBI gene (formerly Entrezgene);Acc:824262]
Os11g0454300	Rab16A	Similar to Water-stress inducible protein RAB21	AT5G66400	RAB18	Dehydrin family protein [Source:NCBI gene (formerly Entrezgene);Acc:836772]
Os11g0474800	OsKS8	Similar to Isoform 2 of Stemar-13-ene synthase	AT1G79460	GA2	Terpenoid cyclases/Protein prenyltransferases superfamily protein [Source:NCBI gene (formerly Entrezgene);Acc:844284]
Os12g0123700	NAC131	NAC domain containing transcription factor, Abiotic and biotic stress respons	AT1G69490	NAP	NAC-like, activated by AP3/PI [Source:NCBI gene (formerly Entrezgene);Acc:843282]
Os12g0174700		Similar to disease resistance response protein 206	AT5G49040	AT5G49040	Disease resistance-responsive (dirigent-like protein) family protein [Source:NCBI gene (formerly Entrezgene);Acc:834963]
Os12g0242500		Conserved hypothetical protein	AT3G48510	AT3G48510	AtIII18x5-like protein [Source:NCBI gene (formerly Entrezgene);Acc:824010]
Os12g0555200	RPR10b	Similar to Probenazole-inducible protein PBZ1
Os01g0124650	RBBI2-3	Hypothetical conserved gene
Os01g0128000		Myb transcription factor domain containing protein	AT1G68320	MYB62	myb domain protein 62 [Source:NCBI gene (formerly Entrezgene);Acc:843161]
Os01g0158400		Galactose-binding like domain containing protein	AT4G19840	PP2-A1	phloem protein 2-A1 [Source:NCBI gene (formerly Entrezgene);Acc:827728]
Os01g0184100	OsHsp18.0	Class II small heat shock protein, Positive regulation in both Xoo resistance and heat/salt toleranc	AT5G12020	HSP17.6II	17.6 kDa class II heat shock protein [Source:NCBI gene (formerly Entrezgene);Acc:831075]
Os01g0196300	DPF	Basic helix-loop-helix (bHLH) transcription factor, Diterpenoid phytoalexin factor, Biosynthesis of diterpenoid phytoalexins, Stress respons	AT5G56960	AT5G56960	basic helix-loop-helix (bHLH) DNA-binding family protein [Source:NCBI gene (formerly Entrezgene);Acc:835798]
Os01g0220500		Similar to predicted protein
Os01g0225600	Lea14A	Similar to Dehydrin	AT1G01470	LEA14	Late embryosis abundant protein [Source:NCBI gene (formerly Entrezgene);Acc:837071]
Os01g0237500		NmrA-like family protein	AT1G75280	AT1G75280	NmrA-like negative transcriptional regulator family protein [Source:NCBI gene (formerly Entrezgene);Acc:843865]
Os01g0508100	RH3	Ferritin/ribonucleotide reductase-like family protein
Os01g0511100		UspA domain containing protein	AT1G68300	AT1G68300	Adenine nucleotide alpha hydrolases-like superfamily protein [Source:NCBI gene (formerly Entrezgene);Acc:843159]
Os01g0592500	OsAGP15	Protein of unknown function DUF1070 family protein
Os01g0627400	OsCYP72A17	Similar to Cytochrome P450 monooxygenase CYP72A5 (Fragment)	AT3G14630	CYP72A9	cytochrome P450, family 72, subfamily A, polypeptide 9 [Source:NCBI gene (formerly Entrezgene);Acc:820691]
Os01g0731100		Similar to Pathogen-related protein	AT1G78780	AT1G78780	pathosis-related family protein [Source:NCBI gene (formerly Entrezgene);Acc:844214]
Os01g0767600		Conserved hypothetical protein	AT5G64510	TIN1	tunicamycin induced protein [Source:NCBI gene (formerly Entrezgene);Acc:836572]
Os01g0872566		Hypothetical protein
Os01g0899387		Conserved hypothetical protein
Os01g0914300	OsLTPd2	Plant lipid transfer protein/seed storage/trypsin-alpha amylase inhibitor domain containing protein
Os01g0945100	OsBAT2	Similar to amino acid transporter	AT2G01170	BAT1	bidirectional amino acid transporter 1 [Source:NCBI gene (formerly Entrezgene);Acc:814645]
Os01g0946600		Conserved hypothetical protein
Os02g0140400	OsOSC4	Similar to Beta-amyrin synthase	AT2G07050	CAS1	cycloartenol synthase 1 [Source:NCBI gene (formerly Entrezgene);Acc:815275]
Os02g0186800		Cytochrome P450 family protein	AT3G48280	CYP71A25	cytochrome P450, family 71, subfamily A, polypeptide 25 [Source:NCBI gene (formerly Entrezgene);Acc:823986]
Os02g0194700	OsLOX1	Similar to Lipoxygenase 2.3, chloroplast precursor (EC 1.13.11.12) (LOX2:Hv:3)	AT3G45140	LOX2	lipoxygenase 2 [Source:NCBI gene (formerly Entrezgene);Acc:823650]
Os02g0205200		Similar to Unidentified precursor	AT4G32460	AT4G32460	choice-of-anchor C domain protein, putative (Protein of unknown function, DUF642) [Source:NCBI gene (formerly Entrezgene);Acc:829381]
Os02g0212500		Conserved hypothetical protein
Os02g0463401		Conserved hypothetical protein
Os02g0569900	OsCYP76M7	Cytochrome P450 family protein	AT2G45550	CYP76C4	cytochrome P450, family 76, subfamily C, polypeptide 4 [Source:NCBI gene (formerly Entrezgene);Acc:819163]
Os02g0570700	Oscyp71Z7	Cytochrome P450 family protein	AT5G25140	CYP71B13	cytochrome P450, family 71, subfamily B, polypeptide 13 [Source:NCBI gene (formerly Entrezgene);Acc:832585]
Os02g0695200	OsMYB58/63-L	Similar to P-type R2R3 Myb protein (Fragment)	AT1G16490	MYB58	myb domain protein 58 [Source:NCBI gene (formerly Entrezgene);Acc:838219]
Os02g0706550		Hypothetical protein
Os02g0755900		UDP-glucuronosyl/UDP-glucosyltransferase domain containing protein	AT1G22400	UGT85A1	UDP-Glycosyltransferase superfamily protein [Source:NCBI gene (formerly Entrezgene);Acc:838846]
Os02g0808601		Similar to predicted protein
Os03g0103400		GRAS transcription factor domain containing protein	AT4G00150	HAM3	GRAS family transcription factor [Source:NCBI gene (formerly Entrezgene);Acc:828208]
Os03g0195100	OsALD1	Putative aminotransferase, Disease resistance response against infection with rice blast fungu	AT4G33680	AGD2	Pyridoxal phosphate (PLP)-dependent transferases superfamily protein [Source:NCBI gene (formerly Entrezgene);Acc:829510]
Os03g0197100		Similar to Sugar transporter protein	AT3G18830	PMT5	polyol/monosaccharide transporter 5 [Source:NCBI gene (formerly Entrezgene);Acc:821416]
Os03g0219350		Hypothetical gene
Os03g0339300	PRX41	Hypothetical conserved gene	AT5G05340	PRX52	Peroxidase superfamily protein [Source:NCBI gene (formerly Entrezgene);Acc:830416]
Os03g0559700		Conserved hypothetical protein
Os03g0658800	OsCYP87C2	Cytochrome P450 family protein	AT1G12740	CYP87A2	cytochrome P450, family 87, subfamily A, polypeptide 2 [Source:NCBI gene (formerly Entrezgene);Acc:837830]
Os03g0709300	OsUCL9	Similar to Chemocyanin precursor (Basic blue protein) (Plantacyanin)	AT2G02850	ARPN	plantacyanin [Source:NCBI gene (formerly Entrezgene);Acc:814816]
Os03g0712800	OsGS1	Cytosolic glutamine synthetas	AT5G37600	GSR 1
Os04g0178300	OsCPS4	Similar to Isoform 3 of Syn-copalyl diphosphate synthase	AT4G02780	GA1	Terpenoid cyclases/Protein prenyltransferases superfamily protein [Source:NCBI gene (formerly Entrezgene);Acc:828182]
Os04g0179200	OsMAS	Similar to Stem secoisolariciresinol dehydrogenase (Fragment)	AT2G47140	SDR5	NAD(P)-binding Rossmann-fold superfamily protein [Source:NCBI gene (formerly Entrezgene);Acc:819327]
Os04g0180400	CYP99A2	Similar to Cytochrome P450 99A2	AT5G25120	CYP71B11	cytochrome p450, family 71, subfamily B, polypeptide 11 [Source:NCBI gene (formerly Entrezgene);Acc:832583]
Os04g0209200	OsABCC9	Similar to MRP-like ABC transporter	AT3G62700	ABCC14	multidrug resistance-associated protein 10 [Source:NCBI gene (formerly Entrezgene);Acc:825444]
Os04g0347200		Similar to OSIGBa0111I14.7 protein	AT5G24090	CHIA	chitinase A [Source:NCBI gene (formerly Entrezgene);Acc:832474]
Os04g0508500	R2R3-MYB	Similar to OSIGBa0101P20.9 protein	AT4G13480	MYB79	myb domain protein 79 [Source:NCBI gene (formerly Entrezgene);Acc:826980]
Os04g0538300		Hypothetical conserved gene
Os04g0639000		Conserved hypothetical protein
Os04g0651000	prx57	Similar to Peroxidase	AT5G05340	PRX52	Peroxidase superfamily protein [Source:NCBI gene (formerly Entrezgene);Acc:830416]
Os04g0661100		Similar to H0112G12.8 protein	AT5G26690	AT5G26690	Heavy metal transport/detoxification superfamily protein [Source:NCBI gene (formerly Entrezgene);Acc:832720]
Os05g0122700	OsRCI2-7	Similar to Low-temperature induced protein lt101.2	AT2G38905	AT2G38905	Low temperature and salt responsive protein family [Source:NCBI gene (formerly Entrezgene);Acc:818475]
Os05g0142000		Conserved hypothetical protein
Os05g0142400		Conserved hypothetical protein
Os05g0574600	OsCHS	Similar to 3-ketoacyl-CoA synthase	AT2G26640	KCS11	3-ketoacyl-CoA synthase 11 [Source:NCBI gene (formerly Entrezgene);Acc:817205]
Os06g0115800		Hypothetical conserved gene	AT4G25030	AT4G25030	Serine/Threonine-kinase [Source:NCBI gene (formerly Entrezgene);Acc:828606]
Os06g0160600		Hypothetical conserved gene
Os06g0168700		Similar to Prolin rich protein	AT3G22142	AT3G22142	Bifunctional inhibitor/lipid-transfer protein/seed storage 2S albumin superfamily protein [Source:NCBI gene (formerly Entrezgene);Acc:5008021]
Os06g0187000	OsORC1	Similar to Origin recognition complex 1
Os06g0234600	OsTBL52	Domain of unknown function DUF231, plant domain containing protein	AT3G28150	TBL22	TRICHOME BIREFRINGENCE-LIKE 22 [Source:NCBI gene (formerly Entrezgene);Acc:822439]
Os06g0247850		Non-protein coding transcript
Os06g0323100		Similar to H1005F08.18 protein	AT5G55250	IAMT1	IAA carboxylmethyltransferase 1 [Source:NCBI gene (formerly Entrezgene);Acc:835618]
Os06g0568600	OsKO5	Similar to Ent-kaurene oxidase 1 (Fragment)	AT5G25900	GA3	GA requiring 3 [Source:NCBI gene (formerly Entrezgene);Acc:832659]
Os06g0569500	KO4	Ent-kaurene oxidase, Diterpenoid phytoalexin biosynthesi	AT5G25900	GA3	GA requiring 3 [Source:NCBI gene (formerly Entrezgene);Acc:832659]
Os06g0622400		Hypothetical protein
Os06g0697500		ATPase, AAA-type, core domain containing protein	AT3G28580	AT3G28580	P-loop containing nucleoside triphosphate hydrolases superfamily protein [Source:NCBI gene (formerly Entrezgene);Acc:822488]
Os07g0118200		Protein of unknown function DUF538 domain containing protein	AT1G09310	AT1G09310	plant/protein (Protein of unknown function, DUF538) [Source:NCBI gene (formerly Entrezgene);Acc:837452]
Os07g0124100	OsPSK4	Similar to Phytosulfokines 4 precursor	AT1G13590	PSK1	phytosulfokine 1 [Source:NCBI gene (formerly Entrezgene);Acc:837920]
Os07g0127700	PR1b	Similar to Pathogenesis-related protein class 1	AT2G14580	PRB1	basic pathosis-related protein 1 [Source:NCBI gene (formerly Entrezgene);Acc:815945]
Os07g0187900		Similar to nitrate and chloride transporter	AT2G39210	AT2G39210	Major facilitator superfamily protein [Source:NCBI gene (formerly Entrezgene);Acc:818506]
Os07g0190800	OsTRXh5	Similar to Thioredoxin h	AT5G39950	TRX2	thioredoxin 2 [Source:NCBI gene (formerly Entrezgene);Acc:833992]
Os07g0209100		Similar to Seed imbibition protein (Fragment)	AT3G57520	SIP2	seed imbibition 2 [Source:NCBI gene (formerly Entrezgene);Acc:824919]
Os07g0416900	OsFAD2-3	Similar to Omega-6 fatty acid desaturase, endoplasmic reticulum isozyme 2 (EC 1.14.19.-)	AT3G12120	FAD2	fatty acid desaturase 2 [Source:NCBI gene (formerly Entrezgene);Acc:820387]
Os07g0417200	OsFAD2-2	Similar to Delta 12 oleic acid desaturase FAD2	AT3G12120	FAD2	fatty acid desaturase 2 [Source:NCBI gene (formerly Entrezgene);Acc:820387]
Os07g0522500	ABCG43	Similar to PDR6 ABC transporter	AT1G66950	ABCG39	pleiotropic drug resistance 11 [Source:NCBI gene (formerly Entrezgene);Acc:843013]
Os07g0599700		Similar to Surface protein PspC	AT5G09530	PELPK1	hydroxyproline-rich glycoprotein family protein [Source:NCBI gene (formerly Entrezgene);Acc:830812]
Os07g0645050		Non-protein coding transcript
Os07g0664400		Short-chain dehydrogenase/reductase SDR domain containing protein	AT3G26760	AT3G26760	NAD(P)-binding Rossmann-fold superfamily protein [Source:NCBI gene (formerly Entrezgene);Acc:822289]
Os07g0675100	OsPME22	Similar to Pectin methylesterase isoform alpha (EC 3.1.1.11) (Fragment)	AT3G14310	PME3	pectin methylesterase 3 [Source:NCBI gene (formerly Entrezgene);Acc:820651]
Os08g0140300	TDC1	Aromatic L-amino acid decarboxylase (AADC), Senescence-induced serotonin biosynthesi	AT2G20340	AAS	Pyridoxal phosphate (PLP)-dependent transferases superfamily protein [Source:NCBI gene (formerly Entrezgene);Acc:816553]
Os08g0390200		Similar to Oxidoreductase, 2OG-Fe oxygenase family protein, expressed	AT1G06650	AT1G06650	2-oxoglutarate (2OG) and Fe(II)-dependent oxygenase superfamily protein [Source:NCBI gene (formerly Entrezgene);Acc:837175]
Os08g0431900	OsMADS23	Transcription factor MADS23	AT4G37940	AGL21	AGAMOUS-like 21 [Source:NCBI gene (formerly Entrezgene);Acc:829950]
Os09g0272401		Hypothetical conserved gene
Os09g0316000		Similar to cupin, RmlC-type	AT3G58670	AT3G58670	2-aminoethanethiol dioxygenase, putative (DUF1637) [Source:NCBI gene (formerly Entrezgene);Acc:825036]
Os09g0425500		Hypothetical gene
Os09g0491100	Os9bglu30	Similar to Beta-primeverosidase (EC 3.2.1.149)	AT2G44480	BGLU17	beta glucosidase 17 [Source:NCBI gene (formerly Entrezgene);Acc:819055]
Os10g0505900		Conserved hypothetical protein
Os10g0528400	OsGSTU3	Glutathione S-transferase, C-terminal-like domain containing protein	AT1G10360	GSTU18	glutathione S-transferase TAU 18 [Source:NCBI gene (formerly Entrezgene);Acc:837575]
Os10g0569450		Non-protein coding transcript
Os10g0570001		Conserved hypothetical protein
Os11g0126900	NAC122	NAC-domain protein, Drought toleranc	AT1G69490	NAP	NAC-like, activated by AP3/PI [Source:NCBI gene (formerly Entrezgene);Acc:843282]
Os11g0147150		Hypothetical gene
Os11g0289700		Cytochrome P450 family protein	AT1G12740	CYP87A2	cytochrome P450, family 87, subfamily A, polypeptide 2 [Source:NCBI gene (formerly Entrezgene);Acc:837830]
Os11g0427800	OsLTP1.14	Similar to Lipid transfer protein LPT III	AT2G38540	LP1	lipid transfer protein 1 [Source:NCBI gene (formerly Entrezgene);Acc:818436]
Os11g0453900	RAB21	Dehydrin RAB 16D	AT3G50980	XERO1	dehydrin xero 1 [Source:NCBI gene (formerly Entrezgene);Acc:824262]
Os11g0514500		Sorghum bicolor leucine-rich repeat-containing extracellular glycoprotein precursor	AT3G43740	AT3G43740	Leucine-rich repeat (LRR) family protein [Source:NCBI gene (formerly Entrezgene);Acc:823485]
Os11g0591800	OsPR4d	Barwin domain containing protein	AT3G04720	PR4	pathosis-related 4 [Source:NCBI gene (formerly Entrezgene);Acc:819632]
Os11g0645400		Plant disease resistance response protein family protein	AT1G65870	AT1G65870	Disease resistance-responsive (dirigent-like protein) family protein [Source:NCBI gene (formerly Entrezgene);Acc:842898]
Os11g0687100		von Willebrand factor, type A domain containing protein	AT2G38970	AT2G38970	Zinc finger (C3HC4-type RING finger) family protein [Source:NCBI gene (formerly Entrezgene);Acc:818482]
Os12g0147200		Conserved hypothetical protein	AT3G10020	AT3G10020	plant/protein [Source:NCBI gene (formerly Entrezgene);Acc:820163]
Os12g0202700		Similar to N-methyltransferase	AT5G54160	OMT1	O-methyltransferase 1 [Source:NCBI gene (formerly Entrezgene);Acc:835504]
Os12g0217800		Hypothetical gene
Os12g0478200	OsABA45	Hypothetical protein	AT5G13200	AT5G13200	GRAM domain family protein [Source:NCBI gene (formerly Entrezgene);Acc:831159]
Os12g0529300		Similar to Auxin-binding protein	AT4G02980	ABP1	endoplasmic reticulum auxin binding protein 1 [Source:NCBI gene (formerly Entrezgene);Acc:828120]
Os12g0635400		VQ domain containing protein	AT2G22880	AT2G22880	VQ motif-containing protein [Source:NCBI gene (formerly Entrezgene);Acc:816819]
Os12g0639500		ATPase, AAA-type, core domain containing protein	AT5G40010	AATP1	AAA-ATPase 1 [Source:NCBI gene (formerly Entrezgene);Acc:833998]
Os01g0124700		Hypothetical protein
Os01g0183600	OsCYP96E1	Cytochrome P450 family protein	AT4G39490	CYP96A10	cytochrome P450, family 96, subfamily A, polypeptide 10 [Source:NCBI gene (formerly Entrezgene);Acc:3770599]
Os01g0200700	OsMT3a	Similar to Metallothionein-like protein type 3 (MT-3) (MWMT3)	AT3G15353	MT3	metallothionein 3 [Source:NCBI gene (formerly Entrezgene);Acc:820771]
Os01g0206700	OsCIPK05	Similar to Serine/threonine protein kinase (CBL-interacting protein kinase 20)	AT5G45820	CIPK20	CBL-interacting protein kinase 20 [Source:NCBI gene (formerly Entrezgene);Acc:834622]
Os01g0220400		Hypothetical protein
Os01g0266500		Phenazine biosynthesis PhzC/PhzF protein family protein	AT4G02860	AT4G02860	Phenazine biosynthesis PhzC/PhzF protein [Source:NCBI gene (formerly Entrezgene);Acc:828159]
Os01g0283300		Conserved hypothetical protein
Os01g0307686		Similar to embryonic abundant protein-like	AT2G41380	AT2G41380	S-adenosyl-L-methionine-dependent methyltransferases superfamily protein [Source:NCBI gene (formerly Entrezgene);Acc:818736]
Os01g0363300		Uncharacterised protein family UPF0497, trans-membrane plant subgroup domain containing protein	AT4G15630	AT4G15630	Uncharacterized protein family (UPF0497) [Source:NCBI gene (formerly Entrezgene);Acc:827240]
Os01g0522400		Armadillo-like helical domain containing protein	AT5G18980	AT5G18980	ARM repeat superfamily protein [Source:NCBI gene (formerly Entrezgene);Acc:832016]
Os01g0543100	prx17	Similar to Peroxidase 72 precursor (EC 1.11.1.7) (Atperox P72) (PRXR8) (ATP6a)	AT5G66390	AT5G66390	Peroxidase superfamily protein [Source:NCBI gene (formerly Entrezgene);Acc:836771]
Os01g0555100	SRZ3	Similar to TATA-binding protein associated factor 2N (RNA-binding protein 56) (TAFII68) (TAF(II)68)	AT3G15680	AT3G15680	Ran BP2/NZF zinc finger-like superfamily protein [Source:NCBI gene (formerly Entrezgene);Acc:820811]
Os01g0571300	OsHsfA7	Similar to Heat shock transcription factor 31 (Fragment)	AT2G26150	HSFA2	heat shock transcription factor A2 [Source:NCBI gene (formerly Entrezgene);Acc:817155]
Os01g0595201		Similar to metal ion binding protein	AT3G24450	AT3G24450	Heavy metal transport/detoxification superfamily protein [Source:NCBI gene (formerly Entrezgene);Acc:822035]
Os01g0633400	OsCBSX10	Cystathionine beta-synthase, core domain containing protein	AT3G48530	KING1	SNF1-related protein kinase regulatory subunit gamma 1 [Source:NCBI gene (formerly Entrezgene);Acc:824012]
Os01g0636400		Alpha/beta hydrolase family protein	AT2G18360	AT2G18360	alpha/beta-Hydrolases superfamily protein [Source:NCBI gene (formerly Entrezgene);Acc:816351]
Os01g0642801		Similar to S-domain class receptor-like kinase3	AT2G19130	AT2G19130	S-locus lectin protein kinase family protein [Source:NCBI gene (formerly Entrezgene);Acc:816430]
Os01g0658900	OsBZ8	OSBZ8	AT2G46270	GBF3	G-box binding factor 3 [Source:NCBI gene (formerly Entrezgene);Acc:819235]
Os01g0692100	OsGSTU39	Glutathione S-transferase, C-terminal-like domain containing protein	AT1G10360	GSTU18	glutathione S-transferase TAU 18 [Source:NCBI gene (formerly Entrezgene);Acc:837575]
Os01g0695700	OsABCB4	Similar to MDR-like ABC transporter	AT2G47000	ABCB4	ATP binding cassette subfamily B4 [Source:NCBI gene (formerly Entrezgene);Acc:819314]
Os01g0716500		Methyltransferase type 12 domain containing protein	AT5G10830	AT5G10830	S-adenosyl-L-methionine-dependent methyltransferases superfamily protein [Source:NCBI gene (formerly Entrezgene);Acc:830950]
Os01g0718500		Protein of unknown function DUF1070 domain containing protein
Os01g0723600		Ribose-phosphate pyrophosphokinase 3 (EC 2.7.6.1) (Phosphoribosyl pyrophosphate synthetase 3)	AT1G10700	PRS3	phosphoribosyl pyrophosphate (PRPP) synthase 3 [Source:NCBI gene (formerly Entrezgene);Acc:837613]
Os01g0740700		Hypothetical protein
Os01g0760900		Conserved hypothetical protein	AT2G46225	ABIL1	ABI-1-like 1 [Source:NCBI gene (formerly Entrezgene);Acc:819230]
Os01g0851100		GDP-fucose protein O-fucosyltransferase domain containing protein	AT3G54100	AT3G54100	O-fucosyltransferase family protein [Source:NCBI gene (formerly Entrezgene);Acc:824577]
Os01g0855000	GPAT	Similar to Glycerol-3-phosphate acyltransferase 6 (EC 2.3.1.15) (AtGPAT6)	AT2G38110	GPAT6	glycerol-3-phosphate acyltransferase 6 [Source:NCBI gene (formerly Entrezgene);Acc:818389]
Os01g0856850		Similar to ribosomal protein S7	ATCG00900	rps7-A
Os01g0864566		Hypothetical conserved gene
Os01g0871150		Hypothetical gene
Os01g0872600		TGF-beta receptor, type I/II extracellular region family protein	AT1G72140	AT1G72140	Major facilitator superfamily protein [Source:NCBI gene (formerly Entrezgene);Acc:843545]
Os01g0910900		Conserved hypothetical protein
Os01g0934600		Similar to Esterase PIR7B	AT3G50440	MES10	methylesterase [Source:NCBI gene (formerly Entrezgene);Acc:824208]
Os01g0954000		NADPH-dependent FMN reductase family protein	AT3G27890	NQR	NADPH:quinone oxidoreductase [Source:NCBI gene (formerly Entrezgene);Acc:822411]
Os01g0968100		Conserved hypothetical protein
Os02g0136150		Hypothetical gene
Os02g0139000	PHR3	Transcription factor, Regulation of Pi signaling and homeostasis, Tolerance to low-Pi stres	AT3G13040	AT3G13040	myb-like HTH transcriptional regulator family protein [Source:NCBI gene (formerly Entrezgene);Acc:820490]
Os02g0140500	OsOSC4	Similar to cycloartenol synthase	AT2G07050	CAS1	cycloartenol synthase 1 [Source:NCBI gene (formerly Entrezgene);Acc:815275]
Os02g0266000		Similar to N-(5'-phosphoribosyl)anthranilate isomerase	AT1G07780	PAI1	phosphoribosylanthranilate isomerase 1 [Source:NCBI gene (formerly Entrezgene);Acc:837292]
Os02g0567800		Alpha/beta hydrolase fold-3 domain containing protein	AT1G47480	AT1G47480	alpha/beta-Hydrolases superfamily protein [Source:NCBI gene (formerly Entrezgene);Acc:841155]
Os02g0569000	CYP76M5	Cytochrome P450 family protein	AT2G45550	CYP76C4	cytochrome P450, family 76, subfamily C, polypeptide 4 [Source:NCBI gene (formerly Entrezgene);Acc:819163]
Os02g0569400	CYP76M8	Cytochrome P450 family protein	AT2G45550	CYP76C4	cytochrome P450, family 76, subfamily C, polypeptide 4 [Source:NCBI gene (formerly Entrezgene);Acc:819163]
Os02g0627100	OsPAL1	Similar to Phenylalanine ammonia-lyase (EC 4.3.1.5)	AT2G37040	PAL1	PHE ammonia lyase 1 [Source:NCBI gene (formerly Entrezgene);Acc:818280]
Os02g0657850		Conserved hypothetical protein
Os02g0768000		Conserved hypothetical protein	AT1G10790	AT1G10790	hydroxyproline-rich glycoprotein family protein [Source:NCBI gene (formerly Entrezgene);Acc:837622]
Os02g0773200		UspA domain containing protein	AT3G03270	AT3G03270	Adenine nucleotide alpha hydrolases-like superfamily protein [Source:NCBI gene (formerly Entrezgene);Acc:821303]
Os02g0813083	OsFbox118	Conserved hypothetical protein	AT2G02250	PP2-B2	phloem protein 2-B2 [Source:NCBI gene (formerly Entrezgene);Acc:814756]
Os03g0119300	OsSub25	Peptidase S8, subtilisin-related domain containing protein	AT1G04110	SDD1	Subtilase family protein [Source:NCBI gene (formerly Entrezgene);Acc:839287]
Os03g0146200		Conserved hypothetical protein
Os03g0254250		Non-protein coding transcript
Os03g0289800		Similar to Leucoanthocyanidin dioxygenase-like protein	AT3G11180	AT3G11180	2-oxoglutarate (2OG) and Fe(II)-dependent oxygenase superfamily protein [Source:NCBI gene (formerly Entrezgene);Acc:820289]
Os03g0296200		Conserved hypothetical protein
Os03g0322900	LEA17	Late embryogenesis abundant (LEA) protein, Abiotic stress toleranc	AT3G53040	AT3G53040	late embryosis abundant protein, putative / LEA protein [Source:NCBI gene (formerly Entrezgene);Acc:824470]
Os03g0327600		Ricin B-related lectin domain containing protein	AT2G39050	EULS3	hydroxyproline-rich glycoprotein family protein [Source:NCBI gene (formerly Entrezgene);Acc:818491]
Os03g0347500	OsSWEET12	Similar to Senescence-associated protein (SAG29)	AT5G13170	SAG29	senescence-associated 29 [Source:NCBI gene (formerly Entrezgene);Acc:831156]
Os03g0397700		Protein kinase, catalytic domain domain containing protein	AT3G14350	SRF7	STRUBBELIG-receptor family 7 [Source:NCBI gene (formerly Entrezgene);Acc:820655]
Os03g0439500		2OG-Fe(II) oxygenase domain containing protein	AT1G17020	SRG1	senescence-related 1 [Source:NCBI gene (formerly Entrezgene);Acc:838272]
Os03g0664400	OsLTPG26	Similar to Protease inhibitor/seed storage/LTP family protein	AT2G48130	AT2G48130	Bifunctional inhibitor/lipid-transfer protein/seed storage 2S albumin superfamily protein [Source:NCBI gene (formerly Entrezgene);Acc:819425]
Os03g0689300	OSA1	Plasma membrane H+ ATPase (EC 3.6.3.6) (H-ATPase)	AT5G62670	HA11	H[+]-ATPase 11 [Source:NCBI gene (formerly Entrezgene);Acc:836388]
Os03g0700400	LOX-3	Lipoxygenase-3, Generation of stale flavo	AT3G22400	LOX5	PLAT/LH2 domain-containing lipoxygenase family protein [Source:NCBI gene (formerly Entrezgene);Acc:821808]
Os03g0707250		Non-protein coding transcript
Os03g0718800		Similar to Physical impedance induced protein	AT4G12470	AZI1	azelaic acid induced 1 [Source:NCBI gene (formerly Entrezgene);Acc:826859]
Os03g0734200		Conserved hypothetical protein
Os03g0734300		Similar to Proteinase inhibitor type II CEVI57 precursor	AT1G72060	AT1G72060	serine-type endopeptidase inhibitor [Source:NCBI gene (formerly Entrezgene);Acc:843537]
Os03g0752500		Similar to Cysteine proteinase (Fragment)
Os03g0822000	OsEXPA7	Alpha-expansin OsEXPA7	AT2G39700	EXPA4	expansin A4 [Source:NCBI gene (formerly Entrezgene);Acc:818553]
Os03g0832800	GPAT	Similar to glycerol-3-phosphate acyltransferase 1	AT4G01950	GPAT3	glycerol-3-phosphate acyltransferase 3 [Source:NCBI gene (formerly Entrezgene);Acc:827165]
Os04g0104900	OsCOMTL2	Similar to 0-methyltransferase (EC 2.1.1.6) (Fragment)	AT5G54160	OMT1	O-methyltransferase 1 [Source:NCBI gene (formerly Entrezgene);Acc:835504]
Os04g0165000		Similar to thaumatin-like protein 1a	AT1G20030	AT1G20030	Pathosis-related thaumatin superfamily protein [Source:NCBI gene (formerly Entrezgene);Acc:838592]
Os04g0179700	OsKS4	9-beta-pimara-7,15-diene synthase, Momilactone phytoalexins biosynthesis, Defense respons	AT1G79460	GA2	Terpenoid cyclases/Protein prenyltransferases superfamily protein [Source:NCBI gene (formerly Entrezgene);Acc:844284]
Os04g0182200		2OG-Fe(II) oxygenase domain containing protein	AT1G06640	AT1G06640	2-oxoglutarate (2OG) and Fe(II)-dependent oxygenase superfamily protein [Source:NCBI gene (formerly Entrezgene);Acc:837173]
Os04g0288100		Similar to Auxin-binding protein ABP20	AT1G72610	GER1	germin-like protein 1 [Source:NCBI gene (formerly Entrezgene);Acc:843593]
Os04g0322100		Protein of unknown function DUF26 domain containing protein	AT3G22060	AT3G22060	Receptor-like protein kinase-related family protein [Source:NCBI gene (formerly Entrezgene);Acc:821768]
Os04g0405900		Similar to OSIGBa0142C11.2 protein
Os04g0416700		Harpin-induced 1 domain containing protein	AT3G44220	AT3G44220	Late embryosis abundant (LEA) hydroxyproline-rich glycoprotein family [Source:NCBI gene (formerly Entrezgene);Acc:823546]
Os04g0438600		Glycolipid transfer protein, GLTP domain containing protein	AT1G21360	GLTP2	glycolipid transfer protein 2 [Source:NCBI gene (formerly Entrezgene);Acc:838735]
Os04g0462400	OsLHT9	Similar to lysine/histidine transporter	AT5G40780	LHT1	lysine histidine transporter 1 [Source:NCBI gene (formerly Entrezgene);Acc:834078]
Os04g0493400	Cht4(t)*(Chi4)	Similar to Chitinase	AT3G54420	EP3	homolog of carrot EP3-3 chitinase [Source:NCBI gene (formerly Entrezgene);Acc:824608]
Os04g0498101		Hypothetical gene
Os04g0521900		Similar to Vegetative cell wall protein gp1
Os04g0564700		WD40 repeat domain containing protein	AT4G35560	DAW1	Transducin/WD40 repeat-like superfamily protein [Source:NCBI gene (formerly Entrezgene);Acc:829708]
Os04g0573000	OsSPX-MFS1	SPX-MFS protein, Phosphate transporter, Pi homeostasi	AT4G22990	AT4G22990	Major Facilitator Superfamily with SPX (SYG1/Pho81/XPR1) domain-containing protein [Source:NCBI gene (formerly Entrezgene);Acc:828398]
Os04g0581100	OsS3H	2OG-Fe(II) oxygenase domain containing protein	AT4G10500	AT4G10500	2-oxoglutarate (2OG) and Fe(II)-dependent oxygenase superfamily protein [Source:NCBI gene (formerly Entrezgene);Acc:826642]
Os04g0635350		Non-protein coding transcript
Os05g0115100		Hypothetical conserved gene	AT2G28690	AT2G28690	TOX high mobility group box protein, putative (DUF1635) [Source:NCBI gene (formerly Entrezgene);Acc:817418]
Os05g0119000	STAR2	Bacterial-type ATP binding cassette (ABC) transporter, Al toleranc	AT2G37330	ALS3	aluminum sensitive 3 [Source:NCBI gene (formerly Entrezgene);Acc:818310]
Os05g0151200		TspO/MBR-related protein family protein	AT2G47770	TSPO	TSPO(outer membrane tryptophan-rich sensory protein)-like protein [Source:NCBI gene (formerly Entrezgene);Acc:819389]
Os05g0186300	OscytME2	Similar to NADP-malic enzyme	AT5G25880	NADP-ME3	NADP-malic enzyme 3 [Source:NCBI gene (formerly Entrezgene);Acc:832657]
Os05g0246300		Barwin-related endoglucanase domain containing protein	AT1G65680	EXPB2	expansin B2 [Source:NCBI gene (formerly Entrezgene);Acc:842879]
Os05g0359966		Hypothetical protein
Os05g0361000		Similar to cDNA, clone: J075083L18, full insert sequence	AT3G48280	CYP71A25	cytochrome P450, family 71, subfamily A, polypeptide 25 [Source:NCBI gene (formerly Entrezgene);Acc:823986]
Os05g0368000	RH1	Non-protein coding transcript
Os05g0368100		Conserved hypothetical protein
Os05g0382500		Similar to Cytochrome P450 CYP94E4	AT3G56630	CYP94D2	cytochrome P450, family 94, subfamily D, polypeptide 2 [Source:NCBI gene (formerly Entrezgene);Acc:824830]
Os05g0456300	AKR4C15	Aldose reductase	AT2G37790	AKR4C10	NAD(P)-linked oxidoreductase superfamily protein [Source:NCBI gene (formerly Entrezgene);Acc:818356]
Os05g0465000		Conserved hypothetical protein
Os05g0537400	OsPP2C50	Similar to Protein phosphatase 2C	AT1G72770	HAB1	HYPERSENSITIVE TO ABA1 [Source:NCBI gene (formerly Entrezgene);Acc:843609]
Os05g0542500	OsLEA3-1	Similar to Isoform 2 of Late embryogenesis abundant protein, group 3	AT1G52690	LEA7	Late embryosis abundant protein (LEA) family protein [Source:NCBI gene (formerly Entrezgene);Acc:841701]
Os05g0550250		Similar to seed maturation protein	AT3G18260	AT3G18260	Reticulon family protein [Source:NCBI gene (formerly Entrezgene);Acc:821354]
Os05g0560200	OsDOG1L-3	Similar to tumor-related protein-like	AT3G14880	AT3G14880	transcription factor-like protein [Source:NCBI gene (formerly Entrezgene);Acc:820717]
Os06g0106800		Similar to glycoside hydrolase, family 28	AT3G61490	AT3G61490	Pectin lyase-like superfamily protein [Source:NCBI gene (formerly Entrezgene);Acc:825322]
Os06g0110200	OsLEA2	Late embryogenesis abundant (LEA) group 1 family protein	AT1G32560	AtLEA4-1	Late embryosis abundant protein, group 1 protein [Source:NCBI gene (formerly Entrezgene);Acc:840150]
Os06g0147400		Conserved hypothetical protein
Os06g0178700		Similar to Iron/ascorbate-dependent oxidoreductase	AT5G20400	AT5G20400	2-oxoglutarate (2OG) and Fe(II)-dependent oxygenase superfamily protein [Source:NCBI gene (formerly Entrezgene);Acc:832162]
Os06g0214300		Alpha/beta hydrolase fold-3 domain containing protein	AT1G47480	AT1G47480	alpha/beta-Hydrolases superfamily protein [Source:NCBI gene (formerly Entrezgene);Acc:841155]
Os06g0218300		Zinc finger, RING-type domain containing protein	AT5G27420	CNI1	carbon/nitrogen insensitive 1 [Source:NCBI gene (formerly Entrezgene);Acc:832801]
Os06g0287200		Similar to NBS-LRR type R protein Nbs7-75	AT3G07040	RPM1	NB-ARC domain-containing disease resistance protein [Source:NCBI gene (formerly Entrezgene);Acc:819889]
Os06g0318600	OsCttP3	Peptidase S41 domain containing protein	AT3G57680	AT3G57680	Peptidase S41 family protein [Source:NCBI gene (formerly Entrezgene);Acc:824937]
Os06g0483200	OsOSC6	Similar to cycloartenol synthase	AT2G07050	CAS1	cycloartenol synthase 1 [Source:NCBI gene (formerly Entrezgene);Acc:815275]
Os06g0539500	OsLTP1.6	Similar to Non-specific lipid-transfer protein	AT3G08770	LTP6	lipid transfer protein 6 [Source:NCBI gene (formerly Entrezgene);Acc:820024]
Os06g0564100		Protein of unknown function DUF3511 domain containing protein	AT1G72720	AT1G72720
Os06g0632200	TS	Similar to tryptophan synthase-related	AT5G38530	TSBtype2	tryptophan synthase beta type 2 [Source:NCBI gene (formerly Entrezgene);Acc:833841]
Os06g0668200	PGK	Similar to Phosphoglycerate kinase, cytosolic (EC 2.7.2.3)	AT1G79550	PGK	phosphoglycerate kinase [Source:NCBI gene (formerly Entrezgene);Acc:844293]
Os06g0691200		Similar to Thaumatin-like protein precursor	AT1G73620	AT1G73620	Pathosis-related thaumatin superfamily protein [Source:NCBI gene (formerly Entrezgene);Acc:843696]
Os06g0726200	Cht1*(Chi1)	Similar to Chitinase 1	AT3G12500	HCHIB	basic chitinase [Source:NCBI gene (formerly Entrezgene);Acc:820429]
Os07g0126100		Allergen V5/Tpx-1 related family protein	AT5G26130	AT5G26130	CAP (Cysteine-rich secretory proteins, Antigen 5, and Pathosis-related 1 protein) superfamily protein [Source:NCBI gene (formerly Entrezgene);Acc:832682]
Os07g0182100	OsTSA	Similar to Tryptophan synthase alpha chain	AT4G02610	AT4G02610	Aldolase-type TIM barrel family protein [Source:NCBI gene (formerly Entrezgene);Acc:828226]
Os07g0217600	CYP71Z2	CytochromeP450 monooxygenase, Diterpenoid phytoalexin biosynthesis, Bacterial blight resistanc	AT5G25140	CYP71B13	cytochrome P450, family 71, subfamily B, polypeptide 13 [Source:NCBI gene (formerly Entrezgene);Acc:832585]
Os07g0218700		Cytochrome P450 family protein	AT5G25140	CYP71B13	cytochrome P450, family 71, subfamily B, polypeptide 13 [Source:NCBI gene (formerly Entrezgene);Acc:832585]
Os07g0230600		Hypothetical conserved gene
Os07g0271000		Similar to GDP dissociation inhibitor protein OsGDI1	AT3G59920	GDI2	RAB GDP dissociation inhibitor 2 [Source:NCBI gene (formerly Entrezgene);Acc:825162]
Os07g0413800		Conserved hypothetical protein	AT1G64980	CDI	Nucleotide-diphospho-sugar transferases superfamily protein [Source:NCBI gene (formerly Entrezgene);Acc:842806]
Os07g0422100	OsPM19L2	AWPM-19-like family protein	AT1G04560	AT1G04560	AWPM-19-like family protein [Source:NCBI gene (formerly Entrezgene);Acc:839491]
Os07g0480800	OsXTH21	Cellulase (EC 3.2.1.4)	AT2G36870	XTH32	xyloglucan endotransglucosylase/hydrolase 32 [Source:NCBI gene (formerly Entrezgene);Acc:818259]
Os07g0523965		Similar to Glucose-6-phosphate/phosphate-translocator precursor	AT1G61800	GPT2	glucose-6-phosphate/phosphate translocator 2 [Source:NCBI gene (formerly Entrezgene);Acc:842477]
Os07g0541200		Similar to receptor-like serine-threonine protein kinase	AT4G23160	CRK8	cysteine-rich RECEPTOR-like kinase [Source:NCBI gene (formerly Entrezgene);Acc:828415]
Os07g0585900		Hypothetical conserved gene	AT1G59590	ZCF37	ZCF37 [Source:NCBI gene (formerly Entrezgene);Acc:842249]
Os07g0599300		Hypothetical protein
Os07g0599600		Hypothetical protein	AT5G09530	PELPK1	hydroxyproline-rich glycoprotein family protein [Source:NCBI gene (formerly Entrezgene);Acc:830812]
Os07g0599900		Conserved hypothetical protein	AT5G09520	PELPK2	hydroxyproline-rich glycoprotein family protein [Source:NCBI gene (formerly Entrezgene);Acc:830811]
Os07g0600200		Conserved hypothetical protein
Os07g0604466		Non-protein coding transcript
Os07g0627600		Non-protein coding transcript
Os07g0638100		Six-bladed beta-propeller, TolB-like domain containing protein	AT4G01870	AT4G01870	tolB protein-like protein [Source:NCBI gene (formerly Entrezgene);Acc:828228]
Os07g0663700	OsSDR110C-MI3	Similar to Oxidoreductase, short chain dehydrogenase/reductase family protein, expressed	AT4G03140	AT4G03140	NAD(P)-binding Rossmann-fold superfamily protein [Source:NCBI gene (formerly Entrezgene);Acc:828065]
Os07g0664600	RMP8	Glucose/ribitol dehydrogenase family protein	AT3G26770	AT3G26770	NAD(P)-binding Rossmann-fold superfamily protein [Source:NCBI gene (formerly Entrezgene);Acc:822290]
Os08g0158200		FAD linked oxidase, N-terminal domain containing protein	AT5G44400	AT5G44400	FAD-binding Berberine family protein [Source:NCBI gene (formerly Entrezgene);Acc:834466]
Os08g0290700		Winged helix repressor DNA-binding domain containing protein	AT4G35160	AT4G35160	O-methyltransferase family protein [Source:NCBI gene (formerly Entrezgene);Acc:829668]
Os08g0320400		Similar to Indole-3-glycerol phosphate synthase-like	AT5G48220	AT5G48220	Aldolase-type TIM barrel family protein [Source:NCBI gene (formerly Entrezgene);Acc:834875]
Os08g0349300		Conserved hypothetical protein
Os08g0412800		Protein of unknown function DUF1262 family protein	AT1G13480	AT1G13480
Os08g0425500		Endonuclease/exonuclease/phosphatase domain containing protein	AT2G01900	AT2G01900	DNAse I-like superfamily protein [Source:NCBI gene (formerly Entrezgene);Acc:814721]
Os08g0442900		Hypothetical protein
Os08g0465800	OsGAD1	Similar to Glutamate decarboxylase	AT5G17330	GAD	glutamate decarboxylase [Source:NCBI gene (formerly Entrezgene);Acc:831599]
Os08g0467500	OsEnS-122	TB2/DP1 and HVA22 related protein family protein	AT5G50720	HVA22E	HVA22 homologue E [Source:NCBI gene (formerly Entrezgene);Acc:835144]
Os08g0478000		Similar to mucin-2
Os08g0557800		Similar to Fatty acyl coA reductase	AT5G22500	FAR1	fatty acid reductase 1 [Source:NCBI gene (formerly Entrezgene);Acc:832311]
Os09g0110300	OsCYL4	Putative cyclase family protein	AT4G35220	AT4G35220	Cyclase family protein [Source:NCBI gene (formerly Entrezgene);Acc:829675]
Os09g0242000	Os_F0709	Similar to F-box domain containing protein, expressed
Os09g0272600		Conserved hypothetical protein
Os09g0278401		Hypothetical protein
Os09g0298100	OsPFPA4	Similar to predicted protein	AT1G76550	AT1G76550	Phosphofructokinase family protein [Source:NCBI gene (formerly Entrezgene);Acc:843988]
Os09g0379600	Oshox25	Similar to Homeobox-leucine zipper protein HOX25	AT3G01470	HB-1	homeobox 1 [Source:NCBI gene (formerly Entrezgene);Acc:821138]
Os09g0412400		Conserved hypothetical protein
Os09g0425200		Conserved hypothetical protein
Os09g0503850		Hypothetical protein
Os09g0518200	OsSGT	UDP-glucuronosyl/UDP-glucosyltransferase family protein	AT2G43840	UGT74F1	UDP-glycosyltransferase 74 F1 [Source:NCBI gene (formerly Entrezgene);Acc:818988]
Os09g0565300		Similar to RING-finger protein	AT3G01650	RGLG1	RING domain ligase1 [Source:NCBI gene (formerly Entrezgene);Acc:819911]
Os09g0572400	OsABCF5	Similar to Abcf2-prov protein	AT5G60790	ABCF1	ABC transporter family protein [Source:NCBI gene (formerly Entrezgene);Acc:836200]
Os10g0118200	ZRP4	Conserved hypothetical protein
Os10g0412700		Thaumatin, pathogenesis-related family protein	AT5G40020	AT5G40020	Pathosis-related thaumatin superfamily protein [Source:NCBI gene (formerly Entrezgene);Acc:833999]
Os10g0447900	SIET5	Similar to Citrate transporter family protein	AT1G02260	AT1G02260	Divalent ion symporter [Source:NCBI gene (formerly Entrezgene);Acc:839344]
Os10g0491000		Plant Basic Secretory Protein family protein	AT2G15220	AT2G15220	Plant basic secretory protein (BSP) family protein [Source:NCBI gene (formerly Entrezgene);Acc:816011]
Os10g0512400	CYP84A5	Coniferaldehyde 5-hydroxylase, Lignin biosynthesi	AT4G36220	FAH1	ferulic acid 5-hydroxylase 1 [Source:NCBI gene (formerly Entrezgene);Acc:829779]
Os10g0524300	OsEMSA1	LysM domain-containing protein, Embryo sac developmen	AT5G62150	AT5G62150	peptidoglycan-binding LysM domain-containing protein [Source:NCBI gene (formerly Entrezgene);Acc:836335]
Os10g0540200		Similar to Selenium-binding protein-like
Os10g0548100		Similar to DM280 protein	AT5G52420
Os10g0569600		Similar to RIR1b protein precursor
Os10g0569800	Rir1b	Similar to RIR1b protein
Os11g0112200	PRX131	Similar to Cationic peroxidase 1 precursor (EC 1.11.1.7) (PNPC1)	AT5G05340	PRX52	Peroxidase superfamily protein [Source:NCBI gene (formerly Entrezgene);Acc:830416]
Os11g0133800		Similar to zinc finger (DHHC type) family protein	AT3G56930	AT3G56930	DHHC-type zinc finger family protein [Source:NCBI gene (formerly Entrezgene);Acc:824860]
Os11g0181200		Hypothetical protein
Os11g0211800	OsDT11	Similar to Specific abundant protein-like protein 1
Os11g0240600		Alpha/beta hydrolase fold-3 domain containing protein	AT5G23530	CXE18	carboxyesterase 18 [Source:NCBI gene (formerly Entrezgene);Acc:832418]
Os11g0255500		Similar to Allyl alcohol dehydrogenase; NADP-dependent oxidoreductase-like protein	AT3G03080	AT3G03080	Zinc-binding dehydrogenase family protein [Source:NCBI gene (formerly Entrezgene);Acc:821128]
Os11g0282900		Hypothetical protein
Os11g0291475		Hypothetical protein
Os11g0454200	RAB16B	Dehydri	AT3G50980	XERO1	dehydrin xero 1 [Source:NCBI gene (formerly Entrezgene);Acc:824262]
Os11g0498600		Similar to HVA22 protein	AT5G50720	HVA22E	HVA22 homologue E [Source:NCBI gene (formerly Entrezgene);Acc:835144]
Os11g0591000		Similar to NB-ARC domain containing protein
Os11g0634800		Similar to Adenylyl-sulfate kinase	AT3G03900	APK3	adenosine-5'-phosphosulfate (APS) kinase 3 [Source:NCBI gene (formerly Entrezgene);Acc:821077]
Os11g0687200		Hypothetical conserved gene	AT3G54780	AT3G54780	Zinc finger (C3HC4-type RING finger) family protein [Source:NCBI gene (formerly Entrezgene);Acc:824643]
Os11g0699532		Hypothetical gene
Os12g0131400	OsFbox640	Hypothetical conserved gene	AT2G02360	PP2-B10	phloem protein 2-B10 [Source:NCBI gene (formerly Entrezgene);Acc:814767]
Os12g0150500	OsENODL23	Plastocyanin-like domain containing protein	AT2G32300	UCC1	uclacyanin 1 [Source:NCBI gene (formerly Entrezgene);Acc:817791]
Os12g0221400		Similar to cDNA clone:001-112-B09, full insert sequence
Os12g0268000	sl	Similar to Cytochrome P450 71A1 (EC 1.14.-.-) (CYPLXXIA1) (ARP-2)	AT4G31500	CYP83B1	cytochrome P450, family 83, subfamily B, polypeptide 1 [Source:NCBI gene (formerly Entrezgene);Acc:829277]
Os12g0431300		Six-bladed beta-propeller, TolB-like domain containing protein	AT1G21680	AT1G21680	DPP6 N-terminal domain-like protein [Source:NCBI gene (formerly Entrezgene);Acc:838770]
Os12g0431700		Hypothetical conserved gene	AT5G60710	AT5G60710	Zinc finger (C3HC4-type RING finger) family protein [Source:NCBI gene (formerly Entrezgene);Acc:836192]
Os12g0512800	OsCYP71E5	Cytochrome P450 71E1 (EC 1.14.13.68) (4-hydroxyphenylacetaldehyde oxime monooxygenase)	AT1G13080	CYP71B2	cytochrome P450, family 71, subfamily B, polypeptide 2 [Source:NCBI gene (formerly Entrezgene);Acc:837865]
Os12g0514300		Similar to UPF0497 membrane protein 9	AT2G35760	AT2G35760	Uncharacterized protein family (UPF0497) [Source:NCBI gene (formerly Entrezgene);Acc:818148]
Os12g0573600		Similar to predicted protein	AT2G39705	RTFL8	ROTUNDIFOLIA like 8 [Source:NCBI gene (formerly Entrezgene);Acc:818554]
Os12g0594000	OsWD40-198	WD40 repeat-like domain containing protein	AT3G18950	AT3G18950	Transducin/WD40 repeat-like superfamily protein [Source:NCBI gene (formerly Entrezgene);Acc:821427]
Os12g0610800		Uncharacterised protein family UPF0497, trans-membrane plant subgroup domain containing protein	AT5G44550	AT5G44550	Uncharacterized protein family (UPF0497) [Source:NCBI gene (formerly Entrezgene);Acc:834482]
Os12g0630600		Carbohydrate/puine kinase, PfkB, conserved site containing protein

## Sheet: Drought_Resistant-score_up
Os-Gene stable ID	Os-Gene name	Os-Gene description	At-Gene stable ID	At-Gene name	At-Gene description
Os01g0846300	OsPP15	Similar to Protein phosphatase 2C	AT1G07430	HAI2	highly ABA-induced PP2C protein 2 [Source:NCBI gene (formerly Entrezgene);Acc:837255]
Os03g0718800		Similar to Physical impedance induced protein	AT4G12470	AZI1	azelaic acid induced 1 [Source:NCBI gene (formerly Entrezgene);Acc:826859]
Os10g0173000		Conserved hypothetical protein
Os01g0863300		Similar to MCB2 protein	AT5G04760	AT5G04760	Duplicated homeodomain-like superfamily protein [Source:NCBI gene (formerly Entrezgene);Acc:830354]
Os07g0687900	wsi76	WSI76 protein induced by water stress	AT1G56600	GolS2	galactinol synthase 2 [Source:NCBI gene (formerly Entrezgene);Acc:842114]
Os09g0325700	PP2C1	Protein phosphatase 2C, Abiotic stress response, Early panicle developmen	AT2G29380	HAI3	highly ABA-induced PP2C protein 3 [Source:NCBI gene (formerly Entrezgene);Acc:817487]
Os01g0256500		Similar to ZnI
Os01g0915000		Protein of unknown function DUF506, plant family protein	AT3G07350	F21O3.6
Os02g0527200		Similar to OSIGBa0142C11.2 protein	AT2G27830	AT2G27830
Os02g0649300	HOX24	HD-ZIP I protein, Transcription activator, Stress response, Panicle developmen	AT2G46680	HB-7	homeobox 7 [Source:NCBI gene (formerly Entrezgene);Acc:819280]
Os03g0286900	OsRCI2-5	RCI2 (rare cold-inducible 2) family protein, Drought resistanc	AT2G38905	AT2G38905	Low temperature and salt responsive protein family [Source:NCBI gene (formerly Entrezgene);Acc:818475]
Os05g0195200	C3H35	CCCH-tandem zinc finger protein, Photomorphogenesis and ABA responses, Abiotic stress toleranc	AT4G29190	OZF2	Zinc finger C-x8-C-x5-C-x3-H type family protein [Source:NCBI gene (formerly Entrezgene);Acc:829040]
Os05g0550600	OsLTP2.5	Similar to Nonspecific lipid-transfer protein 2 (nsLTP2) (7 kDa lipid transfer protein)	AT3G18280	AT3G18280	Bifunctional inhibitor/lipid-transfer protein/seed storage 2S albumin superfamily protein [Source:NCBI gene (formerly Entrezgene);Acc:821356]
Os09g0478600		Zinc finger, RING/FYVE/PHD-type domain containing protein	AT2G04240	XERICO	RING/U-box superfamily protein [Source:NCBI gene (formerly Entrezgene);Acc:814962]
Os09g0486500	SAP1	A20/AN1 zinc-finger protein, Response to multiple biotic stresses, Regulation of abiotic stress response	AT3G12630	SAP5
Os11g0454200	RAB16B	Dehydri	AT3G50980	XERO1	dehydrin xero 1 [Source:NCBI gene (formerly Entrezgene);Acc:824262]
Os12g0242500		Conserved hypothetical protein	AT3G48510	AT3G48510	AtIII18x5-like protein [Source:NCBI gene (formerly Entrezgene);Acc:824010]
Os01g0658900	OsBZ8	OSBZ8	AT2G46270	GBF3	G-box binding factor 3 [Source:NCBI gene (formerly Entrezgene);Acc:819235]
Os01g0699400		Serine/threonine protein kinase domain containing protein	AT4G26890	MAPKKK16	mitogen-activated protein kinase kinase kinase 16 [Source:NCBI gene (formerly Entrezgene);Acc:828796]
Os02g0629000		Protein of unknown function DUF584 family protein	AT3G45210	AT3G45210	transcription initiation factor TFIID subunit (Protein of unknown function, DUF584) [Source:NCBI gene (formerly Entrezgene);Acc:823657]
Os02g0824500	OsREM1.1	Similar to Remorin	AT5G23750	AT5G23750	Remorin family protein [Source:NCBI gene (formerly Entrezgene);Acc:832440]
Os03g0268600	OsPP2C30	Similar to Protein phosphatase type 2C	AT1G07430	HAI2	highly ABA-induced PP2C protein 2 [Source:NCBI gene (formerly Entrezgene);Acc:837255]
Os04g0511200	EFA27	EFA27 for EF hand, abscisic acid, 27kD	AT2G33380	RD20	Caleosin-related family protein [Source:NCBI gene (formerly Entrezgene);Acc:817901]
Os05g0457200	OsPP2C49	Similar to protein phosphatase 2C	AT3G11410	PP2CA	protein phosphatase 2CA [Source:NCBI gene (formerly Entrezgene);Acc:820314]
Os05g0524100		Conserved hypothetical protein
Os05g0537400	OsPP2C50	Similar to Protein phosphatase 2C	AT1G72770	HAB1	HYPERSENSITIVE TO ABA1 [Source:NCBI gene (formerly Entrezgene);Acc:843609]
Os06g0498800	OsMFT1	Similar to MOTHER of FT and TF1 protein	AT1G18100	E12A11	PEBP (phosphatidylethanolamine-binding protein) family protein [Source:NCBI gene (formerly Entrezgene);Acc:838390]
Os06g0553100	HSfC2b	Similar to Heat stress transcription factor C-2b	AT3G24520	HSFC1	heat shock transcription factor C1 [Source:NCBI gene (formerly Entrezgene);Acc:822047]
Os07g0563400		Protein of unknown function DUF761, plant family protein	AT1G61260	AT1G61260	cotton fiber (DUF761) [Source:NCBI gene (formerly Entrezgene);Acc:842420]
Os08g0110600		Protein of unknown function DUF1442 domain containing protein	AT3G60780	AT3G60780
Os09g0418000	OsCIPK16	Similar to CBL-interacting protein kinase 16	AT5G10930	CIPK5	CBL-interacting protein kinase 5 [Source:NCBI gene (formerly Entrezgene);Acc:830960]
Os10g0492900		Similar to alpha-galactosidase	AT5G08380	AGAL1	alpha-galactosidase 1 [Source:NCBI gene (formerly Entrezgene);Acc:830736]
Os11g0454000	RAB21	Dehydrin RAB 16C	AT3G50980	XERO1	dehydrin xero 1 [Source:NCBI gene (formerly Entrezgene);Acc:824262]
Os11g0454300	Rab16A	Similar to Water-stress inducible protein RAB21	AT5G66400	RAB18	Dehydrin family protein [Source:NCBI gene (formerly Entrezgene);Acc:836772]
Os12g0187800	OsEnS-148	Conserved hypothetical protein
Os01g0192300	OsMYB1R1	Similar to I-box binding factor (Fragment)	AT5G56840	AT5G56840	myb-like transcription factor family protein [Source:NCBI gene (formerly Entrezgene);Acc:835786]
Os01g0511100		UspA domain containing protein	AT1G68300	AT1G68300	Adenine nucleotide alpha hydrolases-like superfamily protein [Source:NCBI gene (formerly Entrezgene);Acc:843159]
Os01g0747300		Similar to Plant-specific domain TIGR01615 family protein	AT4G32480	AT4G32480	sugar phosphate exchanger, putative (DUF506) [Source:NCBI gene (formerly Entrezgene);Acc:829383]
Os02g0766700	BZIP23	bZIP transcription factor, Regulation of ABA signaling and biosynthesis, Drought resistanc	AT1G45249	ABF2	abscisic acid responsive elements-binding factor 2 [Source:NCBI gene (formerly Entrezgene);Acc:841095]
Os03g0327600		Ricin B-related lectin domain containing protein	AT2G39050	EULS3	hydroxyproline-rich glycoprotein family protein [Source:NCBI gene (formerly Entrezgene);Acc:818491]
Os04g0571300	OsFbox228	Cyclin-like F-box domain containing protein	AT3G61060	PP2-A13	phloem protein 2-A13 [Source:NCBI gene (formerly Entrezgene);Acc:825278]
Os04g0589800	OsLEA1	Late embryogenesis abundant (LEA) group 1 family protein	AT2G35300	LEA18	Late embryosis abundant protein, group 1 protein [Source:NCBI gene (formerly Entrezgene);Acc:818097]
Os05g0195101		Non-protein coding transcript
Os05g0494600	Os_F0757	Similar to Circadian clock coupling factor ZGT	AT3G63060	EDL3	EID1-like 3 [Source:NCBI gene (formerly Entrezgene);Acc:825481]
Os05g0542500	OsLEA3-1	Similar to Isoform 2 of Late embryogenesis abundant protein, group 3	AT1G52690	LEA7	Late embryosis abundant protein (LEA) family protein [Source:NCBI gene (formerly Entrezgene);Acc:841701]
Os05g0569300	OsbZIP45	Similar to G-box binding factor 1	AT2G46270	GBF3	G-box binding factor 3 [Source:NCBI gene (formerly Entrezgene);Acc:819235]
Os06g0651200		Conserved hypothetical protein
Os06g0681200	OsENODL18	Cupredoxin domain containing protein	AT3G20570	ENODL9	early nodulin-like protein 9 [Source:NCBI gene (formerly Entrezgene);Acc:821604]
Os07g0147550	OsPsbR2	Similar to Photosystem II 10 kDa polypeptide, chloroplast	AT1G79040	PSBR	photosystem II subunit R [Source:NCBI gene (formerly Entrezgene);Acc:844245]
Os09g0378700	OsPUB6	Similar to ubiquitin-protein ligase	AT1G60190	PUB19	ARM repeat superfamily protein [Source:NCBI gene (formerly Entrezgene);Acc:842314]
Os10g0542400		Expansin/Lol pI family protein	AT3G45970	EXLA1	expansin-like A1 [Source:NCBI gene (formerly Entrezgene);Acc:823740]
Os12g0123700	NAC131	NAC domain containing transcription factor, Abiotic and biotic stress respons	AT1G69490	NAP	NAC-like, activated by AP3/PI [Source:NCBI gene (formerly Entrezgene);Acc:843282]
Os12g0147200		Conserved hypothetical protein	AT3G10020	AT3G10020	plant/protein [Source:NCBI gene (formerly Entrezgene);Acc:820163]
Os12g0428000	OsStr7	Similar to senescence-associated protein DIN1	AT5G66170	STR18	sulfurtransferase 18 [Source:NCBI gene (formerly Entrezgene);Acc:836749]
Os01g0124650	RBBI2-3	Hypothetical conserved gene
Os01g0151600		Conserved hypothetical protein	AT5G59960	AT5G59960	K-stimulated pyrophosphate-energized sodium pump protein [Source:NCBI gene (formerly Entrezgene);Acc:836118]
Os01g0583100	OsPP2C06/OsABI2	Similar to Protein phosphatase 2C	AT1G17550	HAB2	homology to ABI2 [Source:NCBI gene (formerly Entrezgene);Acc:838330]
Os02g0162600		Conserved hypothetical protein
Os02g0513100	OsSWEET15	Similar to MtN3 protein precursor	AT3G48740	SWEET11	Nodulin MtN3 family protein [Source:NCBI gene (formerly Entrezgene);Acc:824035]
Os02g0592833		Protein of unknown function DUF581 family protein	AT5G49120	AT5G49120	DUF581 family protein, putative (DUF581) [Source:NCBI gene (formerly Entrezgene);Acc:834971]
Os03g0125100	DSM2	Beta-carotene hydroxylase, Drought and oxidative stress resistanc	AT4G25700	BETA-OHASE 1	beta-hydroxylase 1 [Source:NCBI gene (formerly Entrezgene);Acc:828675]
Os03g0305400		UspA domain containing protein	AT3G62550	AT3G62550	Adenine nucleotide alpha hydrolases-like superfamily protein [Source:NCBI gene (formerly Entrezgene);Acc:825429]
Os03g0645900	OsNCED1	Carotenoid oxygenase family protein	AT3G14440	NCED3	nine-cis-epoxycarotenoid dioxygenase 3 [Source:NCBI gene (formerly Entrezgene);Acc:820667]
Os03g0696300	OSHAP2D	Similar to Nuclear transcription factor Y subunit A-1	AT5G12840	NF-YA1	nuclear factor Y, subunit A1 [Source:NCBI gene (formerly Entrezgene);Acc:831124]
Os04g0244800		Heavy metal transport/detoxification protein domain containing protein	AT4G38580	FP6	farnesylated protein 6 [Source:NCBI gene (formerly Entrezgene);Acc:830015]
Os04g0415800	OsLTPd6	Similar to OSIGBa0092M08.2 protein	AT5G05960	AT5G05960	Bifunctional inhibitor/lipid-transfer protein/seed storage 2S albumin superfamily protein [Source:NCBI gene (formerly Entrezgene);Acc:830481]
Os05g0171200		Embryo-specific 3 family protein	AT2G41475	AT2G41475	Embryo-specific protein 3, (ATS3) [Source:NCBI gene (formerly Entrezgene);Acc:6240499]
Os06g0166400	OsERF#007	Similar to TINY-like protein (AP2 domain containing protein RAP2.10) (Fragment)	AT2G23340	DEAR3	DREB and EAR motif protein 3 [Source:NCBI gene (formerly Entrezgene);Acc:816866]
Os06g0246500		Similar to Pyruvate dehydrogenase E1 alpha subunit (EC 1.2.4.1)	AT1G24180	IAR4	Thiamin diphosphate-binding fold (THDP-binding) superfamily protein [Source:NCBI gene (formerly Entrezgene);Acc:839031]
Os07g0209100		Similar to Seed imbibition protein (Fragment)	AT3G57520	SIP2	seed imbibition 2 [Source:NCBI gene (formerly Entrezgene);Acc:824919]
Os07g0602900		Protein of unknown function DUF1675 domain containing protein	AT1G13740	AFP2	ABI five binding protein 2 [Source:NCBI gene (formerly Entrezgene);Acc:837934]
Os09g0455300	OsbHLH120	Similar to INDEHISCENT protein	AT3G50330	HEC2	basic helix-loop-helix (bHLH) DNA-binding superfamily protein [Source:NCBI gene (formerly Entrezgene);Acc:824195]
Os09g0532000	SGR	Senescence-inducible chloroplast protein, Activation of the chlorophll-degrading pathway during leaf senescenc	AT4G22920	NYE1	non-yellowing 1 [Source:NCBI gene (formerly Entrezgene);Acc:828391]
Os09g0555500	OsPSY	Similar to Chloroplast phytoene synthase 3	AT5G17230	PSY	PHYTOENE SYNTHASE [Source:NCBI gene (formerly Entrezgene);Acc:831587]
Os09g0572400	OsABCF5	Similar to Abcf2-prov protein	AT5G60790	ABCF1	ABC transporter family protein [Source:NCBI gene (formerly Entrezgene);Acc:836200]
Os01g0159000	OsDOG1L-2	Similar to cDNA clone:J023049H21, full insert sequence	AT3G14880	AT3G14880	transcription factor-like protein [Source:NCBI gene (formerly Entrezgene);Acc:820717]
Os01g0214500		Conserved hypothetical protein	AT2G31090	AT2G31090	transmembrane protein [Source:NCBI gene (formerly Entrezgene);Acc:817665]
Os01g0654400		Similar to Salt tolerant correlative protein	AT2G21820	AT2G21820	seed maturation protein [Source:NCBI gene (formerly Entrezgene);Acc:816718]
Os01g0705200	OsLEA14	Late embryogenesis abundant protein repeat containing protein	AT3G15670	AT3G15670	Late embryosis abundant protein (LEA) family protein [Source:NCBI gene (formerly Entrezgene);Acc:820810]
Os01g0741900	IAA6	Auxin-responsive protein, Drought tolerance, Control of tiller outgrowt	AT3G16500	PAP1	phytochrome-associated protein 1 [Source:NCBI gene (formerly Entrezgene);Acc:820898]
Os01g0900800	OsbHLH109	Helix-loop-helix DNA-binding domain containing protein	AT1G05805	AT1G05805	basic helix-loop-helix (bHLH) DNA-binding superfamily protein [Source:NCBI gene (formerly Entrezgene);Acc:837090]
Os01g0962100		Conserved hypothetical protein	AT5G45310	AT5G45310	coiled-coil protein [Source:NCBI gene (formerly Entrezgene);Acc:834567]
Os02g0196800		Similar to Fumarylacetoacetase (Fragment)	AT1G12050	AT1G12050	fumarylacetoacetase [Source:NCBI gene (formerly Entrezgene);Acc:837757]
Os03g0130300	DEFL8	Similar to Cp-thionin	AT2G02100	LCR69	low-molecular-weight cysteine-rich 69 [Source:NCBI gene (formerly Entrezgene);Acc:814741]
Os03g0161500		EGF domain containing protein	AT4G14746	AT4G14746	neurogenic locus notch-like protein [Source:NCBI gene (formerly Entrezgene);Acc:827129]
Os03g0341300	OsSWEET16	Similar to Cytochrome c oxidoreductase	AT4G15920	SWEET17	Nodulin MtN3 family protein [Source:NCBI gene (formerly Entrezgene);Acc:827274]
Os03g0709300	OsUCL9	Similar to Chemocyanin precursor (Basic blue protein) (Plantacyanin)	AT2G02850	ARPN	plantacyanin [Source:NCBI gene (formerly Entrezgene);Acc:814816]
Os03g0723400	OsEnS-53	Similar to UFG2	AT5G66780	AT5G66780	late embryosis abundant protein [Source:NCBI gene (formerly Entrezgene);Acc:836811]
Os03g0805100		Similar to Squalene synthase (EC 2.5.1.21)	AT4G34640	SQS1	squalene synthase 1 [Source:NCBI gene (formerly Entrezgene);Acc:829616]
Os04g0605500	ACA11	P-type IIB Ca(2+) ATPase, Stress toleranc	AT5G57110	ACA8	autoinhibited Ca2+ -ATPase [Source:NCBI gene (formerly Entrezgene);Acc:835815]
Os06g0127100	OsDREB1C	Dehydration-responsive element-binding protein 1C	AT4G25480	DREB1A	dehydration response element B1A [Source:NCBI gene (formerly Entrezgene);Acc:828652]
Os06g0223700		Protein of unknown function DUF581 family protein	AT1G78020	AT1G78020	senescence-associated family protein, putative (DUF581) [Source:NCBI gene (formerly Entrezgene);Acc:844137]
Os06g0335975		Similar to Xet3 protein	AT4G25810	XTR6	xyloglucan endotransglycosylase 6 [Source:NCBI gene (formerly Entrezgene);Acc:828686]
Os06g0683100		NAD(P)-binding domain containing protein	AT4G27250	AT4G27250	NAD(P)-binding Rossmann-fold superfamily protein [Source:NCBI gene (formerly Entrezgene);Acc:828833]
Os07g0604000		Similar to 6-phosphogluconolactonase-like protein	AT1G13700	PGL1	6-phosphogluconolactonase 1 [Source:NCBI gene (formerly Entrezgene);Acc:837931]
Os07g0666900	NHX1	Vacuolar Na+/H+ antiporter, Salt toleranc	AT3G05030	NHX2	sodium hydrogen exchanger 2 [Source:NCBI gene (formerly Entrezgene);Acc:819665]
Os07g0684800	ONAC015	Similar to NAM / CUC2-like protein	AT5G18270	ANAC087	NAC domain containing protein 87 [Source:NCBI gene (formerly Entrezgene);Acc:831945]
Os08g0327700	OsLEA4	Late embryogenesis abundant (LEA) group 1 family protein	AT5G06760	LEA4-5	Late Embryosis Abundant 4-5 [Source:NCBI gene (formerly Entrezgene);Acc:830565]
Os08g0492500	OsRHP1	Zinc finger, RING/FYVE/PHD-type domain containing protein	AT2G04240	XERICO	RING/U-box superfamily protein [Source:NCBI gene (formerly Entrezgene);Acc:814962]
Os09g0109600	OsDSSR1	Small peptide, Drought toleranc
Os09g0442100	OsRLCK272	Protein kinase, core domain containing protein	AT2G05940	RIPK	Protein kinase superfamily protein [Source:NCBI gene (formerly Entrezgene);Acc:815147]
Os10g0465700	OsSTA246	Similar to Beta-amylase PCT-BMYI (EC 3.2.1.2)	AT3G23920	BAM1	beta-amylase 1 [Source:NCBI gene (formerly Entrezgene);Acc:821975]
Os11g0126900	NAC122	NAC-domain protein, Drought toleranc	AT1G69490	NAP	NAC-like, activated by AP3/PI [Source:NCBI gene (formerly Entrezgene);Acc:843282]
Os11g0444900		Octicosapeptide/Phox/Bem1p domain containing protein	AT3G26510	AT3G26510	Octicosapeptide/Phox/Bem1p family protein [Source:NCBI gene (formerly Entrezgene);Acc:822258]
Os12g0478200	OsABA45	Hypothetical protein	AT5G13200	AT5G13200	GRAM domain family protein [Source:NCBI gene (formerly Entrezgene);Acc:831159]
Os12g0594000	OsWD40-198	WD40 repeat-like domain containing protein	AT3G18950	AT3G18950	Transducin/WD40 repeat-like superfamily protein [Source:NCBI gene (formerly Entrezgene);Acc:821427]
Os01g0200300	Oshox29	Similar to Homeobox-leucine zipper protein HOX29	AT1G52150	ATHB-15	Homeobox-leucine zipper family protein / lipid-binding START domain-containing protein [Source:NCBI gene (formerly Entrezgene);Acc:841645]
Os01g0253900		Similar to triacylglycerol lipase	AT1G02660	AT1G02660	alpha/beta-Hydrolases superfamily protein [Source:NCBI gene (formerly Entrezgene);Acc:839544]
Os01g0284900		Conserved hypothetical protein	AT4G01670	AT4G01670
Os01g0727700	OsS40-10	Hypothetical conserved gene	AT1G29640	AT1G29640	senescence regulator (Protein of unknown function, DUF584) [Source:NCBI gene (formerly Entrezgene);Acc:839841]
Os01g0794400		Thioredoxin domain 2 containing protein	AT1G60420	AT1G60420	DC1 domain-containing protein [Source:NCBI gene (formerly Entrezgene);Acc:842337]
Os01g0846400		Conserved hypothetical protein
Os01g0849000	OsLTPd5	Hypothetical protein	AT5G05960	AT5G05960	Bifunctional inhibitor/lipid-transfer protein/seed storage 2S albumin superfamily protein [Source:NCBI gene (formerly Entrezgene);Acc:830481]
Os01g0867300	BZIP12	bZIP transcription factor, Abiotic stress response, ABA signaling, Suppressor of floral transition upon drought stres	AT5G44080	AT5G44080	Basic-leucine zipper (bZIP) transcription factor family protein [Source:NCBI gene (formerly Entrezgene);Acc:834431]
Os03g0270000		Protein of unknown function DUF296 domain containing protein	AT1G76500	SOB3	Putative AT-hook DNA-binding family protein [Source:NCBI gene (formerly Entrezgene);Acc:843983]
Os03g0351300		Similar to beta-amylase	AT5G18670	BMY3	beta-amylase 3 [Source:NCBI gene (formerly Entrezgene);Acc:831985]
Os03g0701200		Similar to Sugar-starvation induced protein (Fragment)	AT2G32150	AT2G32150	Haloacid dehalogenase-like hydrolase (HAD) superfamily protein [Source:NCBI gene (formerly Entrezgene);Acc:817774]
Os03g0729000		Similar to Peptidase, M50 family	AT1G17870	EGY3	ethylene-dependent gravitropism-deficient and yellow-green-like 3 [Source:NCBI gene (formerly Entrezgene);Acc:838366]
Os03g0767800	Oscor413-pm1	Cold acclimation WCOR413 family protein	AT3G50830	COR413-PM2	cold-regulated 413-plasma membrane 2 [Source:NCBI gene (formerly Entrezgene);Acc:824247]
Os03g0820300	ZFP182	TFIIIA-type zinc finger protein, Transcription activator, Abiotic stress toleranc	AT5G59820	RHL41	C2H2-type zinc finger family protein [Source:NCBI gene (formerly Entrezgene);Acc:836103]
Os03g0820500	OsADF3	Actin depolymerizing factor, Actin-binding protein, Abiotic stress respons	AT5G59890	ADF4	actin depolymerizing factor 4 [Source:NCBI gene (formerly Entrezgene);Acc:836111]
Os03g0826900	OsEnS-58	Conserved hypothetical protein
Os04g0167875		Protein phosphatase 2C-like domain containing protein	AT5G51760	AHG1	Protein phosphatase 2C family protein [Source:NCBI gene (formerly Entrezgene);Acc:835250]
Os05g0130100		Hypothetical conserved gene	AT1G70520	CRK2	cysteine-rich RLK (RECEPTOR-like protein kinase) 2 [Source:NCBI gene (formerly Entrezgene);Acc:843389]
Os05g0170200		Similar to Universal stress protein	AT3G17020	AT3G17020	Adenine nucleotide alpha hydrolases-like superfamily protein [Source:NCBI gene (formerly Entrezgene);Acc:820958]
Os05g0171900	OsGLYI6	Glyoxalase/bleomycin resistance protein/dioxygenase domain containing protein	AT1G80160	GLYI7	Lactoylglutathione lyase / glyoxalase I family protein [Source:NCBI gene (formerly Entrezgene);Acc:844356]
Os05g0344200		Conserved hypothetical protein
Os05g0461600		Similar to SIK1 protein (Nucleolar protein NOP56)
Os05g0573300		Similar to CTP synthase 1 (EC 6.3.4.2) (UTP--ammonia ligase 1) (CTP synthetase 1)	AT1G30820	AT1G30820	CTP synthase family protein [Source:NCBI gene (formerly Entrezgene);Acc:839964]
Os05g0595100	OsUGE1	Uridine-diphospho-(UDP)-glucose 4-epimerase, Cell wall carbohydrate partitioning during nitrogen (N) limitatio	AT4G10960	UGE5	UDP-D-glucose/UDP-D-galactose 4-epimerase 5 [Source:NCBI gene (formerly Entrezgene);Acc:826696]
Os06g0698300	OsPP2C59	Protein phosphatase 2C family protein	AT4G31750	WIN2	HOPW1-1-interacting 2 [Source:NCBI gene (formerly Entrezgene);Acc:829303]
Os07g0164800		Conserved hypothetical protein
Os07g0618400		Similar to Leucine-rich repeat transmembrane protein kinase 1 (Fragment)	AT3G14350	SRF7	STRUBBELIG-receptor family 7 [Source:NCBI gene (formerly Entrezgene);Acc:820655]
Os08g0205800		Hypothetical conserved gene
Os08g0385000		Similar to seed maturation protein PM41	AT2G21820	AT2G21820	seed maturation protein [Source:NCBI gene (formerly Entrezgene);Acc:816718]
Os08g0408500	OsERF#048	Pathogenesis-related transcriptional factor and ERF domain containing protein	AT1G78080	RAP2.4	related to AP2 4 [Source:NCBI gene (formerly Entrezgene);Acc:844143]
Os08g0425800		Similar to DRP2 protein (Fragment)	AT5G16550	AT5G16550	voltage-dependent L-type calcium channel subunit [Source:NCBI gene (formerly Entrezgene);Acc:831517]
Os09g0400700		Conserved hypothetical protein
Os09g0425200		Conserved hypothetical protein
Os10g0450800		Hypothetical protein
Os10g0505900		Conserved hypothetical protein
Os12g0112000	Pox	Similar to Peroxidase precursor (EC 1.11.1.7) (Fragment)	AT5G05340	PRX52	Peroxidase superfamily protein [Source:NCBI gene (formerly Entrezgene);Acc:830416]
Os12g0230600		Protein of unknown function DUF1685 family protein	AT2G31560	AT2G31560	signal transducer/transcription protein, putative (DUF1685) [Source:NCBI gene (formerly Entrezgene);Acc:817714]
Os12g0582800	OsOSCA2.4	Protein of unknown function DUF221 domain containing protein	AT3G01100	HYP1
Os01g0130000	OsMTP9	Cation efflux protein family protein	AT1G79520	AT1G79520	Cation efflux family protein [Source:NCBI gene (formerly Entrezgene);Acc:844290]
Os01g0192000	DOS	CCCH-type zinc finger protein, Negative regulator for leaf senescenc	AT2G19810	OZF1	CCCH-type zinc finger family protein [Source:NCBI gene (formerly Entrezgene);Acc:816500]
Os01g0303600	OsRFPV-1	Zinc finger, RING/FYVE/PHD-type domain containing protein	AT1G02610	AT1G02610	RING/FYVE/PHD zinc finger superfamily protein [Source:NCBI gene (formerly Entrezgene);Acc:837915]
Os01g0571300	OsHsfA7	Similar to Heat shock transcription factor 31 (Fragment)	AT2G26150	HSFA2	heat shock transcription factor A2 [Source:NCBI gene (formerly Entrezgene);Acc:817155]
Os01g0644000		Twin-arginine translocation pathway signal domain containing protein
Os01g0711500	OsCBL10	Calcineurin B-like protein, Calcium sensor, Flooding response during seed germinatio	AT4G33000	CBL10	calcineurin B-like protein 10 [Source:NCBI gene (formerly Entrezgene);Acc:829437]
Os01g0846450	HESO1	Hypothetical conserved gene	AT2G39740	HESO1	Nucleotidyltransferase family protein [Source:NCBI gene (formerly Entrezgene);Acc:818559]
Os01g0869900	SAPK4	Serine/threonine protein kinase, Hyperosmotic stress respons	AT1G10940	SNRK2.4	Protein kinase superfamily protein [Source:NCBI gene (formerly Entrezgene);Acc:837637]
Os02g0526400	ClpD1	Similar to ATP-dependent Clp protease ATP-binding subunit	AT5G51070	ERD1	Clp ATPase [Source:NCBI gene (formerly Entrezgene);Acc:835180]
Os02g0669100	LIP9	Dehydrin family protein	AT1G20440	COR47	cold-regulated 47 [Source:NCBI gene (formerly Entrezgene);Acc:838632]
Os02g0733900		Conserved hypothetical protein
Os02g0759400	OsRING-1	Zinc finger, RING/FYVE/PHD-type domain containing protein	AT3G05200	ATL6	RING/U-box superfamily protein [Source:NCBI gene (formerly Entrezgene);Acc:819684]
Os03g0118450		Non-protein coding transcript
Os03g0214200	MODD	Mediator of OsbZIP46 deactivation and degradation, Negative regulation of ABA signaling and drought toleranc	AT1G13740	AFP2	ABI five binding protein 2 [Source:NCBI gene (formerly Entrezgene);Acc:837934]
Os03g0231000	Oshox19	Conserved hypothetical protein
Os03g0244200		Similar to thaumatin-like protein 1	AT1G20030	AT1G20030	Pathosis-related thaumatin superfamily protein [Source:NCBI gene (formerly Entrezgene);Acc:838592]
Os03g0316200	OsGolS1	Similar to Galactinol synthase (Fragment)	AT2G47180	GolS1	galactinol synthase 1 [Source:NCBI gene (formerly Entrezgene);Acc:819331]
Os03g0623100	OsEnS-49	Conserved hypothetical protein
Os03g0624300		Conserved hypothetical protein
Os03g0817200	OsANT2	Amino acid transporter, transmembrane domain containing protein	AT3G11900	ANT1	aromatic and neutral transporter 1 [Source:NCBI gene (formerly Entrezgene);Acc:820363]
Os03g0818100		Histidine acid phosphatase family protein	AT1G09870	AT1G09870	histidine acid phosphatase family protein [Source:NCBI gene (formerly Entrezgene);Acc:837519]
Os03g0826800		Conserved hypothetical protein
Os04g0586100		Protein of unknown function DUF581 family protein	AT4G17670	AT4G17670	senescence-associated family protein (DUF581) [Source:NCBI gene (formerly Entrezgene);Acc:827487]
Os04g0623300	PAO3	Polyamine oxidase, Seed germinatio	AT2G43020	PAO2	polyamine oxidase 2 [Source:NCBI gene (formerly Entrezgene);Acc:818904]
Os04g0635400		Conserved hypothetical protein
Os05g0122700	OsRCI2-7	Similar to Low-temperature induced protein lt101.2	AT2G38905	AT2G38905	Low temperature and salt responsive protein family [Source:NCBI gene (formerly Entrezgene);Acc:818475]
Os05g0449600		Similar to glycosyl hydrolase family 3 protein	AT3G47000	AT3G47000	Glycosyl hydrolase family protein [Source:NCBI gene (formerly Entrezgene);Acc:823853]
Os05g0455500	OsP5CS	Similar to Delta-1-pyrroline-5-carboxylate synthetase	AT3G55610	P5CS2	delta 1-pyrroline-5-carboxylate synthase 2 [Source:NCBI gene (formerly Entrezgene);Acc:824727]
Os05g0496000		Conserved hypothetical protein	AT5G04000	AT5G04000
Os06g0668200	PGK	Similar to Phosphoglycerate kinase, cytosolic (EC 2.7.2.3)	AT1G79550	PGK	phosphoglycerate kinase [Source:NCBI gene (formerly Entrezgene);Acc:844293]
Os07g0418600	OsRePRP2.2	Proline-rich glycoprotein, ABA-dependent inhibition of root growt
Os07g0564200		Conserved hypothetical protein	AT1G52855	AT1G52855
Os07g0683200	ONAC103	Similar to NAC domain transcription factor	AT3G04070	NAC047	NAC domain containing protein 47 [Source:NCBI gene (formerly Entrezgene);Acc:819562]
Os08g0542700		Ankyrin repeat containing protein	AT2G31820	AT2G31820	Ankyrin repeat family protein [Source:NCBI gene (formerly Entrezgene);Acc:817739]
Os09g0397300		HAD-superfamily hydrolase subfamily IIB protein	AT1G68020	ATTPS6	UDP-Glycosyltransferase / trehalose-phosphatase family protein [Source:NCBI gene (formerly Entrezgene);Acc:843130]
Os09g0426000	OsUMAMIT13	Protein of unknown function DUF6, transmembrane domain containing protein	AT4G30420	UMAMIT34	nodulin MtN21 /EamA-like transporter family protein [Source:NCBI gene (formerly Entrezgene);Acc:829165]
Os09g0539000		Hypothetical conserved gene
Os10g0481000	OsS40-8	Hypothetical conserved gene	AT5G60680	AT5G60680	transcription initiation factor TFIID subunit (Protein of unknown function, DUF584) [Source:NCBI gene (formerly Entrezgene);Acc:836189]
Os11g0451700	OsLEA25	Similar to Dehydrin DHN1 (M3) (RAB-17 protein)	AT3G50980	XERO1	dehydrin xero 1 [Source:NCBI gene (formerly Entrezgene);Acc:824262]
Os01g0241000		Conserved hypothetical protein	AT2G42760	AT2G42760	DUF1685 family protein [Source:NCBI gene (formerly Entrezgene);Acc:818876]
Os01g0242600	OsNTMC2T6.1	C2 calcium-dependent membrane targeting domain containing protein	AT1G53590	NTMC2T6.1	Calcium-dependent lipid-binding (CaLB domain) family protein [Source:NCBI gene (formerly Entrezgene);Acc:841794]
Os01g0644200		Similar to Little protein 1	AT3G03341	AT3G03341	cold-regulated protein [Source:NCBI gene (formerly Entrezgene);Acc:6240770]
Os01g0700000		Conserved hypothetical protein
Os01g0757600		Similar to Myosin heavy chain-like protein (Fragment)	AT1G78430	RIP4	ROP interactive partner 2 [Source:NCBI gene (formerly Entrezgene);Acc:844179]
Os01g0769000		Topoisomerase II-associated protein PAT1 domain containing protein	AT3G22270	AT3G22270	Topoisomerase II-associated protein PAT1 [Source:NCBI gene (formerly Entrezgene);Acc:821797]
Os01g0860601		Similar to Ferredoxin, root R-B1	AT2G27510	FD3	ferredoxin 3 [Source:NCBI gene (formerly Entrezgene);Acc:817297]
Os01g0874300	R2R3-MYB	Similar to MybHv5 (Fragment)	AT4G38620	MYB4	myb domain protein 4 [Source:NCBI gene (formerly Entrezgene);Acc:830018]
Os02g0736400	OsDHODH1	Aldolase-type TIM barrel domain containing protein	AT3G17810	PYD1	pyrimidine 1 [Source:NCBI gene (formerly Entrezgene);Acc:821049]
Os02g0753800	ANN2	Calcium-binding protein, Annexin, Heat and drought stress toleranc	AT5G10230	ANNAT7	annexin 7 [Source:NCBI gene (formerly Entrezgene);Acc:830887]
Os02g0762600	SGL1	SG1 (SHORT GRAIN1)-related protein, Brassinosteroid signaling, Regulation of seed and panicle developmen	AT5G66800	AT5G66800	membrane-associated kinase regulator-like protein [Source:NCBI gene (formerly Entrezgene);Acc:836813]
Os02g0805100	OsIAA9	Similar to Auxin-responsive protein IAA12 (Indoleacetic acid-induced protein 12) (BODENLOS protein)	AT3G23030	IAA2	indole-3-acetic acid inducible 2 [Source:NCBI gene (formerly Entrezgene);Acc:821877]
Os02g0818000	OsCBSX3	Similar to Brown planthopper-induced resistance protein 1
Os03g0324900		Zinc finger, RING/FYVE/PHD-type domain containing protein	AT1G55530	AT1G55530	RING/U-box superfamily protein [Source:NCBI gene (formerly Entrezgene);Acc:842000]
Os03g0340500	SUS4	Similar to Sucrose synthase (EC 2.4.1.13)	AT4G02280	SUS3	sucrose synthase 3 [Source:NCBI gene (formerly Entrezgene);Acc:828081]
Os04g0442700		Hypothetical gene
Os04g0526800		GRAM domain containing protein	AT5G08350	AT5G08350	GRAM domain-containing protein / ABA-responsive protein-like protein [Source:NCBI gene (formerly Entrezgene);Acc:830733]
Os04g0541700	HOX22	Similar to Homeobox-leucine zipper protein HOX22	AT2G46680	HB-7	homeobox 7 [Source:NCBI gene (formerly Entrezgene);Acc:819280]
Os04g0558700		Conserved hypothetical protein
Os04g0586200		Similar to H0307D04.13 protein	AT5G47060	AT5G47060
Os04g0691900		Chaperonin Cpn60/TCP-1 family protein	AT1G34260	FAB1D	FORMS APLOID AND BINUCLEATE CELLS 1A [Source:NCBI gene (formerly Entrezgene);Acc:840326]
Os05g0176700		Conserved hypothetical protein	AT3G15630	AT3G15630	plant/protein [Source:NCBI gene (formerly Entrezgene);Acc:820805]
Os05g0381400	AWPM-19	AWPM-19-like protein, Stress tolerance through ABA-dependent pathewa	AT1G04560	AT1G04560	AWPM-19-like family protein [Source:NCBI gene (formerly Entrezgene);Acc:839491]
Os05g0500200		Similar to UDP glucosyltransferase-1	AT4G34131	UGT73B3	UDP-glucosyl transferase 73B3 [Source:NCBI gene (formerly Entrezgene);Acc:829559]
Os05g0550300	OsLTP2.4	Similar to Lipid transfer protein (Fragment)	AT3G18280	AT3G18280	Bifunctional inhibitor/lipid-transfer protein/seed storage 2S albumin superfamily protein [Source:NCBI gene (formerly Entrezgene);Acc:821356]
Os05g0572700	OsPP2C51	Similar to protein phosphatase 2C ABI1	AT2G29380	HAI3	highly ABA-induced PP2C protein 3 [Source:NCBI gene (formerly Entrezgene);Acc:817487]
Os06g0318800	OsAGP24	Non-protein coding transcript
Os06g0567900	AO	L-ascorbate oxidase, Cold, salt, drought stress respons	AT5G21100	AT5G21100	Plant L-ascorbate oxidase [Source:NCBI gene (formerly Entrezgene);Acc:832234]
Os06g0710300		Uncharacterised conserved protein UCP022348 domain containing protein	AT4G19390	AT4G19390	Uncharacterized protein family (UPF0114) [Source:NCBI gene (formerly Entrezgene);Acc:827680]
Os07g0176200		Tesmin/TSO1-like, CXC domain containing protein	AT4G14770	TCX2	TESMIN/TSO1-like CXC 2 [Source:NCBI gene (formerly Entrezgene);Acc:827132]
Os07g0588600		Zinc finger, C2H2-type domain containing protein	AT3G49930	AT3G49930	C2H2 and C2HC zinc fingers superfamily protein [Source:NCBI gene (formerly Entrezgene);Acc:824155]
Os08g0104400		Conserved hypothetical protein	AT3G12960	SMP1	seed maturation protein [Source:NCBI gene (formerly Entrezgene);Acc:820482]
Os08g0434100	OsRNS3	Similar to S-like ribonuclease (RNase PD2) (Fragment)	AT1G26820	RNS3	ribonuclease 3 [Source:NCBI gene (formerly Entrezgene);Acc:839225]
Os08g0444440		Hypothetical conserved gene
Os10g0389150		Non-protein coding transcript
Os10g0546400		Conserved hypothetical protein
Os11g0113700	CIPK15	Serine/threonine protein kinase, Abiotic stresse	AT5G58380	SIP1	SOS3-interacting protein 1 [Source:NCBI gene (formerly Entrezgene);Acc:835951]
Os11g0181200		Hypothetical protein
Os11g0240600		Alpha/beta hydrolase fold-3 domain containing protein	AT5G23530	CXE18	carboxyesterase 18 [Source:NCBI gene (formerly Entrezgene);Acc:832418]
Os11g0444700	OsPB1	Octicosapeptide/Phox/Bem1p domain containing protein	AT1G70640	AT1G70640	octicosapeptide/Phox/Bem1p (PB1) domain-containing protein [Source:NCBI gene (formerly Entrezgene);Acc:843401]
Os11g0634200		Conserved hypothetical protein	AT5G67390	AT5G67390	glycosyltransferase-like protein [Source:NCBI gene (formerly Entrezgene);Acc:836875]
Os12g0503000	OsUPS1	Allantoin transporter, Ureide metabolism, Nitrogen molecular senso	AT2G03530	UPS2	ureide permease 2 [Source:NCBI gene (formerly Entrezgene);Acc:814882]
Os12g0552400		Rossmann-like alpha/beta/alpha sandwich fold domain containing protein	AT2G47710	AT2G47710	Adenine nucleotide alpha hydrolases-like superfamily protein [Source:NCBI gene (formerly Entrezgene);Acc:819384]
Os12g0610600	OMTN3	NAC transcription factor, Negative regulation of drought toleranc	AT1G56010	NAC1	NAC domain containing protein 1 [Source:NCBI gene (formerly Entrezgene);Acc:842052]
Os01g0105900		Carbohydrate/purine kinase domain containing protein	AT1G19600	AT1G19600	pfkB-like carbohydrate kinase family protein [Source:NCBI gene (formerly Entrezgene);Acc:838547]
Os01g0121600	OsABCG1	Conserved hypothetical protein	AT2G01300	AT2G01300	mediator of RNA polymerase II transcription subunit [Source:NCBI gene (formerly Entrezgene);Acc:814658]
Os01g0124200	RBBI3-1	Similar to Bowman Birk trypsin inhibitor
Os01g0128200		Similar to Nuclease I	AT4G21585	ENDO4	endonuclease 4 [Source:NCBI gene (formerly Entrezgene);Acc:828244]
Os01g0508000	Os1bglu1	Similar to Beta-glucosidase	AT3G18080	BGLU44	B-S glucosidase 44 [Source:NCBI gene (formerly Entrezgene);Acc:821333]
Os01g0708500	LOGL1	Similar to lysine decarboxylase-like protein	AT5G11950	LOG8	Putative lysine decarboxylase family protein [Source:NCBI gene (formerly Entrezgene);Acc:831068]
Os01g0755500	OsPCF7	Plant-specific transcription factor, miR319 target gen
Os01g0797600	ERF3	AP2/ERF family protein, ERF-associated EAR-motif-containing repressor, Abiotic stress response, Stress signalin	AT5G44210	ERF9	erf domain protein 9 [Source:NCBI gene (formerly Entrezgene);Acc:834444]
Os01g0834900		Hypothetical conserved gene
Os01g0867400		Non-protein coding transcript
Os01g0901600	OsACS6	Similar to 4-coumarate--CoA ligase-like 6	AT5G63380	AT5G63380	AMP-dependent synthetase and ligase family protein [Source:NCBI gene (formerly Entrezgene);Acc:836457]
Os01g0910800		Conserved hypothetical protein
Os01g0920100		Conserved hypothetical protein	AT3G27210	AT3G27210
Os01g0931100		Conserved hypothetical protein	AT5G27730	AT5G27730	heparan-alpha-glucosaminide N-acetyltransferase-like protein (DUF1624) [Source:NCBI gene (formerly Entrezgene);Acc:832835]
Os02g0139000	PHR3	Transcription factor, Regulation of Pi signaling and homeostasis, Tolerance to low-Pi stres	AT3G13040	AT3G13040	myb-like HTH transcriptional regulator family protein [Source:NCBI gene (formerly Entrezgene);Acc:820490]
Os02g0655200	ERF95	Similar to Ap25	AT5G47230	ERF5	ethylene responsive element binding factor 5 [Source:NCBI gene (formerly Entrezgene);Acc:834770]
Os02g0671100	MAIF1	Cyclin-like F-box domain containing protein
Os02g0703600	OsABA8OX1	Similar to Abscisic acid 8'-hydroxylase 1	AT4G19230	CYP707A1	cytochrome P450, family 707, subfamily A, polypeptide 1 [Source:NCBI gene (formerly Entrezgene);Acc:827663]
Os02g0712500		Protein of unknown function DUF23 family protein	AT2G33570	GALS1	glycosyltransferase family protein (DUF23) [Source:NCBI gene (formerly Entrezgene);Acc:817922]
Os02g0783625		Similar to Lysine ketoglutarate reductase/saccharopine dehydrogenase	AT4G33150	AT4G33150	lysine-ketoglutarate reductase/saccharopine dehydrogenase bifunctional enzyme [Source:NCBI gene (formerly Entrezgene);Acc:829452]
Os02g0783700		Similar to Lysine ketoglutarate reductase/saccharopine dehydrogenase	AT4G33150	AT4G33150	lysine-ketoglutarate reductase/saccharopine dehydrogenase bifunctional enzyme [Source:NCBI gene (formerly Entrezgene);Acc:829452]
Os03g0146400	OsPAO	Pheophorbide a oxygenase, Leaf senescence, Wound response	AT3G44880	ACD1	Pheophorbide a oxygenase family protein with Rieske 2Fe-2S domain-containing protein [Source:NCBI gene (formerly Entrezgene);Acc:823622]
Os03g0200200		Conserved hypothetical protein	AT5G67620	AT5G67620	DUF4228 domain protein [Source:NCBI gene (formerly Entrezgene);Acc:836898]
Os03g0231150		Similar to Hox19 (Fragment)	AT4G37790	HAT22	Homeobox-leucine zipper protein family [Source:NCBI gene (formerly Entrezgene);Acc:829935]
Os03g0273800		HAD-superfamily hydrolase, subfamily IA, variant 3 domain containing protein	AT5G02230	AT5G02230	Haloacid dehalogenase-like hydrolase (HAD) superfamily protein [Source:NCBI gene (formerly Entrezgene);Acc:831784]
Os03g0296200		Conserved hypothetical protein
Os03g0305600		Mitochondrial import inner membrane translocase, subunit Tim17/22 family protein	AT4G16160	ATOEP16-2	Mitochondrial import inner membrane translocase subunit Tim17/Tim22/Tim23 family protein [Source:NCBI gene (formerly Entrezgene);Acc:827308]
Os04g0486950		Similar to Malate synthase	AT5G03860	MLS	malate synthase [Source:NCBI gene (formerly Entrezgene);Acc:831690]
Os04g0608100	GalK2	Ribosomal protein S5 domain 2-type fold domain containing protein	AT3G10700	GalAK	galacturonic acid kinase [Source:NCBI gene (formerly Entrezgene);Acc:820239]
Os04g0635500		Similar to Wound induced protein (Fragment)	AT4G10270	AT4G10270	Wound-responsive family protein [Source:NCBI gene (formerly Entrezgene);Acc:826619]
Os04g0658200		Similar to OSIGBa0132E09-OSIGBa0108L24.3 protein
Os04g0669200	OsERF#076	Similar to Ethylene response factor 2 (Ethylene response factor 3)	AT3G20310	ERF7	ethylene response factor 7 [Source:NCBI gene (formerly Entrezgene);Acc:821575]
Os05g0138300	OsLti6b	Similar to ICT protein (Fragment)
Os05g0355400	UspA	UspA domain containing protein	AT3G62550	AT3G62550	Adenine nucleotide alpha hydrolases-like superfamily protein [Source:NCBI gene (formerly Entrezgene);Acc:825429]
Os05g0389400		Biopterin transport-related protein BT1 family protein	AT1G64890	AT1G64890	Major facilitator superfamily protein [Source:NCBI gene (formerly Entrezgene);Acc:842797]
Os05g0468800		Phosphatidylethanolamine-binding protein PEBP domain containing protein	AT5G01300	AT5G01300	PEBP (phosphatidylethanolamine-binding protein) family protein [Source:NCBI gene (formerly Entrezgene);Acc:830983]
Os05g0475400	Osh36	Similar to Alanine:glyoxylate aminotransferase-like protein (Fragment)	AT3G08860	PYD4	PYRIMIDINE 4 [Source:NCBI gene (formerly Entrezgene);Acc:820034]
Os05g0497200	ERF130	AP2/ERF (APETALA2/ethylene-responsive factor) protein, Regulation of spikelet meristem determinancy and floral organ identit	AT1G28360	ERF12	ERF domain protein 12 [Source:NCBI gene (formerly Entrezgene);Acc:839732]
Os05g0540900		Conserved hypothetical protein
Os06g0133400		Conserved hypothetical protein
Os06g0140900		Sigma factor, regions 3 and 4 domain containing protein
Os06g0154200	D3	F-box component of the SKP-Cullin-F box (SCF) E3 ubiquitin ligase complex, Strigolactone (SL) signal perceptio	AT2G42620	MAX2	RNI-like superfamily protein [Source:NCBI gene (formerly Entrezgene);Acc:818862]
Os06g0503400		Reticulon family protein	AT4G11220	BTI2	VIRB2-interacting protein 2 [Source:NCBI gene (formerly Entrezgene);Acc:826724]
Os06g0623600	OsCCR7	Similar to Cinnamoyl-CoA reductase (EC 1.2.1.44)	AT2G33590	CRL1	NAD(P)-binding Rossmann-fold superfamily protein [Source:NCBI gene (formerly Entrezgene);Acc:817925]
Os06g0637500	R2R3-MYB	Similar to MYB transcription factor R2R3 type	AT3G50060	MYB77	myb domain protein 77 [Source:NCBI gene (formerly Entrezgene);Acc:824168]
Os06g0710001	OsCEP7	Hypothetical conserved gene
Os07g0154100	OSNCED3	Similar to Viviparous-14	AT1G78390	NCED9	nine-cis-epoxycarotenoid dioxygenase 9 [Source:NCBI gene (formerly Entrezgene);Acc:844175]
Os07g0169600		2OG-Fe(II) oxygenase domain containing protein	AT4G10490	AT4G10490	2-oxoglutarate (2OG) and Fe(II)-dependent oxygenase superfamily protein [Source:NCBI gene (formerly Entrezgene);Acc:826641]
Os07g0182400	OsIAA24	AUX/IAA protein family protein	AT1G04240	SHY2	AUX/IAA transcriptional regulator family protein [Source:NCBI gene (formerly Entrezgene);Acc:839570]
Os07g0604400		Similar to COBRA-like protein 6	AT5G15630	IRX6	COBRA-like extracellular glycosyl-phosphatidyl inositol-anchored protein family [Source:NCBI gene (formerly Entrezgene);Acc:831417]
Os07g0613800		Protein of unknown function DUF1677, plant domain containing protein	AT1G72510	AT1G72510	DUF1677 family protein (DUF1677) [Source:NCBI gene (formerly Entrezgene);Acc:843583]
Os07g0633200		Similar to SC35-like splicing factor SCL30a, 30a kD	AT1G55310	SCL33	SC35-like splicing factor 33 [Source:NCBI gene (formerly Entrezgene);Acc:841976]
Os07g0656200	Os7bglu26	Similar to Beta-glucosidase 26	AT3G18070	BGLU43	beta glucosidase 43 [Source:NCBI gene (formerly Entrezgene);Acc:821332]
Os07g0686300		Zinc finger, RING/FYVE/PHD-type domain containing protein	AT1G63840	AT1G63840	RING/U-box superfamily protein [Source:NCBI gene (formerly Entrezgene);Acc:842687]
Os09g0440300	ALDH7	Aldehyde dehydrogenase, Seed maturation, Maintenance of viability during storage, Lysine catabolis	AT1G54100	ALDH7B4	aldehyde dehydrogenase 7B4 [Source:NCBI gene (formerly Entrezgene);Acc:841849]
Os09g0460100		Conserved hypothetical protein
Os10g0389200	OsRCCR1	Red chlorophyll catabolite reductase, Leaf senescence, Wound response	AT4G37000	ACD2	accelerated cell death 2 (ACD2) [Source:NCBI gene (formerly Entrezgene);Acc:829854]
Os11g0684000	OsJAmyb	Similar to Transcription factor MYB21 (Myb-related protein 21) (AtMYB21) (Myb homolog 3) (AtMyb3)	AT1G48000	MYB112	myb domain protein 112 [Source:NCBI gene (formerly Entrezgene);Acc:841218]
Os12g0113500	CIPK14	Similar to CBL-interacting protein kinase 14	AT5G58380	SIP1	SOS3-interacting protein 1 [Source:NCBI gene (formerly Entrezgene);Acc:835951]
Os12g0148700		Adipose-regulatory protein, Seipin domain containing protein	AT5G16460	AT5G16460	Putative adipose-regulatory protein (Seipin) [Source:NCBI gene (formerly Entrezgene);Acc:831507]
Os12g0476200	SWEET13	Sucrose transporter, TAL effector PthXo2-dependent disease susceptibility to bacterial pathoge	AT3G48740	SWEET11	Nodulin MtN3 family protein [Source:NCBI gene (formerly Entrezgene);Acc:824035]
Os01g0166100		Similar to Ca(2+)-dependent nuclease	AT3G56170	CAN	Ca-2+ dependent nuclease [Source:NCBI gene (formerly Entrezgene);Acc:824783]
Os01g0391100		Hypothetical gene
Os01g0615050		Proteinase inhibitor I13, potato inhibitor I family protein
Os01g0699500	MAP3K6	Serine/threonine protein kinase domain containing protein	AT4G26890	MAPKKK16	mitogen-activated protein kinase kinase kinase 16 [Source:NCBI gene (formerly Entrezgene);Acc:828796]
Os01g0719100	OsRZFP34	Similar to RING finger and CHY zinc finger domain-containing protein 1	AT5G25560	AT5G25560	CHY-type/CTCHY-type/RING-type Zinc finger protein [Source:NCBI gene (formerly Entrezgene);Acc:832631]
Os01g0725600		Regulator of chromosome condensation, RCC1 domain containing protein	AT5G11580	AT5G11580	Regulator of chromosome condensation (RCC1) family protein [Source:NCBI gene (formerly Entrezgene);Acc:831030]
Os01g0727500	OsS40-7	Protein of unknown function DUF584 family protein	AT1G29640	AT1G29640	senescence regulator (Protein of unknown function, DUF584) [Source:NCBI gene (formerly Entrezgene);Acc:839841]
Os01g0750000	OsRab11D2	Similar to ras-related protein RIC2	AT1G16920	RABA1b	RAB GTPase homolog A1B [Source:NCBI gene (formerly Entrezgene);Acc:838263]
Os01g0833400		Conserved hypothetical protein	AT4G08330	AT4G08330
Os01g0842500	OsLAC5	Similar to Laccase (EC 1.10.3.2)	AT5G60020	LAC17	laccase 17 [Source:NCBI gene (formerly Entrezgene);Acc:836124]
Os01g0843800	OsLAC6	Similar to L-ascorbate oxidase	AT2G29130	LAC2	laccase 2 [Source:NCBI gene (formerly Entrezgene);Acc:817462]
Os01g0923700	HK3	Similar to Histidine kinase	AT1G27320	HK3	histidine kinase 3 [Source:NCBI gene (formerly Entrezgene);Acc:839621]
Os02g0187700		Similar to Myb-related protein B (B-Myb) (Myb-related protein 1) (XMYB1)	AT5G67300	MYBR1	myb domain protein r1 [Source:NCBI gene (formerly Entrezgene);Acc:836865]
Os02g0226350		Non-protein coding transcript
Os02g0259850		Hypothetical gene
Os02g0259900		Conserved hypothetical protein
Os02g0525100		Conserved hypothetical protein
Os02g0555300	ONAC028	No apical meristem (NAM) protein domain containing protein	AT5G64530	XND1	xylem NAC domain 1 [Source:NCBI gene (formerly Entrezgene);Acc:836574]
Os02g0574500		General substrate transporter domain containing protein	AT1G34580	AT1G34580	Major facilitator superfamily protein [Source:NCBI gene (formerly Entrezgene);Acc:840362]
Os02g0682300	DHS	RING-type E3 ligase, Negative regulation of cuticular wax biosynthesis, Drought stress respons	AT1G63840	AT1G63840	RING/U-box superfamily protein [Source:NCBI gene (formerly Entrezgene);Acc:842687]
Os03g0111300	nsLTP2	Nonspecific lipid-transfer protein 2 (nsLTP2) (7 kDa lipid transfer protein)	AT1G66850	AT1G66850	Bifunctional inhibitor/lipid-transfer protein/seed storage 2S albumin superfamily protein [Source:NCBI gene (formerly Entrezgene);Acc:843003]
Os03g0133850		Hypothetical gene
Os03g0161200	OsSultr3	Similar to Sulphate transporter	AT3G51895	SULTR3;1	sulfate transporter 3;1 [Source:NCBI gene (formerly Entrezgene);Acc:824353]
Os03g0266300	Oshsp17.9A	Class I low-molecular-weight heat shock protein 17.9	AT1G53540	AT1G53540	HSP20-like chaperones superfamily protein [Source:NCBI gene (formerly Entrezgene);Acc:841789]
Os03g0291500	ASN1	Asparagine synthetase, Biosynthesis of asparagine following the supply of ammoniu	AT5G65010	ASN2	asparagine synthetase 2 [Source:NCBI gene (formerly Entrezgene);Acc:836625]
Os03g0292100	OsPP2C32	Hypothetical conserved gene	AT2G30020	AT2G30020	Protein phosphatase 2C family protein [Source:NCBI gene (formerly Entrezgene);Acc:817553]
Os03g0298300		Uncharacterised protein family UPF0497, trans-membrane plant domain containing protein	AT2G38480	AT2G38480	Uncharacterized protein family (UPF0497) [Source:NCBI gene (formerly Entrezgene);Acc:818430]
Os03g0381500	OsEnS-46	Conserved hypothetical protein
Os03g0643300	OsOAT	Ornithine delta-aminotransferase, Abiotic stress toleranc	AT5G46180	DELTA-OAT	ornithine-delta-aminotransferase [Source:NCBI gene (formerly Entrezgene);Acc:834660]
Os03g0835400		Similar to Uvs101	AT1G50940	ETFALPHA	electron transfer flavoprotein alpha [Source:NCBI gene (formerly Entrezgene);Acc:841516]
Os03g0844700		Similar to ALBINO3-like protein 1, chloroplastic	AT1G24490	ALB4	OxaA/YidC-like membrane insertion protein [Source:NCBI gene (formerly Entrezgene);Acc:839065]
Os04g0116900		Protein of unknown function DUF827, plant family protein	AT2G17940	AT2G17940	WEB family protein (DUF827) [Source:NCBI gene (formerly Entrezgene);Acc:816304]
Os04g0513400	Os4bglu16	Similar to Beta-glucosidase	AT4G21760	BGLU47	beta-glucosidase 47 [Source:NCBI gene (formerly Entrezgene);Acc:828264]
Os04g0564700		WD40 repeat domain containing protein	AT4G35560	DAW1	Transducin/WD40 repeat-like superfamily protein [Source:NCBI gene (formerly Entrezgene);Acc:829708]
Os04g0583200		Conserved hypothetical protein	AT5G56550	OXS3	oxidative stress 3 [Source:NCBI gene (formerly Entrezgene);Acc:835756]
Os04g0607500	HKT4	Ion transporter , Na+ transpor	AT4G10310	HKT1	high-affinity K+ transporter 1 [Source:NCBI gene (formerly Entrezgene);Acc:826623]
Os04g0635100		Similar to H0315F07.12 protein	AT4G10270	AT4G10270	Wound-responsive family protein [Source:NCBI gene (formerly Entrezgene);Acc:826619]
Os05g0195700		Similar to Transcription factor MYBS2	AT5G56840	AT5G56840	myb-like transcription factor family protein [Source:NCBI gene (formerly Entrezgene);Acc:835786]
Os05g0316800	OsERF#056	Similar to Ethylene-responsive transcription factor 9 (Ethylene-responsive element binding factor 9) (EREBP-9) (AtERF9)	AT1G03800	ERF10	ERF domain protein 10 [Source:NCBI gene (formerly Entrezgene);Acc:839173]
Os05g0356700	OsTBL4	Protein of unknown function DUF231, plant domain containing protein	AT2G40320	TBL33	TRICHOME BIREFRINGENCE-LIKE 33 [Source:NCBI gene (formerly Entrezgene);Acc:818625]
Os05g0421600	ONAC088	No apical meristem (NAM) protein domain containing protein	AT1G01720	ATAF1	NAC (No Apical Meristem) domain transcriptional regulator superfamily protein [Source:NCBI gene (formerly Entrezgene);Acc:839265]
Os05g0501400		Similar to Receptor-like protein kinase 5	AT4G21380	RK3	receptor kinase 3 [Source:NCBI gene (formerly Entrezgene);Acc:827890]
Os05g0541700		Protein of unknown function DUF1639 domain containing protein	AT1G55340	AT1G55340
Os05g0557100		Peptidase A1 domain containing protein	AT3G12700	NANA	Eukaryotic aspartyl protease family protein [Source:NCBI gene (formerly Entrezgene);Acc:820452]
Os05g0557200		Armadillo-type fold domain containing protein	AT3G15180	AT3G15180	ARM repeat superfamily protein [Source:NCBI gene (formerly Entrezgene);Acc:820749]
Os05g0566800	COR413-TM1	Cold acclimation protein COR413-TM1	AT1G29390	COR314-TM2	cold regulated 314 thylakoid membrane 2 [Source:NCBI gene (formerly Entrezgene);Acc:839814]
Os05g0580000	OsAGPL3	Similar to ADP-glucose pyrophosphorylase (EC 2.7.7.27) (Fragment)	AT1G27680	APL2	ADPGLC-PPase large subunit [Source:NCBI gene (formerly Entrezgene);Acc:839660]
Os06g0103300		Similar to Homogentisate 1,2-dioxygenase (EC 1.13.11.5) (Homogentisicase) (Homogentisate oxygenase) (Homogentisic acid oxidase)	AT5G54080	HGO	homogentisate 1,2-dioxygenase [Source:NCBI gene (formerly Entrezgene);Acc:835494]
Os06g0131700	ONAC007	Similar to NAM protein	AT2G46770	NST1	NAC (No Apical Meristem) domain transcriptional regulator superfamily protein [Source:NCBI gene (formerly Entrezgene);Acc:819290]
Os06g0133500		Conserved hypothetical protein
Os06g0258000	R2R3-MYB	Similar to Typical P-type R2R3 Myb protein (Fragment)	AT5G16600	MYB43	myb domain protein 43 [Source:NCBI gene (formerly Entrezgene);Acc:831522]
Os06g0324400	OsLEA3	Late embryogenesis abundant (LEA) group 1 family protein
Os06g0349800		Conserved hypothetical protein
Os06g0354700	NYC3	Alpha/beta hydrolase-fold family protein, Chlorophyll degradation during senescenc	AT5G13800	PPH	pheophytinase [Source:NCBI gene (formerly Entrezgene);Acc:831225]
Os06g0553001		Conserved hypothetical protein
Os06g0594400	OsKMD2	Kelch-type beta propeller domain containing protein	AT1G15670	AT1G15670	Galactose oxidase/kelch repeat superfamily protein [Source:NCBI gene (formerly Entrezgene);Acc:838136]
Os06g0650700		Conserved hypothetical protein
Os06g0683400	OsCCD1	Small calcium-binding protein with one EF-hand motif, Positive regulation of osmotic and salt toleranc	AT4G27280	AT4G27280	Calcium-binding EF-hand family protein [Source:NCBI gene (formerly Entrezgene);Acc:828836]
Os06g0725000	OsStr9	Similar to Senescence-associated protein DIN1	AT4G35770	SEN1	Rhodanese/Cell cycle control phosphatase superfamily protein [Source:NCBI gene (formerly Entrezgene);Acc:829730]
Os07g0108800	TPKB	Two-pore K+ channel family protein, K+ homeostasis, Osmotic and drought toleranc	AT5G55630	KCO1	Outward rectifying potassium channel protein [Source:NCBI gene (formerly Entrezgene);Acc:835657]
Os07g0115500		Hypothetical protein
Os07g0188700		Similar to EXO	AT5G03795	AT5G03795	Exostosin family protein [Source:NCBI gene (formerly Entrezgene);Acc:3770626]
Os07g0190800	OsTRXh5	Similar to Thioredoxin h	AT5G39950	TRX2	thioredoxin 2 [Source:NCBI gene (formerly Entrezgene);Acc:833992]
Os07g0213500		Hypothetical conserved gene	AT3G57062	AT3G57062	transmembrane protein [Source:NCBI gene (formerly Entrezgene);Acc:6240237]
Os07g0559400		Similar to uncharacterized secreted protein	AT4G27350	AT4G27350	membrane lipoprotein lipid attachment site-like protein, putative (DUF1223) [Source:NCBI gene (formerly Entrezgene);Acc:828843]
Os07g0599600		Hypothetical protein	AT5G09530	PELPK1	hydroxyproline-rich glycoprotein family protein [Source:NCBI gene (formerly Entrezgene);Acc:830812]
Os07g0679300	alpha-Gal	Similar to Alpha-galactosidase precursor (EC 3.2.1.22) (Melibiase) (Alpha-D- galactoside galactohydrolase)	AT3G56310	AT3G56310	Melibiase family protein [Source:NCBI gene (formerly Entrezgene);Acc:824798]
Os08g0120500		Similar to Topoisomerase-like protein	AT5G63190	AT5G63190	MA3 domain-containing protein [Source:NCBI gene (formerly Entrezgene);Acc:836440]
Os08g0403300		Heavy metal transport/detoxification protein domain containing protein	AT4G39700	AT4G39700	Heavy metal transport/detoxification superfamily protein [Source:NCBI gene (formerly Entrezgene);Acc:830125]
Os08g0442900		Hypothetical protein
Os08g0465800	OsGAD1	Similar to Glutamate decarboxylase	AT5G17330	GAD	glutamate decarboxylase [Source:NCBI gene (formerly Entrezgene);Acc:831599]
Os08g0476000		Conserved hypothetical protein	AT5G42690	AT5G42690	transcription factor, putative (Protein of unknown function, DUF547) [Source:NCBI gene (formerly Entrezgene);Acc:834278]
Os09g0128400		Conserved hypothetical protein	AT2G24100	ASG1	ATP-dependent DNA helicase [Source:NCBI gene (formerly Entrezgene);Acc:816944]
Os09g0379600	Oshox25	Similar to Homeobox-leucine zipper protein HOX25	AT3G01470	HB-1	homeobox 1 [Source:NCBI gene (formerly Entrezgene);Acc:821138]
Os09g0482800		EF hand domain containing protein	AT2G44310
Os10g0364900		Conserved hypothetical protein
Os10g0401000		Conserved hypothetical protein
Os10g0422600		Protein of unknown function DUF581 family protein	AT3G22550	AT3G22550	NAD(P)H-quinone oxidoreductase subunit, putative (DUF581) [Source:NCBI gene (formerly Entrezgene);Acc:821826]
Os10g0456800	DCA1	CHY zinc finger protein, Transcriptional co-activator of DST (Drought and Salt Tolerance: zinc finger transcription factor gene), Drought and salt tolerance, Stomatal aperture contro	AT5G22920	AT5G22920	CHY-type/CTCHY-type/RING-type Zinc finger protein [Source:NCBI gene (formerly Entrezgene);Acc:832356]
Os10g0516300		Similar to ETFQO (electron-transfer flavoprotein:ubiquinone oxidoreductase); catalytic/ electron carrier/ electron-transferring-flavoprotein dehydrogenase	AT2G43400	ETFQO	electron-transfer flavoprotein:ubiquinone oxidoreductase [Source:NCBI gene (formerly Entrezgene);Acc:818941]
Os11g0112400	prx130	Peroxidase (EC 1.11.1.7)	AT5G05340	PRX52	Peroxidase superfamily protein [Source:NCBI gene (formerly Entrezgene);Acc:830416]
Os11g0195600	OsAAP11C	Similar to Amino acid carrier (Fragment)	AT5G09220	AAP2	amino acid permease 2 [Source:NCBI gene (formerly Entrezgene);Acc:830781]
Os11g0453900	RAB21	Dehydrin RAB 16D	AT3G50980	XERO1	dehydrin xero 1 [Source:NCBI gene (formerly Entrezgene);Acc:824262]
Os12g0610300		Hypothetical conserved gene
Os12g0623600		Protein of unknown function DUF1637 family protein	AT5G39890	AT5G39890	2-aminoethanethiol dioxygenase, putative (DUF1637) [Source:NCBI gene (formerly Entrezgene);Acc:833986]
Os01g0110400		Similar to Acetyl-CoA C-acetyltransferase	AT5G47720	AACT1	Thiolase family protein [Source:NCBI gene (formerly Entrezgene);Acc:834823]
Os01g0200600	OsERF#039	Similar to Avr9/Cf-9 rapidly elicited protein 111A	AT5G11590	TINY2	Integrase-type DNA-binding superfamily protein [Source:NCBI gene (formerly Entrezgene);Acc:831031]
Os01g0266800		Cystinosin/ERS1p repeat containing protein	AT2G41050	AT2G41050	PQ-loop repeat family protein / transmembrane family protein [Source:NCBI gene (formerly Entrezgene);Acc:818704]
Os01g0384800		Conserved hypothetical protein	AT3G21570	AT3G21570	proline-rich nuclear receptor coactivator [Source:NCBI gene (formerly Entrezgene);Acc:821711]
Os01g0584100		Similar to hydroxyproline-rich glycoprotein family protein
Os01g0615100	OCPI2	Chymotrypsin protease inhibitor, Salt and osmotic stress toleranc
Os01g0656200	OsPP2C08	Protein phosphatase 2C family protein	AT2G29380	HAI3	highly ABA-induced PP2C protein 3 [Source:NCBI gene (formerly Entrezgene);Acc:817487]
Os01g0664500		Lg106-like family protein	AT5G64130	AT5G64130	cAMP-regulated phosphoprotein 19-related protein [Source:NCBI gene (formerly Entrezgene);Acc:836534]
Os01g0667900	GRX6	CC-type glutaredoxin, Homeostatic regulation of nitrogen use, Hormone signalin	AT1G28480	GRX480	Thioredoxin superfamily protein [Source:NCBI gene (formerly Entrezgene);Acc:839748]
Os01g0699100		Serine/threonine protein kinase domain containing protein	AT4G26890	MAPKKK16	mitogen-activated protein kinase kinase kinase 16 [Source:NCBI gene (formerly Entrezgene);Acc:828796]
Os01g0767600		Conserved hypothetical protein	AT5G64510	TIN1	tunicamycin induced protein [Source:NCBI gene (formerly Entrezgene);Acc:836572]
Os01g0783500		Rossmann-like alpha/beta/alpha sandwich fold domain containing protein	AT1G11360	AT1G11360	Adenine nucleotide alpha hydrolases-like superfamily protein [Source:NCBI gene (formerly Entrezgene);Acc:837678]
Os01g0839500		Histone-fold domain containing protein	AT3G45980	HTB9	Histone superfamily protein [Source:NCBI gene (formerly Entrezgene);Acc:823741]
Os01g0844300	OsFKBP20-1b	Similar to Peptidylprolyl isomerase	AT3G55520	AT3G55520	FKBP-like peptidyl-prolyl cis-trans isomerase family protein [Source:NCBI gene (formerly Entrezgene);Acc:824717]
Os01g0922600	OsSPL2	Similar to SBP-domain protein 4	AT5G50570	SPL13A	Squamosa promoter-binding protein-like (SBP domain) transcription factor family protein [Source:NCBI gene (formerly Entrezgene);Acc:835126]
Os02g0106100	OSINV3	Similar to Fructosyltransferase	AT1G62660	AT1G62660	Glycosyl hydrolases family 32 protein [Source:NCBI gene (formerly Entrezgene);Acc:842563]
Os02g0106600		Zinc finger, RING/FYVE/PHD-type domain containing protein	AT5G47610	AT5G47610	RING/U-box superfamily protein [Source:NCBI gene (formerly Entrezgene);Acc:834811]
Os02g0136150		Hypothetical gene
Os02g0150900		Protein of unknown function DUF1644 family protein	AT4G31410	AT4G31410	E3 ubiquitin-protein ligase, putative (DUF1644) [Source:NCBI gene (formerly Entrezgene);Acc:829268]
Os02g0160800		Hypothetical protein
Os02g0161900	rubq2	Similar to polyubiquitin containing 7 ubiquitin monomers	AT4G05320	UBQ10	polyubiquitin 10 [Source:NCBI gene (formerly Entrezgene);Acc:825880]
Os02g0226300		Mitochondrial carrier protein domain containing protein	AT4G26180	AT4G26180	Mitochondrial substrate carrier family protein [Source:NCBI gene (formerly Entrezgene);Acc:828724]
Os02g0565600	Oshox7	Similar to Homeodomain leucine zipper protein (Fragment)	AT5G06710	HAT14	homeobox leucine zipper protein [Source:NCBI gene (formerly Entrezgene);Acc:830560]
Os02g0588500		Hypothetical conserved gene	AT1G66980	SNC4	suppressor of npr1-1 constitutive 4 [Source:NCBI gene (formerly Entrezgene);Acc:843016]
Os02g0643800	OsSAUR11	Auxin responsive SAUR protein family protein	AT3G60690	AT3G60690	SAUR-like auxin-responsive protein family [Source:NCBI gene (formerly Entrezgene);Acc:825240]
Os02g0731500		Similar to cDNA, clone: J065098J18, full insert sequence	AT1G04560	AT1G04560	AWPM-19-like family protein [Source:NCBI gene (formerly Entrezgene);Acc:839491]
Os02g0736100		Myosin II heavy chain-like family protein	AT1G24764	MAP70-2	microtubule-associated proteins 70-2 [Source:NCBI gene (formerly Entrezgene);Acc:839083]
Os02g0748300	OsFbox109	Similar to VMP3 protein	AT1G14330	AT1G14330	Galactose oxidase/kelch repeat superfamily protein [Source:NCBI gene (formerly Entrezgene);Acc:837994]
Os02g0767200		Lipase, class 3 family protein	AT5G42930	AT5G42930	alpha/beta-Hydrolases superfamily protein [Source:NCBI gene (formerly Entrezgene);Acc:834305]
Os02g0783650		Hypothetical gene
Os02g0790500	OsTPS5	Hypothetical protein	AT1G70290	TPS8	trehalose-6-phosphatase synthase S8 [Source:NCBI gene (formerly Entrezgene);Acc:843365]
Os03g0133100		Conserved hypothetical protein	AT5G42290	AT5G42290	transcription activator-like protein [Source:NCBI gene (formerly Entrezgene);Acc:834234]
Os03g0159400	OsOFP7	Protein of unknown function DUF623, plant domain containing protein	AT1G05420	OFP12	ovate family protein 12 [Source:NCBI gene (formerly Entrezgene);Acc:837043]
Os03g0168100	OsLEA16	Late embryogenesis abundant protein repeat containing protein	AT2G18340	AT2G18340	late embryosis abundant domain-containing protein / LEA domain-containing protein [Source:NCBI gene (formerly Entrezgene);Acc:816349]
Os03g0183800		Similar to Leucine-rich repeat transmembrane protein kinase 1 (Fragment)	AT3G14350	SRF7	STRUBBELIG-receptor family 7 [Source:NCBI gene (formerly Entrezgene);Acc:820655]
Os03g0191900	OsERF#047	Pathogenesis-related transcriptional factor and ERF domain containing protein	AT5G65130	AT5G65130	Integrase-type DNA-binding superfamily protein [Source:NCBI gene (formerly Entrezgene);Acc:836637]
Os03g0238600	OsPAP3c	Similar to Purple acid phosphatase	AT1G14700	PAP3	purple acid phosphatase 3 [Source:NCBI gene (formerly Entrezgene);Acc:838035]
Os03g0258200		Alpha/beta hydrolase fold-3 domain containing protein	AT5G16080	CXE17	carboxyesterase 17 [Source:NCBI gene (formerly Entrezgene);Acc:831465]
Os03g0277300	HSP70	Heat shock protein 70	AT3G12580	HSP70	heat shock protein 70 [Source:NCBI gene (formerly Entrezgene);Acc:820438]
Os03g0348900	OsSRFP1	Similar to CHY zinc finger family protein, expressed	AT5G18650	AT5G18650	CHY-type/CTCHY-type/RING-type Zinc finger protein [Source:NCBI gene (formerly Entrezgene);Acc:831983]
Os03g0607200		Gibberellin regulated protein family protein	AT1G10588	AT1G10588	Gibberellin-regulated family protein [Source:NCBI gene (formerly Entrezgene);Acc:5007675]
Os03g0689300	OSA1	Plasma membrane H+ ATPase (EC 3.6.3.6) (H-ATPase)	AT5G62670	HA11	H[+]-ATPase 11 [Source:NCBI gene (formerly Entrezgene);Acc:836388]
Os03g0694000	Osoxo4	Similar to Oxalate oxidase 1 (EC 1.2.3.4) (Germin)	AT1G18970	GLP4	germin-like protein 4 [Source:NCBI gene (formerly Entrezgene);Acc:838478]
Os03g0767900		Uncharacterised protein family UPF0497, trans-membrane plant domain containing protein	AT3G50810	AT3G50810	Uncharacterized protein family (UPF0497) [Source:NCBI gene (formerly Entrezgene);Acc:824245]
Os03g0808300	OsREM4.2	Remorin, C-terminal region domain containing protein	AT3G57540	AT3G57540	Remorin family protein [Source:NCBI gene (formerly Entrezgene);Acc:824921]
Os03g0815100	SNAC1	Similar to OsNAC6 protein	AT5G08790	ATAF2	NAC (No Apical Meristem) domain transcriptional regulator superfamily protein [Source:NCBI gene (formerly Entrezgene);Acc:830779]
Os03g0843300	OsLEA7	Late embryogenesis abundant protein 2 family protein	AT2G44060	AT2G44060	Late embryosis abundant protein, group 2 [Source:NCBI gene (formerly Entrezgene);Acc:819011]
Os03g0859900		Protein of unknown function DUF547 domain containing protein	AT5G60720	AT5G60720	electron transporter, putative (Protein of unknown function, DUF547) [Source:NCBI gene (formerly Entrezgene);Acc:836193]
Os04g0166600		Similar to OSIGBa0136O08-OSIGBa0153H12.4 protein	AT1G19330	AT1G19330	histone deacetylase complex subunit [Source:NCBI gene (formerly Entrezgene);Acc:838515]
Os04g0233400	OsPIP2	Similar to Arabidopsis thaliana (Fragment)	AT2G16850	PIP2;8	plasma membrane intrinsic protein 2;8 [Source:NCBI gene (formerly Entrezgene);Acc:816186]
Os04g0266900		Transketolase C-terminal-like domain containing protein	AT2G45290	AT2G45290	Transketolase [Source:NCBI gene (formerly Entrezgene);Acc:819137]
Os04g0414500	OsFbox208	Similar to H0622F05.2 protein	AT2G36090	AT2G36090	F-box family protein [Source:NCBI gene (formerly Entrezgene);Acc:818182]
Os04g0470100	OsRab2A1	Similar to Small GTP binding protein Rab2	AT4G17170	RABB1C	RAB GTPase homolog B1C [Source:NCBI gene (formerly Entrezgene);Acc:827428]
Os04g0571200	OsRFPH2-14	Similar to OSIGBa0111L12.9 protein	AT3G63530	BB	RING/U-box superfamily protein [Source:NCBI gene (formerly Entrezgene);Acc:825528]
Os04g0629500	OsTrx15	Similar to Thioredoxin h	AT1G11530	CXXS1	C-terminal cysteine residue is changed to a serine 1 [Source:NCBI gene (formerly Entrezgene);Acc:837696]
Os04g0640900	IIP5	Similar to ORW1943Ba0077G13.1 protein	AT5G64550	AT5G64550	loricrin-like protein [Source:NCBI gene (formerly Entrezgene);Acc:836576]
Os05g0115100		Hypothetical conserved gene	AT2G28690	AT2G28690	TOX high mobility group box protein, putative (DUF1635) [Source:NCBI gene (formerly Entrezgene);Acc:817418]
Os05g0125500		Similar to Isovaleryl-CoA dehydrogenase, mitochondrial precursor (EC 1.3.99.10) (IVD)	AT3G45300	IVD	isovaleryl-CoA-dehydrogenase [Source:NCBI gene (formerly Entrezgene);Acc:823668]
Os05g0163700	OsACX4	Similar to Acyl-coenzyme A oxidase 4, peroxisomal (EC 1.3.3.6) (AOX 4) (Short- chain acyl-CoA oxidase) (SAOX) (AtCX4) (G6p) (AtG6)	AT3G51840	ACX4	acyl-CoA oxidase 4 [Source:NCBI gene (formerly Entrezgene);Acc:824347]
Os05g0198200	OsGRX16	Thioredoxin fold domain containing protein	AT5G11930	AT5G11930	Thioredoxin superfamily protein [Source:NCBI gene (formerly Entrezgene);Acc:831066]
Os05g0208550		Similar to gibberellin 2-beta-dioxygenase	AT1G78440	ATGA2OX1	gibberellin 2-beta-dioxygenase [Source:NCBI gene (formerly Entrezgene);Acc:844180]
Os05g0373900		Similar to Eukaryotic peptide chain release factor subunit 1 (eRF1) (Eukaryotic release factor 1) (TB3-1) (Cl1 protein)	AT1G12920	ERF1-2	eukaryotic release factor 1-2 [Source:NCBI gene (formerly Entrezgene);Acc:837850]
Os05g0411600		Similar to nucleic acid binding protein	AT2G40960	AT2G40960	Single-stranded nucleic acid binding R3H protein [Source:NCBI gene (formerly Entrezgene);Acc:818696]
Os05g0424300		Cytochrome P450 family protein	AT3G48280	CYP71A25	cytochrome P450, family 71, subfamily A, polypeptide 25 [Source:NCBI gene (formerly Entrezgene);Acc:823986]
Os05g0466700		Non-protein coding transcript
Os05g0498500		Conserved hypothetical protein	AT1G50660	AT1G50660	actin cytoskeleton-regulatory complex pan-like protein [Source:NCBI gene (formerly Entrezgene);Acc:841488]
Os05g0525900	OsC3H37	Similar to Zing finger transcription factor PEI1	AT2G25900	ATCTH	Zinc finger C-x8-C-x5-C-x3-H type family protein [Source:NCBI gene (formerly Entrezgene);Acc:817131]
Os05g0541750	OsAGPEP3	Hypothetical gene
Os05g0563400	OsARF15	Similar to Auxin response factor 5	AT2G33860	ETT	Transcriptional factor B3 family protein / auxin-responsive factor AUX/IAA-like protein [Source:NCBI gene (formerly Entrezgene);Acc:817956]
Os05g0578600	OsPGL21	Similar to Polygalacturonase PG2	AT1G60590	AT1G60590	Pectin lyase-like superfamily protein [Source:NCBI gene (formerly Entrezgene);Acc:842353]
Os06g0319133		Non-protein coding transcript
Os06g0356800		Similar to Xylanase inhibitor protein I precursor	AT5G24090	CHIA	chitinase A [Source:NCBI gene (formerly Entrezgene);Acc:832474]
Os06g0617800		Ribose-phosphate pyrophosphokinase 2 (EC 2.7.6.1) (Phosphoribosyl pyrophosphate synthetase 2). Splice isoform 1	AT2G35390	AT2G35390	Phosphoribosyltransferase family protein [Source:NCBI gene (formerly Entrezgene);Acc:818106]
Os06g0649600		Non-protein coding transcript
Os06g0716100		Similar to Chaperone protein dnaJ	AT2G17880	AT2G17880	Chaperone DnaJ-domain superfamily protein [Source:NCBI gene (formerly Entrezgene);Acc:816298]
Os07g0529000	OsEnS-107	Similar to Isocitrate lyase (Fragment)	AT3G21720	ICL	isocitrate lyase [Source:NCBI gene (formerly Entrezgene);Acc:821726]
Os07g0683600		Similar to Osr40c1 protein	AT2G39050	EULS3	hydroxyproline-rich glycoprotein family protein [Source:NCBI gene (formerly Entrezgene);Acc:818491]
Os08g0113700		Conserved hypothetical protein
Os08g0130100	OsLSD3	Zinc finger, LSD1-type domain containing protein	AT4G20380	LSD1	LSD1 zinc finger family protein [Source:NCBI gene (formerly Entrezgene);Acc:827786]
Os08g0280100	OsPAP23	Similar to Phytase	AT4G13700	PAP23	purple acid phosphatase 23 [Source:NCBI gene (formerly Entrezgene);Acc:827004]
Os08g0300300	OsCBSCLC6	Similar to Chloride channel-like protein Osclc	AT5G33280	AT5G33280	Voltage-gated chloride channel family protein [Source:NCBI gene (formerly Entrezgene);Acc:833300]
Os08g0441100	OsCIPK06	Similar to PnC401 homologue	AT4G30960	SIP3	SOS3-interacting protein 3 [Source:NCBI gene (formerly Entrezgene);Acc:829221]
Os08g0472000	TRAB1	bZIP transcription factor, Abscisic acid (ABA)-regulated transcriptio	AT1G45249	ABF2	abscisic acid responsive elements-binding factor 2 [Source:NCBI gene (formerly Entrezgene);Acc:841095]
Os08g0483100		Conserved hypothetical protein
Os09g0323500		Protein of unknown function DUF833 family protein	AT4G38260	AT4G38260	transport/golgi organization-like protein (DUF833) [Source:NCBI gene (formerly Entrezgene);Acc:829983]
Os09g0472100	OsABCG22	Similar to ABC transporter	AT1G17840	ABCG11	white-brown complex-like protein [Source:NCBI gene (formerly Entrezgene);Acc:838363]
Os09g0491740	OsPILS1	Auxin efflux carrier domain containing protein	AT1G20925	AT1G20925	Auxin efflux carrier family protein [Source:NCBI gene (formerly Entrezgene);Acc:838686]
Os09g0511700	Os9bglu32	Similar to Prunasin hydrolase isoform PH C precursor (EC 3.2.1.118)	AT1G02850	BGLU11	beta glucosidase 11 [Source:NCBI gene (formerly Entrezgene);Acc:839435]
Os09g0555550		Hypothetical protein
Os10g0471000		Protein of unknown function DUF810 domain containing protein	AT2G33420	AT2G33420
Os10g0524600	OsSub61	Peptidase S8, subtilisin-related domain containing protein	AT1G04110	SDD1	Subtilase family protein [Source:NCBI gene (formerly Entrezgene);Acc:839287]
Os10g0524700		Cytochrome P450 family protein	AT2G45510	CYP704A2	cytochrome P450, family 704, subfamily A, polypeptide 2 [Source:NCBI gene (formerly Entrezgene);Acc:819159]
Os10g0548100		Similar to DM280 protein	AT5G52420
Os10g0572300	OsIRL5	Leucine-rich repeat, typical subtype containing protein	AT4G35470	PIRL4	plant intracellular ras group-related LRR 4 [Source:NCBI gene (formerly Entrezgene);Acc:829699]
Os11g0151800	OsPAP20a	Similar to ATPAP18/PAP18	AT3G20500	PAP18	purple acid phosphatase 18 [Source:NCBI gene (formerly Entrezgene);Acc:821596]
Os11g0351555		Similar to A.thaliana gene induced upon wounding stress	AT4G24220	VEP1	NAD(P)-binding Rossmann-fold superfamily protein [Source:NCBI gene (formerly Entrezgene);Acc:828523]
Os11g0440866		Non-protein coding transcript
Os12g0224000		Similar to Diacylglycerol kinase 1 (EC 2.7.1.107) (Diglyceride kinase 1) (DGK 1) (DAG kinase 1)	AT5G63770	DGK2	diacylglycerol kinase 2 [Source:NCBI gene (formerly Entrezgene);Acc:836497]
Os12g0508200		Conserved hypothetical protein
Os12g0552500		Rossmann-like alpha/beta/alpha sandwich fold domain containing protein	AT2G47710	AT2G47710	Adenine nucleotide alpha hydrolases-like superfamily protein [Source:NCBI gene (formerly Entrezgene);Acc:819384]
Os12g0605800	OsL55	Similar to 3-methylcrotonyl CoA carboxylase biotin-containing subunit (Fragment)	AT1G03090	MCCA	methylcrotonyl-CoA carboxylase alpha chain [Source:NCBI gene (formerly Entrezgene);Acc:838362]
Os01g0124700		Hypothetical protein
Os01g0135700	OsCML16	EF-HAND 2 domain containing protein	AT1G66400	CML23	calmodulin like 23 [Source:NCBI gene (formerly Entrezgene);Acc:842958]
Os01g0136100	Oshsp16.9A	16.9 kDa class I heat shock protein 1	AT1G53540	AT1G53540	HSP20-like chaperones superfamily protein [Source:NCBI gene (formerly Entrezgene);Acc:841789]
Os01g0149800	OsMT2a	Metallothionein-like protein type 2
Os01g0155800		Conserved hypothetical protein
Os01g0159200	OsFLA8	Similar to Fasciclin-like protein FLA18	AT5G03170	FLA11	FASCICLIN-like arabinogalactan-protein 11 [Source:NCBI gene (formerly Entrezgene);Acc:831914]
Os01g0225600	Lea14A	Similar to Dehydrin	AT1G01470	LEA14	Late embryosis abundant protein [Source:NCBI gene (formerly Entrezgene);Acc:837071]
Os01g0314100		Catalytic domain of components of various dehydrogenase complexes containing protein	AT3G06850	BCE2	2-oxoacid dehydrogenases acyltransferase family protein [Source:NCBI gene (formerly Entrezgene);Acc:819869]
Os01g0582600		Phospholipase A2, active site domain containing protein	AT5G12010	AT5G12010	nuclease [Source:NCBI gene (formerly Entrezgene);Acc:831074]
Os01g0668100	OsFLA7	Similar to Arabinogalactan-like protein	AT5G03170	FLA11	FASCICLIN-like arabinogalactan-protein 11 [Source:NCBI gene (formerly Entrezgene);Acc:831914]
Os01g0678500	TPC1	Voltage-gated Ca2+ channel protein, Elicitor-induced defense reponses, Hypersensitive cell death, Activation of MAPK cascad	AT4G03560	TPC1	two-pore channel 1 [Source:NCBI gene (formerly Entrezgene);Acc:825655]
Os01g0681900	OsGLT1	Non-protein coding transcript
Os01g0701900	OsSNDP5	Similar to Phosphatidylinositol transfer-like protein III	AT4G39170	AT4G39170	Sec14p-like phosphatidylinositol transfer family protein [Source:NCBI gene (formerly Entrezgene);Acc:830072]
Os01g0783200		Similar to Diacylglycerol kinase	AT2G20900	DGK5	diacylglycerol kinase 5 [Source:NCBI gene (formerly Entrezgene);Acc:816624]
Os01g0848200	P5CS2	Similar to Delta 1-pyrroline-5-carboxylate synthetase (P5CS) [Includes: Glutamate 5-kinase (EC 2.7.2.11) (Gamma-glutamyl kinase) (GK); Gamma-glutamyl phosphate reductase (GPR) (EC 1.2.1.41) (Glutamate-5-semialdehyde dehydrogenase) (Glutamyl-gamma-semialdehyde dehydrogenase)]	AT3G55610	P5CS2	delta 1-pyrroline-5-carboxylate synthase 2 [Source:NCBI gene (formerly Entrezgene);Acc:824727]
Os01g0867600		Similar to UDP-glucose:sterol glucosyltransferase (EC 2.4.1.173)	AT1G43620	UGT80B1	UDP-Glycosyltransferase superfamily protein [Source:NCBI gene (formerly Entrezgene);Acc:840946]
Os02g0106201		Hypothetical protein
Os02g0140400	OsOSC4	Similar to Beta-amyrin synthase	AT2G07050	CAS1	cycloartenol synthase 1 [Source:NCBI gene (formerly Entrezgene);Acc:815275]
Os02g0175950		Non-protein coding transcript
Os02g0191300	OsATL6	Similar to Amino acid transporter-like protein	AT3G30390	AT3G30390	Transmembrane amino acid transporter family protein [Source:NCBI gene (formerly Entrezgene);Acc:822740]
Os02g0198200		EF-Hand type domain containing protein	AT4G26470	AT4G26470	Calcium-binding EF-hand family protein [Source:NCBI gene (formerly Entrezgene);Acc:828753]
Os02g0247800	OsEFCAX2	Similar to calcium ion binding protein	AT1G53210	AT1G53210	sodium/calcium exchanger family protein / calcium-binding EF hand family protein [Source:NCBI gene (formerly Entrezgene);Acc:841755]
Os02g0324700		Similar to senescence-associated protein	AT1G70780	AT1G70780
Os02g0517300		Topoisomerase II-associated protein PAT1 domain containing protein	AT3G22270	AT3G22270	Topoisomerase II-associated protein PAT1 [Source:NCBI gene (formerly Entrezgene);Acc:821797]
Os02g0551100	SAPK6	Serine/threonine protein kinase, Dehydration-inducible SNF1-related protein kinase 2, Hyperosmotic stress response, Abscisic acid (ABA) signalin	AT1G10940	SNRK2.4	Protein kinase superfamily protein [Source:NCBI gene (formerly Entrezgene);Acc:837637]
Os02g0609000		Hypothetical protein
Os02g0707900		Rossmann-like alpha/beta/alpha sandwich fold domain containing protein	AT5G14680	AT5G14680	Adenine nucleotide alpha hydrolases-like superfamily protein [Source:NCBI gene (formerly Entrezgene);Acc:831320]
Os02g0764700	DERF5	Similar to Ethylene-responsive transcription factor 4 (Ethylene-responsive element binding factor 4) (Related to APETALA-2 protein 5) (EREBP-4) (AtERF4)	AT2G33710	AT2G33710	Integrase-type DNA-binding superfamily protein [Source:NCBI gene (formerly Entrezgene);Acc:817936]
Os02g0797600		Conserved hypothetical protein
Os03g0133800		Similar to predicted protein	AT1G20560	AAE1	acyl activating enzyme 1 [Source:NCBI gene (formerly Entrezgene);Acc:838644]
Os03g0168200		Similar to F16A14.21	AT1G13990	AT1G13990	plant/protein [Source:NCBI gene (formerly Entrezgene);Acc:837959]
Os03g0241900		Similar to Senescence-associated protein 12	AT2G17840	ERD7	Senescence/dehydration-associated protein-like protein [Source:NCBI gene (formerly Entrezgene);Acc:816293]
Os03g0250000	OsSCS1	Conserved hypothetical protein	AT4G38810	AT4G38810	Calcium-binding EF-hand family protein [Source:NCBI gene (formerly Entrezgene);Acc:830036]
Os03g0273200	Lac	Similar to Laccase (EC 1.10.3.2)	AT5G60020	LAC17	laccase 17 [Source:NCBI gene (formerly Entrezgene);Acc:836124]
Os03g0301800		Similar to Kinesin-like polypeptides 9 (Fragment)	AT2G47500	AT2G47500	P-loop nucleoside triphosphate hydrolases superfamily protein with CH (Calponin Homology) domain-containing protein [Source:NCBI gene (formerly Entrezgene);Acc:819363]
Os03g0374600		Glycoside hydrolase, family 17 protein	AT3G13560	AT3G13560	O-Glycosyl hydrolases family 17 protein [Source:NCBI gene (formerly Entrezgene);Acc:820558]
Os03g0416500		6-phosphogluconolactonase domain containing protein	AT1G13700	PGL1	6-phosphogluconolactonase 1 [Source:NCBI gene (formerly Entrezgene);Acc:837931]
Os03g0638200		Similar to Major facilitator superfamily protein, expressed	AT3G13050	NiaP	Major facilitator superfamily protein [Source:NCBI gene (formerly Entrezgene);Acc:820491]
Os03g0650900	OsNLA2	Ortholog of Arabidopsis NLA (AtNLA), RING-type E3 ubiquitin-ligas	AT2G38920	AT2G38920	SPX (SYG1/Pho81/XPR1) domain-containing protein / zinc finger (C3HC4-type RING finger) protein-like protein [Source:NCBI gene (formerly Entrezgene);Acc:818477]
Os03g0722500		Glycoside hydrolase, family 17 protein	AT5G42720	AT5G42720	Glycosyl hydrolase family 17 protein [Source:NCBI gene (formerly Entrezgene);Acc:834281]
Os03g0794300		Acyl-CoA N-acyltransferase domain containing protein	AT2G32030	AT2G32030	Acyl-CoA N-acyltransferases (NAT) superfamily protein [Source:NCBI gene (formerly Entrezgene);Acc:817763]
Os03g0807900		Chaperonin-like RbcX family protein	AT5G19855	RbcX2	Chaperonin-like RbcX protein [Source:NCBI gene (formerly Entrezgene);Acc:832106]
Os04g0275950		Conserved hypothetical protein
Os04g0301500	OsbHLH006	Helix-loop-helix DNA-binding domain containing protein	AT5G57150	AT5G57150	basic helix-loop-helix (bHLH) DNA-binding superfamily protein [Source:NCBI gene (formerly Entrezgene);Acc:835821]
Os04g0352400	OsFKBP62b	Peptidyl-prolyl cis-trans isomerase, FKBP-type domain containing protein	AT3G25230	ROF1	rotamase FKBP 1 [Source:NCBI gene (formerly Entrezgene);Acc:822117]
Os04g0386700		Similar to OSIGBa0148P16.6 protein	AT1G27990	AT1G27990	transmembrane protein [Source:NCBI gene (formerly Entrezgene);Acc:839692]
Os04g0430200		PLC-like phosphodiesterase, TIM beta/alpha-barrel domain domain containing protein	AT1G49740	AT1G49740	PLC-like phosphodiesterases superfamily protein [Source:NCBI gene (formerly Entrezgene);Acc:841397]
Os04g0460300	OsATL13	Amino acid transporter, transmembrane domain containing protein	AT3G28960	AT3G28960	Transmembrane amino acid transporter family protein [Source:NCBI gene (formerly Entrezgene);Acc:822536]
Os04g0493100	OsbHLH065	Basic helix-loop-helix dimerisation region bHLH domain containing protein	AT1G05710	AT1G05710	basic helix-loop-helix (bHLH) DNA-binding superfamily protein [Source:NCBI gene (formerly Entrezgene);Acc:837078]
Os04g0527000		GRAM domain containing protein	AT5G08350	AT5G08350	GRAM domain-containing protein / ABA-responsive protein-like protein [Source:NCBI gene (formerly Entrezgene);Acc:830733]
Os04g0607150		Similar to OSIGBa0113I13.10 protein	AT2G24420	AT2G24420	DNA repair ATPase-like protein [Source:NCBI gene (formerly Entrezgene);Acc:816978]
Os04g0614600	OSL2	Similar to Viroid RNA-binding protein (Fragment)	AT3G22200	POP2	Pyridoxal phosphate (PLP)-dependent transferases superfamily protein [Source:NCBI gene (formerly Entrezgene);Acc:821784]
Os04g0634800		Similar to H0315F07.8 protein
Os04g0645700		Similar to H0811D08.5 protein
Os04g0652700		Similar to Nuclease PA3	AT1G68290	ENDO2	endonuclease 2 [Source:NCBI gene (formerly Entrezgene);Acc:843158]
Os04g0690500		Similar to CAA30371.1 protein (Fragment)	AT1G21830	AT1G21830
Os05g0125350		Non-protein coding transcript
Os05g0151200		TspO/MBR-related protein family protein	AT2G47770	TSPO	TSPO(outer membrane tryptophan-rich sensory protein)-like protein [Source:NCBI gene (formerly Entrezgene);Acc:819389]
Os05g0247100	DIP3	Similar to Glycosyl hydrolases family 18	AT5G24090	CHIA	chitinase A [Source:NCBI gene (formerly Entrezgene);Acc:832474]
Os05g0458600	OsLAC	Laccase-like protein, Sensitivity of plants to brassinosteroid	AT5G60020	LAC17	laccase 17 [Source:NCBI gene (formerly Entrezgene);Acc:836124]
Os05g0474600		Similar to Aldose reductase-related protein (EC 1.1.1.21)	AT5G01670	AT5G01670	NAD(P)-linked oxidoreductase superfamily protein [Source:NCBI gene (formerly Entrezgene);Acc:831701]
Os05g0497300	OsERF#074	Similar to Ethylene response factor 2	AT5G44210	ERF9	erf domain protein 9 [Source:NCBI gene (formerly Entrezgene);Acc:834444]
Os05g0521300	OsPHP3	Similar to Histidine-containing phosphotransfer protein 4	AT3G16360	AHP4	HPT phosphotransmitter 4 [Source:NCBI gene (formerly Entrezgene);Acc:820883]
Os05g0523300	OsIAA18	Similar to IAA8 (Fragment)	AT3G16500	PAP1	phytochrome-associated protein 1 [Source:NCBI gene (formerly Entrezgene);Acc:820898]
Os05g0542600		Mov34/MPN/PAD-1 family protein	AT1G80210	BRCC36A	Mov34/MPN/PAD-1 family protein [Source:NCBI gene (formerly Entrezgene);Acc:844361]
Os05g0543600	OsMYB86-L2	Similar to Myb-related protein	AT5G26660	MYB86	myb domain protein 86 [Source:NCBI gene (formerly Entrezgene);Acc:832723]
Os06g0229000	OsFtsH6	Similar to FtsH protease (VAR2) (Zinc dependent protease)	AT5G15250	FTSH6	FTSH protease 6 [Source:NCBI gene (formerly Entrezgene);Acc:831377]
Os06g0335950		Non-protein coding transcript
Os06g0341300	OsLEA33	Seed maturation protein domain containing protein	AT3G22490	AT3G22490	Seed maturation protein [Source:NCBI gene (formerly Entrezgene);Acc:821820]
Os06g0652300		Similar to GDP-4-keto-6-deoxy-D-mannose-3, 5-epimerase-4-reductase (GER1); 21556- 22494	AT1G73250	GER1	GDP-4-keto-6-deoxymannose-3,5-epimerase-4-reductase 1 [Source:NCBI gene (formerly Entrezgene);Acc:843659]
Os06g0731000		Conserved hypothetical protein
Os07g0123200		Non-protein coding transcript
Os07g0209201		Hypothetical protein
Os07g0590700	OsAGP13	Similar to transcriptional regulatory protein algP
Os07g0685700	EIL2	Transcription factor, Response to ethylene stimulus, Wound signalin	AT2G27050	EIL1	ETHYLENE-INSENSITIVE3-like 1 [Source:NCBI gene (formerly Entrezgene);Acc:817247]
Os07g0693500		Similar to AMP deaminase 2 (EC 3.5.4.6) (AMP deaminase isoform L). Splice isoform Ex1A-3	AT2G38280	FAC1	AMP deaminase, putative / myoadenylate deaminase [Source:NCBI gene (formerly Entrezgene);Acc:818408]
Os08g0156600		Major facilitator superfamily protein	AT3G47420	G3Pp1	putative glycerol-3-phosphate transporter 1 [Source:NCBI gene (formerly Entrezgene);Acc:823896]
Os08g0221300		Conserved hypothetical protein
Os08g0290700		Winged helix repressor DNA-binding domain containing protein	AT4G35160	AT4G35160	O-methyltransferase family protein [Source:NCBI gene (formerly Entrezgene);Acc:829668]
Os08g0476300	EIP11	Glucose/ribitol dehydrogenase family protein	AT3G50560	AT3G50560	NAD(P)-binding Rossmann-fold superfamily protein [Source:NCBI gene (formerly Entrezgene);Acc:824220]
Os08g0518800	OsGH	Similar to Class III chitinase homologu	AT5G24090	CHIA	chitinase A [Source:NCBI gene (formerly Entrezgene);Acc:832474]
Os09g0441000	OsSub57	Peptidase S8, subtilisin-related domain containing protein	AT2G05920	AT2G05920	Subtilase family protein [Source:NCBI gene (formerly Entrezgene);Acc:815145]
Os09g0478733		Non-protein coding transcript
Os09g0484800		Similar to Pirin-like protein	AT1G50590	AT1G50590	RmlC-like cupins superfamily protein [Source:NCBI gene (formerly Entrezgene);Acc:841481]
Os10g0479100		Non-protein coding transcript
Os10g0537500		Similar to Tobamovirus multiplication 3	AT2G02180	TOM3	tobamovirus multiplication protein 3 [Source:NCBI gene (formerly Entrezgene);Acc:814749]
Os10g0564500	SAPK3	Serine/threonine protein kinase, Hyperosmotic stress respons	AT4G33950	OST1	Protein kinase superfamily protein [Source:NCBI gene (formerly Entrezgene);Acc:829541]
Os11g0121500		Protein kinase-like domain containing protein	AT5G01020	AT5G01020	Protein kinase superfamily protein [Source:NCBI gene (formerly Entrezgene);Acc:831918]
Os11g0448000		Protein kinase, catalytic domain domain containing protein	AT1G66150	TMK1	transmembrane kinase 1 [Source:NCBI gene (formerly Entrezgene);Acc:842930]
Os11g0461000	OsSCP61	Peptidase S10, serine carboxypeptidase family protein	AT3G10450	SCPL7	serine carboxypeptidase-like 7 [Source:NCBI gene (formerly Entrezgene);Acc:820209]
Os11g0525200	OsCYP51G1	Similar to Cytochrome P450 51 (EC 1.14.13.70) (CYPLI) (P450-LIA1	AT1G11680	CYP51G1	CYTOCHROME P450 51G1 [Source:NCBI gene (formerly Entrezgene);Acc:837712]
Os11g0582300		Similar to root hair defective 3 GTP-binding (RHD3) family protein	AT1G72960	AT1G72960	Root hair defective 3 GTP-binding protein (RHD3) [Source:NCBI gene (formerly Entrezgene);Acc:843627]
Os11g0708100	OsLAC26	Similar to Laccase-22	AT2G38080	IRX12	Laccase/Diphenol oxidase family protein [Source:NCBI gene (formerly Entrezgene);Acc:818386]
Os12g0183100		Similar to Branched chain alpha-keto acid dehydrogenase E1-alpha subunit (Fragment)	AT5G09300	AT5G09300	Thiamin diphosphate-binding fold (THDP-binding) superfamily protein [Source:NCBI gene (formerly Entrezgene);Acc:830789]
Os12g0633600	OsOSCA2.1	Protein of unknown function DUF221 domain containing protein	AT1G58520	AT1G58525	GDSL-like lipase/acylhydrolase superfamily protein [Source:NCBI gene (formerly Entrezgene);Acc:842218]

## Sheet: Salt_Susceptible-score_up
Os-Gene stable ID	Os-Gene name	Os-Gene description	At-Gene stable ID	At-Gene name	At-Gene description
Os02g0649300	HOX24	HD-ZIP I protein, Transcription activator, Stress response, Panicle developmen	AT2G46680	HB-7	homeobox 7 [Source:NCBI gene (formerly Entrezgene);Acc:819280]
Os10g0578800		Similar to LrgB-like family protein, expressed	AT1G32080	LrgB	membrane protein [Source:NCBI gene (formerly Entrezgene);Acc:840100]
Os01g0214500		Conserved hypothetical protein	AT2G31090	AT2G31090	transmembrane protein [Source:NCBI gene (formerly Entrezgene);Acc:817665]
Os12g0478200	OsABA45	Hypothetical protein	AT5G13200	AT5G13200	GRAM domain family protein [Source:NCBI gene (formerly Entrezgene);Acc:831159]
Os03g0268600	OsPP2C30	Similar to Protein phosphatase type 2C	AT1G07430	HAI2	highly ABA-induced PP2C protein 2 [Source:NCBI gene (formerly Entrezgene);Acc:837255]
Os03g0820500	OsADF3	Actin depolymerizing factor, Actin-binding protein, Abiotic stress respons	AT5G59890	ADF4	actin depolymerizing factor 4 [Source:NCBI gene (formerly Entrezgene);Acc:836111]
Os09g0325700	PP2C1	Protein phosphatase 2C, Abiotic stress response, Early panicle developmen	AT2G29380	HAI3	highly ABA-induced PP2C protein 3 [Source:NCBI gene (formerly Entrezgene);Acc:817487]
Os11g0454300	Rab16A	Similar to Water-stress inducible protein RAB21	AT5G66400	RAB18	Dehydrin family protein [Source:NCBI gene (formerly Entrezgene);Acc:836772]
Os01g0644200		Similar to Little protein 1	AT3G03341	AT3G03341	cold-regulated protein [Source:NCBI gene (formerly Entrezgene);Acc:6240770]
Os03g0296200		Conserved hypothetical protein
Os03g0723400	OsEnS-53	Similar to UFG2	AT5G66780	AT5G66780	late embryosis abundant protein [Source:NCBI gene (formerly Entrezgene);Acc:836811]
Os05g0468800		Phosphatidylethanolamine-binding protein PEBP domain containing protein	AT5G01300	AT5G01300	PEBP (phosphatidylethanolamine-binding protein) family protein [Source:NCBI gene (formerly Entrezgene);Acc:830983]
Os06g0498800	OsMFT1	Similar to MOTHER of FT and TF1 protein	AT1G18100	E12A11	PEBP (phosphatidylethanolamine-binding protein) family protein [Source:NCBI gene (formerly Entrezgene);Acc:838390]
Os06g0651200		Conserved hypothetical protein
Os07g0154100	OSNCED3	Similar to Viviparous-14	AT1G78390	NCED9	nine-cis-epoxycarotenoid dioxygenase 9 [Source:NCBI gene (formerly Entrezgene);Acc:844175]
Os11g0181200		Hypothetical protein
Os01g0256500		Similar to ZnI
Os01g0511100		UspA domain containing protein	AT1G68300	AT1G68300	Adenine nucleotide alpha hydrolases-like superfamily protein [Source:NCBI gene (formerly Entrezgene);Acc:843159]
Os01g0705200	OsLEA14	Late embryogenesis abundant protein repeat containing protein	AT3G15670	AT3G15670	Late embryosis abundant protein (LEA) family protein [Source:NCBI gene (formerly Entrezgene);Acc:820810]
Os02g0513100	OsSWEET15	Similar to MtN3 protein precursor	AT3G48740	SWEET11	Nodulin MtN3 family protein [Source:NCBI gene (formerly Entrezgene);Acc:824035]
Os03g0230300	OsSRO1c	Homologue of SRO (similar to RCD one), Regulation of stomatal closure, Abiotic stress respons	AT1G32230	RCD1	WWE protein-protein interaction domain protein family [Source:NCBI gene (formerly Entrezgene);Acc:840115]
Os06g0698300	OsPP2C59	Protein phosphatase 2C family protein	AT4G31750	WIN2	HOPW1-1-interacting 2 [Source:NCBI gene (formerly Entrezgene);Acc:829303]
Os10g0492900		Similar to alpha-galactosidase	AT5G08380	AGAL1	alpha-galactosidase 1 [Source:NCBI gene (formerly Entrezgene);Acc:830736]
Os11g0454200	RAB16B	Dehydri	AT3G50980	XERO1	dehydrin xero 1 [Source:NCBI gene (formerly Entrezgene);Acc:824262]
Os01g0654400		Similar to Salt tolerant correlative protein	AT2G21820	AT2G21820	seed maturation protein [Source:NCBI gene (formerly Entrezgene);Acc:816718]
Os02g0463401		Conserved hypothetical protein
Os03g0133100		Conserved hypothetical protein	AT5G42290	AT5G42290	transcription activator-like protein [Source:NCBI gene (formerly Entrezgene);Acc:834234]
Os03g0286900	OsRCI2-5	RCI2 (rare cold-inducible 2) family protein, Drought resistanc	AT2G38905	AT2G38905	Low temperature and salt responsive protein family [Source:NCBI gene (formerly Entrezgene);Acc:818475]
Os05g0195101		Non-protein coding transcript
Os05g0206100	OsCEP11	Conserved hypothetical protein
Os05g0360400		Zinc finger, RING/FYVE/PHD-type domain containing protein	AT2G35000	ATL9	RING/U-box superfamily protein [Source:NCBI gene (formerly Entrezgene);Acc:818064]
Os05g0421450		Hypothetical protein
Os05g0421600	ONAC088	No apical meristem (NAM) protein domain containing protein	AT1G01720	ATAF1	NAC (No Apical Meristem) domain transcriptional regulator superfamily protein [Source:NCBI gene (formerly Entrezgene);Acc:839265]
Os06g0341300	OsLEA33	Seed maturation protein domain containing protein	AT3G22490	AT3G22490	Seed maturation protein [Source:NCBI gene (formerly Entrezgene);Acc:821820]
Os08g0444440		Hypothetical conserved gene
Os09g0109600	OsDSSR1	Small peptide, Drought toleranc
Os11g0454000	RAB21	Dehydrin RAB 16C	AT3G50980	XERO1	dehydrin xero 1 [Source:NCBI gene (formerly Entrezgene);Acc:824262]
Os01g0583100	OsPP2C06/OsABI2	Similar to Protein phosphatase 2C	AT1G17550	HAB2	homology to ABI2 [Source:NCBI gene (formerly Entrezgene);Acc:838330]
Os01g0658900	OsBZ8	OSBZ8	AT2G46270	GBF3	G-box binding factor 3 [Source:NCBI gene (formerly Entrezgene);Acc:819235]
Os02g0162600		Conserved hypothetical protein
Os02g0191300	OsATL6	Similar to Amino acid transporter-like protein	AT3G30390	AT3G30390	Transmembrane amino acid transporter family protein [Source:NCBI gene (formerly Entrezgene);Acc:822740]
Os03g0168100	OsLEA16	Late embryogenesis abundant protein repeat containing protein	AT2G18340	AT2G18340	late embryosis abundant domain-containing protein / LEA domain-containing protein [Source:NCBI gene (formerly Entrezgene);Acc:816349]
Os03g0266300	Oshsp17.9A	Class I low-molecular-weight heat shock protein 17.9	AT1G53540	AT1G53540	HSP20-like chaperones superfamily protein [Source:NCBI gene (formerly Entrezgene);Acc:841789]
Os03g0305600		Mitochondrial import inner membrane translocase, subunit Tim17/22 family protein	AT4G16160	ATOEP16-2	Mitochondrial import inner membrane translocase subunit Tim17/Tim22/Tim23 family protein [Source:NCBI gene (formerly Entrezgene);Acc:827308]
Os03g0340500	SUS4	Similar to Sucrose synthase (EC 2.4.1.13)	AT4G02280	SUS3	sucrose synthase 3 [Source:NCBI gene (formerly Entrezgene);Acc:828081]
Os05g0170200		Similar to Universal stress protein	AT3G17020	AT3G17020	Adenine nucleotide alpha hydrolases-like superfamily protein [Source:NCBI gene (formerly Entrezgene);Acc:820958]
Os05g0439000		Similar to RING-H2 finger protein ATL1O (RING-H2 finger protein ATL11)	AT3G10910	AT3G10910	RING/U-box superfamily protein [Source:NCBI gene (formerly Entrezgene);Acc:820261]
Os06g0166400	OsERF#007	Similar to TINY-like protein (AP2 domain containing protein RAP2.10) (Fragment)	AT2G23340	DEAR3	DREB and EAR motif protein 3 [Source:NCBI gene (formerly Entrezgene);Acc:816866]
Os06g0553100	HSfC2b	Similar to Heat stress transcription factor C-2b	AT3G24520	HSFC1	heat shock transcription factor C1 [Source:NCBI gene (formerly Entrezgene);Acc:822047]
Os06g0681200	OsENODL18	Cupredoxin domain containing protein	AT3G20570	ENODL9	early nodulin-like protein 9 [Source:NCBI gene (formerly Entrezgene);Acc:821604]
Os07g0638100		Six-bladed beta-propeller, TolB-like domain containing protein	AT4G01870	AT4G01870	tolB protein-like protein [Source:NCBI gene (formerly Entrezgene);Acc:828228]
Os01g0615100	OCPI2	Chymotrypsin protease inhibitor, Salt and osmotic stress toleranc
Os01g0794400		Thioredoxin domain 2 containing protein	AT1G60420	AT1G60420	DC1 domain-containing protein [Source:NCBI gene (formerly Entrezgene);Acc:842337]
Os01g0826000	OsATX	Heavy metal transport/detoxification protein domain containing protein	AT5G05365	AT5G05365	Heavy metal transport/detoxification superfamily protein [Source:NCBI gene (formerly Entrezgene);Acc:5008200]
Os01g0944100		Conserved hypothetical protein
Os01g0948600		Conserved hypothetical protein
Os02g0669100	LIP9	Dehydrin family protein	AT1G20440	COR47	cold-regulated 47 [Source:NCBI gene (formerly Entrezgene);Acc:838632]
Os02g0782500	OsHSP18.0-CIII	Similar to Small heat stress protein class CIII	AT1G54050	AT1G54050	HSP20-like chaperones superfamily protein [Source:NCBI gene (formerly Entrezgene);Acc:841843]
Os03g0623100	OsEnS-49	Conserved hypothetical protein
Os03g0643300	OsOAT	Ornithine delta-aminotransferase, Abiotic stress toleranc	AT5G46180	DELTA-OAT	ornithine-delta-aminotransferase [Source:NCBI gene (formerly Entrezgene);Acc:834660]
Os03g0820300	ZFP182	TFIIIA-type zinc finger protein, Transcription activator, Abiotic stress toleranc	AT5G59820	RHL41	C2H2-type zinc finger family protein [Source:NCBI gene (formerly Entrezgene);Acc:836103]
Os04g0511200	EFA27	EFA27 for EF hand, abscisic acid, 27kD	AT2G33380	RD20	Caleosin-related family protein [Source:NCBI gene (formerly Entrezgene);Acc:817901]
Os04g0564700		WD40 repeat domain containing protein	AT4G35560	DAW1	Transducin/WD40 repeat-like superfamily protein [Source:NCBI gene (formerly Entrezgene);Acc:829708]
Os05g0119000	STAR2	Bacterial-type ATP binding cassette (ABC) transporter, Al toleranc	AT2G37330	ALS3	aluminum sensitive 3 [Source:NCBI gene (formerly Entrezgene);Acc:818310]
Os05g0355400	UspA	UspA domain containing protein	AT3G62550	AT3G62550	Adenine nucleotide alpha hydrolases-like superfamily protein [Source:NCBI gene (formerly Entrezgene);Acc:825429]
Os05g0542500	OsLEA3-1	Similar to Isoform 2 of Late embryogenesis abundant protein, group 3	AT1G52690	LEA7	Late embryosis abundant protein (LEA) family protein [Source:NCBI gene (formerly Entrezgene);Acc:841701]
Os06g0246500		Similar to Pyruvate dehydrogenase E1 alpha subunit (EC 1.2.4.1)	AT1G24180	IAR4	Thiamin diphosphate-binding fold (THDP-binding) superfamily protein [Source:NCBI gene (formerly Entrezgene);Acc:839031]
Os07g0418600	OsRePRP2.2	Proline-rich glycoprotein, ABA-dependent inhibition of root growt
Os07g0418700	OsRePRP2.1	Proline-rich glycoprotein, ABA-dependent inhibition of root growt
Os07g0687900	wsi76	WSI76 protein induced by water stress	AT1G56600	GolS2	galactinol synthase 2 [Source:NCBI gene (formerly Entrezgene);Acc:842114]
Os08g0104400		Conserved hypothetical protein	AT3G12960	SMP1	seed maturation protein [Source:NCBI gene (formerly Entrezgene);Acc:820482]
Os08g0327700	OsLEA4	Late embryogenesis abundant (LEA) group 1 family protein	AT5G06760	LEA4-5	Late Embryosis Abundant 4-5 [Source:NCBI gene (formerly Entrezgene);Acc:830565]
Os08g0485400		Similar to Oxidoreductase	AT5G64250	AT5G64250	Aldolase-type TIM barrel family protein [Source:NCBI gene (formerly Entrezgene);Acc:836546]
Os09g0425200		Conserved hypothetical protein
Os09g0572400	OsABCF5	Similar to Abcf2-prov protein	AT5G60790	ABCF1	ABC transporter family protein [Source:NCBI gene (formerly Entrezgene);Acc:836200]
Os10g0345100		Multi antimicrobial extrusion protein MatE family protein	AT5G52450	AT5G52450	MATE efflux family protein [Source:NCBI gene (formerly Entrezgene);Acc:835321]
Os11g0533400		Conserved hypothetical protein	AT5G07330	AT5G07330	NFU1 iron-sulfur cluster protein [Source:NCBI gene (formerly Entrezgene);Acc:830624]
Os11g0601700	OsbHLH061	Helix-loop-helix DNA-binding domain containing protein	AT3G47640	PYE	basic helix-loop-helix (bHLH) DNA-binding superfamily protein [Source:NCBI gene (formerly Entrezgene);Acc:823918]
Os12g0153200		Conserved hypothetical protein
Os12g0187800	OsEnS-148	Conserved hypothetical protein
Os12g0510750		Conserved hypothetical protein
Os12g0552700		Similar to Leucine Rich Repeat family protein, expressed	AT5G27920	AT5G27920	F-box family protein [Source:NCBI gene (formerly Entrezgene);Acc:832858]
Os01g0225000		Mitochondrial carrier protein domain containing protein	AT1G79900	BAC2	Mitochondrial substrate carrier family protein [Source:NCBI gene (formerly Entrezgene);Acc:844329]
Os01g0571300	OsHsfA7	Similar to Heat shock transcription factor 31 (Fragment)	AT2G26150	HSFA2	heat shock transcription factor A2 [Source:NCBI gene (formerly Entrezgene);Acc:817155]
Os01g0846300	OsPP15	Similar to Protein phosphatase 2C	AT1G07430	HAI2	highly ABA-induced PP2C protein 2 [Source:NCBI gene (formerly Entrezgene);Acc:837255]
Os01g0849000	OsLTPd5	Hypothetical protein	AT5G05960	AT5G05960	Bifunctional inhibitor/lipid-transfer protein/seed storage 2S albumin superfamily protein [Source:NCBI gene (formerly Entrezgene);Acc:830481]
Os01g0863300		Similar to MCB2 protein	AT5G04760	AT5G04760	Duplicated homeodomain-like superfamily protein [Source:NCBI gene (formerly Entrezgene);Acc:830354]
Os01g0867300	BZIP12	bZIP transcription factor, Abiotic stress response, ABA signaling, Suppressor of floral transition upon drought stres	AT5G44080	AT5G44080	Basic-leucine zipper (bZIP) transcription factor family protein [Source:NCBI gene (formerly Entrezgene);Acc:834431]
Os01g0867400		Non-protein coding transcript
Os02g0332450		Hypothetical conserved gene
Os02g0526400	ClpD1	Similar to ATP-dependent Clp protease ATP-binding subunit	AT5G51070	ERD1	Clp ATPase [Source:NCBI gene (formerly Entrezgene);Acc:835180]
Os02g0657850		Conserved hypothetical protein
Os02g0707900		Rossmann-like alpha/beta/alpha sandwich fold domain containing protein	AT5G14680	AT5G14680	Adenine nucleotide alpha hydrolases-like superfamily protein [Source:NCBI gene (formerly Entrezgene);Acc:831320]
Os02g0755900		UDP-glucuronosyl/UDP-glucosyltransferase domain containing protein	AT1G22400	UGT85A1	UDP-Glycosyltransferase superfamily protein [Source:NCBI gene (formerly Entrezgene);Acc:838846]
Os02g0783700		Similar to Lysine ketoglutarate reductase/saccharopine dehydrogenase	AT4G33150	AT4G33150	lysine-ketoglutarate reductase/saccharopine dehydrogenase bifunctional enzyme [Source:NCBI gene (formerly Entrezgene);Acc:829452]
Os02g0824500	OsREM1.1	Similar to Remorin	AT5G23750	AT5G23750	Remorin family protein [Source:NCBI gene (formerly Entrezgene);Acc:832440]
Os03g0305100		Similar to AMP-binding protein	AT3G16910	AAE7	acyl-activating enzyme 7 [Source:NCBI gene (formerly Entrezgene);Acc:820946]
Os03g0374600		Glycoside hydrolase, family 17 protein	AT3G13560	AT3G13560	O-Glycosyl hydrolases family 17 protein [Source:NCBI gene (formerly Entrezgene);Acc:820558]
Os03g0607200		Gibberellin regulated protein family protein	AT1G10588	AT1G10588	Gibberellin-regulated family protein [Source:NCBI gene (formerly Entrezgene);Acc:5007675]
Os03g0689300	OSA1	Plasma membrane H+ ATPase (EC 3.6.3.6) (H-ATPase)	AT5G62670	HA11	H[+]-ATPase 11 [Source:NCBI gene (formerly Entrezgene);Acc:836388]
Os03g0818100		Histidine acid phosphatase family protein	AT1G09870	AT1G09870	histidine acid phosphatase family protein [Source:NCBI gene (formerly Entrezgene);Acc:837519]
Os03g0826900	OsEnS-58	Conserved hypothetical protein
Os05g0122700	OsRCI2-7	Similar to Low-temperature induced protein lt101.2	AT2G38905	AT2G38905	Low temperature and salt responsive protein family [Source:NCBI gene (formerly Entrezgene);Acc:818475]
Os05g0130100		Hypothetical conserved gene	AT1G70520	CRK2	cysteine-rich RLK (RECEPTOR-like protein kinase) 2 [Source:NCBI gene (formerly Entrezgene);Acc:843389]
Os05g0195200	C3H35	CCCH-tandem zinc finger protein, Photomorphogenesis and ABA responses, Abiotic stress toleranc	AT4G29190	OZF2	Zinc finger C-x8-C-x5-C-x3-H type family protein [Source:NCBI gene (formerly Entrezgene);Acc:829040]
Os05g0460000	OsctHSP70-1	Similar to 70 kDa heat shock cognate protein 1	AT3G12580	HSP70	heat shock protein 70 [Source:NCBI gene (formerly Entrezgene);Acc:820438]
Os05g0475400	Osh36	Similar to Alanine:glyoxylate aminotransferase-like protein (Fragment)	AT3G08860	PYD4	PYRIMIDINE 4 [Source:NCBI gene (formerly Entrezgene);Acc:820034]
Os05g0501400		Similar to Receptor-like protein kinase 5	AT4G21380	RK3	receptor kinase 3 [Source:NCBI gene (formerly Entrezgene);Acc:827890]
Os05g0550600	OsLTP2.5	Similar to Nonspecific lipid-transfer protein 2 (nsLTP2) (7 kDa lipid transfer protein)	AT3G18280	AT3G18280	Bifunctional inhibitor/lipid-transfer protein/seed storage 2S albumin superfamily protein [Source:NCBI gene (formerly Entrezgene);Acc:821356]
Os06g0592500		Similar to Ethylene-responsive transcriptional coactivator	AT3G24500	MBF1C	multiprotein bridging factor 1C [Source:NCBI gene (formerly Entrezgene);Acc:822041]
Os06g0661500		Conserved hypothetical protein
Os06g0668200	PGK	Similar to Phosphoglycerate kinase, cytosolic (EC 2.7.2.3)	AT1G79550	PGK	phosphoglycerate kinase [Source:NCBI gene (formerly Entrezgene);Acc:844293]
Os06g0683100		NAD(P)-binding domain containing protein	AT4G27250	AT4G27250	NAD(P)-binding Rossmann-fold superfamily protein [Source:NCBI gene (formerly Entrezgene);Acc:828833]
Os06g0710001	OsCEP7	Hypothetical conserved gene
Os06g0716750		Hypothetical gene
Os07g0516400		Hypothetical conserved gene
Os07g0584100	OsWNK5	Similar to MAP kinase-like protein	AT5G55560	AT5G55560	Protein kinase superfamily protein [Source:NCBI gene (formerly Entrezgene);Acc:835650]
Os08g0205800		Hypothetical conserved gene
Os09g0400700		Conserved hypothetical protein
Os09g0491740	OsPILS1	Auxin efflux carrier domain containing protein	AT1G20925	AT1G20925	Auxin efflux carrier family protein [Source:NCBI gene (formerly Entrezgene);Acc:838686]
Os09g0563225		Hypothetical gene
Os10g0173000		Conserved hypothetical protein
Os10g0421400		Hypothetical conserved gene
Os10g0450900	GRP	Similar to Glycine-rich cell wall structural protein 2 precursor
Os10g0505900		Conserved hypothetical protein
Os10g0521000	OsTRE	Similar to TRE1 protein (Fragment)	AT4G24040	TRE1	trehalase 1 [Source:NCBI gene (formerly Entrezgene);Acc:828504]
Os10g0548100		Similar to DM280 protein	AT5G52420
Os10g0558700		Similar to Oxidoreductase, 2OG-Fe oxygenase family protein, expressed	AT1G17020	SRG1	senescence-related 1 [Source:NCBI gene (formerly Entrezgene);Acc:838272]
Os11g0210201	RZ53	Conserved hypothetical protein
Os11g0453900	RAB21	Dehydrin RAB 16D	AT3G50980	XERO1	dehydrin xero 1 [Source:NCBI gene (formerly Entrezgene);Acc:824262]
Os12g0123700	NAC131	NAC domain containing transcription factor, Abiotic and biotic stress respons	AT1G69490	NAP	NAC-like, activated by AP3/PI [Source:NCBI gene (formerly Entrezgene);Acc:843282]
Os12g0147200		Conserved hypothetical protein	AT3G10020	AT3G10020	plant/protein [Source:NCBI gene (formerly Entrezgene);Acc:820163]
Os01g0162500		Leucine-rich repeat-containing N-terminal, type 2 domain containing protein	AT1G45616	RLP6	receptor like protein 6 [Source:NCBI gene (formerly Entrezgene);Acc:841101]
Os01g0192300	OsMYB1R1	Similar to I-box binding factor (Fragment)	AT5G56840	AT5G56840	myb-like transcription factor family protein [Source:NCBI gene (formerly Entrezgene);Acc:835786]
Os01g0225600	Lea14A	Similar to Dehydrin	AT1G01470	LEA14	Late embryosis abundant protein [Source:NCBI gene (formerly Entrezgene);Acc:837071]
Os01g0283300		Conserved hypothetical protein
Os01g0623200	SLAC	Similar to C4-dicarboxylate transporter/malic acid transport protein	AT5G24030	SLAH3	SLAC1 homologue 3 [Source:NCBI gene (formerly Entrezgene);Acc:832468]
Os01g0633400	OsCBSX10	Cystathionine beta-synthase, core domain containing protein	AT3G48530	KING1	SNF1-related protein kinase regulatory subunit gamma 1 [Source:NCBI gene (formerly Entrezgene);Acc:824012]
Os01g0644000		Twin-arginine translocation pathway signal domain containing protein
Os01g0644500		Hypothetical conserved gene
Os01g0702500	OsLEA22	Similar to Dehydrin Rab25	AT3G50980	XERO1	dehydrin xero 1 [Source:NCBI gene (formerly Entrezgene);Acc:824262]
Os01g0716500		Methyltransferase type 12 domain containing protein	AT5G10830	AT5G10830	S-adenosyl-L-methionine-dependent methyltransferases superfamily protein [Source:NCBI gene (formerly Entrezgene);Acc:830950]
Os01g0962100		Conserved hypothetical protein	AT5G45310	AT5G45310	coiled-coil protein [Source:NCBI gene (formerly Entrezgene);Acc:834567]
Os01g0974900		Similar to 26S proteasome non-ATPase regulatory subunit 6	AT4G24820	AT4G24820	26S proteasome regulatory subunit Rpn7 [Source:NCBI gene (formerly Entrezgene);Acc:828585]
Os02g0527200		Similar to OSIGBa0142C11.2 protein	AT2G27830	AT2G27830
Os02g0612900		Similar to Temperature stress-induced lipocalin	AT5G58070	TIL	temperature-induced lipocalin [Source:NCBI gene (formerly Entrezgene);Acc:835919]
Os02g0733900		Conserved hypothetical protein
Os02g0736400	OsDHODH1	Aldolase-type TIM barrel domain containing protein	AT3G17810	PYD1	pyrimidine 1 [Source:NCBI gene (formerly Entrezgene);Acc:821049]
Os03g0111300	nsLTP2	Nonspecific lipid-transfer protein 2 (nsLTP2) (7 kDa lipid transfer protein)	AT1G66850	AT1G66850	Bifunctional inhibitor/lipid-transfer protein/seed storage 2S albumin superfamily protein [Source:NCBI gene (formerly Entrezgene);Acc:843003]
Os03g0802200	OsFbox176	Non-protein coding transcript
Os03g0820400	ZFP	Similar to ZPT2-13	AT5G59820	RHL41	C2H2-type zinc finger family protein [Source:NCBI gene (formerly Entrezgene);Acc:836103]
Os04g0167875		Protein phosphatase 2C-like domain containing protein	AT5G51760	AHG1	Protein phosphatase 2C family protein [Source:NCBI gene (formerly Entrezgene);Acc:835250]
Os04g0223500		Dimethylaniline monooxygenase, N-oxide-forming domain containing protein	AT1G19250	FMO1	flavin-dependent monooxygenase 1 [Source:NCBI gene (formerly Entrezgene);Acc:838508]
Os04g0266900		Transketolase C-terminal-like domain containing protein	AT2G45290	AT2G45290	Transketolase [Source:NCBI gene (formerly Entrezgene);Acc:819137]
Os04g0415800	OsLTPd6	Similar to OSIGBa0092M08.2 protein	AT5G05960	AT5G05960	Bifunctional inhibitor/lipid-transfer protein/seed storage 2S albumin superfamily protein [Source:NCBI gene (formerly Entrezgene);Acc:830481]
Os04g0444250		Non-protein coding transcript
Os04g0460300	OsATL13	Amino acid transporter, transmembrane domain containing protein	AT3G28960	AT3G28960	Transmembrane amino acid transporter family protein [Source:NCBI gene (formerly Entrezgene);Acc:822536]
Os04g0589800	OsLEA1	Late embryogenesis abundant (LEA) group 1 family protein	AT2G35300	LEA18	Late embryosis abundant protein, group 1 protein [Source:NCBI gene (formerly Entrezgene);Acc:818097]
Os05g0151200		TspO/MBR-related protein family protein	AT2G47770	TSPO	TSPO(outer membrane tryptophan-rich sensory protein)-like protein [Source:NCBI gene (formerly Entrezgene);Acc:819389]
Os05g0171900	OsGLYI6	Glyoxalase/bleomycin resistance protein/dioxygenase domain containing protein	AT1G80160	GLYI7	Lactoylglutathione lyase / glyoxalase I family protein [Source:NCBI gene (formerly Entrezgene);Acc:844356]
Os05g0324700		Conserved hypothetical protein
Os05g0373900		Similar to Eukaryotic peptide chain release factor subunit 1 (eRF1) (Eukaryotic release factor 1) (TB3-1) (Cl1 protein)	AT1G12920	ERF1-2	eukaryotic release factor 1-2 [Source:NCBI gene (formerly Entrezgene);Acc:837850]
Os05g0457200	OsPP2C49	Similar to protein phosphatase 2C	AT3G11410	PP2CA	protein phosphatase 2CA [Source:NCBI gene (formerly Entrezgene);Acc:820314]
Os05g0519700	HSP101	Heat shock protein, Long-term acquired thermotoleranc	AT1G74310	HSP101	heat shock protein 101 [Source:NCBI gene (formerly Entrezgene);Acc:843771]
Os05g0526900	OsUGT706D2	UDP-glucuronosyl/UDP-glucosyltransferase family protein	AT3G16520	UGT88A1	UDP-glucosyl transferase 88A1 [Source:NCBI gene (formerly Entrezgene);Acc:820900]
Os05g0562300	OsDjB7	Similar to DnaJ-like protein	AT2G20560	AT2G20560	DNAJ heat shock family protein [Source:NCBI gene (formerly Entrezgene);Acc:816578]
Os05g0574600	OsCHS	Similar to 3-ketoacyl-CoA synthase	AT2G26640	KCS11	3-ketoacyl-CoA synthase 11 [Source:NCBI gene (formerly Entrezgene);Acc:817205]
Os05g0595100	OsUGE1	Uridine-diphospho-(UDP)-glucose 4-epimerase, Cell wall carbohydrate partitioning during nitrogen (N) limitatio	AT4G10960	UGE5	UDP-D-glucose/UDP-D-galactose 4-epimerase 5 [Source:NCBI gene (formerly Entrezgene);Acc:826696]
Os06g0110200	OsLEA2	Late embryogenesis abundant (LEA) group 1 family protein	AT1G32560	AtLEA4-1	Late embryosis abundant protein, group 1 protein [Source:NCBI gene (formerly Entrezgene);Acc:840150]
Os06g0195800	OsDjC53	Similar to DNAJ heat shock N-terminal domain-containing protein	AT3G14200	AT3G14200	Chaperone DnaJ-domain superfamily protein [Source:NCBI gene (formerly Entrezgene);Acc:820637]
Os06g0223700		Protein of unknown function DUF581 family protein	AT1G78020	AT1G78020	senescence-associated family protein, putative (DUF581) [Source:NCBI gene (formerly Entrezgene);Acc:844137]
Os06g0318800	OsAGP24	Non-protein coding transcript
Os06g0662550		Conserved hypothetical protein
Os07g0673900	HIGD2	Hypoxia induced protein, Early stage of hypoxia signallin	AT5G27760	AT5G27760	Hypoxia-responsive family protein [Source:NCBI gene (formerly Entrezgene);Acc:832838]
Os07g0693500		Similar to AMP deaminase 2 (EC 3.5.4.6) (AMP deaminase isoform L). Splice isoform Ex1A-3	AT2G38280	FAC1	AMP deaminase, putative / myoadenylate deaminase [Source:NCBI gene (formerly Entrezgene);Acc:818408]
Os08g0110600		Protein of unknown function DUF1442 domain containing protein	AT3G60780	AT3G60780
Os08g0425800		Similar to DRP2 protein (Fragment)	AT5G16550	AT5G16550	voltage-dependent L-type calcium channel subunit [Source:NCBI gene (formerly Entrezgene);Acc:831517]
Os08g0478700		Similar to Mitochondrial uncoupling protein 4	AT2G22500	UCP5	uncoupling protein 5 [Source:NCBI gene (formerly Entrezgene);Acc:816783]
Os08g0546800	HSFB2B	Similar to Heat stress transcription factor B-2b	AT5G62020	HSFB2A	heat shock transcription factor B2A [Source:NCBI gene (formerly Entrezgene);Acc:836322]
Os08g0557800		Similar to Fatty acyl coA reductase	AT5G22500	FAR1	fatty acid reductase 1 [Source:NCBI gene (formerly Entrezgene);Acc:832311]
Os08g0558100		EF hand domain containing protein	AT3G10300	AT3G10300	Calcium-binding EF-hand family protein [Source:NCBI gene (formerly Entrezgene);Acc:820192]
Os09g0458800		EF hand domain containing protein
Os09g0513500	OsFT	Similar to ZCN24	AT1G65480	FT	PEBP (phosphatidylethanolamine-binding protein) family protein [Source:NCBI gene (formerly Entrezgene);Acc:842859]
Os10g0517500	RRJ1	Cys/Met metabolism, pyridoxal phosphate-dependent enzyme domain containing protein	AT1G64660	MGL	methionine gamma-lyase [Source:NCBI gene (formerly Entrezgene);Acc:842774]
Os11g0147150		Hypothetical gene
Os11g0151800	OsPAP20a	Similar to ATPAP18/PAP18	AT3G20500	PAP18	purple acid phosphatase 18 [Source:NCBI gene (formerly Entrezgene);Acc:821596]
Os11g0451700	OsLEA25	Similar to Dehydrin DHN1 (M3) (RAB-17 protein)	AT3G50980	XERO1	dehydrin xero 1 [Source:NCBI gene (formerly Entrezgene);Acc:824262]
Os12g0530300		Hypothetical conserved gene
Os12g0597500	OsUAH	Peptidase M20 domain containing protein	AT5G43600	UAH	ureidoglycolate amidohydrolase [Source:NCBI gene (formerly Entrezgene);Acc:834380]
Os01g0124650	RBBI2-3	Hypothetical conserved gene
Os01g0228500		Harpin-induced 1 domain containing protein	AT3G24605	AT3G24605	late embryosis abundant protein, group 2 [Source:NCBI gene (formerly Entrezgene);Acc:28719315]
Os01g0385400	OsSLAC7	C4-dicarboxylate transporter/malic acid transport protein family protein	AT5G24030	SLAH3	SLAC1 homologue 3 [Source:NCBI gene (formerly Entrezgene);Acc:832468]
Os01g0699400		Serine/threonine protein kinase domain containing protein	AT4G26890	MAPKKK16	mitogen-activated protein kinase kinase kinase 16 [Source:NCBI gene (formerly Entrezgene);Acc:828796]
Os01g0884300	OsNAC6	No apical meristem (NAM) protein domain containing protein	AT1G01720	ATAF1	NAC (No Apical Meristem) domain transcriptional regulator superfamily protein [Source:NCBI gene (formerly Entrezgene);Acc:839265]
Os01g0944900	Gns2	Similar to Glucan endo-1,3-beta-D-glucosidase
Os02g0186800		Cytochrome P450 family protein	AT3G48280	CYP71A25	cytochrome P450, family 71, subfamily A, polypeptide 25 [Source:NCBI gene (formerly Entrezgene);Acc:823986]
Os02g0622500		Conserved hypothetical protein	AT3G04500	AT3G04500	RNA-binding (RRM/RBD/RNP motifs) family protein [Source:NCBI gene (formerly Entrezgene);Acc:819606]
Os02g0783625		Similar to Lysine ketoglutarate reductase/saccharopine dehydrogenase	AT4G33150	AT4G33150	lysine-ketoglutarate reductase/saccharopine dehydrogenase bifunctional enzyme [Source:NCBI gene (formerly Entrezgene);Acc:829452]
Os03g0170900	OsSUT1	Sucrose transporter	AT2G02860	SUT2	sucrose transporter 2 [Source:NCBI gene (formerly Entrezgene);Acc:814817]
Os03g0231600		Similar to Branched-chain-amino-acid aminotransferase 3, chloroplast precursor (EC 2.6.1.42) (Atbcat-3)	AT5G65780	LINC4	branched-chain amino acid aminotransferase 5 / branched-chain amino acid transaminase 5 (BCAT5);little nuclei4 [Source:NCBI gene (formerly Entrezgene);Acc:836706]
Os03g0241900		Similar to Senescence-associated protein 12	AT2G17840	ERD7	Senescence/dehydration-associated protein-like protein [Source:NCBI gene (formerly Entrezgene);Acc:816293]
Os03g0244200		Similar to thaumatin-like protein 1	AT1G20030	AT1G20030	Pathosis-related thaumatin superfamily protein [Source:NCBI gene (formerly Entrezgene);Acc:838592]
Os03g0266900	OsHsp17.3	Low molecular mass heat shock protein Oshsp17.3	AT1G53540	AT1G53540	HSP20-like chaperones superfamily protein [Source:NCBI gene (formerly Entrezgene);Acc:841789]
Os03g0305550		Hypothetical gene
Os03g0561283		Conserved hypothetical protein
Os03g0624300		Conserved hypothetical protein
Os03g0776900	OsDjC35	Similar to mitochondrial import inner membrane translocase subunit TIM14	AT2G35795	AT2G35795	Chaperone DnaJ-domain superfamily protein [Source:NCBI gene (formerly Entrezgene);Acc:818152]
Os03g0815100	SNAC1	Similar to OsNAC6 protein	AT5G08790	ATAF2	NAC (No Apical Meristem) domain transcriptional regulator superfamily protein [Source:NCBI gene (formerly Entrezgene);Acc:830779]
Os03g0826800		Conserved hypothetical protein
Os04g0107900	Hsp90	Similar to Heat shock protein 82	AT5G52640	HSP90.1	heat shock-like protein [Source:NCBI gene (formerly Entrezgene);Acc:835341]
Os04g0541700	HOX22	Similar to Homeobox-leucine zipper protein HOX22	AT2G46680	HB-7	homeobox 7 [Source:NCBI gene (formerly Entrezgene);Acc:819280]
Os04g0610600	OsLEA18	Similar to Cor14b protein precursor	AT4G21020	AT4G21020	Late embryosis abundant protein (LEA) family protein [Source:NCBI gene (formerly Entrezgene);Acc:827849]
Os04g0684800	OsUEV1D	Similar to CROC-1-like protein (Fragment)	AT2G36060	MMZ3	MMS ZWEI homologue 3 [Source:NCBI gene (formerly Entrezgene);Acc:818179]
Os05g0138300	OsLti6b	Similar to ICT protein (Fragment)
Os05g0171200		Embryo-specific 3 family protein	AT2G41475	AT2G41475	Embryo-specific protein 3, (ATS3) [Source:NCBI gene (formerly Entrezgene);Acc:6240499]
Os05g0299101		Hypothetical gene
Os05g0439100		Similar to Transcription factor MYC7E (Fragment)
Os05g0560200	OsDOG1L-3	Similar to tumor-related protein-like	AT3G14880	AT3G14880	transcription factor-like protein [Source:NCBI gene (formerly Entrezgene);Acc:820717]
Os05g0575000	OsCV	Similar to predicted protein	AT2G25625	AT2G25625	histone deacetylase-like protein [Source:NCBI gene (formerly Entrezgene);Acc:817103]
Os06g0160700	SSI	Starch synthase, Starch biosynthesi	AT5G24300	SS1	Glycogen/starch synthases, ADP-glucose type [Source:NCBI gene (formerly Entrezgene);Acc:832497]
Os06g0503400		Reticulon family protein	AT4G11220	BTI2	VIRB2-interacting protein 2 [Source:NCBI gene (formerly Entrezgene);Acc:826724]
Os06g0553001		Conserved hypothetical protein
Os07g0147550	OsPsbR2	Similar to Photosystem II 10 kDa polypeptide, chloroplast	AT1G79040	PSBR	photosystem II subunit R [Source:NCBI gene (formerly Entrezgene);Acc:844245]
Os07g0164800		Conserved hypothetical protein
Os07g0192000		ATPase, AAA-type, core domain containing protein	AT5G40010	AATP1	AAA-ATPase 1 [Source:NCBI gene (formerly Entrezgene);Acc:833998]
Os07g0633200		Similar to SC35-like splicing factor SCL30a, 30a kD	AT1G55310	SCL33	SC35-like splicing factor 33 [Source:NCBI gene (formerly Entrezgene);Acc:841976]
Os07g0656200	Os7bglu26	Similar to Beta-glucosidase 26	AT3G18070	BGLU43	beta glucosidase 43 [Source:NCBI gene (formerly Entrezgene);Acc:821332]
Os07g0684000		Ricin B-related lectin domain containing protein	AT2G39050	EULS3	hydroxyproline-rich glycoprotein family protein [Source:NCBI gene (formerly Entrezgene);Acc:818491]
Os08g0153900		Protein of unknown function DUF599 family protein	AT5G24600	AT5G24600	TRP-like ion channel protein (Protein of unknown function, DUF599) [Source:NCBI gene (formerly Entrezgene);Acc:832531]
Os08g0233000		Non-protein coding transcript
Os08g0374600	OsRLCK253	Similar to Receptor kinase-like protein	AT3G55950	CCR3	CRINKLY4 related 3 [Source:NCBI gene (formerly Entrezgene);Acc:824761]
Os08g0387050		Conserved hypothetical protein
Os08g0467500	OsEnS-122	TB2/DP1 and HVA22 related protein family protein	AT5G50720	HVA22E	HVA22 homologue E [Source:NCBI gene (formerly Entrezgene);Acc:835144]
Os08g0545200	OsDH1	Alcohol dehydrogenase superfamily, zinc-containing protein	AT5G51970	AT5G51970	GroES-like zinc-binding alcohol dehydrogenase family protein [Source:NCBI gene (formerly Entrezgene);Acc:835272]
Os08g0549900		Conserved hypothetical protein
Os10g0450800		Hypothetical protein
Os10g0463800	FLO7	Domain of unknown function, DUF1338, containing green-plant-unique protein, Regulation of starch synthesis and amyloplast development, Peripheral endosperm developmen	AT1G07040	AT1G07040	plant/protein [Source:NCBI gene (formerly Entrezgene);Acc:837215]
Os10g0546400		Conserved hypothetical protein
Os11g0106700	OsFER1	Similar to Ferritin 1, chloroplast precursor (EC 1.16.3.1) (ZmFer1)	AT2G40300	FER4	ferritin 4 [Source:NCBI gene (formerly Entrezgene);Acc:818622]
Os11g0112200	PRX131	Similar to Cationic peroxidase 1 precursor (EC 1.11.1.7) (PNPC1)	AT5G05340	PRX52	Peroxidase superfamily protein [Source:NCBI gene (formerly Entrezgene);Acc:830416]
Os11g0126900	NAC122	NAC-domain protein, Drought toleranc	AT1G69490	NAP	NAC-like, activated by AP3/PI [Source:NCBI gene (formerly Entrezgene);Acc:843282]
Os12g0106000	FER2	Ferritin, Iron storage protein, Iron homeostasi	AT2G40300	FER4	ferritin 4 [Source:NCBI gene (formerly Entrezgene);Acc:818622]
Os12g0552400		Rossmann-like alpha/beta/alpha sandwich fold domain containing protein	AT2G47710	AT2G47710	Adenine nucleotide alpha hydrolases-like superfamily protein [Source:NCBI gene (formerly Entrezgene);Acc:819384]
Os01g0159000	OsDOG1L-2	Similar to cDNA clone:J023049H21, full insert sequence	AT3G14880	AT3G14880	transcription factor-like protein [Source:NCBI gene (formerly Entrezgene);Acc:820717]
Os01g0159800	OsbHLH035	Similar to DNA binding protein	AT2G40200	AT2G40200	basic helix-loop-helix (bHLH) DNA-binding superfamily protein [Source:NCBI gene (formerly Entrezgene);Acc:818611]
Os01g0160100		Similar to Pyruvate decarboxylase isozyme 2 (EC 4.1.1.1) (PDC) (Fragment)	AT4G33070	AT4G33070	Thiamine pyrophosphate dependent pyruvate decarboxylase family protein [Source:NCBI gene (formerly Entrezgene);Acc:829444]
Os01g0184100	OsHsp18.0	Class II small heat shock protein, Positive regulation in both Xoo resistance and heat/salt toleranc	AT5G12020	HSP17.6II	17.6 kDa class II heat shock protein [Source:NCBI gene (formerly Entrezgene);Acc:831075]
Os01g0185400	OsWD40-6	WD40 repeat domain containing protein
Os01g0227100	NYC1	Chlorophyll b reductase, Leaf senescenc	AT4G13250	NYC1	NAD(P)-binding Rossmann-fold superfamily protein [Source:NCBI gene (formerly Entrezgene);Acc:826942]
Os01g0307686		Similar to embryonic abundant protein-like	AT2G41380	AT2G41380	S-adenosyl-L-methionine-dependent methyltransferases superfamily protein [Source:NCBI gene (formerly Entrezgene);Acc:818736]
Os01g0382000	OsPR1b	Similar to Pathogenesis-related protein PRB1-2 precursor	AT2G14610	PR1	pathosis-related protein 1 [Source:NCBI gene (formerly Entrezgene);Acc:815949]
Os01g0585100		Similar to Integral membrane protein	AT5G35460	AT5G35460	membrane protein [Source:NCBI gene (formerly Entrezgene);Acc:833509]
Os01g0609300	OsPDR9	Similar to Pleiotropic drug resistance protein 3	AT1G15520	ABCG40	pleiotropic drug resistance 12 [Source:NCBI gene (formerly Entrezgene);Acc:838122]
Os01g0627500	OsCYP72A18	Cytochrome P450 family protein	AT3G14690	CYP72A15	cytochrome P450, family 72, subfamily A, polypeptide 15 [Source:NCBI gene (formerly Entrezgene);Acc:820697]
Os01g0699500	MAP3K6	Serine/threonine protein kinase domain containing protein	AT4G26890	MAPKKK16	mitogen-activated protein kinase kinase kinase 16 [Source:NCBI gene (formerly Entrezgene);Acc:828796]
Os01g0701900	OsSNDP5	Similar to Phosphatidylinositol transfer-like protein III	AT4G39170	AT4G39170	Sec14p-like phosphatidylinositol transfer family protein [Source:NCBI gene (formerly Entrezgene);Acc:830072]
Os01g0738400	OsC3H10	Similar to Zn-finger transcription factor	AT4G29190	OZF2	Zinc finger C-x8-C-x5-C-x3-H type family protein [Source:NCBI gene (formerly Entrezgene);Acc:829040]
Os01g0800300		Immunoglobulin/major histocompatibility complex, conserved site domain containing protein	AT5G44860	AT5G44860	polyadenylate-binding protein 1-B-binding protein [Source:NCBI gene (formerly Entrezgene);Acc:834516]
Os01g0805400	OsEnS-18	UDP-glucuronosyl/UDP-glucosyltransferase family protein	AT2G30150	AT2G30150	UDP-Glycosyltransferase superfamily protein [Source:NCBI gene (formerly Entrezgene);Acc:817567]
Os01g0844300	OsFKBP20-1b	Similar to Peptidylprolyl isomerase	AT3G55520	AT3G55520	FKBP-like peptidyl-prolyl cis-trans isomerase family protein [Source:NCBI gene (formerly Entrezgene);Acc:824717]
Os01g0866500		Similar to Soluble inorganic pyrophosphatase (EC 3.6.1.1) (Pyrophosphate phospho- hydrolase) (PPase)	AT1G01050	PPa1	pyrophosphorylase 1 [Source:NCBI gene (formerly Entrezgene);Acc:839579]
Os01g0884450		Non-protein coding transcript
Os01g0936850		Non-protein coding transcript
Os01g0959750		Conserved hypothetical protein
Os01g0976300		Heavy metal transport/detoxification protein domain containing protein	AT5G02600	NAKR1	Heavy metal transport/detoxification superfamily protein [Source:NCBI gene (formerly Entrezgene);Acc:831874]
Os02g0122600		EF-Hand type domain containing protein	AT2G46600	AT2G46600	Calcium-binding EF-hand family protein [Source:NCBI gene (formerly Entrezgene);Acc:819272]
Os02g0134300	OsTEF1	Protein of unknown function DUF701, zinc-binding putative family protein	AT5G46030	AT5G46030	transcription elongation factor-like protein [Source:NCBI gene (formerly Entrezgene);Acc:834644]
Os02g0203300		Similar to UDP-glycosyltransferase UGT75E3	AT1G05560	UGT75B1	UDP-glucosyltransferase 75B1 [Source:NCBI gene (formerly Entrezgene);Acc:837058]
Os02g0215200	HDAC2	Class-I type histone deacetylase, Vegetative growt	AT4G38130	HD1	histone deacetylase 1 [Source:NCBI gene (formerly Entrezgene);Acc:829969]
Os02g0313700	OsNTMC2T6.2	Similar to NTMC2T6.1/NTMC2TYPE6.1	AT1G53590	NTMC2T6.1	Calcium-dependent lipid-binding (CaLB domain) family protein [Source:NCBI gene (formerly Entrezgene);Acc:841794]
Os02g0533800		Similar to ATPase inhibitor	AT5G04750	AT5G04750	F1F0-ATPase inhibitor protein [Source:NCBI gene (formerly Entrezgene);Acc:830353]
Os02g0574500		General substrate transporter domain containing protein	AT1G34580	AT1G34580	Major facilitator superfamily protein [Source:NCBI gene (formerly Entrezgene);Acc:840362]
Os02g0629000		Protein of unknown function DUF584 family protein	AT3G45210	AT3G45210	transcription initiation factor TFIID subunit (Protein of unknown function, DUF584) [Source:NCBI gene (formerly Entrezgene);Acc:823657]
Os02g0638650	OsERF#141	Pathogenesis-related transcriptional factor and ERF domain containing protein	AT4G28140	AT4G28140	Integrase-type DNA-binding superfamily protein [Source:NCBI gene (formerly Entrezgene);Acc:828929]
Os02g0658200		Zinc finger, PHD-type domain containing protein	AT1G02070	AT1G02070	zinc ion-binding protein [Source:NCBI gene (formerly Entrezgene);Acc:839270]
Os02g0671100	MAIF1	Cyclin-like F-box domain containing protein
Os02g0736700		Conserved hypothetical protein
Os02g0774200		Conserved hypothetical protein	AT2G31945	AT2G31945	transmembrane protein [Source:NCBI gene (formerly Entrezgene);Acc:817753]
Os02g0807000	OsPPCK1	Similar to Phosphoenolpyruvate carboxylase kinase 1	AT3G04530	PPCK2	phosphoenolpyruvate carboxylase kinase 2 [Source:NCBI gene (formerly Entrezgene);Acc:819609]
Os03g0130300	DEFL8	Similar to Cp-thionin	AT2G02100	LCR69	low-molecular-weight cysteine-rich 69 [Source:NCBI gene (formerly Entrezgene);Acc:814741]
Os03g0136500		Similar to protein-methionine-s-oxide reductase	AT2G17705	AT2G17705	methionine-S-oxide reductase [Source:NCBI gene (formerly Entrezgene);Acc:816279]
Os03g0154000		Aromatic-ring hydroxylase family protein	AT4G38540	AT4G38540	FAD/NAD(P)-binding oxidoreductase family protein [Source:NCBI gene (formerly Entrezgene);Acc:830011]
Os03g0168200		Similar to F16A14.21	AT1G13990	AT1G13990	plant/protein [Source:NCBI gene (formerly Entrezgene);Acc:837959]
Os03g0180900	OsJAZ2	Tify domain containing protein	AT1G19180	JAZ1	jasmonate-zim-domain protein 1 [Source:NCBI gene (formerly Entrezgene);Acc:838501]
Os03g0288000	OsMT1b	Similar to Metallothionein
Os03g0327800	NAC58	NAC Family transcriptional activator, Abiotic stress response, Positive regulator of leaf senescenc	AT1G69490	NAP	NAC-like, activated by AP3/PI [Source:NCBI gene (formerly Entrezgene);Acc:843282]
Os03g0356414	OsDIS1	Similar to Ubiquitin ligase SINAT5 (EC 6.3.2.-) (Seven in absentia homolog 5). Splice isoform 2	AT3G61790	AT3G61790	Protein with RING/U-box and TRAF-like domain [Source:NCBI gene (formerly Entrezgene);Acc:825352]
Os03g0648400	OsDjA4	Similar to DnaJ protein	AT5G22060	J2	DNAJ homologue 2 [Source:NCBI gene (formerly Entrezgene);Acc:832267]
Os03g0663400	OsLP	Similar to Thaumatin-like protein	AT4G11650	OSM34	osmotin 34 [Source:NCBI gene (formerly Entrezgene);Acc:826770]
Os03g0712800	OsGS1	Cytosolic glutamine synthetas	AT5G37600	GSR 1
Os03g0719400		Alpha/beta hydrolase fold-1 domain containing protein	AT1G73480	AT1G73480	alpha/beta-Hydrolases superfamily protein [Source:NCBI gene (formerly Entrezgene);Acc:843683]
Os03g0729000		Similar to Peptidase, M50 family	AT1G17870	EGY3	ethylene-dependent gravitropism-deficient and yellow-green-like 3 [Source:NCBI gene (formerly Entrezgene);Acc:838366]
Os03g0790500	GID1	Alpha/beta hydrolase fold-3 domain containing protein	AT5G06570	AT5G06570	alpha/beta-Hydrolases superfamily protein [Source:NCBI gene (formerly Entrezgene);Acc:830545]
Os03g0829200		Similar to Soluble epoxide hydrolase	AT4G02340	AT4G02340	alpha/beta-Hydrolases superfamily protein [Source:NCBI gene (formerly Entrezgene);Acc:828063]
Os03g0835400		Similar to Uvs101	AT1G50940	ETFALPHA	electron transfer flavoprotein alpha [Source:NCBI gene (formerly Entrezgene);Acc:841516]
Os04g0581800		Heavy metal transport/detoxification protein domain containing protein	AT4G27590	AT4G27590	Heavy metal transport/detoxification superfamily protein [Source:NCBI gene (formerly Entrezgene);Acc:828869]
Os04g0674400		Similar to Anamorsin (Cytokine induced apoptosis inhibitor 1) (CUA001). Splice isoform 2	AT5G18400	AT5G18400	Cytokine-induced anti-apoptosis inhibitor 1, Fe-S biosi [Source:NCBI gene (formerly Entrezgene);Acc:831958]
Os04g0677650	OsWD40-111	Hypothetical gene
Os05g0119100		Hypothetical protein
Os05g0125500		Similar to Isovaleryl-CoA dehydrogenase, mitochondrial precursor (EC 1.3.99.10) (IVD)	AT3G45300	IVD	isovaleryl-CoA-dehydrogenase [Source:NCBI gene (formerly Entrezgene);Acc:823668]
Os05g0179950		Similar to cDNA, clone: J100088D24, full insert sequence	AT4G15550	IAGLU	indole-3-acetate beta-D-glucosyltransferase [Source:NCBI gene (formerly Entrezgene);Acc:827229]
Os05g0361000		Similar to cDNA, clone: J075083L18, full insert sequence	AT3G48280	CYP71A25	cytochrome P450, family 71, subfamily A, polypeptide 25 [Source:NCBI gene (formerly Entrezgene);Acc:823986]
Os05g0410500		TGF-beta receptor, type I/II extracellular region family protein	AT1G68570	AT1G68570	Major facilitator superfamily protein [Source:NCBI gene (formerly Entrezgene);Acc:843186]
Os05g0557200		Armadillo-type fold domain containing protein	AT3G15180	AT3G15180	ARM repeat superfamily protein [Source:NCBI gene (formerly Entrezgene);Acc:820749]
Os05g0582500	OsSCP29	Peptidase S10, serine carboxypeptidase domain containing protein	AT1G15000	scpl50	serine carboxypeptidase-like 50 [Source:NCBI gene (formerly Entrezgene);Acc:838065]
Os06g0103300		Similar to Homogentisate 1,2-dioxygenase (EC 1.13.11.5) (Homogentisicase) (Homogentisate oxygenase) (Homogentisic acid oxidase)	AT5G54080	HGO	homogentisate 1,2-dioxygenase [Source:NCBI gene (formerly Entrezgene);Acc:835494]
Os06g0127100	OsDREB1C	Dehydration-responsive element-binding protein 1C	AT4G25480	DREB1A	dehydration response element B1A [Source:NCBI gene (formerly Entrezgene);Acc:828652]
Os06g0133400		Conserved hypothetical protein
Os06g0146800		Conserved hypothetical protein
Os06g0147300		Similar to cDNA clone:J023088C01, full insert sequence
Os06g0300500		Steroid nuclear receptor, ligand-binding domain containing protein	AT4G12680	AT4G12680	transmembrane protein [Source:NCBI gene (formerly Entrezgene);Acc:826880]
Os06g0602800		Similar to Acetylglucosaminyltransferase	AT5G39990	AT5G39990	Core-2/I-branching beta-1,6-N-acetylglucosaminyltransferase family protein [Source:NCBI gene (formerly Entrezgene);Acc:833996]
Os06g0710401		Non-protein coding transcript
Os07g0550500		Hypothetical conserved gene	AT4G21380	RK3	receptor kinase 3 [Source:NCBI gene (formerly Entrezgene);Acc:827890]
Os07g0638300	Os1-CysPrxA	Similar to 1-Cys peroxiredoxin	AT1G48130	PER1	1-cysteine peroxiredoxin 1 [Source:NCBI gene (formerly Entrezgene);Acc:841231]
Os07g0683600		Similar to Osr40c1 protein	AT2G39050	EULS3	hydroxyproline-rich glycoprotein family protein [Source:NCBI gene (formerly Entrezgene);Acc:818491]
Os08g0112300		Transferase domain containing protein	AT5G67150	AT5G67150	HXXXD-type acyl-transferase family protein [Source:NCBI gene (formerly Entrezgene);Acc:836850]
Os08g0307601		Similar to cDNA clone:002-114-B06, full insert sequence
Os08g0385000		Similar to seed maturation protein PM41	AT2G21820	AT2G21820	seed maturation protein [Source:NCBI gene (formerly Entrezgene);Acc:816718]
Os08g0412800		Protein of unknown function DUF1262 family protein	AT1G13480	AT1G13480
Os08g0442900		Hypothetical protein
Os08g0508000	CYP76M2	Cytochrome P450 family protein	AT2G45550	CYP76C4	cytochrome P450, family 76, subfamily C, polypeptide 4 [Source:NCBI gene (formerly Entrezgene);Acc:819163]
Os08g0519700		Protein of unknown function DUF630 domain containing protein	AT4G30130	AT4G30130	DUF630 family protein (DUF630 and DUF632) [Source:NCBI gene (formerly Entrezgene);Acc:829136]
Os09g0115900		EF-HAND 1 domain containing protein
Os09g0380050		Similar to catalytic/ ligase	AT5G23050	AAE17	acyl-activating enzyme 17 [Source:NCBI gene (formerly Entrezgene);Acc:832369]
Os09g0424401		Hypothetical gene
Os09g0426000	OsUMAMIT13	Protein of unknown function DUF6, transmembrane domain containing protein	AT4G30420	UMAMIT34	nodulin MtN21 /EamA-like transporter family protein [Source:NCBI gene (formerly Entrezgene);Acc:829165]
Os09g0464066		Hypothetical protein
Os09g0491756	OsC3H60	U2 snRNP auxiliary factor, small subunit	AT5G42820	U2AF35B	Zinc finger C-x8-C-x5-C-x3-H type family protein [Source:NCBI gene (formerly Entrezgene);Acc:834293]
Os09g0539000		Hypothetical conserved gene
Os10g0360100		Similar to Sugar transporter protein	AT4G36670	PMT6	Major facilitator superfamily protein [Source:NCBI gene (formerly Entrezgene);Acc:829820]
Os10g0501500		Protein of unknown function DUF607 family protein	AT2G23790	AT2G23790	calcium uniporter (DUF607) [Source:NCBI gene (formerly Entrezgene);Acc:816911]
Os10g0516300		Similar to ETFQO (electron-transfer flavoprotein:ubiquinone oxidoreductase); catalytic/ electron carrier/ electron-transferring-flavoprotein dehydrogenase	AT2G43400	ETFQO	electron-transfer flavoprotein:ubiquinone oxidoreductase [Source:NCBI gene (formerly Entrezgene);Acc:818941]
Os10g0563200		Armadillo-like helical domain containing protein	AT2G44900	ARABIDILLO-1	ARABIDILLO-1 [Source:NCBI gene (formerly Entrezgene);Acc:819099]
Os10g0572300	OsIRL5	Leucine-rich repeat, typical subtype containing protein	AT4G35470	PIRL4	plant intracellular ras group-related LRR 4 [Source:NCBI gene (formerly Entrezgene);Acc:829699]
Os11g0160100		Zinc finger, RING/FYVE/PHD-type domain containing protein	AT1G43770	AT1G43770	RING/FYVE/PHD zinc finger superfamily protein [Source:NCBI gene (formerly Entrezgene);Acc:840971]
Os12g0183100		Similar to Branched chain alpha-keto acid dehydrogenase E1-alpha subunit (Fragment)	AT5G09300	AT5G09300	Thiamin diphosphate-binding fold (THDP-binding) superfamily protein [Source:NCBI gene (formerly Entrezgene);Acc:830789]
Os12g0230600		Protein of unknown function DUF1685 family protein	AT2G31560	AT2G31560	signal transducer/transcription protein, putative (DUF1685) [Source:NCBI gene (formerly Entrezgene);Acc:817714]
Os12g0255850		Conserved hypothetical protein
Os12g0635400		VQ domain containing protein	AT2G22880	AT2G22880	VQ motif-containing protein [Source:NCBI gene (formerly Entrezgene);Acc:816819]
Os01g0130000	OsMTP9	Cation efflux protein family protein	AT1G79520	AT1G79520	Cation efflux family protein [Source:NCBI gene (formerly Entrezgene);Acc:844290]
Os01g0135700	OsCML16	EF-HAND 2 domain containing protein	AT1G66400	CML23	calmodulin like 23 [Source:NCBI gene (formerly Entrezgene);Acc:842958]
Os01g0369800		Hypothetical protein
Os01g0606000	OsSWEET6a	MtN3 and saliva related transmembrane protein family protein	AT5G62850	AtVEX1	Nodulin MtN3 family protein [Source:NCBI gene (formerly Entrezgene);Acc:836406]
Os01g0654100		Similar to CTP synthase (EC 6.3.4.2) (UTP--ammonia ligase) (CTP synthetase)	AT1G30820	AT1G30820	CTP synthase family protein [Source:NCBI gene (formerly Entrezgene);Acc:839964]
Os01g0674400		Hypothetical conserved gene
Os01g0692000	OsGSTU40	Similar to Glutathione S-transferase GSTU6	AT1G10360	GSTU18	glutathione S-transferase TAU 18 [Source:NCBI gene (formerly Entrezgene);Acc:837575]
Os01g0719150		Conserved hypothetical protein
Os01g0731100		Similar to Pathogen-related protein	AT1G78780	AT1G78780	pathosis-related family protein [Source:NCBI gene (formerly Entrezgene);Acc:844214]
Os01g0752500	ERF92	APETELA2/ethylene response factor (AP2/ERF) type transcription factor, Negative regulation of disease resistance, Negative regulation of salt toleranc	AT5G47220	ERF2	ethylene responsive element binding factor 2 [Source:NCBI gene (formerly Entrezgene);Acc:834768]
Os01g0772400	OsSTA34	Streptomyces cyclase/dehydrase family protein	AT4G17650	AT4G17650	Polyketide cyclase / dehydrase and lipid transport protein [Source:NCBI gene (formerly Entrezgene);Acc:827485]
Os01g0850100		Similar to Phosphatidic acid phosphatase-like protein	AT3G54020	AtIPCS1	Inositol phosphorylceramide synthase 1 [Source:NCBI gene (formerly Entrezgene);Acc:824569]
Os01g0850700	OsLAC8	Similar to Laccase-7	AT3G09220	LAC7	laccase 7 [Source:NCBI gene (formerly Entrezgene);Acc:820078]
Os01g0954000		NADPH-dependent FMN reductase family protein	AT3G27890	NQR	NADPH:quinone oxidoreductase [Source:NCBI gene (formerly Entrezgene);Acc:822411]
Os01g0955100	OsCML31	Similar to Calmodulin-like protein (Fragment)	AT1G76640	AT1G76640	Calcium-binding EF-hand family protein [Source:NCBI gene (formerly Entrezgene);Acc:843997]
Os02g0136150		Hypothetical gene
Os02g0140800		Conserved hypothetical protein	AT1G16770	AT1G16770
Os02g0175950		Non-protein coding transcript
Os02g0191600	OsbZIP16	Basic-leucine zipper (bZIP) transcription factor domain containing protein	AT3G30530	bZIP42	basic leucine-zipper 42 [Source:NCBI gene (formerly Entrezgene);Acc:822767]
Os02g0196800		Similar to Fumarylacetoacetase (Fragment)	AT1G12050	AT1G12050	fumarylacetoacetase [Source:NCBI gene (formerly Entrezgene);Acc:837757]
Os02g0209400		Conserved hypothetical protein
Os02g0226350		Non-protein coding transcript
Os02g0232000	HSFC2A	Similar to Heat shock transcription factor 29 (Fragment)	AT3G24520	HSFC1	heat shock transcription factor C1 [Source:NCBI gene (formerly Entrezgene);Acc:822047]
Os02g0259900		Conserved hypothetical protein
Os02g0466400	OsITPK4	Similar to Inositol phosphate kinase	AT5G16760	ITPK1	Inositol 1,3,4-trisphosphate 5/6-kinase family protein [Source:NCBI gene (formerly Entrezgene);Acc:831539]
Os02g0580900	OsNRT1.3A	TGF-beta receptor, type I/II extracellular region family protein	AT3G21670	AT3G21670	Major facilitator superfamily protein [Source:NCBI gene (formerly Entrezgene);Acc:821721]
Os02g0592200		Similar to alkaline phosphatase D	AT5G42370	AT5G42370	Calcineurin-like metallo-phosphoesterase superfamily protein [Source:NCBI gene (formerly Entrezgene);Acc:834243]
Os02g0644000	OsVPE3	Similar to C13 endopeptidase NP1 (Fragment)	AT1G62710	BETA-VPE	beta vacuolar processing enzyme [Source:NCBI gene (formerly Entrezgene);Acc:842569]
Os02g0682300	DHS	RING-type E3 ligase, Negative regulation of cuticular wax biosynthesis, Drought stress respons	AT1G63840	AT1G63840	RING/U-box superfamily protein [Source:NCBI gene (formerly Entrezgene);Acc:842687]
Os03g0118450		Non-protein coding transcript
Os03g0159600	OsLEA30	Similar to Rab28 protein	AT3G22490	AT3G22490	Seed maturation protein [Source:NCBI gene (formerly Entrezgene);Acc:821820]
Os03g0183200	OsERF#069	Similar to AP2 domain containing protein, expressed
Os03g0184550		Similar to Dihydroflavonol-4-reductase	AT4G33360	FLDH	NAD(P)-binding Rossmann-fold superfamily protein [Source:NCBI gene (formerly Entrezgene);Acc:829473]
Os03g0200200		Conserved hypothetical protein	AT5G67620	AT5G67620	DUF4228 domain protein [Source:NCBI gene (formerly Entrezgene);Acc:836898]
Os03g0397600		Glycoside hydrolase, family 17 protein	AT5G20870	AT5G20870	O-Glycosyl hydrolases family 17 protein [Source:NCBI gene (formerly Entrezgene);Acc:832210]
Os03g0596900		GTP-binding signal recognition particle SRP54, G-domain containing protein	AT5G63550	AT5G63550	DEK domain-containing chromatin associated protein [Source:NCBI gene (formerly Entrezgene);Acc:836474]
Os03g0645900	OsNCED1	Carotenoid oxygenase family protein	AT3G14440	NCED3	nine-cis-epoxycarotenoid dioxygenase 3 [Source:NCBI gene (formerly Entrezgene);Acc:820667]
Os03g0694000	Osoxo4	Similar to Oxalate oxidase 1 (EC 1.2.3.4) (Germin)	AT1G18970	GLP4	germin-like protein 4 [Source:NCBI gene (formerly Entrezgene);Acc:838478]
Os03g0725100		Conserved hypothetical protein	AT5G58040	FIP1[V]	FIP1[V]-like protein [Source:NCBI gene (formerly Entrezgene);Acc:835916]
Os03g0734200		Conserved hypothetical protein
Os03g0739700		Uncharacterised protein family UPF0114 domain containing protein	AT4G19390	AT4G19390	Uncharacterized protein family (UPF0114) [Source:NCBI gene (formerly Entrezgene);Acc:827680]
Os03g0745000	HSfA2a	Similar to Heat stress transcription factor A-2a	AT2G26150	HSFA2	heat shock transcription factor A2 [Source:NCBI gene (formerly Entrezgene);Acc:817155]
Os03g0748700	OsISC38	Iron hydrogenase domain containing protein	AT4G16440	NAR1	ferredoxin hydrogenase [Source:NCBI gene (formerly Entrezgene);Acc:827338]
Os03g0807900		Chaperonin-like RbcX family protein	AT5G19855	RbcX2	Chaperonin-like RbcX protein [Source:NCBI gene (formerly Entrezgene);Acc:832106]
Os04g0386700		Similar to OSIGBa0148P16.6 protein	AT1G27990	AT1G27990	transmembrane protein [Source:NCBI gene (formerly Entrezgene);Acc:839692]
Os04g0398000	OsERF101	ERF transcription factor, A member of APETALA2/Ethylene-Responsive Element Binding Protein(AP2/EREBP) family, Regulation of drought stress response, Innate immunit	AT5G13330	Rap2.6L	related to AP2 6l [Source:NCBI gene (formerly Entrezgene);Acc:831174]
Os04g0447700		Similar to Polyketide reductase	AT1G59960	AT1G59960	NAD(P)-linked oxidoreductase superfamily protein [Source:NCBI gene (formerly Entrezgene);Acc:842290]
Os04g0448500	OsAP37	Peptidase A1 domain containing protein	AT2G03200	AT2G03200	Eukaryotic aspartyl protease family protein [Source:NCBI gene (formerly Entrezgene);Acc:814849]
Os04g0486950		Similar to Malate synthase	AT5G03860	MLS	malate synthase [Source:NCBI gene (formerly Entrezgene);Acc:831690]
Os04g0571300	OsFbox228	Cyclin-like F-box domain containing protein	AT3G61060	PP2-A13	phloem protein 2-A13 [Source:NCBI gene (formerly Entrezgene);Acc:825278]
Os04g0623500	GLO3	Similar to H0215F08.7 protein	AT4G18360	GOX3	Aldolase-type TIM barrel family protein [Source:NCBI gene (formerly Entrezgene);Acc:827563]
Os04g0634800		Similar to H0315F07.8 protein
Os04g0675400	OsDjC45	Similar to Chaperone protein dnaJ	AT5G23240	AT5G23240	DNAJ heat shock N-terminal domain-containing protein [Source:NCBI gene (formerly Entrezgene);Acc:832388]
Os05g0115100		Hypothetical conserved gene	AT2G28690	AT2G28690	TOX high mobility group box protein, putative (DUF1635) [Source:NCBI gene (formerly Entrezgene);Acc:817418]
Os05g0206600		Non-protein coding transcript
Os05g0212250		Non-protein coding transcript
Os05g0244700	OsAT-IV	Aminotransferase, class IV family protein	AT5G57850	ADCL	D-aminoacid aminotransferase-like PLP-dependent enzymes superfamily protein [Source:NCBI gene (formerly Entrezgene);Acc:835895]
Os05g0298200		Ankyrin repeat containing protein	AT3G01750	AT3G01750	Ankyrin repeat family protein [Source:NCBI gene (formerly Entrezgene);Acc:821087]
Os05g0344200		Conserved hypothetical protein
Os05g0359966		Hypothetical protein
Os05g0456900		Conserved hypothetical protein
Os05g0463900		HECT domain containing protein	AT5G02880	UPL4	ubiquitin-protein ligase 4 [Source:NCBI gene (formerly Entrezgene);Acc:831758]
Os05g0525900	OsC3H37	Similar to Zing finger transcription factor PEI1	AT2G25900	ATCTH	Zinc finger C-x8-C-x5-C-x3-H type family protein [Source:NCBI gene (formerly Entrezgene);Acc:817131]
Os05g0528950		Non-protein coding transcript
Os05g0569500		Similar to Embryo-specific protein	AT1G05510	AT1G05510	naphthalene 1,2-dioxygenase subunit alpha (DUF1264) [Source:NCBI gene (formerly Entrezgene);Acc:837053]
Os05g0572700	OsPP2C51	Similar to protein phosphatase 2C ABI1	AT2G29380	HAI3	highly ABA-induced PP2C protein 3 [Source:NCBI gene (formerly Entrezgene);Acc:817487]
Os05g0588900		Similar to mitochondrial chaperone BCS1	AT3G50930	BCS1	cytochrome BC1 synthesi [Source:NCBI gene (formerly Entrezgene);Acc:824257]
Os06g0115800		Hypothetical conserved gene	AT4G25030	AT4G25030	Serine/Threonine-kinase [Source:NCBI gene (formerly Entrezgene);Acc:828606]
Os06g0146600		Hypothetical protein
Os06g0179200		Similar to Nodulin-like protein	AT1G80530	AT1G80530	Major facilitator superfamily protein [Source:NCBI gene (formerly Entrezgene);Acc:844392]
Os06g0229000	OsFtsH6	Similar to FtsH protease (VAR2) (Zinc dependent protease)	AT5G15250	FTSH6	FTSH protease 6 [Source:NCBI gene (formerly Entrezgene);Acc:831377]
Os06g0324400	OsLEA3	Late embryogenesis abundant (LEA) group 1 family protein
Os06g0335975		Similar to Xet3 protein	AT4G25810	XTR6	xyloglucan endotransglycosylase 6 [Source:NCBI gene (formerly Entrezgene);Acc:828686]
Os06g0356800		Similar to Xylanase inhibitor protein I precursor	AT5G24090	CHIA	chitinase A [Source:NCBI gene (formerly Entrezgene);Acc:832474]
Os06g0594400	OsKMD2	Kelch-type beta propeller domain containing protein	AT1G15670	AT1G15670	Galactose oxidase/kelch repeat superfamily protein [Source:NCBI gene (formerly Entrezgene);Acc:838136]
Os06g0617800		Ribose-phosphate pyrophosphokinase 2 (EC 2.7.6.1) (Phosphoribosyl pyrophosphate synthetase 2). Splice isoform 1	AT2G35390	AT2G35390	Phosphoribosyltransferase family protein [Source:NCBI gene (formerly Entrezgene);Acc:818106]
Os06g0682900	HSA32	Heat stress associated protein, Long-term acquired thermotoleranc	AT4G21320	HSA32	Aldolase-type TIM barrel family protein [Source:NCBI gene (formerly Entrezgene);Acc:827880]
Os07g0190800	OsTRXh5	Similar to Thioredoxin h	AT5G39950	TRX2	thioredoxin 2 [Source:NCBI gene (formerly Entrezgene);Acc:833992]
Os07g0418500	OsCYP709C9	Similar to Cytochrome P450	AT2G46950	CYP709B2	cytochrome P450, family 709, subfamily B, polypeptide 2 [Source:NCBI gene (formerly Entrezgene);Acc:819309]
Os07g0586100	OsGELP91	Similar to Esterase precursor (EC 3.1.1.-) (Early nodule-specific protein homolog) (Latex allergen Hev b 13)	AT3G26430	AT3G26430	GDSL-like Lipase/Acylhydrolase superfamily protein [Source:NCBI gene (formerly Entrezgene);Acc:822247]
Os07g0638400	Os1-Cys	Similar to 1-Cys peroxiredoxin	AT1G48130	PER1	1-cysteine peroxiredoxin 1 [Source:NCBI gene (formerly Entrezgene);Acc:841231]
Os07g0669650		Similar to Isoform 2 of Potassium transporter 7	AT3G02050	KUP3	K+ uptake transporter 3 [Source:NCBI gene (formerly Entrezgene);Acc:821063]
Os08g0170800		Conserved hypothetical protein
Os08g0206466		Hypothetical gene
Os08g0374701	OsRLCK253	Similar to Protein kinase domain containing protein, expressed	AT2G17780	MCA2	PLAC8 family protein [Source:NCBI gene (formerly Entrezgene);Acc:816287]
Os08g0458200		Similar to MTD1	AT3G43850	AT3G43850
Os08g0518800	OsGH	Similar to Class III chitinase homologu	AT5G24090	CHIA	chitinase A [Source:NCBI gene (formerly Entrezgene);Acc:832474]
Os08g0559400	OsCYP18-2	Similar to Cyclophilin-like protein	AT2G36130	AT2G36130	Cyclophilin-like peptidyl-prolyl cis-trans isomerase family protein [Source:NCBI gene (formerly Entrezgene);Acc:818186]
Os09g0278000		Hypothetical conserved gene
Os09g0442100	OsRLCK272	Protein kinase, core domain containing protein	AT2G05940	RIPK	Protein kinase superfamily protein [Source:NCBI gene (formerly Entrezgene);Acc:815147]
Os09g0452900		Glycosyl transferase, family 31 protein	AT1G77810	AT1G77810	Galactosyltransferase family protein [Source:NCBI gene (formerly Entrezgene);Acc:844443]
Os09g0491772	OsHsp58.7	Similar to Heat shock protein 70 (Hsc70-5)	AT5G09590	MTHSC70-2	mitochondrial HSO70 2 [Source:NCBI gene (formerly Entrezgene);Acc:830818]
Os09g0492700	HMGR	Similar to 3-hydroxy-3-methylglutaryl coenzyme A reductase (EC 1.1.1.34) (Fragment)	AT1G76490	HMG1	hydroxy methylglutaryl CoA reductase 1 [Source:NCBI gene (formerly Entrezgene);Acc:843982]
Os09g0504000	OsUGlcAE4	Similar to Nucleotide sugar epimerase-like protein (UDP-D-glucuronate 4- epimerase) (EC 5.1.3.6)	AT3G23820	GAE6	UDP-D-glucuronate 4-epimerase 6 [Source:NCBI gene (formerly Entrezgene);Acc:821965]
Os09g0518000	OsUGT74H4	Similar to indole-3-acetate beta-glucosyltransferase	AT2G43840	UGT74F1	UDP-glycosyltransferase 74 F1 [Source:NCBI gene (formerly Entrezgene);Acc:818988]
Os09g0530350		Hypothetical protein
Os10g0109600	poxA	Peroxidase (EC 1.11.1.7)	AT5G19890	AT5G19890	Peroxidase superfamily protein [Source:NCBI gene (formerly Entrezgene);Acc:832111]
Os10g0392400	OsTIFY11d	Tify domain containing protein	AT5G13220	JAZ10	jasmonate-zim-domain protein 10 [Source:NCBI gene (formerly Entrezgene);Acc:831162]
Os10g0415300	OsGR3	Similar to Chloroplastic glutathione reductase	AT3G54660	GR	glutathione reductase [Source:NCBI gene (formerly Entrezgene);Acc:824631]
Os10g0521100	OsADF10	Similar to Actin-depolymerizing factor 6 (ADF-6) (AtADF6)	AT2G31200	ADF6	actin depolymerizing factor 6 [Source:NCBI gene (formerly Entrezgene);Acc:817676]
Os10g0524300	OsEMSA1	LysM domain-containing protein, Embryo sac developmen	AT5G62150	AT5G62150	peptidoglycan-binding LysM domain-containing protein [Source:NCBI gene (formerly Entrezgene);Acc:836335]
Os10g0528100	OsGSTU24	Similar to Glutathione S-transferase GST 42 (EC 2.5.1.18) (Fragment)	AT1G10360	GSTU18	glutathione S-transferase TAU 18 [Source:NCBI gene (formerly Entrezgene);Acc:837575]
Os10g0537500		Similar to Tobamovirus multiplication 3	AT2G02180	TOM3	tobamovirus multiplication protein 3 [Source:NCBI gene (formerly Entrezgene);Acc:814749]
Os10g0542400		Expansin/Lol pI family protein	AT3G45970	EXLA1	expansin-like A1 [Source:NCBI gene (formerly Entrezgene);Acc:823740]
Os10g0550200		Protein of unknown function DUF3615 domain containing protein
Os11g0109900	OsDRB1a	Double-stranded RNA-binding-like domain containing protein	AT1G09700	HYL1	dsRNA-binding domain-like superfamily protein [Source:NCBI gene (formerly Entrezgene);Acc:837498]
Os11g0135900	OsZIFL7	Major facilitator superfamily protein	AT5G13750	ZIFL1	zinc induced facilitator-like 1 [Source:NCBI gene (formerly Entrezgene);Acc:831220]
Os11g0211800	OsDT11	Similar to Specific abundant protein-like protein 1
Os11g0213700		Leucine-rich repeat, typical subtype containing protein	AT1G69550	AT1G69550	disease resistance protein (TIR-NBS-LRR class) [Source:NCBI gene (formerly Entrezgene);Acc:843291]
Os11g0303800		Hypothetical protein	AT3G47680	AT3G47680	DNA binding protein [Source:NCBI gene (formerly Entrezgene);Acc:823922]
Os11g0659200		Protein of unknown function DUF581 family protein	AT1G78020	AT1G78020	senescence-associated family protein, putative (DUF581) [Source:NCBI gene (formerly Entrezgene);Acc:844137]
Os11g0700900	C10923	Glycoside hydrolase, subgroup, catalytic core domain containing protein	AT5G24090	CHIA	chitinase A [Source:NCBI gene (formerly Entrezgene);Acc:832474]
Os12g0242500		Conserved hypothetical protein	AT3G48510	AT3G48510	AtIII18x5-like protein [Source:NCBI gene (formerly Entrezgene);Acc:824010]
Os12g0268000	sl	Similar to Cytochrome P450 71A1 (EC 1.14.-.-) (CYPLXXIA1) (ARP-2)	AT4G31500	CYP83B1	cytochrome P450, family 83, subfamily B, polypeptide 1 [Source:NCBI gene (formerly Entrezgene);Acc:829277]
Os12g0428000	OsStr7	Similar to senescence-associated protein DIN1	AT5G66170	STR18	sulfurtransferase 18 [Source:NCBI gene (formerly Entrezgene);Acc:836749]
Os12g0460100		Protein of unknown function DUF761, plant domain containing protein

## Sheet: Drought_Susceptible-score_up
Os-Gene stable ID	Os-Gene name	Os-Gene description	At-Gene stable ID	At-Gene name	At-Gene description
Os01g0124650	RBBI2-3	Hypothetical conserved gene
Os01g0699500	MAP3K6	Serine/threonine protein kinase domain containing protein	AT4G26890	MAPKKK16	mitogen-activated protein kinase kinase kinase 16 [Source:NCBI gene (formerly Entrezgene);Acc:828796]
Os01g0849000	OsLTPd5	Hypothetical protein	AT5G05960	AT5G05960	Bifunctional inhibitor/lipid-transfer protein/seed storage 2S albumin superfamily protein [Source:NCBI gene (formerly Entrezgene);Acc:830481]
Os03g0111300	nsLTP2	Nonspecific lipid-transfer protein 2 (nsLTP2) (7 kDa lipid transfer protein)	AT1G66850	AT1G66850	Bifunctional inhibitor/lipid-transfer protein/seed storage 2S albumin superfamily protein [Source:NCBI gene (formerly Entrezgene);Acc:843003]
Os05g0494600	Os_F0757	Similar to Circadian clock coupling factor ZGT	AT3G63060	EDL3	EID1-like 3 [Source:NCBI gene (formerly Entrezgene);Acc:825481]
Os05g0524100		Conserved hypothetical protein
Os07g0687900	wsi76	WSI76 protein induced by water stress	AT1G56600	GolS2	galactinol synthase 2 [Source:NCBI gene (formerly Entrezgene);Acc:842114]
Os09g0325700	PP2C1	Protein phosphatase 2C, Abiotic stress response, Early panicle developmen	AT2G29380	HAI3	highly ABA-induced PP2C protein 3 [Source:NCBI gene (formerly Entrezgene);Acc:817487]
Os09g0441000	OsSub57	Peptidase S8, subtilisin-related domain containing protein	AT2G05920	AT2G05920	Subtilase family protein [Source:NCBI gene (formerly Entrezgene);Acc:815145]
Os09g0472100	OsABCG22	Similar to ABC transporter	AT1G17840	ABCG11	white-brown complex-like protein [Source:NCBI gene (formerly Entrezgene);Acc:838363]
Os09g0478600		Zinc finger, RING/FYVE/PHD-type domain containing protein	AT2G04240	XERICO	RING/U-box superfamily protein [Source:NCBI gene (formerly Entrezgene);Acc:814962]
Os11g0454000	RAB21	Dehydrin RAB 16C	AT3G50980	XERO1	dehydrin xero 1 [Source:NCBI gene (formerly Entrezgene);Acc:824262]
Os12g0242500		Conserved hypothetical protein	AT3G48510	AT3G48510	AtIII18x5-like protein [Source:NCBI gene (formerly Entrezgene);Acc:824010]
Os12g0510750		Conserved hypothetical protein
Os01g0124700		Hypothetical protein
Os01g0256500		Similar to ZnI
Os01g0511100		UspA domain containing protein	AT1G68300	AT1G68300	Adenine nucleotide alpha hydrolases-like superfamily protein [Source:NCBI gene (formerly Entrezgene);Acc:843159]
Os01g0699400		Serine/threonine protein kinase domain containing protein	AT4G26890	MAPKKK16	mitogen-activated protein kinase kinase kinase 16 [Source:NCBI gene (formerly Entrezgene);Acc:828796]
Os01g0727500	OsS40-7	Protein of unknown function DUF584 family protein	AT1G29640	AT1G29640	senescence regulator (Protein of unknown function, DUF584) [Source:NCBI gene (formerly Entrezgene);Acc:839841]
Os01g0842500	OsLAC5	Similar to Laccase (EC 1.10.3.2)	AT5G60020	LAC17	laccase 17 [Source:NCBI gene (formerly Entrezgene);Acc:836124]
Os01g0867300	BZIP12	bZIP transcription factor, Abiotic stress response, ABA signaling, Suppressor of floral transition upon drought stres	AT5G44080	AT5G44080	Basic-leucine zipper (bZIP) transcription factor family protein [Source:NCBI gene (formerly Entrezgene);Acc:834431]
Os01g0901600	OsACS6	Similar to 4-coumarate--CoA ligase-like 6	AT5G63380	AT5G63380	AMP-dependent synthetase and ligase family protein [Source:NCBI gene (formerly Entrezgene);Acc:836457]
Os01g0915000		Protein of unknown function DUF506, plant family protein	AT3G07350	F21O3.6
Os02g0629000		Protein of unknown function DUF584 family protein	AT3G45210	AT3G45210	transcription initiation factor TFIID subunit (Protein of unknown function, DUF584) [Source:NCBI gene (formerly Entrezgene);Acc:823657]
Os02g0703600	OsABA8OX1	Similar to Abscisic acid 8'-hydroxylase 1	AT4G19230	CYP707A1	cytochrome P450, family 707, subfamily A, polypeptide 1 [Source:NCBI gene (formerly Entrezgene);Acc:827663]
Os02g0703700		Hypothetical protein
Os02g0736300		Membrane attack complex component/perforin/complement C9 family protein	AT1G14780	AT1G14780	MAC/Perforin domain-containing protein [Source:NCBI gene (formerly Entrezgene);Acc:838043]
Os03g0161500		EGF domain containing protein	AT4G14746	AT4G14746	neurogenic locus notch-like protein [Source:NCBI gene (formerly Entrezgene);Acc:827129]
Os03g0200200		Conserved hypothetical protein	AT5G67620	AT5G67620	DUF4228 domain protein [Source:NCBI gene (formerly Entrezgene);Acc:836898]
Os03g0268600	OsPP2C30	Similar to Protein phosphatase type 2C	AT1G07430	HAI2	highly ABA-induced PP2C protein 2 [Source:NCBI gene (formerly Entrezgene);Acc:837255]
Os03g0315400	OsMYB2	Similar to Typical P-type R2R3 Myb protein (Fragment)	AT1G48000	MYB112	myb domain protein 112 [Source:NCBI gene (formerly Entrezgene);Acc:841218]
Os03g0654600	NOL	Similar to Myb-like DNA-binding domain, SHAQKYF class family protein, expressed	AT5G04900	NOL	NYC1-like protein [Source:NCBI gene (formerly Entrezgene);Acc:830372]
Os03g0817200	OsANT2	Amino acid transporter, transmembrane domain containing protein	AT3G11900	ANT1	aromatic and neutral transporter 1 [Source:NCBI gene (formerly Entrezgene);Acc:820363]
Os03g0826900	OsEnS-58	Conserved hypothetical protein
Os04g0167900	OsPP2C37	Protein phosphatase 2C-like domain containing protein	AT2G29380	HAI3	highly ABA-induced PP2C protein 3 [Source:NCBI gene (formerly Entrezgene);Acc:817487]
Os04g0173300		Hypothetical gene
Os04g0511200	EFA27	EFA27 for EF hand, abscisic acid, 27kD	AT2G33380	RD20	Caleosin-related family protein [Source:NCBI gene (formerly Entrezgene);Acc:817901]
Os04g0558700		Conserved hypothetical protein
Os04g0571300	OsFbox228	Cyclin-like F-box domain containing protein	AT3G61060	PP2-A13	phloem protein 2-A13 [Source:NCBI gene (formerly Entrezgene);Acc:825278]
Os05g0130100		Hypothetical conserved gene	AT1G70520	CRK2	cysteine-rich RLK (RECEPTOR-like protein kinase) 2 [Source:NCBI gene (formerly Entrezgene);Acc:843389]
Os05g0170200		Similar to Universal stress protein	AT3G17020	AT3G17020	Adenine nucleotide alpha hydrolases-like superfamily protein [Source:NCBI gene (formerly Entrezgene);Acc:820958]
Os05g0247100	DIP3	Similar to Glycosyl hydrolases family 18	AT5G24090	CHIA	chitinase A [Source:NCBI gene (formerly Entrezgene);Acc:832474]
Os05g0468800		Phosphatidylethanolamine-binding protein PEBP domain containing protein	AT5G01300	AT5G01300	PEBP (phosphatidylethanolamine-binding protein) family protein [Source:NCBI gene (formerly Entrezgene);Acc:830983]
Os05g0497200	ERF130	AP2/ERF (APETALA2/ethylene-responsive factor) protein, Regulation of spikelet meristem determinancy and floral organ identit	AT1G28360	ERF12	ERF domain protein 12 [Source:NCBI gene (formerly Entrezgene);Acc:839732]
Os05g0569300	OsbZIP45	Similar to G-box binding factor 1	AT2G46270	GBF3	G-box binding factor 3 [Source:NCBI gene (formerly Entrezgene);Acc:819235]
Os06g0166400	OsERF#007	Similar to TINY-like protein (AP2 domain containing protein RAP2.10) (Fragment)	AT2G23340	DEAR3	DREB and EAR motif protein 3 [Source:NCBI gene (formerly Entrezgene);Acc:816866]
Os06g0319133		Non-protein coding transcript
Os06g0335975		Similar to Xet3 protein	AT4G25810	XTR6	xyloglucan endotransglycosylase 6 [Source:NCBI gene (formerly Entrezgene);Acc:828686]
Os06g0498800	OsMFT1	Similar to MOTHER of FT and TF1 protein	AT1G18100	E12A11	PEBP (phosphatidylethanolamine-binding protein) family protein [Source:NCBI gene (formerly Entrezgene);Acc:838390]
Os06g0553100	HSfC2b	Similar to Heat stress transcription factor C-2b	AT3G24520	HSFC1	heat shock transcription factor C1 [Source:NCBI gene (formerly Entrezgene);Acc:822047]
Os06g0650700		Conserved hypothetical protein
Os06g0651200		Conserved hypothetical protein
Os06g0681200	OsENODL18	Cupredoxin domain containing protein	AT3G20570	ENODL9	early nodulin-like protein 9 [Source:NCBI gene (formerly Entrezgene);Acc:821604]
Os07g0169600		2OG-Fe(II) oxygenase domain containing protein	AT4G10490	AT4G10490	2-oxoglutarate (2OG) and Fe(II)-dependent oxygenase superfamily protein [Source:NCBI gene (formerly Entrezgene);Acc:826641]
Os07g0209100		Similar to Seed imbibition protein (Fragment)	AT3G57520	SIP2	seed imbibition 2 [Source:NCBI gene (formerly Entrezgene);Acc:824919]
Os07g0418600	OsRePRP2.2	Proline-rich glycoprotein, ABA-dependent inhibition of root growt
Os07g0535800		Similar to SRK15 protein (Fragment)	AT4G23180	CRK10	cysteine-rich RLK (RECEPTOR-like protein kinase) 10 [Source:NCBI gene (formerly Entrezgene);Acc:828417]
Os07g0559100		Hypothetical conserved gene
Os07g0604400		Similar to COBRA-like protein 6	AT5G15630	IRX6	COBRA-like extracellular glycosyl-phosphatidyl inositol-anchored protein family [Source:NCBI gene (formerly Entrezgene);Acc:831417]
Os07g0683600		Similar to Osr40c1 protein	AT2G39050	EULS3	hydroxyproline-rich glycoprotein family protein [Source:NCBI gene (formerly Entrezgene);Acc:818491]
Os09g0272401		Hypothetical conserved gene
Os09g0539000		Hypothetical conserved gene
Os10g0450800		Hypothetical protein
Os10g0492900		Similar to alpha-galactosidase	AT5G08380	AGAL1	alpha-galactosidase 1 [Source:NCBI gene (formerly Entrezgene);Acc:830736]
Os10g0542400		Expansin/Lol pI family protein	AT3G45970	EXLA1	expansin-like A1 [Source:NCBI gene (formerly Entrezgene);Acc:823740]
Os11g0454300	Rab16A	Similar to Water-stress inducible protein RAB21	AT5G66400	RAB18	Dehydrin family protein [Source:NCBI gene (formerly Entrezgene);Acc:836772]
Os12g0428000	OsStr7	Similar to senescence-associated protein DIN1	AT5G66170	STR18	sulfurtransferase 18 [Source:NCBI gene (formerly Entrezgene);Acc:836749]
Os12g0448900	PIOX	Fatty acid alpha-dioxygenase family, Enzyme that oxygenates fatty acids into 2R-hydroperoxide	AT3G01420	DOX1	Peroxidase superfamily protein [Source:NCBI gene (formerly Entrezgene);Acc:821135]
Os12g0552500		Rossmann-like alpha/beta/alpha sandwich fold domain containing protein	AT2G47710	AT2G47710	Adenine nucleotide alpha hydrolases-like superfamily protein [Source:NCBI gene (formerly Entrezgene);Acc:819384]
Os01g0124200	RBBI3-1	Similar to Bowman Birk trypsin inhibitor
Os01g0128200		Similar to Nuclease I	AT4G21585	ENDO4	endonuclease 4 [Source:NCBI gene (formerly Entrezgene);Acc:828244]
Os01g0151600		Conserved hypothetical protein	AT5G59960	AT5G59960	K-stimulated pyrophosphate-energized sodium pump protein [Source:NCBI gene (formerly Entrezgene);Acc:836118]
Os01g0214500		Conserved hypothetical protein	AT2G31090	AT2G31090	transmembrane protein [Source:NCBI gene (formerly Entrezgene);Acc:817665]
Os01g0348900	OsJRL	Jacalin-related mannose-binding lectin, Salinity toleranc
Os01g0615050		Proteinase inhibitor I13, potato inhibitor I family protein
Os01g0615100	OCPI2	Chymotrypsin protease inhibitor, Salt and osmotic stress toleranc
Os01g0654450		Hypothetical gene
Os01g0727700	OsS40-10	Hypothetical conserved gene	AT1G29640	AT1G29640	senescence regulator (Protein of unknown function, DUF584) [Source:NCBI gene (formerly Entrezgene);Acc:839841]
Os01g0741900	IAA6	Auxin-responsive protein, Drought tolerance, Control of tiller outgrowt	AT3G16500	PAP1	phytochrome-associated protein 1 [Source:NCBI gene (formerly Entrezgene);Acc:820898]
Os01g0747300		Similar to Plant-specific domain TIGR01615 family protein	AT4G32480	AT4G32480	sugar phosphate exchanger, putative (DUF506) [Source:NCBI gene (formerly Entrezgene);Acc:829383]
Os01g0843800	OsLAC6	Similar to L-ascorbate oxidase	AT2G29130	LAC2	laccase 2 [Source:NCBI gene (formerly Entrezgene);Acc:817462]
Os01g0844300	OsFKBP20-1b	Similar to Peptidylprolyl isomerase	AT3G55520	AT3G55520	FKBP-like peptidyl-prolyl cis-trans isomerase family protein [Source:NCBI gene (formerly Entrezgene);Acc:824717]
Os01g0910800		Conserved hypothetical protein
Os01g0920100		Conserved hypothetical protein	AT3G27210	AT3G27210
Os02g0187700		Similar to Myb-related protein B (B-Myb) (Myb-related protein 1) (XMYB1)	AT5G67300	MYBR1	myb domain protein r1 [Source:NCBI gene (formerly Entrezgene);Acc:836865]
Os02g0229800		Conserved hypothetical protein
Os02g0527200		Similar to OSIGBa0142C11.2 protein	AT2G27830	AT2G27830
Os02g0718600	OsAGP21	Conserved hypothetical protein
Os02g0733900		Conserved hypothetical protein
Os02g0736400	OsDHODH1	Aldolase-type TIM barrel domain containing protein	AT3G17810	PYD1	pyrimidine 1 [Source:NCBI gene (formerly Entrezgene);Acc:821049]
Os03g0270000		Protein of unknown function DUF296 domain containing protein	AT1G76500	SOB3	Putative AT-hook DNA-binding family protein [Source:NCBI gene (formerly Entrezgene);Acc:843983]
Os03g0286900	OsRCI2-5	RCI2 (rare cold-inducible 2) family protein, Drought resistanc	AT2G38905	AT2G38905	Low temperature and salt responsive protein family [Source:NCBI gene (formerly Entrezgene);Acc:818475]
Os03g0305400		UspA domain containing protein	AT3G62550	AT3G62550	Adenine nucleotide alpha hydrolases-like superfamily protein [Source:NCBI gene (formerly Entrezgene);Acc:825429]
Os03g0327600		Ricin B-related lectin domain containing protein	AT2G39050	EULS3	hydroxyproline-rich glycoprotein family protein [Source:NCBI gene (formerly Entrezgene);Acc:818491]
Os03g0694000	Osoxo4	Similar to Oxalate oxidase 1 (EC 1.2.3.4) (Germin)	AT1G18970	GLP4	germin-like protein 4 [Source:NCBI gene (formerly Entrezgene);Acc:838478]
Os03g0718800		Similar to Physical impedance induced protein	AT4G12470	AZI1	azelaic acid induced 1 [Source:NCBI gene (formerly Entrezgene);Acc:826859]
Os03g0826800		Conserved hypothetical protein
Os04g0586100		Protein of unknown function DUF581 family protein	AT4G17670	AT4G17670	senescence-associated family protein (DUF581) [Source:NCBI gene (formerly Entrezgene);Acc:827487]
Os04g0586200		Similar to H0307D04.13 protein	AT5G47060	AT5G47060
Os04g0589800	OsLEA1	Late embryogenesis abundant (LEA) group 1 family protein	AT2G35300	LEA18	Late embryosis abundant protein, group 1 protein [Source:NCBI gene (formerly Entrezgene);Acc:818097]
Os04g0608100	GalK2	Ribosomal protein S5 domain 2-type fold domain containing protein	AT3G10700	GalAK	galacturonic acid kinase [Source:NCBI gene (formerly Entrezgene);Acc:820239]
Os04g0634800		Similar to H0315F07.8 protein
Os04g0645700		Similar to H0811D08.5 protein
Os05g0171900	OsGLYI6	Glyoxalase/bleomycin resistance protein/dioxygenase domain containing protein	AT1G80160	GLYI7	Lactoylglutathione lyase / glyoxalase I family protein [Source:NCBI gene (formerly Entrezgene);Acc:844356]
Os05g0355400	UspA	UspA domain containing protein	AT3G62550	AT3G62550	Adenine nucleotide alpha hydrolases-like superfamily protein [Source:NCBI gene (formerly Entrezgene);Acc:825429]
Os05g0495700	GPDH1	Similar to Glycerol-3-phosphate dehydrogenase	AT3G07690	AT3G07690	6-phosphogluconate dehydrogenase family protein [Source:NCBI gene (formerly Entrezgene);Acc:819960]
Os05g0496000		Conserved hypothetical protein	AT5G04000	AT5G04000
Os05g0501400		Similar to Receptor-like protein kinase 5	AT4G21380	RK3	receptor kinase 3 [Source:NCBI gene (formerly Entrezgene);Acc:827890]
Os05g0516550		Hypothetical gene
Os05g0537400	OsPP2C50	Similar to Protein phosphatase 2C	AT1G72770	HAB1	HYPERSENSITIVE TO ABA1 [Source:NCBI gene (formerly Entrezgene);Acc:843609]
Os06g0154200	D3	F-box component of the SKP-Cullin-F box (SCF) E3 ubiquitin ligase complex, Strigolactone (SL) signal perceptio	AT2G42620	MAX2	RNI-like superfamily protein [Source:NCBI gene (formerly Entrezgene);Acc:818862]
Os06g0553001		Conserved hypothetical protein
Os07g0147550	OsPsbR2	Similar to Photosystem II 10 kDa polypeptide, chloroplast	AT1G79040	PSBR	photosystem II subunit R [Source:NCBI gene (formerly Entrezgene);Acc:844245]
Os07g0529000	OsEnS-107	Similar to Isocitrate lyase (Fragment)	AT3G21720	ICL	isocitrate lyase [Source:NCBI gene (formerly Entrezgene);Acc:821726]
Os07g0656200	Os7bglu26	Similar to Beta-glucosidase 26	AT3G18070	BGLU43	beta glucosidase 43 [Source:NCBI gene (formerly Entrezgene);Acc:821332]
Os07g0679300	alpha-Gal	Similar to Alpha-galactosidase precursor (EC 3.2.1.22) (Melibiase) (Alpha-D- galactoside galactohydrolase)	AT3G56310	AT3G56310	Melibiase family protein [Source:NCBI gene (formerly Entrezgene);Acc:824798]
Os08g0280100	OsPAP23	Similar to Phytase	AT4G13700	PAP23	purple acid phosphatase 23 [Source:NCBI gene (formerly Entrezgene);Acc:827004]
Os08g0327700	OsLEA4	Late embryogenesis abundant (LEA) group 1 family protein	AT5G06760	LEA4-5	Late Embryosis Abundant 4-5 [Source:NCBI gene (formerly Entrezgene);Acc:830565]
Os08g0470200	OsalphaCA6	Similar to Nectarin III	AT1G08080	ACA7	alpha carbonic anhydrase 7 [Source:NCBI gene (formerly Entrezgene);Acc:837326]
Os09g0455300	OsbHLH120	Similar to INDEHISCENT protein	AT3G50330	HEC2	basic helix-loop-helix (bHLH) DNA-binding superfamily protein [Source:NCBI gene (formerly Entrezgene);Acc:824195]
Os09g0478733		Non-protein coding transcript
Os09g0522200	OsDREB1A	DRE-binding protein 1A	AT4G25470	CBF2	C-repeat/DRE binding factor 2 [Source:NCBI gene (formerly Entrezgene);Acc:828651]
Os09g0544000		Transferase family protein	AT5G48930	HCT	hydroxycinnamoyl-CoA shikimate/quinate hydroxycinnamoyl transferase [Source:NCBI gene (formerly Entrezgene);Acc:834951]
Os10g0389200	OsRCCR1	Red chlorophyll catabolite reductase, Leaf senescence, Wound response	AT4G37000	ACD2	accelerated cell death 2 (ACD2) [Source:NCBI gene (formerly Entrezgene);Acc:829854]
Os10g0450900	GRP	Similar to Glycine-rich cell wall structural protein 2 precursor
Os10g0546400		Conserved hypothetical protein
Os11g0113700	CIPK15	Serine/threonine protein kinase, Abiotic stresse	AT5G58380	SIP1	SOS3-interacting protein 1 [Source:NCBI gene (formerly Entrezgene);Acc:835951]
Os11g0115375		Hypothetical protein
Os11g0533400		Conserved hypothetical protein	AT5G07330	AT5G07330	NFU1 iron-sulfur cluster protein [Source:NCBI gene (formerly Entrezgene);Acc:830624]
Os11g0592000	OsPR4c	Similar to Barwin	AT3G04720	PR4	pathosis-related 4 [Source:NCBI gene (formerly Entrezgene);Acc:819632]
Os12g0552400		Rossmann-like alpha/beta/alpha sandwich fold domain containing protein	AT2G47710	AT2G47710	Adenine nucleotide alpha hydrolases-like superfamily protein [Source:NCBI gene (formerly Entrezgene);Acc:819384]
Os12g0582800	OsOSCA2.4	Protein of unknown function DUF221 domain containing protein	AT3G01100	HYP1
Os01g0105900		Carbohydrate/purine kinase domain containing protein	AT1G19600	AT1G19600	pfkB-like carbohydrate kinase family protein [Source:NCBI gene (formerly Entrezgene);Acc:838547]
Os01g0159200	OsFLA8	Similar to Fasciclin-like protein FLA18	AT5G03170	FLA11	FASCICLIN-like arabinogalactan-protein 11 [Source:NCBI gene (formerly Entrezgene);Acc:831914]
Os01g0159400		Similar to Acyl-coenzyme A oxidase 4, peroxisomal (EC 1.3.3.6) (AOX 4) (Short- chain acyl-CoA oxidase) (SAOX) (AtCX4) (G6p) (AtG6)	AT3G51840	ACX4	acyl-CoA oxidase 4 [Source:NCBI gene (formerly Entrezgene);Acc:824347]
Os01g0241000		Conserved hypothetical protein	AT2G42760	AT2G42760	DUF1685 family protein [Source:NCBI gene (formerly Entrezgene);Acc:818876]
Os01g0242600	OsNTMC2T6.1	C2 calcium-dependent membrane targeting domain containing protein	AT1G53590	NTMC2T6.1	Calcium-dependent lipid-binding (CaLB domain) family protein [Source:NCBI gene (formerly Entrezgene);Acc:841794]
Os01g0303600	OsRFPV-1	Zinc finger, RING/FYVE/PHD-type domain containing protein	AT1G02610	AT1G02610	RING/FYVE/PHD zinc finger superfamily protein [Source:NCBI gene (formerly Entrezgene);Acc:837915]
Os01g0548600		Protein kinase, catalytic domain domain containing protein	AT1G70520	CRK2	cysteine-rich RLK (RECEPTOR-like protein kinase) 2 [Source:NCBI gene (formerly Entrezgene);Acc:843389]
Os01g0548750		Gnk2-homologous domain domain containing protein	AT1G70520	CRK2	cysteine-rich RLK (RECEPTOR-like protein kinase) 2 [Source:NCBI gene (formerly Entrezgene);Acc:843389]
Os01g0571300	OsHsfA7	Similar to Heat shock transcription factor 31 (Fragment)	AT2G26150	HSFA2	heat shock transcription factor A2 [Source:NCBI gene (formerly Entrezgene);Acc:817155]
Os01g0592500	OsAGP15	Protein of unknown function DUF1070 family protein
Os01g0606133		Hypothetical conserved gene	AT2G01410	AT2G01410	NHL domain-containing protein [Source:NCBI gene (formerly Entrezgene);Acc:814669]
Os01g0654400		Similar to Salt tolerant correlative protein	AT2G21820	AT2G21820	seed maturation protein [Source:NCBI gene (formerly Entrezgene);Acc:816718]
Os01g0656200	OsPP2C08	Protein phosphatase 2C family protein	AT2G29380	HAI3	highly ABA-induced PP2C protein 3 [Source:NCBI gene (formerly Entrezgene);Acc:817487]
Os01g0692100	OsGSTU39	Glutathione S-transferase, C-terminal-like domain containing protein	AT1G10360	GSTU18	glutathione S-transferase TAU 18 [Source:NCBI gene (formerly Entrezgene);Acc:837575]
Os01g0718500		Protein of unknown function DUF1070 domain containing protein
Os01g0733001		Similar to NRAMP3 (NRAMP metal ion transporter 3); manganese ion transmembrane transporter/ metal ion transmembrane transporter	AT2G23150	NRAMP3	natural resistance-associated macrophage protein 3 [Source:NCBI gene (formerly Entrezgene);Acc:816847]
Os01g0757200	GA2OX3	GA 2-oxidase3, GA metabolis	AT1G30040	GA2OX2	gibberellin 2-oxidase [Source:NCBI gene (formerly Entrezgene);Acc:839883]
Os01g0794400		Thioredoxin domain 2 containing protein	AT1G60420	AT1G60420	DC1 domain-containing protein [Source:NCBI gene (formerly Entrezgene);Acc:842337]
Os01g0797600	ERF3	AP2/ERF family protein, ERF-associated EAR-motif-containing repressor, Abiotic stress response, Stress signalin	AT5G44210	ERF9	erf domain protein 9 [Source:NCBI gene (formerly Entrezgene);Acc:834444]
Os01g0839500		Histone-fold domain containing protein	AT3G45980	HTB9	Histone superfamily protein [Source:NCBI gene (formerly Entrezgene);Acc:823741]
Os01g0867400		Non-protein coding transcript
Os01g0900800	OsbHLH109	Helix-loop-helix DNA-binding domain containing protein	AT1G05805	AT1G05805	basic helix-loop-helix (bHLH) DNA-binding superfamily protein [Source:NCBI gene (formerly Entrezgene);Acc:837090]
Os01g0906000		Similar to Ceramide glucosyltransferase	AT2G19880	AT2G19880	Nucleotide-diphospho-sugar transferases superfamily protein [Source:NCBI gene (formerly Entrezgene);Acc:816507]
Os01g0923700	HK3	Similar to Histidine kinase	AT1G27320	HK3	histidine kinase 3 [Source:NCBI gene (formerly Entrezgene);Acc:839621]
Os01g0962100		Conserved hypothetical protein	AT5G45310	AT5G45310	coiled-coil protein [Source:NCBI gene (formerly Entrezgene);Acc:834567]
Os02g0196800		Similar to Fumarylacetoacetase (Fragment)	AT1G12050	AT1G12050	fumarylacetoacetase [Source:NCBI gene (formerly Entrezgene);Acc:837757]
Os02g0525100		Conserved hypothetical protein
Os02g0609000		Hypothetical protein
Os02g0671100	MAIF1	Cyclin-like F-box domain containing protein
Os02g0682300	DHS	RING-type E3 ligase, Negative regulation of cuticular wax biosynthesis, Drought stress respons	AT1G63840	AT1G63840	RING/U-box superfamily protein [Source:NCBI gene (formerly Entrezgene);Acc:842687]
Os02g0711400		Conserved hypothetical protein	AT1G49000	AT1G49000	transmembrane protein [Source:NCBI gene (formerly Entrezgene);Acc:841322]
Os02g0764700	DERF5	Similar to Ethylene-responsive transcription factor 4 (Ethylene-responsive element binding factor 4) (Related to APETALA-2 protein 5) (EREBP-4) (AtERF4)	AT2G33710	AT2G33710	Integrase-type DNA-binding superfamily protein [Source:NCBI gene (formerly Entrezgene);Acc:817936]
Os02g0767200		Lipase, class 3 family protein	AT5G42930	AT5G42930	alpha/beta-Hydrolases superfamily protein [Source:NCBI gene (formerly Entrezgene);Acc:834305]
Os03g0133800		Similar to predicted protein	AT1G20560	AAE1	acyl activating enzyme 1 [Source:NCBI gene (formerly Entrezgene);Acc:838644]
Os03g0133850		Hypothetical gene
Os03g0184300		Conserved hypothetical protein	AT4G33330	PGSIP3	plant glycogenin-like starch initiation protein 3 [Source:NCBI gene (formerly Entrezgene);Acc:829469]
Os03g0244200		Similar to thaumatin-like protein 1	AT1G20030	AT1G20030	Pathosis-related thaumatin superfamily protein [Source:NCBI gene (formerly Entrezgene);Acc:838592]
Os03g0291500	ASN1	Asparagine synthetase, Biosynthesis of asparagine following the supply of ammoniu	AT5G65010	ASN2	asparagine synthetase 2 [Source:NCBI gene (formerly Entrezgene);Acc:836625]
Os03g0305100		Similar to AMP-binding protein	AT3G16910	AAE7	acyl-activating enzyme 7 [Source:NCBI gene (formerly Entrezgene);Acc:820946]
Os03g0348900	OsSRFP1	Similar to CHY zinc finger family protein, expressed	AT5G18650	AT5G18650	CHY-type/CTCHY-type/RING-type Zinc finger protein [Source:NCBI gene (formerly Entrezgene);Acc:831983]
Os03g0374600		Glycoside hydrolase, family 17 protein	AT3G13560	AT3G13560	O-Glycosyl hydrolases family 17 protein [Source:NCBI gene (formerly Entrezgene);Acc:820558]
Os03g0376750		Non-protein coding transcript
Os03g0623100	OsEnS-49	Conserved hypothetical protein
Os03g0624300		Conserved hypothetical protein
Os03g0645900	OsNCED1	Carotenoid oxygenase family protein	AT3G14440	NCED3	nine-cis-epoxycarotenoid dioxygenase 3 [Source:NCBI gene (formerly Entrezgene);Acc:820667]
Os03g0723400	OsEnS-53	Similar to UFG2	AT5G66780	AT5G66780	late embryosis abundant protein [Source:NCBI gene (formerly Entrezgene);Acc:836811]
Os03g0734200		Conserved hypothetical protein
Os03g0793000	OsSAP7	Zinc finger, AN1-type domain containing protein	AT2G36320	AT2G36320	A20/AN1-like zinc finger family protein [Source:NCBI gene (formerly Entrezgene);Acc:818205]
Os03g0794300		Acyl-CoA N-acyltransferase domain containing protein	AT2G32030	AT2G32030	Acyl-CoA N-acyltransferases (NAT) superfamily protein [Source:NCBI gene (formerly Entrezgene);Acc:817763]
Os04g0119400		Similar to Pyruvate dehydrogenase E1 component, alpha subunit	AT1G01090	PDH-E1 ALPHA	pyruvate dehydrogenase E1 alpha [Source:NCBI gene (formerly Entrezgene);Acc:839429]
Os04g0244800		Heavy metal transport/detoxification protein domain containing protein	AT4G38580	FP6	farnesylated protein 6 [Source:NCBI gene (formerly Entrezgene);Acc:830015]
Os04g0382300	OsCBSCBS3	Similar to SNF1-related protein kinase regulatory gamma subunit 1 (AKIN gamma1) (AKING1)	AT3G48530	KING1	SNF1-related protein kinase regulatory subunit gamma 1 [Source:NCBI gene (formerly Entrezgene);Acc:824012]
Os04g0415800	OsLTPd6	Similar to OSIGBa0092M08.2 protein	AT5G05960	AT5G05960	Bifunctional inhibitor/lipid-transfer protein/seed storage 2S albumin superfamily protein [Source:NCBI gene (formerly Entrezgene);Acc:830481]
Os04g0571200	OsRFPH2-14	Similar to OSIGBa0111L12.9 protein	AT3G63530	BB	RING/U-box superfamily protein [Source:NCBI gene (formerly Entrezgene);Acc:825528]
Os04g0583200		Conserved hypothetical protein	AT5G56550	OXS3	oxidative stress 3 [Source:NCBI gene (formerly Entrezgene);Acc:835756]
Os04g0634900		Similar to H0315F07.9 protein
Os04g0669200	OsERF#076	Similar to Ethylene response factor 2 (Ethylene response factor 3)	AT3G20310	ERF7	ethylene response factor 7 [Source:NCBI gene (formerly Entrezgene);Acc:821575]
Os05g0115100		Hypothetical conserved gene	AT2G28690	AT2G28690	TOX high mobility group box protein, putative (DUF1635) [Source:NCBI gene (formerly Entrezgene);Acc:817418]
Os05g0125500		Similar to Isovaleryl-CoA dehydrogenase, mitochondrial precursor (EC 1.3.99.10) (IVD)	AT3G45300	IVD	isovaleryl-CoA-dehydrogenase [Source:NCBI gene (formerly Entrezgene);Acc:823668]
Os05g0151200		TspO/MBR-related protein family protein	AT2G47770	TSPO	TSPO(outer membrane tryptophan-rich sensory protein)-like protein [Source:NCBI gene (formerly Entrezgene);Acc:819389]
Os05g0247800	OsXIP	Glycoside hydrolase, family 18 protein	AT5G24090	CHIA	chitinase A [Source:NCBI gene (formerly Entrezgene);Acc:832474]
Os05g0373900		Similar to Eukaryotic peptide chain release factor subunit 1 (eRF1) (Eukaryotic release factor 1) (TB3-1) (Cl1 protein)	AT1G12920	ERF1-2	eukaryotic release factor 1-2 [Source:NCBI gene (formerly Entrezgene);Acc:837850]
Os05g0457200	OsPP2C49	Similar to protein phosphatase 2C	AT3G11410	PP2CA	protein phosphatase 2CA [Source:NCBI gene (formerly Entrezgene);Acc:820314]
Os05g0457300		Hypothetical gene
Os05g0458600	OsLAC	Laccase-like protein, Sensitivity of plants to brassinosteroid	AT5G60020	LAC17	laccase 17 [Source:NCBI gene (formerly Entrezgene);Acc:836124]
Os05g0461600		Similar to SIK1 protein (Nucleolar protein NOP56)
Os05g0525900	OsC3H37	Similar to Zing finger transcription factor PEI1	AT2G25900	ATCTH	Zinc finger C-x8-C-x5-C-x3-H type family protein [Source:NCBI gene (formerly Entrezgene);Acc:817131]
Os05g0541750	OsAGPEP3	Hypothetical gene
Os05g0542500	OsLEA3-1	Similar to Isoform 2 of Late embryogenesis abundant protein, group 3	AT1G52690	LEA7	Late embryosis abundant protein (LEA) family protein [Source:NCBI gene (formerly Entrezgene);Acc:841701]
Os05g0550300	OsLTP2.4	Similar to Lipid transfer protein (Fragment)	AT3G18280	AT3G18280	Bifunctional inhibitor/lipid-transfer protein/seed storage 2S albumin superfamily protein [Source:NCBI gene (formerly Entrezgene);Acc:821356]
Os05g0550600	OsLTP2.5	Similar to Nonspecific lipid-transfer protein 2 (nsLTP2) (7 kDa lipid transfer protein)	AT3G18280	AT3G18280	Bifunctional inhibitor/lipid-transfer protein/seed storage 2S albumin superfamily protein [Source:NCBI gene (formerly Entrezgene);Acc:821356]
Os05g0572700	OsPP2C51	Similar to protein phosphatase 2C ABI1	AT2G29380	HAI3	highly ABA-induced PP2C protein 3 [Source:NCBI gene (formerly Entrezgene);Acc:817487]
Os06g0127100	OsDREB1C	Dehydration-responsive element-binding protein 1C	AT4G25480	DREB1A	dehydration response element B1A [Source:NCBI gene (formerly Entrezgene);Acc:828652]
Os06g0133400		Conserved hypothetical protein
Os06g0140900		Sigma factor, regions 3 and 4 domain containing protein
Os06g0172800		Similar to alkaline alpha galactosidase 2	AT5G20250	DIN10	Raffinose synthase family protein [Source:NCBI gene (formerly Entrezgene);Acc:832147]
Os06g0264500		TGF-beta receptor, type I/II extracellular region family protein	AT1G68570	AT1G68570	Major facilitator superfamily protein [Source:NCBI gene (formerly Entrezgene);Acc:843186]
Os06g0306600		Alpha/beta hydrolase fold-3 domain containing protein	AT5G23530	CXE18	carboxyesterase 18 [Source:NCBI gene (formerly Entrezgene);Acc:832418]
Os06g0318800	OsAGP24	Non-protein coding transcript
Os06g0686400	OsLTPG13	Bifunctional inhibitor/plant lipid transfer protein/seed storage domain containing protein	AT1G62790	AT1G62790	Bifunctional inhibitor/lipid-transfer protein/seed storage 2S albumin superfamily protein [Source:NCBI gene (formerly Entrezgene);Acc:842578]
Os06g0725000	OsStr9	Similar to Senescence-associated protein DIN1	AT4G35770	SEN1	Rhodanese/Cell cycle control phosphatase superfamily protein [Source:NCBI gene (formerly Entrezgene);Acc:829730]
Os07g0281700	AO	Similar to Aldehyde oxidase-2	AT3G43600	AAO2	aldehyde oxidase 2 [Source:NCBI gene (formerly Entrezgene);Acc:823457]
Os07g0480900	OsEnS-106	Similar to Cysteine protease (Fragment)	AT3G54940	AT3G54940	Papain family cysteine protease [Source:NCBI gene (formerly Entrezgene);Acc:824659]
Os07g0563400		Protein of unknown function DUF761, plant family protein	AT1G61260	AT1G61260	cotton fiber (DUF761) [Source:NCBI gene (formerly Entrezgene);Acc:842420]
Os07g0566150		Hypothetical conserved gene
Os07g0588600		Zinc finger, C2H2-type domain containing protein	AT3G49930	AT3G49930	C2H2 and C2HC zinc fingers superfamily protein [Source:NCBI gene (formerly Entrezgene);Acc:824155]
Os07g0599600		Hypothetical protein	AT5G09530	PELPK1	hydroxyproline-rich glycoprotein family protein [Source:NCBI gene (formerly Entrezgene);Acc:830812]
Os07g0664600	RMP8	Glucose/ribitol dehydrogenase family protein	AT3G26770	AT3G26770	NAD(P)-binding Rossmann-fold superfamily protein [Source:NCBI gene (formerly Entrezgene);Acc:822290]
Os07g0683200	ONAC103	Similar to NAC domain transcription factor	AT3G04070	NAC047	NAC domain containing protein 47 [Source:NCBI gene (formerly Entrezgene);Acc:819562]
Os07g0686300		Zinc finger, RING/FYVE/PHD-type domain containing protein	AT1G63840	AT1G63840	RING/U-box superfamily protein [Source:NCBI gene (formerly Entrezgene);Acc:842687]
Os08g0104400		Conserved hypothetical protein	AT3G12960	SMP1	seed maturation protein [Source:NCBI gene (formerly Entrezgene);Acc:820482]
Os08g0140500	OsTDC3	Similar to Tryptophan decarboxylase (EC 4.1.1.28)	AT2G20340	AAS	Pyridoxal phosphate (PLP)-dependent transferases superfamily protein [Source:NCBI gene (formerly Entrezgene);Acc:816553]
Os08g0205800		Hypothetical conserved gene
Os08g0241300		Similar to OSIGBa0118P15.3 protein
Os08g0300300	OsCBSCLC6	Similar to Chloride channel-like protein Osclc	AT5G33280	AT5G33280	Voltage-gated chloride channel family protein [Source:NCBI gene (formerly Entrezgene);Acc:833300]
Os08g0434100	OsRNS3	Similar to S-like ribonuclease (RNase PD2) (Fragment)	AT1G26820	RNS3	ribonuclease 3 [Source:NCBI gene (formerly Entrezgene);Acc:839225]
Os08g0442900		Hypothetical protein
Os08g0483100		Conserved hypothetical protein
Os08g0492500	OsRHP1	Zinc finger, RING/FYVE/PHD-type domain containing protein	AT2G04240	XERICO	RING/U-box superfamily protein [Source:NCBI gene (formerly Entrezgene);Acc:814962]
Os08g0492600		Hypothetical conserved gene
Os08g0499300	OsWRKY30	WRKY transcription factor 30	AT5G56270	WRKY2	WRKY DNA-binding protein 2 [Source:NCBI gene (formerly Entrezgene);Acc:835726]
Os09g0378700	OsPUB6	Similar to ubiquitin-protein ligase	AT1G60190	PUB19	ARM repeat superfamily protein [Source:NCBI gene (formerly Entrezgene);Acc:842314]
Os09g0482800		EF hand domain containing protein	AT2G44310
Os09g0570850		Similar to Histone H2B	AT5G59910	HTB4	Histone superfamily protein [Source:NCBI gene (formerly Entrezgene);Acc:836113]
Os10g0118200	ZRP4	Conserved hypothetical protein
Os10g0391400	OsJAZ	Tify domain containing protein
Os10g0416800	Oschib2	Similar to Chitinase 2 (EC 3.2.1.14) (Tulip bulb chitinase-2) (TBC-2)
Os10g0456800	DCA1	CHY zinc finger protein, Transcriptional co-activator of DST (Drought and Salt Tolerance: zinc finger transcription factor gene), Drought and salt tolerance, Stomatal aperture contro	AT5G22920	AT5G22920	CHY-type/CTCHY-type/RING-type Zinc finger protein [Source:NCBI gene (formerly Entrezgene);Acc:832356]
Os11g0451700	OsLEA25	Similar to Dehydrin DHN1 (M3) (RAB-17 protein)	AT3G50980	XERO1	dehydrin xero 1 [Source:NCBI gene (formerly Entrezgene);Acc:824262]
Os11g0684000	OsJAmyb	Similar to Transcription factor MYB21 (Myb-related protein 21) (AtMYB21) (Myb homolog 3) (AtMyb3)	AT1G48000	MYB112	myb domain protein 112 [Source:NCBI gene (formerly Entrezgene);Acc:841218]
Os12g0112000	Pox	Similar to Peroxidase precursor (EC 1.11.1.7) (Fragment)	AT5G05340	PRX52	Peroxidase superfamily protein [Source:NCBI gene (formerly Entrezgene);Acc:830416]
Os12g0147800	OsPSK3	Similar to Phytosulfokines 5 precursor (Secretory protein SH27A)
Os12g0152700		Amino acid-binding ACT domain containing protein	AT5G04740	ACR12	ACT domain-containing protein [Source:NCBI gene (formerly Entrezgene);Acc:830352]
Os12g0183100		Similar to Branched chain alpha-keto acid dehydrogenase E1-alpha subunit (Fragment)	AT5G09300	AT5G09300	Thiamin diphosphate-binding fold (THDP-binding) superfamily protein [Source:NCBI gene (formerly Entrezgene);Acc:830789]
Os12g0247700	OsJAC1	Similar to Jasmonate-induced protein	AT1G73040	AT1G73040	Mannose-binding lectin superfamily protein [Source:NCBI gene (formerly Entrezgene);Acc:843635]
Os12g0503000	OsUPS1	Allantoin transporter, Ureide metabolism, Nitrogen molecular senso	AT2G03530	UPS2	ureide permease 2 [Source:NCBI gene (formerly Entrezgene);Acc:814882]
Os12g0605800	OsL55	Similar to 3-methylcrotonyl CoA carboxylase biotin-containing subunit (Fragment)	AT1G03090	MCCA	methylcrotonyl-CoA carboxylase alpha chain [Source:NCBI gene (formerly Entrezgene);Acc:838362]
Os12g0610600	OMTN3	NAC transcription factor, Negative regulation of drought toleranc	AT1G56010	NAC1	NAC domain containing protein 1 [Source:NCBI gene (formerly Entrezgene);Acc:842052]
Os01g0130000	OsMTP9	Cation efflux protein family protein	AT1G79520	AT1G79520	Cation efflux family protein [Source:NCBI gene (formerly Entrezgene);Acc:844290]
Os01g0159000	OsDOG1L-2	Similar to cDNA clone:J023049H21, full insert sequence	AT3G14880	AT3G14880	transcription factor-like protein [Source:NCBI gene (formerly Entrezgene);Acc:820717]
Os01g0159800	OsbHLH035	Similar to DNA binding protein	AT2G40200	AT2G40200	basic helix-loop-helix (bHLH) DNA-binding superfamily protein [Source:NCBI gene (formerly Entrezgene);Acc:818611]
Os01g0200350		Hypothetical protein
Os01g0284900		Conserved hypothetical protein	AT4G01670	AT4G01670
Os01g0314100		Catalytic domain of components of various dehydrogenase complexes containing protein	AT3G06850	BCE2	2-oxoacid dehydrogenases acyltransferase family protein [Source:NCBI gene (formerly Entrezgene);Acc:819869]
Os01g0543100	prx17	Similar to Peroxidase 72 precursor (EC 1.11.1.7) (Atperox P72) (PRXR8) (ATP6a)	AT5G66390	AT5G66390	Peroxidase superfamily protein [Source:NCBI gene (formerly Entrezgene);Acc:836771]
Os01g0583100	OsPP2C06/OsABI2	Similar to Protein phosphatase 2C	AT1G17550	HAB2	homology to ABI2 [Source:NCBI gene (formerly Entrezgene);Acc:838330]
Os01g0644200		Similar to Little protein 1	AT3G03341	AT3G03341	cold-regulated protein [Source:NCBI gene (formerly Entrezgene);Acc:6240770]
Os01g0658900	OsBZ8	OSBZ8	AT2G46270	GBF3	G-box binding factor 3 [Source:NCBI gene (formerly Entrezgene);Acc:819235]
Os01g0667200	GLYII-1	Mitochondrial sulfur dioxygenase, Abiotic stress respons	AT1G53580	GLY3	glyoxalase II 3 [Source:NCBI gene (formerly Entrezgene);Acc:841793]
Os01g0743500	OscytME3	Cytosolic NADP malic enzyme	AT2G19900	NADP-ME1	NADP-malic enzyme 1 [Source:NCBI gene (formerly Entrezgene);Acc:816509]
Os01g0750000	OsRab11D2	Similar to ras-related protein RIC2	AT1G16920	RABA1b	RAB GTPase homolog A1B [Source:NCBI gene (formerly Entrezgene);Acc:838263]
Os01g0755700		Zinc finger, RING/FYVE/PHD-type domain containing protein	AT2G42360	ATL41
Os01g0768600		Conserved hypothetical protein
Os01g0769000		Topoisomerase II-associated protein PAT1 domain containing protein	AT3G22270	AT3G22270	Topoisomerase II-associated protein PAT1 [Source:NCBI gene (formerly Entrezgene);Acc:821797]
Os01g0783500		Rossmann-like alpha/beta/alpha sandwich fold domain containing protein	AT1G11360	AT1G11360	Adenine nucleotide alpha hydrolases-like superfamily protein [Source:NCBI gene (formerly Entrezgene);Acc:837678]
Os01g0821600	OsWRKY21	WRKY transcription factor 48-like protein (WRKY transcription factor 21)	AT2G46400	WRKY46	WRKY DNA-binding protein 46 [Source:NCBI gene (formerly Entrezgene);Acc:819248]
Os01g0833400		Conserved hypothetical protein	AT4G08330	AT4G08330
Os01g0834900		Hypothetical conserved gene
Os01g0846300	OsPP15	Similar to Protein phosphatase 2C	AT1G07430	HAI2	highly ABA-induced PP2C protein 2 [Source:NCBI gene (formerly Entrezgene);Acc:837255]
Os01g0858350		Similar to cytochrome P450	AT2G27690	CYP94C1	cytochrome P450, family 94, subfamily C, polypeptide 1 [Source:NCBI gene (formerly Entrezgene);Acc:817315]
Os01g0860601		Similar to Ferredoxin, root R-B1	AT2G27510	FD3	ferredoxin 3 [Source:NCBI gene (formerly Entrezgene);Acc:817297]
Os01g0863300		Similar to MCB2 protein	AT5G04760	AT5G04760	Duplicated homeodomain-like superfamily protein [Source:NCBI gene (formerly Entrezgene);Acc:830354]
Os01g0922600	OsSPL2	Similar to SBP-domain protein 4	AT5G50570	SPL13A	Squamosa promoter-binding protein-like (SBP domain) transcription factor family protein [Source:NCBI gene (formerly Entrezgene);Acc:835126]
Os02g0141300	CAP1	Arabinokinase-Like Protein, Pollen developmen	AT4G16130	ARA1	arabinose kinase [Source:NCBI gene (formerly Entrezgene);Acc:827299]
Os02g0160900		Protein of unknown function wound-induced domain containing protein	AT4G10265	AT4G10265	Wound-responsive family protein [Source:NCBI gene (formerly Entrezgene);Acc:826618]
Os02g0162600		Conserved hypothetical protein
Os02g0178800	OsGL1-2	Glossy1(GL1) homolog, Cuticular wax biosynthesis, Drought resistanc	AT5G57800	CER3	Fatty acid hydroxylase superfamily [Source:NCBI gene (formerly Entrezgene);Acc:835889]
Os02g0181200		Hypothetical protein
Os02g0209400		Conserved hypothetical protein
Os02g0274100	AIM1	3-hydroxyacyl-CoA dehydrogenase, Multifunctional protein, RNA- and microtubule-binding protein, Salicylic acid (SA) biosynthesis, Maintenance of root meristem activity, Beta -oxidation of fatty acid	AT4G29010	AIM1	Enoyl-CoA hydratase/isomerase family [Source:NCBI gene (formerly Entrezgene);Acc:829022]
Os02g0324700		Similar to senescence-associated protein	AT1G70780	AT1G70780
Os02g0555300	ONAC028	No apical meristem (NAM) protein domain containing protein	AT5G64530	XND1	xylem NAC domain 1 [Source:NCBI gene (formerly Entrezgene);Acc:836574]
Os02g0579000	OMTN1	No apical meristem (NAM) protein domain containing protein	AT5G61430	NAC100	NAC domain containing protein 100 [Source:NCBI gene (formerly Entrezgene);Acc:836264]
Os02g0630300	OsGA2ox9	2OG-Fe(II) oxygenase domain containing protein	AT4G21200	GA2OX8	gibberellin 2-oxidase 8 [Source:NCBI gene (formerly Entrezgene);Acc:827868]
Os02g0649300	HOX24	HD-ZIP I protein, Transcription activator, Stress response, Panicle developmen	AT2G46680	HB-7	homeobox 7 [Source:NCBI gene (formerly Entrezgene);Acc:819280]
Os02g0653400		Similar to OSIGBa0101C23.8 protein	AT5G02890	AT5G02890	HXXXD-type acyl-transferase family protein [Source:NCBI gene (formerly Entrezgene);Acc:831751]
Os02g0669100	LIP9	Dehydrin family protein	AT1G20440	COR47	cold-regulated 47 [Source:NCBI gene (formerly Entrezgene);Acc:838632]
Os02g0712500		Protein of unknown function DUF23 family protein	AT2G33570	GALS1	glycosyltransferase family protein (DUF23) [Source:NCBI gene (formerly Entrezgene);Acc:817922]
Os02g0717500		Similar to X7 (Fragment)	AT5G48020	AT5G48020	2-oxoglutarate (2OG) and Fe(II)-dependent oxygenase superfamily protein [Source:NCBI gene (formerly Entrezgene);Acc:834853]
Os02g0753800	ANN2	Calcium-binding protein, Annexin, Heat and drought stress toleranc	AT5G10230	ANNAT7	annexin 7 [Source:NCBI gene (formerly Entrezgene);Acc:830887]
Os02g0766700	BZIP23	bZIP transcription factor, Regulation of ABA signaling and biosynthesis, Drought resistanc	AT1G45249	ABF2	abscisic acid responsive elements-binding factor 2 [Source:NCBI gene (formerly Entrezgene);Acc:841095]
Os02g0783625		Similar to Lysine ketoglutarate reductase/saccharopine dehydrogenase	AT4G33150	AT4G33150	lysine-ketoglutarate reductase/saccharopine dehydrogenase bifunctional enzyme [Source:NCBI gene (formerly Entrezgene);Acc:829452]
Os02g0783650		Hypothetical gene
Os02g0818000	OsCBSX3	Similar to Brown planthopper-induced resistance protein 1
Os03g0146400	OsPAO	Pheophorbide a oxygenase, Leaf senescence, Wound response	AT3G44880	ACD1	Pheophorbide a oxygenase family protein with Rieske 2Fe-2S domain-containing protein [Source:NCBI gene (formerly Entrezgene);Acc:823622]
Os03g0168100	OsLEA16	Late embryogenesis abundant protein repeat containing protein	AT2G18340	AT2G18340	late embryosis abundant domain-containing protein / LEA domain-containing protein [Source:NCBI gene (formerly Entrezgene);Acc:816349]
Os03g0184550		Similar to Dihydroflavonol-4-reductase	AT4G33360	FLDH	NAD(P)-binding Rossmann-fold superfamily protein [Source:NCBI gene (formerly Entrezgene);Acc:829473]
Os03g0215600		Zinc finger, CCHC retroviral-type domain containing protein
Os03g0220100	WSL4	beta-ketoacyl-CoA synthase, Homolog of Arabidopsis CER6, Leaf cuticular wax synthesis, Very-long-chain fatty acid (VLCFA) elongatio	AT1G68530	KCS6	3-ketoacyl-CoA synthase 6 [Source:NCBI gene (formerly Entrezgene);Acc:843182]
Os03g0231000	Oshox19	Conserved hypothetical protein
Os03g0231150		Similar to Hox19 (Fragment)	AT4G37790	HAT22	Homeobox-leucine zipper protein family [Source:NCBI gene (formerly Entrezgene);Acc:829935]
Os03g0247900	OsACR9	F5O11.14 (ACR8)	AT1G12420	ACR8	ACT domain repeat 8 [Source:NCBI gene (formerly Entrezgene);Acc:837798]
Os03g0266300	Oshsp17.9A	Class I low-molecular-weight heat shock protein 17.9	AT1G53540	AT1G53540	HSP20-like chaperones superfamily protein [Source:NCBI gene (formerly Entrezgene);Acc:841789]
Os03g0273200	Lac	Similar to Laccase (EC 1.10.3.2)	AT5G60020	LAC17	laccase 17 [Source:NCBI gene (formerly Entrezgene);Acc:836124]
Os03g0277300	HSP70	Heat shock protein 70	AT3G12580	HSP70	heat shock protein 70 [Source:NCBI gene (formerly Entrezgene);Acc:820438]
Os03g0340500	SUS4	Similar to Sucrose synthase (EC 2.4.1.13)	AT4G02280	SUS3	sucrose synthase 3 [Source:NCBI gene (formerly Entrezgene);Acc:828081]
Os03g0341300	OsSWEET16	Similar to Cytochrome c oxidoreductase	AT4G15920	SWEET17	Nodulin MtN3 family protein [Source:NCBI gene (formerly Entrezgene);Acc:827274]
Os03g0351300		Similar to beta-amylase	AT5G18670	BMY3	beta-amylase 3 [Source:NCBI gene (formerly Entrezgene);Acc:831985]
Os03g0388800		Similar to Hydrolase	AT5G09430	AT5G09430	alpha/beta-Hydrolases superfamily protein [Source:NCBI gene (formerly Entrezgene);Acc:830802]
Os03g0416500		6-phosphogluconolactonase domain containing protein	AT1G13700	PGL1	6-phosphogluconolactonase 1 [Source:NCBI gene (formerly Entrezgene);Acc:837931]
Os03g0643300	OsOAT	Ornithine delta-aminotransferase, Abiotic stress toleranc	AT5G46180	DELTA-OAT	ornithine-delta-aminotransferase [Source:NCBI gene (formerly Entrezgene);Acc:834660]
Os03g0689300	OSA1	Plasma membrane H+ ATPase (EC 3.6.3.6) (H-ATPase)	AT5G62670	HA11	H[+]-ATPase 11 [Source:NCBI gene (formerly Entrezgene);Acc:836388]
Os03g0700400	LOX-3	Lipoxygenase-3, Generation of stale flavo	AT3G22400	LOX5	PLAT/LH2 domain-containing lipoxygenase family protein [Source:NCBI gene (formerly Entrezgene);Acc:821808]
Os03g0729000		Similar to Peptidase, M50 family	AT1G17870	EGY3	ethylene-dependent gravitropism-deficient and yellow-green-like 3 [Source:NCBI gene (formerly Entrezgene);Acc:838366]
Os03g0737000	OsCBSX4	Cystathionine beta-synthase, core domain containing protein	AT5G10860	CBSX3	Cystathionine beta-synthase (CBS) family protein [Source:NCBI gene (formerly Entrezgene);Acc:830953]
Os03g0737700		Hypothetical conserved gene
Os03g0803066		Non-protein coding transcript
Os03g0808350		Hypothetical protein
Os03g0820300	ZFP182	TFIIIA-type zinc finger protein, Transcription activator, Abiotic stress toleranc	AT5G59820	RHL41	C2H2-type zinc finger family protein [Source:NCBI gene (formerly Entrezgene);Acc:836103]
Os03g0835400		Similar to Uvs101	AT1G50940	ETFALPHA	electron transfer flavoprotein alpha [Source:NCBI gene (formerly Entrezgene);Acc:841516]
Os03g0854400		Ribonuclease III domain containing protein	AT1G24450	NFD2	Ribonuclease III family protein [Source:NCBI gene (formerly Entrezgene);Acc:839061]
Os03g0856500		Similar to Plastid-specific 30S ribosomal protein 1, chloroplast precursor (CS- S5) (CS5) (S22) (Ribosomal protein 1) (PSRP-1)	AT5G24490	AT5G24490	30S ribosomal protein [Source:NCBI gene (formerly Entrezgene);Acc:832520]
Os03g0859900		Protein of unknown function DUF547 domain containing protein	AT5G60720	AT5G60720	electron transporter, putative (Protein of unknown function, DUF547) [Source:NCBI gene (formerly Entrezgene);Acc:836193]
Os04g0116900		Protein of unknown function DUF827, plant family protein	AT2G17940	AT2G17940	WEB family protein (DUF827) [Source:NCBI gene (formerly Entrezgene);Acc:816304]
Os04g0167875		Protein phosphatase 2C-like domain containing protein	AT5G51760	AHG1	Protein phosphatase 2C family protein [Source:NCBI gene (formerly Entrezgene);Acc:835250]
Os04g0266900		Transketolase C-terminal-like domain containing protein	AT2G45290	AT2G45290	Transketolase [Source:NCBI gene (formerly Entrezgene);Acc:819137]
Os04g0301500	OsbHLH006	Helix-loop-helix DNA-binding domain containing protein	AT5G57150	AT5G57150	basic helix-loop-helix (bHLH) DNA-binding superfamily protein [Source:NCBI gene (formerly Entrezgene);Acc:835821]
Os04g0341500	OsTPS20	Similar to OSIGBa0159H11-OSIGBa0137A07.8 protein	AT3G14540	AT3G14540	Terpenoid cyclases/Protein prenyltransferases superfamily protein [Source:NCBI gene (formerly Entrezgene);Acc:820680]
Os04g0344100		Similar to OSIGBa0106G08.3 protein	AT1G70080	AT1G70080	Terpenoid cyclases/Protein prenyltransferases superfamily protein [Source:NCBI gene (formerly Entrezgene);Acc:843344]
Os04g0414500	OsFbox208	Similar to H0622F05.2 protein	AT2G36090	AT2G36090	F-box family protein [Source:NCBI gene (formerly Entrezgene);Acc:818182]
Os04g0443200		Protein of unknown function DUF538 family protein	AT4G02360	AT4G02360	transmembrane protein, putative (Protein of unknown function, DUF538) [Source:NCBI gene (formerly Entrezgene);Acc:827767]
Os04g0486950		Similar to Malate synthase	AT5G03860	MLS	malate synthase [Source:NCBI gene (formerly Entrezgene);Acc:831690]
Os04g0623300	PAO3	Polyamine oxidase, Seed germinatio	AT2G43020	PAO2	polyamine oxidase 2 [Source:NCBI gene (formerly Entrezgene);Acc:818904]
Os04g0635500		Similar to Wound induced protein (Fragment)	AT4G10270	AT4G10270	Wound-responsive family protein [Source:NCBI gene (formerly Entrezgene);Acc:826619]
Os04g0679400		Similar to H0801D08.15 protein	AT4G27450	AT4G27450	aluminum induced protein with YGL and LRDR motifs [Source:NCBI gene (formerly Entrezgene);Acc:828854]
Os04g0685300		Harpin-induced 1 domain containing protein	AT3G11650	NHL2	NDR1/HIN1-like 2 [Source:NCBI gene (formerly Entrezgene);Acc:820337]
Os04g0690500		Similar to CAA30371.1 protein (Fragment)	AT1G21830	AT1G21830
Os05g0119100		Hypothetical protein
Os05g0163700	OsACX4	Similar to Acyl-coenzyme A oxidase 4, peroxisomal (EC 1.3.3.6) (AOX 4) (Short- chain acyl-CoA oxidase) (SAOX) (AtCX4) (G6p) (AtG6)	AT3G51840	ACX4	acyl-CoA oxidase 4 [Source:NCBI gene (formerly Entrezgene);Acc:824347]
Os05g0171200		Embryo-specific 3 family protein	AT2G41475	AT2G41475	Embryo-specific protein 3, (ATS3) [Source:NCBI gene (formerly Entrezgene);Acc:6240499]
Os05g0176700		Conserved hypothetical protein	AT3G15630	AT3G15630	plant/protein [Source:NCBI gene (formerly Entrezgene);Acc:820805]
Os05g0195200	C3H35	CCCH-tandem zinc finger protein, Photomorphogenesis and ABA responses, Abiotic stress toleranc	AT4G29190	OZF2	Zinc finger C-x8-C-x5-C-x3-H type family protein [Source:NCBI gene (formerly Entrezgene);Acc:829040]
Os05g0267800		Cellular retinaldehyde-binding/triple function, C-terminal domain containing protein	AT4G08690	AT4G08690	Sec14p-like phosphatidylinositol transfer family protein [Source:NCBI gene (formerly Entrezgene);Acc:826436]
Os05g0299500		Protein of unknown function DUF914, eukaryotic family protein	AT3G59340	AT3G59340	solute carrier family 35 protein (DUF914) [Source:NCBI gene (formerly Entrezgene);Acc:825103]
Os05g0316800	OsERF#056	Similar to Ethylene-responsive transcription factor 9 (Ethylene-responsive element binding factor 9) (EREBP-9) (AtERF9)	AT1G03800	ERF10	ERF domain protein 10 [Source:NCBI gene (formerly Entrezgene);Acc:839173]
Os05g0344200		Conserved hypothetical protein
Os05g0356700	OsTBL4	Protein of unknown function DUF231, plant domain containing protein	AT2G40320	TBL33	TRICHOME BIREFRINGENCE-LIKE 33 [Source:NCBI gene (formerly Entrezgene);Acc:818625]
Os05g0381400	AWPM-19	AWPM-19-like protein, Stress tolerance through ABA-dependent pathewa	AT1G04560	AT1G04560	AWPM-19-like family protein [Source:NCBI gene (formerly Entrezgene);Acc:839491]
Os05g0475400	Osh36	Similar to Alanine:glyoxylate aminotransferase-like protein (Fragment)	AT3G08860	PYD4	PYRIMIDINE 4 [Source:NCBI gene (formerly Entrezgene);Acc:820034]
Os05g0476700	OsPUB2	U-box E3ubiquitin ligase, Positive regulation of cold stress respons	AT5G01830	SAUR21	ARM repeat superfamily protein [Source:NCBI gene (formerly Entrezgene);Acc:831850]
Os05g0497300	OsERF#074	Similar to Ethylene response factor 2	AT5G44210	ERF9	erf domain protein 9 [Source:NCBI gene (formerly Entrezgene);Acc:834444]
Os05g0520300	OsGATA1	Similar to GATA transcription factor 3 (AtGATA-3)	AT5G25830	GATA12	GATA transcription factor 12 [Source:NCBI gene (formerly Entrezgene);Acc:832652]
Os05g0539600	PM-ANT	Mitochondrial substrate carrier family protein	AT5G56450	PM-ANT	Mitochondrial substrate carrier family protein [Source:NCBI gene (formerly Entrezgene);Acc:835746]
Os05g0557200		Armadillo-type fold domain containing protein	AT3G15180	AT3G15180	ARM repeat superfamily protein [Source:NCBI gene (formerly Entrezgene);Acc:820749]
Os05g0560200	OsDOG1L-3	Similar to tumor-related protein-like	AT3G14880	AT3G14880	transcription factor-like protein [Source:NCBI gene (formerly Entrezgene);Acc:820717]
Os05g0595100	OsUGE1	Uridine-diphospho-(UDP)-glucose 4-epimerase, Cell wall carbohydrate partitioning during nitrogen (N) limitatio	AT4G10960	UGE5	UDP-D-glucose/UDP-D-galactose 4-epimerase 5 [Source:NCBI gene (formerly Entrezgene);Acc:826696]
Os06g0214300		Alpha/beta hydrolase fold-3 domain containing protein	AT1G47480	AT1G47480	alpha/beta-Hydrolases superfamily protein [Source:NCBI gene (formerly Entrezgene);Acc:841155]
Os06g0223700		Protein of unknown function DUF581 family protein	AT1G78020	AT1G78020	senescence-associated family protein, putative (DUF581) [Source:NCBI gene (formerly Entrezgene);Acc:844137]
Os06g0246500		Similar to Pyruvate dehydrogenase E1 alpha subunit (EC 1.2.4.1)	AT1G24180	IAR4	Thiamin diphosphate-binding fold (THDP-binding) superfamily protein [Source:NCBI gene (formerly Entrezgene);Acc:839031]
Os06g0349800		Conserved hypothetical protein
Os06g0356800		Similar to Xylanase inhibitor protein I precursor	AT5G24090	CHIA	chitinase A [Source:NCBI gene (formerly Entrezgene);Acc:832474]
Os06g0486800	OsFDH	Similar to Formate dehydrogenase, mitochondrial precursor (EC 1.2.1.2) (NAD- dependent formate dehydrogenase) (FDH)	AT5G14780	FDH	formate dehydrogenase [Source:NCBI gene (formerly Entrezgene);Acc:831330]
Os06g0594400	OsKMD2	Kelch-type beta propeller domain containing protein	AT1G15670	AT1G15670	Galactose oxidase/kelch repeat superfamily protein [Source:NCBI gene (formerly Entrezgene);Acc:838136]
Os06g0623600	OsCCR7	Similar to Cinnamoyl-CoA reductase (EC 1.2.1.44)	AT2G33590	CRL1	NAD(P)-binding Rossmann-fold superfamily protein [Source:NCBI gene (formerly Entrezgene);Acc:817925]
Os06g0637500	R2R3-MYB	Similar to MYB transcription factor R2R3 type	AT3G50060	MYB77	myb domain protein 77 [Source:NCBI gene (formerly Entrezgene);Acc:824168]
Os06g0668200	PGK	Similar to Phosphoglycerate kinase, cytosolic (EC 2.7.2.3)	AT1G79550	PGK	phosphoglycerate kinase [Source:NCBI gene (formerly Entrezgene);Acc:844293]
Os06g0683100		NAD(P)-binding domain containing protein	AT4G27250	AT4G27250	NAD(P)-binding Rossmann-fold superfamily protein [Source:NCBI gene (formerly Entrezgene);Acc:828833]
Os06g0698300	OsPP2C59	Protein phosphatase 2C family protein	AT4G31750	WIN2	HOPW1-1-interacting 2 [Source:NCBI gene (formerly Entrezgene);Acc:829303]
Os06g0710001	OsCEP7	Hypothetical conserved gene
Os07g0119800		Protein of unknown function DUF538 domain containing protein	AT1G09310	AT1G09310	plant/protein (Protein of unknown function, DUF538) [Source:NCBI gene (formerly Entrezgene);Acc:837452]
Os07g0123200		Non-protein coding transcript
Os07g0164800		Conserved hypothetical protein
Os07g0175600	OsLTPG18	Plant lipid transfer protein and hydrophobic protein, helical domain containing protein	AT3G22600	AT3G22600	Bifunctional inhibitor/lipid-transfer protein/seed storage 2S albumin superfamily protein [Source:NCBI gene (formerly Entrezgene);Acc:821832]
Os07g0181500		Protein of unknown function DUF506, plant family protein	AT2G38820	AT2G38820	DNA-directed RNA polymerase subunit beta-beta protein, putative (DUF506) [Source:NCBI gene (formerly Entrezgene);Acc:818464]
Os07g0204100		Conserved hypothetical protein	AT5G18130	AT5G18130	transmembrane protein [Source:NCBI gene (formerly Entrezgene);Acc:831931]
Os07g0213500		Hypothetical conserved gene	AT3G57062	AT3G57062	transmembrane protein [Source:NCBI gene (formerly Entrezgene);Acc:6240237]
Os07g0570550		Cupredoxin domain containing protein	AT5G26330	AT5G26330	Cupredoxin superfamily protein [Source:NCBI gene (formerly Entrezgene);Acc:832702]
Os07g0613833		Hypothetical gene
Os07g0643000		Alpha/beta hydrolase fold-3 domain containing protein	AT5G23530	CXE18	carboxyesterase 18 [Source:NCBI gene (formerly Entrezgene);Acc:832418]
Os07g0644600		Cytochrome P450 family protein	AT3G14620	CYP72A8	cytochrome P450, family 72, subfamily A, polypeptide 8 [Source:NCBI gene (formerly Entrezgene);Acc:820690]
Os07g0673900	HIGD2	Hypoxia induced protein, Early stage of hypoxia signallin	AT5G27760	AT5G27760	Hypoxia-responsive family protein [Source:NCBI gene (formerly Entrezgene);Acc:832838]
Os07g0684800	ONAC015	Similar to NAM / CUC2-like protein	AT5G18270	ANAC087	NAC domain containing protein 87 [Source:NCBI gene (formerly Entrezgene);Acc:831945]
Os08g0110600		Protein of unknown function DUF1442 domain containing protein	AT3G60780	AT3G60780
Os08g0113700		Conserved hypothetical protein
Os08g0118100		Similar to F5O11.14 (ACR8)	AT1G12420	ACR8	ACT domain repeat 8 [Source:NCBI gene (formerly Entrezgene);Acc:837798]
Os08g0133000		Protein of unknown function DUF1637 family protein	AT1G18490	AT1G18490	2-aminoethanethiol dioxygenase, putative (DUF1637) [Source:NCBI gene (formerly Entrezgene);Acc:838430]
Os08g0154300		Aldolase-type TIM barrel domain containing protein	AT1G12230	AT1G12230	Aldolase superfamily protein [Source:NCBI gene (formerly Entrezgene);Acc:837776]
Os08g0331000		Conserved hypothetical protein
Os08g0408500	OsERF#048	Pathogenesis-related transcriptional factor and ERF domain containing protein	AT1G78080	RAP2.4	related to AP2 4 [Source:NCBI gene (formerly Entrezgene);Acc:844143]
Os08g0425800		Similar to DRP2 protein (Fragment)	AT5G16550	AT5G16550	voltage-dependent L-type calcium channel subunit [Source:NCBI gene (formerly Entrezgene);Acc:831517]
Os08g0444440		Hypothetical conserved gene
Os08g0465800	OsGAD1	Similar to Glutamate decarboxylase	AT5G17330	GAD	glutamate decarboxylase [Source:NCBI gene (formerly Entrezgene);Acc:831599]
Os08g0474000	DERF3	Similar to AP2 domain containing protein RAP2.6 (Fragment)	AT2G33710	AT2G33710	Integrase-type DNA-binding superfamily protein [Source:NCBI gene (formerly Entrezgene);Acc:817936]
Os08g0476300	EIP11	Glucose/ribitol dehydrogenase family protein	AT3G50560	AT3G50560	NAD(P)-binding Rossmann-fold superfamily protein [Source:NCBI gene (formerly Entrezgene);Acc:824220]
Os08g0507702		Cytochrome P450 family protein	AT2G45550	CYP76C4	cytochrome P450, family 76, subfamily C, polypeptide 4 [Source:NCBI gene (formerly Entrezgene);Acc:819163]
Os08g0518800	OsGH	Similar to Class III chitinase homologu	AT5G24090	CHIA	chitinase A [Source:NCBI gene (formerly Entrezgene);Acc:832474]
Os08g0542700		Ankyrin repeat containing protein	AT2G31820	AT2G31820	Ankyrin repeat family protein [Source:NCBI gene (formerly Entrezgene);Acc:817739]
Os09g0109600	OsDSSR1	Small peptide, Drought toleranc
Os09g0278000		Hypothetical conserved gene
Os09g0400600		Hypothetical protein
Os09g0418000	OsCIPK16	Similar to CBL-interacting protein kinase 16	AT5G10930	CIPK5	CBL-interacting protein kinase 5 [Source:NCBI gene (formerly Entrezgene);Acc:830960]
Os09g0426000	OsUMAMIT13	Protein of unknown function DUF6, transmembrane domain containing protein	AT4G30420	UMAMIT34	nodulin MtN21 /EamA-like transporter family protein [Source:NCBI gene (formerly Entrezgene);Acc:829165]
Os09g0440300	ALDH7	Aldehyde dehydrogenase, Seed maturation, Maintenance of viability during storage, Lysine catabolis	AT1G54100	ALDH7B4	aldehyde dehydrogenase 7B4 [Source:NCBI gene (formerly Entrezgene);Acc:841849]
Os09g0475500		Protein of unknown function DUF246, plant family protein	AT5G15740	AT5G15740	O-fucosyltransferase family protein [Source:NCBI gene (formerly Entrezgene);Acc:831430]
Os09g0484800		Similar to Pirin-like protein	AT1G50590	AT1G50590	RmlC-like cupins superfamily protein [Source:NCBI gene (formerly Entrezgene);Acc:841481]
Os09g0486500	SAP1	A20/AN1 zinc-finger protein, Response to multiple biotic stresses, Regulation of abiotic stress response	AT3G12630	SAP5
Os09g0491740	OsPILS1	Auxin efflux carrier domain containing protein	AT1G20925	AT1G20925	Auxin efflux carrier family protein [Source:NCBI gene (formerly Entrezgene);Acc:838686]
Os09g0502100	LGD1	Von Willebrand factor type A (VWA) domain containing protein, RNA binding protein, Regulation of vegetative growth and developmen
Os09g0555550		Hypothetical protein
Os09g0560700		Molybdenum cofactor sulfurase, C-terminal domain containing protein	AT5G44720	AT5G44720	Molybdenum cofactor sulfurase family protein [Source:NCBI gene (formerly Entrezgene);Acc:834501]
Os10g0173000		Conserved hypothetical protein
Os10g0397400	BRD2	Dim/dwf1 protein, Cell elongation protein DIMINUTO/Dwarf1, Brassinosteroid (BR) biosynthesi	AT3G19820	DWF1	cell elongation protein / DWARF1 / DIMINUTO (DIM) [Source:NCBI gene (formerly Entrezgene);Acc:821519]
Os10g0401000		Conserved hypothetical protein
Os10g0471000		Protein of unknown function DUF810 domain containing protein	AT2G33420	AT2G33420
Os10g0513900		Cytochrome P450 family protein	AT1G64940	CYP89A6	cytochrome P450, family 87, subfamily A, polypeptide 6 [Source:NCBI gene (formerly Entrezgene);Acc:842802]
Os10g0516300		Similar to ETFQO (electron-transfer flavoprotein:ubiquinone oxidoreductase); catalytic/ electron carrier/ electron-transferring-flavoprotein dehydrogenase	AT2G43400	ETFQO	electron-transfer flavoprotein:ubiquinone oxidoreductase [Source:NCBI gene (formerly Entrezgene);Acc:818941]
Os10g0517500	RRJ1	Cys/Met metabolism, pyridoxal phosphate-dependent enzyme domain containing protein	AT1G64660	MGL	methionine gamma-lyase [Source:NCBI gene (formerly Entrezgene);Acc:842774]
Os10g0542100	OsMT4	Plant EC metallothionein-like protein, family 15 protein	AT2G23240	AtMT4b	Plant EC metallothionein-like protein, family 15 [Source:NCBI gene (formerly Entrezgene);Acc:816856]
Os11g0126900	NAC122	NAC-domain protein, Drought toleranc	AT1G69490	NAP	NAC-like, activated by AP3/PI [Source:NCBI gene (formerly Entrezgene);Acc:843282]
Os11g0151800	OsPAP20a	Similar to ATPAP18/PAP18	AT3G20500	PAP18	purple acid phosphatase 18 [Source:NCBI gene (formerly Entrezgene);Acc:821596]
Os11g0160400		Conserved hypothetical protein
Os11g0195600	OsAAP11C	Similar to Amino acid carrier (Fragment)	AT5G09220	AAP2	amino acid permease 2 [Source:NCBI gene (formerly Entrezgene);Acc:830781]
Os11g0211800	OsDT11	Similar to Specific abundant protein-like protein 1
Os11g0240600		Alpha/beta hydrolase fold-3 domain containing protein	AT5G23530	CXE18	carboxyesterase 18 [Source:NCBI gene (formerly Entrezgene);Acc:832418]
Os11g0246166		Hypothetical protein
Os11g0453900	RAB21	Dehydrin RAB 16D	AT3G50980	XERO1	dehydrin xero 1 [Source:NCBI gene (formerly Entrezgene);Acc:824262]
Os11g0505300	STV11	Sulfotransferase, Resistance to rice stripe viru	AT2G14920	ST4A	sulfotransferase 4A [Source:NCBI gene (formerly Entrezgene);Acc:815981]
Os11g0591000		Similar to NB-ARC domain containing protein
Os11g0634200		Conserved hypothetical protein	AT5G67390	AT5G67390	glycosyltransferase-like protein [Source:NCBI gene (formerly Entrezgene);Acc:836875]
Os11g0700900	C10923	Glycoside hydrolase, subgroup, catalytic core domain containing protein	AT5G24090	CHIA	chitinase A [Source:NCBI gene (formerly Entrezgene);Acc:832474]
Os12g0113500	CIPK14	Similar to CBL-interacting protein kinase 14	AT5G58380	SIP1	SOS3-interacting protein 1 [Source:NCBI gene (formerly Entrezgene);Acc:835951]
Os12g0115150		Hypothetical gene
Os12g0123700	NAC131	NAC domain containing transcription factor, Abiotic and biotic stress respons	AT1G69490	NAP	NAC-like, activated by AP3/PI [Source:NCBI gene (formerly Entrezgene);Acc:843282]
Os12g0147200		Conserved hypothetical protein	AT3G10020	AT3G10020	plant/protein [Source:NCBI gene (formerly Entrezgene);Acc:820163]
Os12g0187800	OsEnS-148	Conserved hypothetical protein
Os12g0230600		Protein of unknown function DUF1685 family protein	AT2G31560	AT2G31560	signal transducer/transcription protein, putative (DUF1685) [Source:NCBI gene (formerly Entrezgene);Acc:817714]
Os12g0437800	Sci1	Similar to MPI
Os12g0583700	RZF71	Zinc finger, C2H2-type domain containing protein	AT1G27730	STZ	salt tolerance zinc finger [Source:NCBI gene (formerly Entrezgene);Acc:839666]
Os12g0632700		Malate dehydrogenase, glyoxysomal precursor (EC 1.1.1.37)	AT2G22780	PMDH1	peroxisomal NAD-malate dehydrogenase 1 [Source:NCBI gene (formerly Entrezgene);Acc:816808]

## Sheet: Salt_Resistant-score_down
Os-Gene stable ID	Os-Gene name	Os-Gene description	At-Gene stable ID	At-Gene name	At-Gene description
Os03g0226200	HB2	Non-symbiotic hemoglobin 2 (rHb2	AT2G16060	HB1	hemoglobin 1 [Source:NCBI gene (formerly Entrezgene);Acc:816103]
Os10g0415100	OsGAT4	Amino acid transporter, transmembrane domain containing protein	AT1G08230	AT1G08230	Transmembrane amino acid transporter family protein [Source:NCBI gene (formerly Entrezgene);Acc:837344]
Os07g0432201		Similar to Thionin-like peptide
Os02g0791400		Cytochrome c oxidase, subunit VIb domain containing protein	AT1G22450	COX6B	cytochrome C oxidase 6B [Source:NCBI gene (formerly Entrezgene);Acc:838851]
Os03g0233900	HB1	Non-symbiotic hemoglobin 1 (rHb1	AT2G16060	HB1	hemoglobin 1 [Source:NCBI gene (formerly Entrezgene);Acc:816103]
Os07g0645300		Protein of unknown function DUF679 family protein	AT3G21550	DMP2	transmembrane protein, putative (DUF679 domain membrane protein 2) [Source:NCBI gene (formerly Entrezgene);Acc:821709]
Os04g0583200		Conserved hypothetical protein	AT5G56550	OXS3	oxidative stress 3 [Source:NCBI gene (formerly Entrezgene);Acc:835756]
Os08g0203400	SHR5	Protein kinase, core domain containing protein	AT1G56130	AT1G56130	Leucine-rich repeat transmembrane protein kinase [Source:NCBI gene (formerly Entrezgene);Acc:842065]
Os09g0452700		Ubiquitin	AT2G36170	AT2G36170	60S ribosomal protein L40-1 [Source:NCBI gene (formerly Entrezgene);Acc:818189]
Os09g0483200		Similar to Ubiquitin/ribosomal fusion protein (Fragment)
Os09g0498400		Non-protein coding transcript
Os09g0498500		NAD-binding site containing protein	AT2G24580	AT2G24580	FAD-dependent oxidoreductase family protein [Source:NCBI gene (formerly Entrezgene);Acc:816994]
Os01g0134700		Calmodulin binding protein-like family protein	AT1G73805	SARD1	Calmodulin binding protein-like protein [Source:NCBI gene (formerly Entrezgene);Acc:843716]
Os02g0134200	OsSGL	DUF1645 family protein, Regulation of stress-tolerance and grain lengt	AT1G70420	AT1G70420	DNA ligase-like protein, putative (DUF1645) [Source:NCBI gene (formerly Entrezgene);Acc:843378]
Os03g0297600	OsPYL/RCAR4	Streptomyces cyclase/dehydrase family protein	AT5G05440	PYL5	Polyketide cyclase/dehydrase and lipid transport superfamily protein [Source:NCBI gene (formerly Entrezgene);Acc:830427]
Os04g0369066	OsRLCK144	Similar to H0607F01.7 protein	AT1G70740	AT1G70740	Protein kinase superfamily protein [Source:NCBI gene (formerly Entrezgene);Acc:843411]
Os06g0335975		Similar to Xet3 protein	AT4G25810	XTR6	xyloglucan endotransglycosylase 6 [Source:NCBI gene (formerly Entrezgene);Acc:828686]
Os07g0429700		Similar to Thionin-like peptide
Os07g0432333		Similar to Thionin-like peptide
Os11g0228600		Similar to NB-ARC domain containing protein, expressed
Os01g0216000	OsGELP7	Lipase, GDSL domain containing protein	AT5G45910	AT5G45910	GDSL-like Lipase/Acylhydrolase superfamily protein [Source:NCBI gene (formerly Entrezgene);Acc:834631]
Os01g0373700		Conserved hypothetical protein
Os01g0373800		Non-protein coding transcript
Os01g0905200	OsEXO70FX15	Exo70 exocyst complex subunit family protein	AT5G50380	EXO70F1	exocyst subunit exo70 family protein F1 [Source:NCBI gene (formerly Entrezgene);Acc:835106]
Os01g0916100		Similar to loricrin
Os02g0756200		Similar to Phi-1-like phosphate-induced protein	AT4G08950	EXO	Phosphate-responsive 1 family protein [Source:NCBI gene (formerly Entrezgene);Acc:826473]
Os03g0178150		Hypothetical gene
Os04g0369000	OsRLCK144	PapD-like domain containing protein	AT2G45140	PVA12	plant VAP homolog 12 [Source:NCBI gene (formerly Entrezgene);Acc:819122]
Os04g0369033		Non-protein coding transcript
Os04g0583266		Hypothetical protein
Os05g0548900	OsPEAMT2	Similar to Phosphoethanolamine methyltransferase	AT3G18000	XPL1	S-adenosyl-L-methionine-dependent methyltransferases superfamily protein [Source:NCBI gene (formerly Entrezgene);Acc:821324]
Os06g0316300		Glycine rich family protein
Os07g0431160		Similar to Thionin-like peptide
Os08g0113000	prx117	Similar to Peroxidase 47 precursor (EC 1.11.1.7) (Atperox P47) (ATP32)	AT4G33420	AT4G33420	Peroxidase superfamily protein [Source:NCBI gene (formerly Entrezgene);Acc:829479]
Os09g0334500	WRKY74	WRKY transcription factor, Tolerance to phosphate starvation, Regulator of Fe starvation and cold stres	AT2G46400	WRKY46	WRKY DNA-binding protein 46 [Source:NCBI gene (formerly Entrezgene);Acc:819248]
Os09g0483300		EF hand domain containing protein	AT2G44310
Os09g0522200	OsDREB1A	DRE-binding protein 1A	AT4G25470	CBF2	C-repeat/DRE binding factor 2 [Source:NCBI gene (formerly Entrezgene);Acc:828651]
Os11g0139700		Hypothetical conserved gene
Os12g0592900		Conserved hypothetical protein
Os01g0186900		Similar to cDNA clone:001-117-G12, full insert sequence	AT5G12010	AT5G12010	nuclease [Source:NCBI gene (formerly Entrezgene);Acc:831074]
Os01g0384800		Conserved hypothetical protein	AT3G21570	AT3G21570	proline-rich nuclear receptor coactivator [Source:NCBI gene (formerly Entrezgene);Acc:821711]
Os01g0551100		Ribonuclease III domain containing protein	AT3G20420	RTL2	RNAse THREE-like protein 2 [Source:NCBI gene (formerly Entrezgene);Acc:821587]
Os01g0597600	OsATL15	Amino acid transporter, transmembrane domain containing protein	AT5G15240	AT5G15240	Transmembrane amino acid transporter family protein [Source:NCBI gene (formerly Entrezgene);Acc:831376]
Os01g0627916		Hypothetical protein
Os01g0631200		Similar to siroheme uroporphyrinogen methyltransferase1	AT5G40850	UPM1	urophorphyrin methylase 1 [Source:NCBI gene (formerly Entrezgene);Acc:834085]
Os01g0748300		Protein of unknown function DUF584 domain containing protein	AT1G29640	AT1G29640	senescence regulator (Protein of unknown function, DUF584) [Source:NCBI gene (formerly Entrezgene);Acc:839841]
Os02g0183900		Similar to Isoleucine-tRNA ligase-like protein	AT4G10320	AT4G10320	tRNA synthetase class I (I, L, M and V) family protein [Source:NCBI gene (formerly Entrezgene);Acc:826624]
Os02g0198700	OsSub12	Similar to Subtilisin-like protease	AT2G04160	AIR3	Subtilisin-like serine endopeptidase family protein [Source:NCBI gene (formerly Entrezgene);Acc:814953]
Os02g0736900		Conserved hypothetical protein
Os03g0259500		Similar to Ubiquitin
Os03g0820400	ZFP	Similar to ZPT2-13	AT5G59820	RHL41	C2H2-type zinc finger family protein [Source:NCBI gene (formerly Entrezgene);Acc:836103]
Os04g0329650		Similar to cDNA clone:J033072H16, full insert sequence
Os04g0571450		Hypothetical protein
Os04g0619450		Non-protein coding transcript
Os04g0641101		Non-protein coding transcript
Os04g0683950		Non-protein coding transcript
Os05g0181300		Conserved hypothetical protein
Os05g0473000	OsPYL/RCAR6	Streptomyces cyclase/dehydrase family protein	AT5G05440	PYL5	Polyketide cyclase/dehydrase and lipid transport superfamily protein [Source:NCBI gene (formerly Entrezgene);Acc:830427]
Os06g0662200	OsbZIP52	Basic leucine zipper (bZIP) transcription factor, Negative regulator of cold and drought stress respons	AT5G24800	BZIP9	basic leucine zipper 9 [Source:NCBI gene (formerly Entrezgene);Acc:832549]
Os06g0673800		Conserved hypothetical protein
Os06g0683700		Similar to wound induced protein	AT4G10270	AT4G10270	Wound-responsive family protein [Source:NCBI gene (formerly Entrezgene);Acc:826619]
Os07g0559700	OsMST6	Similar to Monosaccharide transporter 3	AT1G11260	STP1	sugar transporter 1 [Source:NCBI gene (formerly Entrezgene);Acc:837667]
Os07g0593100		Conserved hypothetical protein
Os07g0604700	OsB12D1	B12D-like protein, Flooding tolerance during seed germination and early seedling growt	AT3G29970	AT3G29970	B12D protein [Source:NCBI gene (formerly Entrezgene);Acc:822700]
Os07g0680400	WRKY47	WRKY transcription factor, Drought toleranc	AT2G40750	WRKY54	WRKY DNA-binding protein 54 [Source:NCBI gene (formerly Entrezgene);Acc:818670]
Os09g0442400		t-snare domain containing protein	AT5G55490	GEX1	gamete expressed protein 1 [Source:NCBI gene (formerly Entrezgene);Acc:835642]
Os10g0140700		Hypothetical conserved gene
Os11g0127600	ONAC045	No apical meristem (NAM) protein domain containing protein	AT5G18270	ANAC087	NAC domain containing protein 87 [Source:NCBI gene (formerly Entrezgene);Acc:831945]
Os12g0538600	OsGRX28	Thioredoxin fold domain containing protein	AT4G15680	AT4G15680	Thioredoxin superfamily protein [Source:NCBI gene (formerly Entrezgene);Acc:827245]
Os01g0141000	AP2/EREBP129	AP2/ERF and B3 domain-containing protein, Salt stress respons	AT1G13260	RAV1	related to ABI3/VP1 1 [Source:NCBI gene (formerly Entrezgene);Acc:837886]
Os01g0155000	Hsr203j	Alpha/beta hydrolase fold-3 domain containing protein	AT5G06570	AT5G06570	alpha/beta-Hydrolases superfamily protein [Source:NCBI gene (formerly Entrezgene);Acc:830545]
Os01g0172600		Similar to electron carrier/ heme binding / peroxidase	AT2G41480	AT2G41480	peroxidase superfamily protein [Source:NCBI gene (formerly Entrezgene);Acc:818746]
Os01g0192900	OsACS5	1-aminocyclopropane-1-carboxylate synthase family protein	AT4G26200	ACS7	1-amino-cyclopropane-1-carboxylate synthase 7 [Source:NCBI gene (formerly Entrezgene);Acc:828726]
Os01g0197700	Gn1a	Cytokinin oxidase/dehydrogenase, Regulation of grain productio	AT5G56970	CKX3	cytokinin oxidase 3 [Source:NCBI gene (formerly Entrezgene);Acc:835799]
Os01g0279400	OsZIFL2	Major facilitator superfamily antiporter	AT3G43790	ZIFL2	zinc induced facilitator-like 2 [Source:NCBI gene (formerly Entrezgene);Acc:823490]
Os01g0826400	OsWRKY24	WRKY transcription factor 24 (WRKY24)	AT2G38470	WRKY33	WRKY DNA-binding protein 33 [Source:NCBI gene (formerly Entrezgene);Acc:818429]
Os01g0855600	HS1	Similar to Hs1pro-1 protein	AT2G40000	HSPRO2	ortholog of sugar beet HS1 PRO-1 2 [Source:NCBI gene (formerly Entrezgene);Acc:818588]
Os01g0899275		Similar to ATP synthase F0 subunit 9	ATMG01080	atp9
Os01g0915900		Conserved hypothetical protein
Os01g0949260		Hypothetical protein
Os01g0972000	OsRFPH2-3	Zinc finger, RING/FYVE/PHD-type domain containing protein	AT3G46620	RDUF1	zinc finger (C3HC4-type RING finger) family protein [Source:NCBI gene (formerly Entrezgene);Acc:823815]
Os02g0166501		Hypothetical conserved gene
Os02g0282900	OsABCE1	Similar to 68 kDa protein HP68	AT4G19210	ABCE2	RNAse l inhibitor protein 2 [Source:NCBI gene (formerly Entrezgene);Acc:827661]
Os02g0609200		Similar to Atozi1 (Fragment)	AT4G00860	ATOZI1	monopolar spindle protein (DUF1138) [Source:NCBI gene (formerly Entrezgene);Acc:826213]
Os02g0684400		Similar to OXS	AT5G56550	OXS3	oxidative stress 3 [Source:NCBI gene (formerly Entrezgene);Acc:835756]
Os02g0703600	OsABA8OX1	Similar to Abscisic acid 8'-hydroxylase 1	AT4G19230	CYP707A1	cytochrome P450, family 707, subfamily A, polypeptide 1 [Source:NCBI gene (formerly Entrezgene);Acc:827663]
Os02g0807800	OsWAK20	Hypothetical conserved gene	AT1G21230	WAK5	wall associated kinase 5 [Source:NCBI gene (formerly Entrezgene);Acc:838718]
Os03g0188500	OsAGP3	Glutelin family protein
Os03g0319050		Hypothetical gene
Os03g0660500	OsSAUR17	Auxin responsive SAUR protein domain containing protein	AT1G56150	AT1G56150	SAUR-like auxin-responsive protein family [Source:NCBI gene (formerly Entrezgene);Acc:842068]
Os03g0667300	OsIRT2	Similar to Metal transport protein	AT2G04032	ZIP7	zinc transporter 7 [Source:NCBI gene (formerly Entrezgene);Acc:814931]
Os04g0459500		Similar to H0219H12.1 protein	AT1G12900	GAPA-2	glyceraldehyde 3-phosphate dehydrogenase A subunit 2 [Source:NCBI gene (formerly Entrezgene);Acc:837848]
Os04g0514600		Similar to NBS-LRR type disease resistance protein O2 (Fragment)	AT1G61190	AT1G61190	LRR and NB-ARC domains-containing disease resistance protein [Source:NCBI gene (formerly Entrezgene);Acc:842412]
Os04g0627900	UNP1	Translation initiation factor SUI1 domain containing protein	AT1G54290	AT1G54290	Translation initiation factor SUI1 family protein [Source:NCBI gene (formerly Entrezgene);Acc:841870]
Os05g0188100		Conserved hypothetical protein
Os05g0343400	WRKY53	WRKY transcription factor, Disease resistance, Defense respons	AT2G38470	WRKY33	WRKY DNA-binding protein 33 [Source:NCBI gene (formerly Entrezgene);Acc:818429]
Os05g0429900	R2R3-MYB	Similar to MybHv5 (Fragment)	AT4G09460	MYB6	myb domain protein 6 [Source:NCBI gene (formerly Entrezgene);Acc:826530]
Os05g0495250		Non-protein coding transcript
Os06g0114066		Hypothetical protein
Os06g0239200		Conserved hypothetical protein	AT3G48180	AT3G48180	CDP-diacylglycerol-glycerol-3-phosphate 3-phosphatidyltransferase [Source:NCBI gene (formerly Entrezgene);Acc:823973]
Os07g0241751		Hypothetical protein
Os07g0251200		Conserved hypothetical protein
Os07g0631700		EF-Hand type domain containing protein	AT5G39670	AT5G39670	Calcium-binding EF-hand family protein [Source:NCBI gene (formerly Entrezgene);Acc:833963]
Os07g0680600		Protein of unknown function DUF3133 domain containing protein
Os08g0103900	ONAC031	Similar to NAM-like protein	AT1G71930	VND7	vascular related NAC-domain protein 7 [Source:NCBI gene (formerly Entrezgene);Acc:843524]
Os08g0232700	OsEXO70FX4	Exo70 exocyst complex subunit family protein	AT5G50380	EXO70F1	exocyst subunit exo70 family protein F1 [Source:NCBI gene (formerly Entrezgene);Acc:835106]
Os08g0389700		Conserved hypothetical protein	AT2G25737	AT2G25737	Sulfite exporter TauE/SafE family protein [Source:NCBI gene (formerly Entrezgene);Acc:817116]
Os08g0482600	OsUCL29	Cupredoxin domain containing protein	AT5G15350	ENODL17	early nodulin-like protein 17 [Source:NCBI gene (formerly Entrezgene);Acc:831387]
Os09g0246300		Hypothetical protein
Os09g0385700	OsSAP17	Zinc finger, AN1-type domain containing protein	AT3G28210	PMZ	zinc finger (AN1-like) family protein [Source:NCBI gene (formerly Entrezgene);Acc:822447]
Os09g0509900		Non-protein coding transcript
Os10g0543400		Chitinase 8	AT3G12500	HCHIB	basic chitinase [Source:NCBI gene (formerly Entrezgene);Acc:820429]
Os11g0143300	OSRR9	A-type response regulator, Cytokinin signalin	AT3G57040	ARR9	response regulator 9 [Source:NCBI gene (formerly Entrezgene);Acc:824871]
Os11g0226966		Hypothetical conserved gene
Os11g0256075		Non-protein coding transcript
Os11g0618700		Protein of unknown function DUF594 domain containing protein	AT4G19080	AT4G19080
Os12g0263050		Similar to Glutathione synthase
Os01g0140700	AP2/EREBP#077	Similar to RAV2 (REGULATOR OF THE ATPASE OF THE VACUOLAR MEMBRANE); DNA binding / transcription factor	AT1G68840	RAV2	related to ABI3/VP1 2 [Source:NCBI gene (formerly Entrezgene);Acc:843216]
Os01g0164300		Pollen Ole e 1 allergen/extensin domain containing protein	AT5G05500	MOP10	Pollen Ole e 1 allergen and extensin family protein [Source:NCBI gene (formerly Entrezgene);Acc:830433]
Os01g0290901		Non-protein coding transcript
Os01g0294500		Similar to Class III peroxidase 9	AT4G33420	AT4G33420	Peroxidase superfamily protein [Source:NCBI gene (formerly Entrezgene);Acc:829479]
Os01g0313300	OsERF#068	Similar to EREBP-3 protein (Fragment)	AT2G47520	ERF71	Integrase-type DNA-binding superfamily protein [Source:NCBI gene (formerly Entrezgene);Acc:819365]
Os01g0318400		Conserved hypothetical protein	AT3G10040	AT3G10040	sequence-specific DNA binding transcription factor [Source:NCBI gene (formerly Entrezgene);Acc:820165]
Os01g0326300		Haem peroxidase, plant/fungal/bacterial family protein	AT5G64120	AT5G64120	Peroxidase superfamily protein [Source:NCBI gene (formerly Entrezgene);Acc:836533]
Os01g0357150		Hypothetical protein
Os01g0444100		Conserved hypothetical protein
Os01g0495701		Hypothetical conserved gene
Os01g0575200	OsbHLH024	Helix-loop-helix DNA-binding domain containing protein	AT5G56960	AT5G56960	basic helix-loop-helix (bHLH) DNA-binding family protein [Source:NCBI gene (formerly Entrezgene);Acc:835798]
Os01g0608000		Hypothetical conserved gene
Os01g0639600		Protein of unknown function DUF1645 family protein	AT5G62770	AT5G62770	membrane-associated kinase regulator, putative (DUF1645) [Source:NCBI gene (formerly Entrezgene);Acc:836398]
Os01g0647200		Hypothetical conserved gene
Os01g0648000	OsAKT1	Potassium channel, Potassium uptake, Salt stress toleranc	AT2G26650	KT1	K+ transporter 1 [Source:NCBI gene (formerly Entrezgene);Acc:817206]
Os01g0653300	OsVQ2	VQ domain containing protein
Os01g0669100	OsLSK1	S-domain receptor-like kinase, OsPR1b-interacting factor, Resistance protein, Grain yield, Disease resistanc	AT5G24080	AT5G24080	Protein kinase superfamily protein [Source:NCBI gene (formerly Entrezgene);Acc:832473]
Os01g0674450		Non-protein coding transcript
Os01g0727840	OsSub3	Similar to subtilase family protein	AT5G45650	AT5G45650	subtilase family protein [Source:NCBI gene (formerly Entrezgene);Acc:834605]
Os01g0750500		Protein of unknown function DUF814 domain containing protein	AT5G11500	AT5G11500	coiled-coil protein [Source:NCBI gene (formerly Entrezgene);Acc:831022]
Os01g0816100	OsNAC4	Similar to NAC domain protein	AT5G63790	NAC102	NAC domain containing protein 102 [Source:NCBI gene (formerly Entrezgene);Acc:836499]
Os01g0841700	Rpp17	Similar to Isoform ERG1b of Elicitor-responsive protein 1	AT3G55470	AT3G55470	Calcium-dependent lipid-binding (CaLB domain) family protein [Source:NCBI gene (formerly Entrezgene);Acc:824713]
Os01g0862800	ENAC1	NAC (NAM ATAF1/2 CUC2) transcription factor, Early and transient regulator of abiotic stress response	AT5G22380	NAC090	NAC domain containing protein 90 [Source:NCBI gene (formerly Entrezgene);Acc:832299]
Os01g0864500	OsSDS1	Harpin-induced 1 domain containing protein	AT2G35980	YLS9	Late embryosis abundant (LEA) hydroxyproline-rich glycoprotein family [Source:NCBI gene (formerly Entrezgene);Acc:818171]
Os01g0924966	OsSAUR3	Auxin responsive SAUR protein family protein	AT5G50760	AT5G50760	SAUR-like auxin-responsive protein family [Source:NCBI gene (formerly Entrezgene);Acc:835148]
Os01g0946550		Hypothetical conserved gene
Os01g0955100	OsCML31	Similar to Calmodulin-like protein (Fragment)	AT1G76640	AT1G76640	Calcium-binding EF-hand family protein [Source:NCBI gene (formerly Entrezgene);Acc:843997]
Os02g0240100	prx30	Similar to Peroxidase 2 (Fragment)	AT5G05340	PRX52	Peroxidase superfamily protein [Source:NCBI gene (formerly Entrezgene);Acc:830416]
Os02g0251800	OsVQ6	VQ domain containing protein
Os02g0280200	OsXTH13	Similar to Xyloglucan endotransglucosylase/hydrolase protein 26	AT4G14130	XTH15	xyloglucan endotransglucosylase/hydrolase 15 [Source:NCBI gene (formerly Entrezgene);Acc:827051]
Os02g0306401	OsNAAT1	Similar to Nicotianamine aminotransferase A	AT5G53970	TAT7	Tyrosine transaminase family protein [Source:NCBI gene (formerly Entrezgene);Acc:835480]
Os02g0514500		Similar to Glycerophosphoryl diester phosphodisterase (Fragment)	AT3G02040	SRG3	senescence-related 3 [Source:NCBI gene (formerly Entrezgene);Acc:821175]
Os02g0541500		Similar to predicted protein	AT3G10910	AT3G10910	RING/U-box superfamily protein [Source:NCBI gene (formerly Entrezgene);Acc:820261]
Os02g0582600		Heavy metal transport/detoxification protein domain containing protein	AT4G05030	AT4G05030	Copper transport protein family [Source:NCBI gene (formerly Entrezgene);Acc:825845]
Os02g0585100		Similar to ATFP4	AT5G48290	AT5G48290	Heavy metal transport/detoxification superfamily protein [Source:NCBI gene (formerly Entrezgene);Acc:834882]
Os02g0585200		Heavy metal transport/detoxification protein domain containing protein	AT5G48290	AT5G48290	Heavy metal transport/detoxification superfamily protein [Source:NCBI gene (formerly Entrezgene);Acc:834882]
Os02g0594232		Hypothetical conserved gene
Os02g0649900	YSL2	Metal-nicotianamine (NA) transporter, Fe and Mn transport to the endosper	AT5G53550	YSL3	YELLOW STRIPE like 3 [Source:NCBI gene (formerly Entrezgene);Acc:835437]
Os02g0654700	ERF91	AP2/ERF family protein, Abiotic stress respons	AT4G17500	ERF-1	ethylene responsive element binding factor 1 [Source:NCBI gene (formerly Entrezgene);Acc:827464]
Os02g0661100	OsTPP1	Similar to Trehalose-6-phosphate phosphatase	AT5G51460	ATTPPA	Haloacid dehalogenase-like hydrolase (HAD) superfamily protein [Source:NCBI gene (formerly Entrezgene);Acc:835220]
Os02g0698000	OsPrk	Similar to Phosphoribulokinase, chloroplast precursor (EC 2.7.1.19) (Phosphopentokinase) (PRKase) (PRK)	AT1G32060	PRK	phosphoribulokinase [Source:NCBI gene (formerly Entrezgene);Acc:840098]
Os02g0758200		Conserved hypothetical protein
Os02g0818900		Heavy metal transport/detoxification protein domain containing protein
Os03g0103100	OsHyPRP03	Similar to Physical impedance induced protein	AT4G12470	AZI1	azelaic acid induced 1 [Source:NCBI gene (formerly Entrezgene);Acc:826859]
Os03g0143200		Non-protein coding transcript
Os03g0150800	PT2	Pi transporter, Pi homeostasis, Selenite uptak	AT3G54700	PHT1;7	phosphate transporter 1;7 [Source:NCBI gene (formerly Entrezgene);Acc:824635]
Os03g0172100		Similar to Leucine zipper protein
Os03g0195800	OsSultr1	Similar to Sulfate transporter (Fragment)	AT1G22150	SULTR1;3	sulfate transporter 1;3 [Source:NCBI gene (formerly Entrezgene);Acc:838820]
Os03g0234100	OsHB4	Similar to Non-symbiotic hemoglobin 4 (rHb4	AT2G16060	HB1	hemoglobin 1 [Source:NCBI gene (formerly Entrezgene);Acc:816103]
Os03g0242300		Hypothetical protein
Os03g0323600	OsDjC29	Similar to DnaJ domain containing protein, expressed
Os03g0341000	OsERF#066	Similar to AP2 domain containing protein RAP2.2 (Fragment)	AT3G16770	EBP	ethylene-responsive element binding protein [Source:NCBI gene (formerly Entrezgene);Acc:820929]
Os03g0368000	PRX42	Similar to Peroxidase 1	AT4G11290	AT4G11290	Peroxidase superfamily protein [Source:NCBI gene (formerly Entrezgene);Acc:826731]
Os03g0368300	prx43	Similar to Peroxidase 1	AT4G11290	AT4G11290	Peroxidase superfamily protein [Source:NCBI gene (formerly Entrezgene);Acc:826731]
Os03g0369600	prx48	Similar to Class III peroxidase 48	AT4G11290	AT4G11290	Peroxidase superfamily protein [Source:NCBI gene (formerly Entrezgene);Acc:826731]
Os03g0379300	OsIRO3	Helix-loop-helix DNA-binding domain containing protein	AT3G47640	PYE	basic helix-loop-helix (bHLH) DNA-binding superfamily protein [Source:NCBI gene (formerly Entrezgene);Acc:823918]
Os03g0431600		Hypothetical conserved gene
Os03g0723700		Conserved hypothetical protein
Os03g0751100	OPT	Iron-deficiency-regulated oligopeptide transporter, Iron homeostasi	AT4G16370	OPT3	oligopeptide transporter [Source:NCBI gene (formerly Entrezgene);Acc:827332]
Os03g0809000		Plant disease resistance response protein family protein	AT4G38700	AT4G38700	Disease resistance-responsive (dirigent-like protein) family protein [Source:NCBI gene (formerly Entrezgene);Acc:830026]
Os04g0391500	OsACR6	Similar to ACR4	AT3G01990	ACR6	ACT domain repeat 6 [Source:NCBI gene (formerly Entrezgene);Acc:821217]
Os04g0472200	OsFLA13	Similar to H0418A01.11 protein	AT2G04780	FLA7	FASCICLIN-like arabinoogalactan 7 [Source:NCBI gene (formerly Entrezgene);Acc:815021]
Os04g0476100	OsDAO4	Similar to Peroxisomal copper-containing amine oxidase	AT2G42490	AT2G42490	Copper amine oxidase family protein [Source:NCBI gene (formerly Entrezgene);Acc:818849]
Os04g0477300	BET1	Similar to OSIGBa0116M22.6 protein	AT1G25580	SOG1	NAC (No Apical Meristem) domain transcriptional regulator superfamily protein [Source:NCBI gene (formerly Entrezgene);Acc:839145]
Os04g0479550		Hypothetical protein
Os04g0489600	OsbHLH111	Hypothetical conserved gene	AT1G05805	AT1G05805	basic helix-loop-helix (bHLH) DNA-binding superfamily protein [Source:NCBI gene (formerly Entrezgene);Acc:837090]
Os04g0547900		Anti-sense to fibroblast growth factor protein GFG family protein	AT5G47240	NUDT8	nudix hydrolase homolog 8 [Source:NCBI gene (formerly Entrezgene);Acc:834771]
Os04g0555700	OsADF6	Similar to Actin-depolymerizing factor (ADF)	AT4G25590	ADF7	actin depolymerizing factor 7 [Source:NCBI gene (formerly Entrezgene);Acc:828664]
Os04g0571600		Multi antimicrobial extrusion protein MatE family protein	AT5G52050	AT5G52050	MATE efflux family protein [Source:NCBI gene (formerly Entrezgene);Acc:835280]
Os04g0616750		Non-protein coding transcript
Os04g0634900		Similar to H0315F07.9 protein
Os04g0635650		Non-protein coding transcript
Os04g0645001		Hypothetical genes
Os04g0674800	OsGH9C1	Similar to CEL1=CELLULASE 1 (Fragment)	AT1G48930	GH9C1	glycosyl hydrolase 9C1 [Source:NCBI gene (formerly Entrezgene);Acc:841315]
Os05g0105050		Hypothetical conserved gene	AT5G49810	MMT	methionine S-methyltransferase [Source:NCBI gene (formerly Entrezgene);Acc:835044]
Os05g0149400	ACO5	ACC oxidase, Ethylene biosynthesi	AT1G77330	AT1G77330	2-oxoglutarate (2OG) and Fe(II)-dependent oxygenase superfamily protein [Source:NCBI gene (formerly Entrezgene);Acc:844069]
Os05g0176700		Conserved hypothetical protein	AT3G15630	AT3G15630	plant/protein [Source:NCBI gene (formerly Entrezgene);Acc:820805]
Os05g0181700		Conserved hypothetical protein
Os05g0194500	ONAC085	Similar to ANAC075	AT4G29230	NAC075	NAC domain containing protein 75 [Source:NCBI gene (formerly Entrezgene);Acc:829044]
Os05g0302750		Hypothetical gene
Os05g0450300		Conserved hypothetical protein
Os05g0514800		Hypothetical conserved gene
Os05g0525800	OsRLCK190	Protein kinase, catalytic domain domain containing protein	AT4G29990	AT4G29990	Leucine-rich repeat transmembrane protein kinase protein [Source:NCBI gene (formerly Entrezgene);Acc:829122]
Os05g0561700		Non-protein coding transcript
Os06g0108600	OsEXPA17	Similar to Expansin-A17	AT1G12560	EXPA7	expansin A7 [Source:NCBI gene (formerly Entrezgene);Acc:837813]
Os06g0199000		Similar to Glycine-rich cell wall structural protein 2 precursor
Os06g0294600		Cytochrome P450 family protein	AT2G45550	CYP76C4	cytochrome P450, family 76, subfamily C, polypeptide 4 [Source:NCBI gene (formerly Entrezgene);Acc:819163]
Os06g0306300	prx78	Haem peroxidase domain containing protein	AT1G05260	RCI3	Peroxidase superfamily protein [Source:NCBI gene (formerly Entrezgene);Acc:837028]
Os06g0335900	OsXTH15	Concanavalin A-like lectin/glucanase domain containing protein	AT4G28850	XTH26	xyloglucan endotransglucosylase/hydrolase 26 [Source:NCBI gene (formerly Entrezgene);Acc:829006]
Os06g0338700		Similar to Primary amine oxidase	AT1G31690	AT1G31690	Copper amine oxidase family protein [Source:NCBI gene (formerly Entrezgene);Acc:840056]
Os06g0499100		Hypothetical conserved gene	AT1G49000	AT1G49000	transmembrane protein [Source:NCBI gene (formerly Entrezgene);Acc:841322]
Os06g0542300		Heavy metal transport/detoxification protein domain containing protein	AT1G06330	AT1G06330	Heavy metal transport/detoxification superfamily protein [Source:NCBI gene (formerly Entrezgene);Acc:837144]
Os06g0559400		Conserved hypothetical protein
Os06g0561000	OsMIOX	Myo-inositol oxygenase, Drought stress toleranc	AT1G14520	MIOX1	myo-inositol oxygenase 1 [Source:NCBI gene (formerly Entrezgene);Acc:838014]
Os06g0594300		Hypothetical protein
Os06g0683800		Conserved hypothetical protein
Os06g0716100		Similar to Chaperone protein dnaJ	AT2G17880	AT2G17880	Chaperone DnaJ-domain superfamily protein [Source:NCBI gene (formerly Entrezgene);Acc:816298]
Os07g0116050		Transposase, IS4-like domain containing protein	AT5G41980	AT5G41980	nuclease [Source:NCBI gene (formerly Entrezgene);Acc:834203]
Os07g0147500	PsbR	Similar to Photosystem II 10 kDa polypeptide, chloroplast precursor	AT1G79040	PSBR	photosystem II subunit R [Source:NCBI gene (formerly Entrezgene);Acc:844245]
Os07g0484200	OsADF9	Similar to Actin-depolymerizing factor 1 (ADF 1) (ZmABP1) (ZmADF1)	AT4G00680	ADF8	actin depolymerizing factor 8 [Source:NCBI gene (formerly Entrezgene);Acc:828037]
Os07g0499500	prx102	Similar to Peroxidase 7 precursor (EC 1.11.1.7) (Atperox P7) (ATP30)	AT1G30870	AT1G30870	Peroxidase superfamily protein [Source:NCBI gene (formerly Entrezgene);Acc:839971]
Os07g0541900		Similar to KI domain interacting kinase 1	AT4G23180	CRK10	cysteine-rich RLK (RECEPTOR-like protein kinase) 10 [Source:NCBI gene (formerly Entrezgene);Acc:828417]
Os07g0542900	OsUCL22	Similar to blue copper protein	AT3G27200	AT3G27200	Cupredoxin superfamily protein [Source:NCBI gene (formerly Entrezgene);Acc:822339]
Os07g0638600	prx105	Similar to Class III peroxidase 44	AT4G11290	AT4G11290	Peroxidase superfamily protein [Source:NCBI gene (formerly Entrezgene);Acc:826731]
Os08g0104600	Fd1	Ferredoxin I, chloroplast precursor (Anti-disease protein 1)	AT1G60950	FED A	2Fe-2S ferredoxin-like superfamily protein [Source:NCBI gene (formerly Entrezgene);Acc:842386]
Os08g0180400		Similar to Kinesin-like protein
Os08g0200600	OMTN6	NAC transcription factor, Negative regulation of drought toleranc	AT1G56010	NAC1	NAC domain containing protein 1 [Source:NCBI gene (formerly Entrezgene);Acc:842052]
Os08g0202300		Hypothetical conserved gene	AT1G56120	AT1G56120	Leucine-rich repeat transmembrane protein kinase [Source:NCBI gene (formerly Entrezgene);Acc:842064]
Os08g0203501		Non-protein coding transcript
Os08g0239300		Dienelactone hydrolase domain containing protein	AT3G23570	AT3G23570	alpha/beta-Hydrolases superfamily protein [Source:NCBI gene (formerly Entrezgene);Acc:821936]
Os08g0293100		Conserved hypothetical protein
Os08g0468100	OsNR1	Similar to Nitrate reductase	AT1G77760	NIA1	nitrate reductase 1 [Source:NCBI gene (formerly Entrezgene);Acc:844112]
Os08g0536383		Non-protein coding transcript
Os08g0552333		Protein of unknown function DUF241, plant domain containing protein	AT4G35210	AT4G35210	carrier protein (DUF241) [Source:NCBI gene (formerly Entrezgene);Acc:829674]
Os09g0272900		Disease resistance protein domain containing protein	AT1G12220	RPS5	Disease resistance protein (CC-NBS-LRR class) family [Source:NCBI gene (formerly Entrezgene);Acc:837775]
Os09g0287000	Sub1B	Similar to Ethylene-responsive transcription factor 5 (Ethylene-responsive element binding factor 5) (EREBP-5) (AtERF5)	AT1G72360	ERF73	Integrase-type DNA-binding superfamily protein [Source:NCBI gene (formerly Entrezgene);Acc:843568]
Os09g0323700	prx121	Haem peroxidase family protein	AT5G17820	AT5G17820	Peroxidase superfamily protein [Source:NCBI gene (formerly Entrezgene);Acc:831650]
Os09g0342000	OsFbox479	Cyclin-like F-box domain containing protein
Os09g0447500		Cytochrome P450 family protein	AT2G45550	CYP76C4	cytochrome P450, family 76, subfamily C, polypeptide 4 [Source:NCBI gene (formerly Entrezgene);Acc:819163]
Os09g0457900	ERF102	AP2/ERF transcription factor, Regulation of the internode elongatio	AT4G34410	RRTF1	redox responsive transcription factor 1 [Source:NCBI gene (formerly Entrezgene);Acc:829591]
Os09g0493000		Conserved hypothetical protein	AT5G66580	AT5G66580
Os09g0517900		UDP-glucuronosyl/UDP-glucosyltransferase family protein	AT2G43820	UGT74F2	UDP-glucosyltransferase 74F2 [Source:NCBI gene (formerly Entrezgene);Acc:818986]
Os10g0109600	poxA	Peroxidase (EC 1.11.1.7)	AT5G19890	AT5G19890	Peroxidase superfamily protein [Source:NCBI gene (formerly Entrezgene);Acc:832111]
Os10g0146901		Hypothetical protein
Os10g0528150		Hypothetical protein
Os10g0546100		Pollen Ole e 1 allergen and extensin domain containing protein	AT3G09925	AT3G09925	Pollen Ole e 1 allergen and extensin family protein [Source:NCBI gene (formerly Entrezgene);Acc:820153]
Os10g0562900	DERF12	Non-protein coding transcript
Os11g0102200		Similar to NPH1-1	AT3G45780	PHOT1	phototropin 1 [Source:NCBI gene (formerly Entrezgene);Acc:823721]
Os11g0114300		Conserved hypothetical protein
Os11g0134900	OsTOM1	Similar to Major facilitator superfamily antiporter	AT5G13750	ZIFL1	zinc induced facilitator-like 1 [Source:NCBI gene (formerly Entrezgene);Acc:831220]
Os11g0145200	OsUGT75E1	UDP-glucuronosyl/UDP-glucosyltransferase family protein	AT4G15550	IAGLU	indole-3-acetate beta-D-glucosyltransferase [Source:NCBI gene (formerly Entrezgene);Acc:827229]
Os11g0179700		Similar to Dirigent-like protein	AT5G42500	AT5G42500	Disease resistance-responsive (dirigent-like protein) family protein [Source:NCBI gene (formerly Entrezgene);Acc:834257]
Os11g0210201	RZ53	Conserved hypothetical protein
Os11g0226933		NB-ARC domain containing protein	AT3G07040	RPM1	NB-ARC domain-containing disease resistance protein [Source:NCBI gene (formerly Entrezgene);Acc:819889]
Os11g0241200		Protein of unknown function DUF538 family protein	AT4G02360	AT4G02360	transmembrane protein, putative (Protein of unknown function, DUF538) [Source:NCBI gene (formerly Entrezgene);Acc:827767]
Os11g0262600		Conserved hypothetical protein
Os11g0505300	STV11	Sulfotransferase, Resistance to rice stripe viru	AT2G14920	ST4A	sulfotransferase 4A [Source:NCBI gene (formerly Entrezgene);Acc:815981]
Os11g0569600		Similar to Receptor kinase-like protein	AT3G47570	AT3G47570	Leucine-rich repeat protein kinase family protein [Source:NCBI gene (formerly Entrezgene);Acc:823911]
Os11g0586200	OsCML6	Similar to Calmodulin	AT3G56800	CAM3	calmodulin 3 [Source:NCBI gene (formerly Entrezgene);Acc:824847]
Os11g0654400		Similar to tropinone reductase 2	AT5G06060	AT5G06060	NAD(P)-binding Rossmann-fold superfamily protein [Source:NCBI gene (formerly Entrezgene);Acc:830493]
Os11g0676500		Hypothetical conserved gene
Os11g0707000	OsRcaII	Similar to Ribulose bisphosphate carboxylase/oxygenase activase, chloroplastic	AT2G39730	RCA	rubisco activase [Source:NCBI gene (formerly Entrezgene);Acc:818558]
Os12g0163700		Similar to Actin 7 (Actin 2)	AT5G09810	ACT7	actin 7 [Source:NCBI gene (formerly Entrezgene);Acc:830841]
Os12g0203200		Conserved hypothetical protein
Os12g0236225		Conserved hypothetical protein
Os12g0420200	CSP41b	Chloroplast stem-loop-binding protein of 41 kDa b, Chlorophyll biosynthesis and photosynthesi	AT1G09340	CRB	chloroplast RNA binding protein [Source:NCBI gene (formerly Entrezgene);Acc:837455]
Os12g0508400		Conserved hypothetical protein
Os12g0576732		Hypothetical gene
Os01g0173900	OsABCC3	Similar to MRP-like ABC transporter	AT3G13080	ABCC3	multidrug resistance-associated protein 3 [Source:NCBI gene (formerly Entrezgene);Acc:820496]
Os01g0179800		TMS membrane protein/tumour differentially expressed protein family protein	AT3G24460	AT3G24460	Serinc-domain containing serine and sphingolipid biosynthesis protein [Source:NCBI gene (formerly Entrezgene);Acc:822036]
Os01g0209700	OsGA2ox7	Similar to GA 2-oxidase 5	AT1G78440	ATGA2OX1	gibberellin 2-beta-dioxygenase [Source:NCBI gene (formerly Entrezgene);Acc:844180]
Os01g0221400		Conserved hypothetical protein	AT5G41761	AT5G41761
Os01g0280500		Similar to Eukaryotic translation initiation factor 6 (eIF-6) (B4 integrin interactor) (CAB) (p27(BBP)) (B(2)GCN homolog)	AT3G55620	eIF6A	Translation initiation factor IF6 [Source:NCBI gene (formerly Entrezgene);Acc:824728]
Os01g0305300		Non-protein coding transcript
Os01g0309800		Similar to Hydrogenase expression/formation protein hypB	AT3G56891	AT3G56891	Heavy metal transport/detoxification superfamily protein [Source:NCBI gene (formerly Entrezgene);Acc:6240272]
Os01g0347600		Ervatamin B (EC 3.4.22.-) (ERV-B)	AT3G19390	AT3G19390	Granulin repeat cysteine protease family protein [Source:NCBI gene (formerly Entrezgene);Acc:821473]
Os01g0348000		Similar to Papain-like cysteine proteinase (Fragment)
Os01g0357100	NiR	Ferredoxin-nitrite reductase, Nitrate reduction (assimilation), Determination of regeneration abilit	AT2G15620	NIR1	nitrite reductase 1 [Source:NCBI gene (formerly Entrezgene);Acc:816055]
Os01g0371500	OsGSTF10	Similar to Glutathione-S-transferase 19E50	AT3G62760	ATGSTF13	Glutathione S-transferase family protein [Source:NCBI gene (formerly Entrezgene);Acc:825451]
Os01g0570800		IQ calmodulin-binding region domain containing protein	AT4G33050	EDA39	calmodulin-binding family protein [Source:NCBI gene (formerly Entrezgene);Acc:829442]
Os01g0571166		Similar to gibberellin responsive1
Os01g0587900		Similar to OSIGBa0125M19.6 protein	AT4G02420	AT4G02420	Concanavalin A-like lectin protein kinase family protein [Source:NCBI gene (formerly Entrezgene);Acc:828035]
Os01g0591000	ALDH1A	Aldehyde/histidinol dehydrogenase domain containing protein	AT3G24503	ALDH2C4	aldehyde dehydrogenase 2C4 [Source:NCBI gene (formerly Entrezgene);Acc:822042]
Os01g0608101		Conserved hypothetical protein
Os01g0719900		Similar to predicted protein	AT4G10955	AT4G10955	alpha/beta-Hydrolases superfamily protein [Source:NCBI gene (formerly Entrezgene);Acc:826695]
Os01g0722300		Myb transcription factor domain containing protein	AT2G36890	RAX2	Duplicated homeodomain-like superfamily protein [Source:NCBI gene (formerly Entrezgene);Acc:818262]
Os01g0739500		Conserved hypothetical protein	AT5G56550	OXS3	oxidative stress 3 [Source:NCBI gene (formerly Entrezgene);Acc:835756]
Os01g0747300		Similar to Plant-specific domain TIGR01615 family protein	AT4G32480	AT4G32480	sugar phosphate exchanger, putative (DUF506) [Source:NCBI gene (formerly Entrezgene);Acc:829383]
Os01g0770700	COPT1	Similar to Copper transporter 1	AT2G26975	COPT6	Ctr copper transporter family [Source:NCBI gene (formerly Entrezgene);Acc:817239]
Os01g0786700		Protein of unknown function DUF81 domain containing protein	AT1G61740	AT1G61740	Sulfite exporter TauE/SafE family protein [Source:NCBI gene (formerly Entrezgene);Acc:842471]
Os01g0795600		Conserved hypothetical protein
Os01g0813800	Os1bglu3	Similar to Beta-glucosidase 3	AT4G27830	BGLU10	beta glucosidase 10 [Source:NCBI gene (formerly Entrezgene);Acc:828896]
Os01g0843366		Non-protein coding transcript
Os01g0850800	OsLAC9	Laccase-8	AT3G09220	LAC7	laccase 7 [Source:NCBI gene (formerly Entrezgene);Acc:820078]
Os01g0874300	R2R3-MYB	Similar to MybHv5 (Fragment)	AT4G38620	MYB4	myb domain protein 4 [Source:NCBI gene (formerly Entrezgene);Acc:830018]
Os01g0878700	OsAAP10D	Amino acid transporter, transmembrane domain containing protein	AT1G44100	AAP5	amino acid permease 5 [Source:NCBI gene (formerly Entrezgene);Acc:841013]
Os01g0880800		Similar to Acyl-[acyl-carrier-protein] desaturase, chloroplast precursor (EC 1.14.19.2) (Stearoyl-ACP desaturase)	AT1G43800	FTM1	Plant stearoyl-acyl-carrier-protein desaturase family protein [Source:NCBI gene (formerly Entrezgene);Acc:840977]
Os01g0892500		Similar to carboxylic ester hydrolase	AT3G09410	AT3G09410	Pectinacetylesterase family protein [Source:NCBI gene (formerly Entrezgene);Acc:820100]
Os01g0905300	OsEXO70FX14	Similar to Leucine zipper protein-like
Os01g0908301		Non-protein coding transcript
Os01g0949800	OsGSTU36	Similar to Glutathione S-transferase GST 28 (EC 2.5.1.18) (Fragment)	AT2G29420	GSTU7	glutathione S-transferase tau 7 [Source:NCBI gene (formerly Entrezgene);Acc:817491]
Os01g0950300	OsGSTU42	Conserved hypothetical protein
Os01g0952500	RR4	A-type response regulator, Cytokinin signalin	AT3G57040	ARR9	response regulator 9 [Source:NCBI gene (formerly Entrezgene);Acc:824871]
Os01g0952800	OsIRO2	Achaete-scute transcription factor related domain containing protein	AT3G56970	bHLH38	basic helix-loop-helix (bHLH) DNA-binding superfamily protein [Source:NCBI gene (formerly Entrezgene);Acc:824864]
Os01g0974200	OsMT2c	RicMT (Metallothionein-like protein)
Os01g0975300	OsMYB48	MYB-related transcription factor, Drought and salinity toleranc	AT5G59780	MYB59	myb domain protein 59 [Source:NCBI gene (formerly Entrezgene);Acc:836099]
Os02g0103800	OsLFNR1	Leaf-type ferredoxin-NADP+-oxidoreductase, Regulation of electron partitioning in the chloroplas	AT1G20020	FNR2	ferredoxin-NADP[+]-oxidoreductase 2 [Source:NCBI gene (formerly Entrezgene);Acc:838591]
Os02g0112100	NRT2.1	High-affinity nitrate transporter, Nitrate uptake, Nitrate transpor	AT1G08090	NRT2:1	nitrate transporter 2:1 [Source:NCBI gene (formerly Entrezgene);Acc:837327]
Os02g0114900	OsWD40-34	Non-protein coding transcript
Os02g0123300		Eukaryotic translation initiation factor 3 subunit 8, N-terminal domain containing protein
Os02g0157600	STR8	Arsenate (As(V)) reductase, Rhodanase-like protein, As(V) tolerance, Control of arsenic (As) accumulatio	AT5G66170	STR18	sulfurtransferase 18 [Source:NCBI gene (formerly Entrezgene);Acc:836749]
Os02g0212900	OsRLCK66	Similar to Protein kinase domain containing protein, expressed	AT1G61460	AT1G61460	G-type lectin S-receptor-like Serine/Threonine-kinase [Source:NCBI gene (formerly Entrezgene);Acc:842440]
Os02g0216300		Similar to cDNA clone:J023088C01, full insert sequence
Os02g0227100		Conserved hypothetical protein	AT5G56550	OXS3	oxidative stress 3 [Source:NCBI gene (formerly Entrezgene);Acc:835756]
Os02g0255066		Hypothetical protein
Os02g0327500		Protein of unknown function DUF266, plant family protein	AT1G68390	AT1G68390	Core-2/I-branching beta-1,6-N-acetylglucosaminyltransferase family protein [Source:NCBI gene (formerly Entrezgene);Acc:843168]
Os02g0557800	OSRR2	A-type response regulator, Cytokinin signalin	AT1G59940	ARR3	response regulator 3 [Source:NCBI gene (formerly Entrezgene);Acc:842288]
Os02g0561800	EL5	RING-H2 type E3 ubiquitin ligase, Root development, Maintenance of cell viability after the initiation of root primordial formation, Defense respons	AT3G16720	ATL2	TOXICOS EN LEVADURA 2 [Source:NCBI gene (formerly Entrezgene);Acc:820924]
Os02g0575000		Conserved hypothetical protein
Os02g0636600		GRAM domain containing protein	AT5G08350	AT5G08350	GRAM domain-containing protein / ABA-responsive protein-like protein [Source:NCBI gene (formerly Entrezgene);Acc:830733]
Os02g0638650	OsERF#141	Pathogenesis-related transcriptional factor and ERF domain containing protein	AT4G28140	AT4G28140	Integrase-type DNA-binding superfamily protein [Source:NCBI gene (formerly Entrezgene);Acc:828929]
Os02g0641000	OsPLIM2a	Zinc finger, LIM-type domain containing protein	AT3G61230	PLIM2c	GATA type zinc finger transcription factor family protein [Source:NCBI gene (formerly Entrezgene);Acc:825295]
Os02g0667100		Conserved hypothetical protein
Os02g0699350		Non-protein coding transcript
Os02g0758000	OsHsp24.1	Similar to Low molecular weight heat shock protein precursor (Mitochondrial small heat shock protein 22)	AT5G51440	AT5G51440	HSP20-like chaperones superfamily protein [Source:NCBI gene (formerly Entrezgene);Acc:835218]
Os02g0767300	FLS	Similar to Flavonol synthase/flavanone 3-hydroxylase (EC 1.14.11.23) (EC 1.14.11.9) (FLS) (CitFLS)	AT5G08640	FLS1	flavonol synthase 1 [Source:NCBI gene (formerly Entrezgene);Acc:830765]
Os02g0788800	OsATL9	Amino acid transporter, transmembrane domain containing protein	AT2G41190	AT2G41190	Transmembrane amino acid transporter family protein [Source:NCBI gene (formerly Entrezgene);Acc:818718]
Os02g0791300		Hypothetical conserved gene	AT4G30410	AT4G30410	sequence-specific DNA binding transcription factor [Source:NCBI gene (formerly Entrezgene);Acc:829164]
Os03g0133000	NAC22	NAC transcription factor, Drought and salt stress tolerance, Modulation of ABA-mediated pathwa	AT2G17040	NAC036	NAC domain containing protein 36 [Source:NCBI gene (formerly Entrezgene);Acc:816209]
Os03g0150600	PT1	Pi transporter, Pi homeostasi	AT5G43350	PHT1;1	phosphate transporter 1;1 [Source:NCBI gene (formerly Entrezgene);Acc:834353]
Os03g0170100		Conserved hypothetical protein	AT2G35290	AT2G35290
Os03g0181100	OsJAZ4	Tify domain containing protein	AT1G19180	JAZ1	jasmonate-zim-domain protein 1 [Source:NCBI gene (formerly Entrezgene);Acc:838501]
Os03g0183000	OsLG3	APETALA2/ethylene-responsive element binding protein 125, Transcription regulator, Positive regulator of grain lengt	AT1G72360	ERF73	Integrase-type DNA-binding superfamily protein [Source:NCBI gene (formerly Entrezgene);Acc:843568]
Os03g0195500	OsSultr2	Similar to Sulfate permease (Fragment)	AT1G77990	AST56	STAS domain / Sulfate transporter family [Source:NCBI gene (formerly Entrezgene);Acc:844134]
Os03g0196000	OsSultr1	Similar to Sulfate transporter	AT1G22150	SULTR1;3	sulfate transporter 1;3 [Source:NCBI gene (formerly Entrezgene);Acc:838820]
Os03g0234000	HB3	Non-symbiotic hemoglobin 3 (rHb3	AT2G16060	HB1	hemoglobin 1 [Source:NCBI gene (formerly Entrezgene);Acc:816103]
Os03g0265666		Hypothetical conserved gene
Os03g0285850		Non-protein coding transcript
Os03g0292100	OsPP2C32	Hypothetical conserved gene	AT2G30020	AT2G30020	Protein phosphatase 2C family protein [Source:NCBI gene (formerly Entrezgene);Acc:817553]
Os03g0333400		Similar to photosystem II 11 kD protein	AT1G03600	PSB27	photosystem II family protein [Source:NCBI gene (formerly Entrezgene);Acc:839449]
Os03g0335200	OsWRKY79	Similar to WRKY1 (WRKY transcription factor 17)	AT3G56400	WRKY70	WRKY DNA-binding protein 70 [Source:NCBI gene (formerly Entrezgene);Acc:824807]
Os03g0405900		Hypothetical conserved gene	AT1G60420	AT1G60420	DC1 domain-containing protein [Source:NCBI gene (formerly Entrezgene);Acc:842337]
Os03g0407100		Protein of unknown function DUF1677, plant family protein	AT1G72510	AT1G72510	DUF1677 family protein (DUF1677) [Source:NCBI gene (formerly Entrezgene);Acc:843583]
Os03g0608000		Hypothetical protein
Os03g0679700	OsTHIC	Similar to Thiamine biosynthesis protein thiC	AT2G29630	THIC	thiaminC [Source:NCBI gene (formerly Entrezgene);Acc:817513]
Os03g0699700	Osr9-LOX1	9-lipoxigenase	AT3G22400	LOX5	PLAT/LH2 domain-containing lipoxygenase family protein [Source:NCBI gene (formerly Entrezgene);Acc:821808]
Os03g0721900		Similar to Histone H2A	AT1G08880	H2AXA	Histone superfamily protein [Source:NCBI gene (formerly Entrezgene);Acc:837409]
Os03g0758000	OsWRKY3	Similar to WRKY23 transcription factor (Fragment)	AT1G69310	WRKY57	WRKY DNA-binding protein 57 [Source:NCBI gene (formerly Entrezgene);Acc:843262]
Os03g0773450		Hypothetical protein
Os03g0802400		Similar to Avr9/Cf-9 rapidly elicited protein 102 (Fragment)
Os03g0818250		Non-protein coding transcript
Os03g0822400		Conserved hypothetical protein	AT5G02220	AT5G02220	cyclin-dependent kinase inhibitor [Source:NCBI gene (formerly Entrezgene);Acc:831792]
Os03g0826800		Conserved hypothetical protein
Os03g0831400		Beta tubulin, autoregulation binding site domain containing protein	AT3G62640	AT3G62640	DUF3511 domain protein (DUF3511) [Source:NCBI gene (formerly Entrezgene);Acc:825438]
Os04g0174900		Similar to Acyl-protein thioesterase 2	AT1G52700	AT1G52700	alpha/beta-Hydrolases superfamily protein [Source:NCBI gene (formerly Entrezgene);Acc:841703]
Os04g0204000		Similar to H0825G02.2 protein	AT1G05680	UGT74E2	Uridine diphosphate glycosyltransferase 74E2 [Source:NCBI gene (formerly Entrezgene);Acc:837075]
Os04g0381700	OsbHLH156	Similar to OSIGBa0092E09.4 protein	AT2G28160	FRU	FER-like regulator of iron uptake [Source:NCBI gene (formerly Entrezgene);Acc:817362]
Os04g0382900	OsRALF-14	Conserved hypothetical protein
Os04g0412300		Similar to H0717B12.10 protein	AT2G27500	AT2G27500	Glycosyl hydrolase superfamily protein [Source:NCBI gene (formerly Entrezgene);Acc:817295]
Os04g0469000		Heavy metal transport/detoxification protein domain containing protein	AT3G20180	AT3G20180	Copper transport protein family [Source:NCBI gene (formerly Entrezgene);Acc:821562]
Os04g0482300		Kelch related domain containing protein	AT5G63160	BT1	BTB and TAZ domain protein 1 [Source:NCBI gene (formerly Entrezgene);Acc:836437]
Os04g0527000		GRAM domain containing protein	AT5G08350	AT5G08350	GRAM domain-containing protein / ABA-responsive protein-like protein [Source:NCBI gene (formerly Entrezgene);Acc:830733]
Os04g0540200	OsBBX13	Zinc finger, B-box domain containing protein	AT1G75540	BBX21	salt tolerance homolog2 [Source:NCBI gene (formerly Entrezgene);Acc:843890]
Os04g0556500	CZOGT1	cis-Zeatin-O-glucosyltransferase, Catalyze O-glucosylation of cZ and cZ-ribosid	AT2G31750	UGT74D1	UDP-glucosyl transferase 74D1 [Source:NCBI gene (formerly Entrezgene);Acc:817732]
Os04g0593400		Similar to OSIGBa0142I02-OSIGBa0101B20.20 protein
Os04g0604300	OsXTH9	Similar to Xyloglucan endotransglucosylase/hydrolase protein 24 precursor (EC 2.4.1.207) (At-XTH24) (XTH-24) (Meristem protein 5) (MERI-5 protein) (MERI5 protein) (Endo-xyloglucan transferase) (Xyloglucan endo-1,4-beta-D-glucanase)	AT4G30270	XTH24	xyloglucan endotransglucosylase/hydrolase 24 [Source:NCBI gene (formerly Entrezgene);Acc:829150]
Os04g0630800		Similar to Anthocyanidin reductase	AT1G61720	BAN	NAD(P)-binding Rossmann-fold superfamily protein [Source:NCBI gene (formerly Entrezgene);Acc:842469]
Os04g0634800		Similar to H0315F07.8 protein
Os04g0650750		Hypothetical protein
Os04g0683900		Protein of unknown function DUF296 domain containing protein	AT2G45850	AT2G45850	AT hook motif DNA-binding family protein [Source:NCBI gene (formerly Entrezgene);Acc:819193]
Os04g0684900	OsCAF1B	Component of the CCR4-NOTcomplex, Deadenylase, Deadenylation (poly(A) tail shortening), Development and stress respons	AT5G22250	CAF1b	Polynucleotidyl transferase, ribonuclease H-like superfamily protein [Source:NCBI gene (formerly Entrezgene);Acc:832285]
Os04g0686100		Similar to H0723C07.9 protein
Os05g0106200	OsUMAMIT8	Protein of unknown function DUF6, transmembrane domain containing protein	AT5G64700	UMAMIT21	nodulin MtN21 /EamA-like transporter family protein [Source:NCBI gene (formerly Entrezgene);Acc:836591]
Os05g0142600		Conserved hypothetical protein
Os05g0176050		Non-protein coding transcript
Os05g0181650		Hypothetical gene
Os05g0395400		Hypothetical protein
Os05g0412800	OsGSTU16	Similar to Glutathione S-transferase GST 41 (EC 2.5.1.18)	AT2G29420	GSTU7	glutathione S-transferase tau 7 [Source:NCBI gene (formerly Entrezgene);Acc:817491]
Os05g0433500		Conserved hypothetical protein
Os05g0519300		Protein of unknown function DUF506, plant family protein	AT4G32480	AT4G32480	sugar phosphate exchanger, putative (DUF506) [Source:NCBI gene (formerly Entrezgene);Acc:829383]
Os05g0525900	OsC3H37	Similar to Zing finger transcription factor PEI1	AT2G25900	ATCTH	Zinc finger C-x8-C-x5-C-x3-H type family protein [Source:NCBI gene (formerly Entrezgene);Acc:817131]
Os05g0574100		Lipase, class 3 family protein	AT4G18550	DSEL	alpha/beta-Hydrolases superfamily protein [Source:NCBI gene (formerly Entrezgene);Acc:827587]
Os05g0589400	R2R3-MYB	Similar to I-box binding factor (Fragment)	AT5G47390	AT5G47390	myb-like transcription factor family protein [Source:NCBI gene (formerly Entrezgene);Acc:834786]
Os06g0114200	OsARFB1a	Similar to ATARFB1B; GTP binding	AT5G17060	ARFB1B	ADP-ribosylation factor B1B [Source:NCBI gene (formerly Entrezgene);Acc:831569]
Os06g0151100		Similar to Transferase	AT1G31490	AT1G31490	HXXXD-type acyl-transferase family protein [Source:NCBI gene (formerly Entrezgene);Acc:840039]
Os06g0177600		2OG-Fe(II) oxygenase domain containing protein	AT5G20550	AT5G20550	2-oxoglutarate (2OG) and Fe(II)-dependent oxygenase superfamily protein [Source:NCBI gene (formerly Entrezgene);Acc:832177]
Os06g0192800		Similar to RING-H2 finger protein ATL1R (RING-H2 finger protein ATL8)	AT1G72310	ATL3
Os06g0198850		Non-protein coding transcript
Os06g0207950		Hypothetical gene
Os06g0257450	ST1	Ribonucleotide reductase, Chloroplast biogenesi	AT3G27060	TSO2	Ferritin/ribonucleotide reductase-like family protein [Source:NCBI gene (formerly Entrezgene);Acc:822324]
Os06g0315000		SAM dependent carboxyl methyltransferase domain containing protein	AT5G04370	NAMT1	S-adenosyl-L-methionine-dependent methyltransferases superfamily protein [Source:NCBI gene (formerly Entrezgene);Acc:830316]
Os06g0336200	OsTIP2	Delta-tonoplast intrinsic protein	AT3G16240	DELTA-TIP	delta tonoplast integral protein [Source:NCBI gene (formerly Entrezgene);Acc:820870]
Os06g0532500	FCP2	Protein with similar CLE domain, Meristem maintenanc
Os06g0534200		Conserved hypothetical protein
Os06g0538400		Conserved hypothetical protein
Os06g0575400		Serine/threonine protein kinase-related domain containing protein	AT5G24080	AT5G24080	Protein kinase superfamily protein [Source:NCBI gene (formerly Entrezgene);Acc:832473]
Os06g0594400	OsKMD2	Kelch-type beta propeller domain containing protein	AT1G15670	AT1G15670	Galactose oxidase/kelch repeat superfamily protein [Source:NCBI gene (formerly Entrezgene);Acc:838136]
Os06g0710850		Non-protein coding transcript
Os06g0714800		Protein of unknown function DUF581 family protein	AT5G47060	AT5G47060
Os07g0148900	PsaK	Photosystem I protein-like protein	AT1G30380	PSAK	photosystem I subunit K [Source:NCBI gene (formerly Entrezgene);Acc:839918]
Os07g0211101	OsMed5_2	Hypothetical conserved gene	AT3G23590	RFR1	REF4-related 1 [Source:NCBI gene (formerly Entrezgene);Acc:821938]
Os07g0258400	NRAMP1	OsNramp1 (Integral membrane protein)	AT1G80830	NRAMP1	natural resistance-associated macrophage protein 1 [Source:NCBI gene (formerly Entrezgene);Acc:844422]
Os07g0429600		Similar to Thionin-like peptide
Os07g0430501		Similar to Thionin-like peptide
Os07g0442900		Uncharacterised protein family UPF0497, trans-membrane plant subgroup domain containing protein	AT4G15610	AT4G15610	Uncharacterized protein family (UPF0497) [Source:NCBI gene (formerly Entrezgene);Acc:827238]
Os07g0445800		Similar to Glycolipid transfer protein-like	AT2G33470	GLTP1	glycolipid transfer protein 1 [Source:NCBI gene (formerly Entrezgene);Acc:817912]
Os07g0516700		Conserved hypothetical protein
Os07g0517100		Heat shock protein Hsp20 domain containing protein	AT4G21870	AT4G21870	HSP20-like chaperones superfamily protein [Source:NCBI gene (formerly Entrezgene);Acc:828276]
Os07g0528051		Non-protein coding transcript
Os07g0533300		Peptidase A1 domain containing protein	AT2G03200	AT2G03200	Eukaryotic aspartyl protease family protein [Source:NCBI gene (formerly Entrezgene);Acc:814849]
Os07g0605800		Similar to STF-1 (Fragment)	AT3G45070	AT3G45070	P-loop containing nucleoside triphosphate hydrolases superfamily protein [Source:NCBI gene (formerly Entrezgene);Acc:823642]
Os07g0617000	OsERF#065	Similar to Ethylene response factor 2	AT3G16770	EBP	ethylene-responsive element binding protein [Source:NCBI gene (formerly Entrezgene);Acc:820929]
Os07g0635500	OsCYP709C5	Similar to Cytochrome P450	AT2G46950	CYP709B2	cytochrome P450, family 709, subfamily B, polypeptide 2 [Source:NCBI gene (formerly Entrezgene);Acc:819309]
Os07g0639400	prx108	Similar to Peroxidase 1	AT4G11290	AT4G11290	Peroxidase superfamily protein [Source:NCBI gene (formerly Entrezgene);Acc:826731]
Os07g0648000		Armadillo-like helical domain containing protein	AT5G18980	AT5G18980	ARM repeat superfamily protein [Source:NCBI gene (formerly Entrezgene);Acc:832016]
Os07g0680700		Hypothetical protein
Os07g0682000		Heavy metal transport/detoxification protein domain containing protein
Os08g0155900	OsDR10	Similar to Pathogen-induced defense-responsive protein
Os08g0156000		Conserved hypothetical protein	AT2G35736	AT2G35736
Os08g0178500		Similar to H0315F07.12 protein	AT4G10265	AT4G10265	Wound-responsive family protein [Source:NCBI gene (formerly Entrezgene);Acc:826618]
Os08g0200300	OsPsbR3	Similar to Photosystem II 10 kDa polypeptide (Fragment)	AT1G79040	PSBR	photosystem II subunit R [Source:NCBI gene (formerly Entrezgene);Acc:844245]
Os08g0233000		Non-protein coding transcript
Os08g0235800	OsWRKY25	Similar to WRKY transcription factor 25	AT4G31550	WRKY11	WRKY DNA-binding protein 11 [Source:NCBI gene (formerly Entrezgene);Acc:829282]
Os08g0351300		Conserved hypothetical protein
Os08g0398450		Conserved hypothetical protein
Os08g0404500		C1-like domain containing protein	AT2G16050	AT2G16050	Cysteine/Histidine-rich C1 domain family protein [Source:NCBI gene (formerly Entrezgene);Acc:816102]
Os08g0452900	OsDjC62	Similar to Chaperone protein dnaJ
Os08g0482700	OsUCL30	Cupredoxin domain containing protein	AT1G72230	AT1G72230	Cupredoxin superfamily protein [Source:NCBI gene (formerly Entrezgene);Acc:843555]
Os08g0518150		Hypothetical protein
Os08g0536341		Non-protein coding transcript
Os08g0536350		Non-protein coding transcript
Os08g0552300		Protein of unknown function DUF241, plant family protein	AT2G17080	AT2G17080
Os08g0553300		Hypothetical conserved gene	AT2G17080	AT2G17080
Os08g0553400		Hypothetical conserved gene	AT2G17080	AT2G17080
Os08g0554501		Hypothetical protein
Os09g0286600	Sub1C	Pathogenesis-related transcriptional factor and ERF domain containing protein	AT1G72360	ERF73	Integrase-type DNA-binding superfamily protein [Source:NCBI gene (formerly Entrezgene);Acc:843568]
Os09g0400500		Serine/threonine protein kinase domain containing protein	AT1G48480	RKL1	receptor-like kinase 1 [Source:NCBI gene (formerly Entrezgene);Acc:841269]
Os09g0483350		Non-protein coding transcript
Os09g0522000	OsDREB1B	Similar to Dehydration-responsive element-binding protein 1B
Os09g0545300	SAUR39	SAUR family protein, Negative regulator of auxin synthesis and transpor	AT1G29420	AT1G29420	SAUR-like auxin-responsive protein family [Source:NCBI gene (formerly Entrezgene);Acc:839818]
Os10g0109300	PRX125	Similar to Peroxidase (EC 1.11.1.7)	AT5G06730	AT5G06730	Peroxidase superfamily protein [Source:NCBI gene (formerly Entrezgene);Acc:830562]
Os10g0147200		Similar to Thaumatin-like protein	AT4G38670	AT4G38670	Pathosis-related thaumatin superfamily protein [Source:NCBI gene (formerly Entrezgene);Acc:830023]
Os10g0479500	LOGL10	Similar to carboxy-lyase	AT2G37210	LOG3	lysine decarboxylase family protein [Source:NCBI gene (formerly Entrezgene);Acc:818298]
Os10g0506200	OsValRS3	Similar to Valyl-tRNA synthetase	AT1G14610	TWN2	valyl-tRNA synthetase / valine-tRNA ligase (VALRS) [Source:NCBI gene (formerly Entrezgene);Acc:838023]
Os10g0515100		Hypothetical protein
Os10g0521900	OsRhmbd17	Similar to Membrane protein	AT1G63120	RBL2	RHOMBOID-like 2 [Source:NCBI gene (formerly Entrezgene);Acc:842616]
Os10g0532300		Heavy metal transport/detoxification protein domain containing protein	AT1G01490	AT1G01490	Heavy metal transport/detoxification superfamily protein [Source:NCBI gene (formerly Entrezgene);Acc:839440]
Os10g0536450		Hypothetical protein
Os10g0552700	OsHyPRP19	Similar to Tumor-related protein (Fragment)	AT4G22460	AT4G22460	Bifunctional inhibitor/lipid-transfer protein/seed storage 2S albumin superfamily protein [Source:NCBI gene (formerly Entrezgene);Acc:828341]
Os10g0580400	OsDUR3	High-affinity urea transporter, Effective urea acquisition and utilisation, Effective use of low external urea as a N sourc	AT5G45380	DUR3	urea-proton symporter DEGRADATION OF UREA 3 (DUR3) [Source:NCBI gene (formerly Entrezgene);Acc:834574]
Os11g0100300		Conserved hypothetical protein	AT2G28780	AT2G28780	P-hydroxybenzoic acid efflux pump subunit [Source:NCBI gene (formerly Entrezgene);Acc:817427]
Os11g0126800		Nucleoside phosphatase GDA1/CD39 family protein	AT3G04080	APY1	apyrase 1 [Source:NCBI gene (formerly Entrezgene);Acc:819563]
Os11g0156600		Similar to H0622F05.7 protein	AT2G36020	HVA22J	HVA22-like protein J [Source:NCBI gene (formerly Entrezgene);Acc:818175]
Os11g0210500	Adh2*	Similar to Alcohol dehydrogenase	AT1G77120	ADH1	alcohol dehydrogenase 1 [Source:NCBI gene (formerly Entrezgene);Acc:844047]
Os11g0229300		Similar to NBS-LRR-like protein	AT3G07040	RPM1	NB-ARC domain-containing disease resistance protein [Source:NCBI gene (formerly Entrezgene);Acc:819889]
Os11g0229333		Hypothetical gene
Os11g0256900		SAM dependent carboxyl methyltransferase family protein	AT5G38020	AT5G38020	S-adenosyl-L-methionine-dependent methyltransferases superfamily protein [Source:NCBI gene (formerly Entrezgene);Acc:833781]
Os11g0274700	OsRLCK322	Hypothetical conserved gene	AT4G23240	CRK16	cysteine-rich RLK (RECEPTOR-like protein kinase) 16 [Source:NCBI gene (formerly Entrezgene);Acc:828423]
Os11g0489250		Similar to Cytochrome P450 family protein, expressed	AT1G74110	CYP78A10	cytochrome P450, family 78, subfamily A, polypeptide 10 [Source:NCBI gene (formerly Entrezgene);Acc:843751]
Os11g0593000	OsNPC4	Phosphoesterase family protein	AT3G03530	NPC4	non-specific phospholipase C4 [Source:NCBI gene (formerly Entrezgene);Acc:821243]
Os11g0665600		Helix-turn-helix, Fis-type domain containing protein
Os11g0678000		Similar to PAS domain containing protein, expressed	AT5G49470	AT5G49470	PAS domain-containing protein tyrosine kinase family protein [Source:NCBI gene (formerly Entrezgene);Acc:835007]
Os11g0691100	OsiWAK1	Similar to Protein kinase	AT3G25490	AT3G25490	Protein kinase family protein [Source:NCBI gene (formerly Entrezgene);Acc:822134]
Os12g0101800		Similar to Nonphototrophic hypocotyl 1a	AT3G45780	PHOT1	phototropin 1 [Source:NCBI gene (formerly Entrezgene);Acc:823721]
Os12g0114000		Conserved hypothetical protein
Os12g0125800		Similar to Transparent testa 12 protein	AT1G33110	AT1G33110	MATE efflux family protein [Source:NCBI gene (formerly Entrezgene);Acc:840207]
Os12g0159000		Harpin-induced 1 domain containing protein	AT5G06320	NHL3	NDR1/HIN1-like 3 [Source:NCBI gene (formerly Entrezgene);Acc:830520]
Os12g0222300		Conserved hypothetical protein
Os12g0274700	RBCS	Similar to Petunia ribulose 1,5-bisphosphate carboxylase small subunit mRNA (clone pSSU 51), partial cds. (Fragment)	AT1G67090	RBCS1A	ribulose bisphosphate carboxylase small chain 1A [Source:NCBI gene (formerly Entrezgene);Acc:843029]
Os12g0291100	RbcS3	Similar to Petunia ribulose 1,5-bisphosphate carboxylase small subunit mRNA (clone pSSU 51), partial cds. (Fragment)	AT1G67090	RBCS1A	ribulose bisphosphate carboxylase small chain 1A [Source:NCBI gene (formerly Entrezgene);Acc:843029]
Os12g0291400	RbcS5	Similar to Petunia ribulose 1,5-bisphosphate carboxylase small subunit mRNA (clone pSSU 51), partial cds. (Fragment)	AT1G67090	RBCS1A	ribulose bisphosphate carboxylase small chain 1A [Source:NCBI gene (formerly Entrezgene);Acc:843029]
Os12g0497300	RAD51A2	DNA repair protein RAD51, Homologous pairing, DNA double strand break (DSB) repair and homologous recombinatio	AT5G20850	RAD51	RAS associated with diabetes protein 51 [Source:NCBI gene (formerly Entrezgene);Acc:832208]
Os12g0567800	OsMT1f	Plant metallothionein, family 15 protein
Os12g0596201		Hypothetical protein
Os12g0609600	OsSAUR57	Auxin responsive SAUR protein domain containing protein	AT5G20820	AT5G20820	SAUR-like auxin-responsive protein family [Source:NCBI gene (formerly Entrezgene);Acc:832205]
Os12g0629600		Thaumatin-like protein

## Sheet: Drought_Resistant-score_down
Os-Gene stable ID	Os-Gene name	Os-Gene description	At-Gene stable ID	At-Gene name	At-Gene description
Os12g0139400	RR10	A-type response regulator, Cytokinin signalin	AT3G57040	ARR9	response regulator 9 [Source:NCBI gene (formerly Entrezgene);Acc:824871]
Os01g0259300		Non-protein coding transcript
Os01g0635200		Homeodomain-like containing protein	AT1G75250	RL6	RAD-like 6 [Source:NCBI gene (formerly Entrezgene);Acc:843862]
Os03g0297600	OsPYL/RCAR4	Streptomyces cyclase/dehydrase family protein	AT5G05440	PYL5	Polyketide cyclase/dehydrase and lipid transport superfamily protein [Source:NCBI gene (formerly Entrezgene);Acc:830427]
Os10g0483500	OsCKX3	FAD linked oxidase, N-terminal domain containing protein	AT3G63440	CKX6	cytokinin oxidase/dehydrogenase 6 [Source:NCBI gene (formerly Entrezgene);Acc:825519]
Os11g0264500		Hypothetical conserved gene	AT5G67550	AT5G67550	transmembrane protein [Source:NCBI gene (formerly Entrezgene);Acc:836891]
Os01g0508500	RH2	Conserved hypothetical protein
Os12g0581900		Zinc finger, C2H2-like domain containing protein	AT1G24625	ZFP7	zinc finger protein 7 [Source:NCBI gene (formerly Entrezgene);Acc:839077]
Os01g0619900	OsTCL2	Similar to DNA binding
Os01g0952500	RR4	A-type response regulator, Cytokinin signalin	AT3G57040	ARR9	response regulator 9 [Source:NCBI gene (formerly Entrezgene);Acc:824871]
Os04g0556600	CZOGT2	cis-Zeatin-O-glucosyltransferase, Catalyze O-glucosylation of cZ and cZ-ribosid	AT2G31750	UGT74D1	UDP-glucosyl transferase 74D1 [Source:NCBI gene (formerly Entrezgene);Acc:817732]
Os05g0579600		Homeodomain-like containing protein	AT1G75250	RL6	RAD-like 6 [Source:NCBI gene (formerly Entrezgene);Acc:843862]
Os08g0247600		Leucine-rich repeat, N-terminal domain containing protein	AT5G20480	EFR	EF-TU receptor [Source:NCBI gene (formerly Entrezgene);Acc:832170]
Os09g0412700		Conserved hypothetical protein
Os11g0143300	OSRR9	A-type response regulator, Cytokinin signalin	AT3G57040	ARR9	response regulator 9 [Source:NCBI gene (formerly Entrezgene);Acc:824871]
Os01g0332800	OsSCP3	Similar to Serine carboxypeptidase II-like protein	AT3G17180	scpl33	serine carboxypeptidase-like 33 [Source:NCBI gene (formerly Entrezgene);Acc:820975]
Os01g0734600	OsUGT706E1	UDP-glucuronosyl/UDP-glucosyltransferase family protein	AT3G16520	UGT88A1	UDP-glucosyl transferase 88A1 [Source:NCBI gene (formerly Entrezgene);Acc:820900]
Os04g0412500	OsalphaCA2	Similar to OSIGBa0134P10.2 protein	AT3G52720	ACA1	alpha carbonic anhydrase 1 [Source:NCBI gene (formerly Entrezgene);Acc:824438]
Os05g0488600		Similar to Phosphate starvation regulator protein (Regulatory protein of P- starvation acclimation response Psr1)	AT5G18240	MYR1	myb-related protein 1 [Source:NCBI gene (formerly Entrezgene);Acc:831942]
Os07g0241500	OsUGT710C2	UDP-glucuronosyl/UDP-glucosyltransferase family protein	AT5G05860	UGT76C2	UDP-glucosyl transferase 76C2 [Source:NCBI gene (formerly Entrezgene);Acc:830471]
Os08g0351200		Hypothetical conserved gene
Os08g0374000	OsBetvI	Bet v I allergen family protein
Os09g0520500		Conserved hypothetical protein
Os10g0479500	LOGL10	Similar to carboxy-lyase	AT2G37210	LOG3	lysine decarboxylase family protein [Source:NCBI gene (formerly Entrezgene);Acc:818298]
Os02g0557800	OSRR2	A-type response regulator, Cytokinin signalin	AT1G59940	ARR3	response regulator 3 [Source:NCBI gene (formerly Entrezgene);Acc:842288]
Os03g0431100		Conserved hypothetical protein
Os03g0775000		Leucine carboxyl methyltransferase domain containing protein	AT5G42760	AT5G42760	Leucine carboxyl methyltransferase [Source:NCBI gene (formerly Entrezgene);Acc:834285]
Os05g0548900	OsPEAMT2	Similar to Phosphoethanolamine methyltransferase	AT3G18000	XPL1	S-adenosyl-L-methionine-dependent methyltransferases superfamily protein [Source:NCBI gene (formerly Entrezgene);Acc:821324]
Os07g0693800	FAD8	Omega-3 fatty acid desaturase, Acclimation to low-temperature stress, Defense respons	AT5G05580	FAD8	fatty acid desaturase 8 [Source:NCBI gene (formerly Entrezgene);Acc:830441]
Os09g0528700	OsCYP76M7	Similar to Cytochrome p450 (CYP78A9)	AT3G61880	CYP78A9	cytochrome p450 78a9 [Source:NCBI gene (formerly Entrezgene);Acc:825361]
Os11g0209000		Glycine rich family protein
Os01g0130200		Hypothetical conserved gene
Os01g0309800		Similar to Hydrogenase expression/formation protein hypB	AT3G56891	AT3G56891	Heavy metal transport/detoxification superfamily protein [Source:NCBI gene (formerly Entrezgene);Acc:6240272]
Os01g0873100		Similar to Amidophosphoribosyltransferase, chloroplast precursor (EC 2.4.2.14) (Glutamine phosphoribosylpyrophosphate amidotransferase) (ATASE) (GPAT)	AT4G34740	ASE2	GLN phosphoribosyl pyrophosphate amidotransferase 2 [Source:NCBI gene (formerly Entrezgene);Acc:829626]
Os02g0314300	OsCAX1c	Sodium/calcium exchanger membrane region domain containing protein	AT3G51860	CAX3	cation exchanger 3 [Source:NCBI gene (formerly Entrezgene);Acc:824349]
Os03g0206700		BTB/POZ fold domain containing protein	AT5G67385	AT5G67385	Phototropic-responsive NPH3 family protein [Source:NCBI gene (formerly Entrezgene);Acc:836874]
Os04g0650700	OsASNase2	Similar to OSIGBa0113E10.3 protein	AT3G16150	ASPGB1	N-terminal nucleophile aminohydrolases (Ntn hydrolases) superfamily protein [Source:NCBI gene (formerly Entrezgene);Acc:820860]
Os07g0558300		Inositol monophosphatase family protein	AT4G05090	AT4G05090	Inositol monophosphatase family protein [Source:NCBI gene (formerly Entrezgene);Acc:825853]
Os10g0100700	OsPDX1.3b	Vitamin B6 biosynthesis protein family protein	AT5G01410	RSR4	Aldolase-type TIM barrel family protein [Source:NCBI gene (formerly Entrezgene);Acc:831738]
Os12g0231000	OsPTR3	TGF-beta receptor, type I/II extracellular region family protein	AT1G59740	AT1G59740	Major facilitator superfamily protein [Source:NCBI gene (formerly Entrezgene);Acc:842267]
Os12g0562100		Major facilitator superfamily, general substrate transporter domain containing protein	AT5G26820	IREG3	iron-regulated protein 3 [Source:NCBI gene (formerly Entrezgene);Acc:832740]
Os01g0115600	OsRLCK11	Similar to LRK14	AT5G38280	PR5K	PR5-like receptor kinase [Source:NCBI gene (formerly Entrezgene);Acc:833810]
Os01g0557100		Alpha/beta hydrolase family protein	AT2G23610	MES3	methyl esterase 3 [Source:NCBI gene (formerly Entrezgene);Acc:816893]
Os01g0595600		Alpha/beta hydrolase fold-1 domain containing protein	AT3G24420	AT3G24420	alpha/beta-Hydrolases superfamily protein [Source:NCBI gene (formerly Entrezgene);Acc:822032]
Os02g0132500	OsbZIP14	Similar to Common plant regulatory factor 7	AT4G34590	GBF6	G-box binding factor 6 [Source:NCBI gene (formerly Entrezgene);Acc:829611]
Os02g0203000	OsbZIP18	Similar to transcription factor HY5	AT5G11260	HY5	Basic-leucine zipper (bZIP) transcription factor family protein [Source:NCBI gene (formerly Entrezgene);Acc:830996]
Os02g0589700		Lecithin:cholesterol/phospholipid:diacylglycerol acyltransferase domain containing protein	AT1G27480	AT1G27480	alpha/beta-Hydrolases superfamily protein [Source:NCBI gene (formerly Entrezgene);Acc:839639]
Os02g0590200		Lecithin:cholesterol/phospholipid:diacylglycerol acyltransferase domain containing protein	AT1G27480	AT1G27480	alpha/beta-Hydrolases superfamily protein [Source:NCBI gene (formerly Entrezgene);Acc:839639]
Os02g0593500	OsPT14	Phosphate transporter family protein	AT3G26570	PHT2;1	phosphate transporter 2;1 [Source:NCBI gene (formerly Entrezgene);Acc:822265]
Os02g0662700	OsHAM1	GRAS (GAI-RGA-SCR) plant-specific transcription factor, Maintenance of shoot apical meristem indeterminacy, Regulation of vegetative to reproductive phase chang	AT4G00150	HAM3	GRAS family transcription factor [Source:NCBI gene (formerly Entrezgene);Acc:828208]
Os02g0731600		Similar to Threonine endopeptidase	AT4G01150	AT4G01150	CURVATURE THYLAKOID 1A-like protein [Source:NCBI gene (formerly Entrezgene);Acc:828181]
Os02g0744600	OsCslA6	Hypothetical conserved gene
Os02g0802200		Glycoside hydrolase family 79, N-terminal protein	AT5G34940	GUS3	glucuronidase 3 [Source:NCBI gene (formerly Entrezgene);Acc:833437]
Os03g0149300		Protein of unknown function DUF6, transmembrane domain containing protein	AT2G39510	UMAMIT14	nodulin MtN21 /EamA-like transporter family protein [Source:NCBI gene (formerly Entrezgene);Acc:818536]
Os03g0195450	OsSultr2	Similar to sulfate/bicarbonate/oxalate exchanger and transporter sat-1	AT5G10180	SULTR2;1	slufate transporter 2;1 [Source:NCBI gene (formerly Entrezgene);Acc:830882]
Os03g0244000		Heat shock protein DnaJ, cysteine-rich region domain containing protein	AT1G75690	LQY1	DnaJ/Hsp40 cysteine-rich domain superfamily protein [Source:NCBI gene (formerly Entrezgene);Acc:843903]
Os04g0589400		Conserved hypothetical protein
Os04g0641101		Non-protein coding transcript
Os05g0137200	OsABCB17	Similar to P-glycoprotein ABCB5	AT1G02520	ABCB11	P-glycoprotein 11 [Source:NCBI gene (formerly Entrezgene);Acc:839353]
Os06g0289900	UGT	UDP-glucuronosyl/UDP-glucosyltransferase family protein	AT3G16520	UGT88A1	UDP-glucosyl transferase 88A1 [Source:NCBI gene (formerly Entrezgene);Acc:820900]
Os06g0646000		Methyltransferase type 11 domain containing protein	AT2G41040	AT2G41040	S-adenosyl-L-methionine-dependent methyltransferases superfamily protein [Source:NCBI gene (formerly Entrezgene);Acc:818703]
Os07g0191650		Similar to F-box domain containing protein, expressed
Os07g0510500		UDP-glucuronosyl/UDP-glucosyltransferase family protein	AT3G21790	AT3G21790	UDP-Glycosyltransferase superfamily protein [Source:NCBI gene (formerly Entrezgene);Acc:821733]
Os08g0480000		Multi antimicrobial extrusion protein MatE family protein	AT5G65380	AT5G65380	MATE efflux family protein [Source:NCBI gene (formerly Entrezgene);Acc:836663]
Os09g0274900		Conserved hypothetical protein
Os09g0424200		Glutamine amidotransferase class-I domain containing protein	AT4G30550	GGP3	Class I glutamine amidotransferase-like superfamily protein [Source:NCBI gene (formerly Entrezgene);Acc:829178]
Os10g0162100		Hypothetical conserved gene	AT5G42110	AT5G42110
Os10g0530500	OsGSTU13	Similar to Glutathione-S-transferase Cla47	AT1G10360	GSTU18	glutathione S-transferase TAU 18 [Source:NCBI gene (formerly Entrezgene);Acc:837575]
Os11g0147800		Similar to Wali7 protein (Fragment)	AT5G19140	AILP1	aluminum induced protein with YGL and LRDR motifs [Source:NCBI gene (formerly Entrezgene);Acc:832034]
Os11g0208900		Leucine rich repeat containing protein kinase	AT3G47570	AT3G47570	Leucine-rich repeat protein kinase family protein [Source:NCBI gene (formerly Entrezgene);Acc:823911]
Os12g0102600		Similar to HCF152	AT3G09650	HCF152	Tetratricopeptide repeat (TPR)-like superfamily protein [Source:NCBI gene (formerly Entrezgene);Acc:820122]
Os12g0155100		Protein of unknown function DUF3049 domain containing protein	AT5G22390	AT5G22390	FANTASTIC four-like protein (DUF3049) [Source:NCBI gene (formerly Entrezgene);Acc:832300]
Os01g0232000	OsTIP4	Major intrinsic protein family protein	AT2G25810	TIP4;1	tonoplast intrinsic protein 4;1 [Source:NCBI gene (formerly Entrezgene);Acc:817123]
Os01g0638600	UGT703A1	UDP-glucose-dependent glycosyltransferas	AT2G15490	UGT73B4	UDP-glycosyltransferase 73B4 [Source:NCBI gene (formerly Entrezgene);Acc:816041]
Os01g0663051		Similar to SANT/MYB protein	AT1G75250	RL6	RAD-like 6 [Source:NCBI gene (formerly Entrezgene);Acc:843862]
Os01g0919800	OsPIN5a	Similar to Efflux carrier of polar auxin transport	AT5G16530	PIN5	Auxin efflux carrier family protein [Source:NCBI gene (formerly Entrezgene);Acc:831515]
Os01g0924200		Conserved hypothetical protein	AT5G50710	AT5G50710	transmembrane protein [Source:NCBI gene (formerly Entrezgene);Acc:835142]
Os02g0129800		Conserved hypothetical protein	AT3G49580	LSU1	response to low sulfur 1 [Source:NCBI gene (formerly Entrezgene);Acc:824120]
Os02g0285800		Similar to GTP-binding protein typA (Tyrosine phosphorylated protein A)	AT5G13650	SVR3	elongation factor family protein [Source:NCBI gene (formerly Entrezgene);Acc:831209]
Os02g0555600		Amino acid-binding ACT domain containing protein	AT1G76990	ACR3	ACT domain repeat 3 [Source:NCBI gene (formerly Entrezgene);Acc:844035]
Os02g0649800		Similar to Cytochrome B5 homolog (Fragment)	AT5G53560	CB5-E	cytochrome B5 [Source:NCBI gene (formerly Entrezgene);Acc:835438]
Os02g0744650		Similar to CSLA1-cellulose synthase-like family A; mannan synthase	AT5G03760	ATCSLA09	Nucleotide-diphospho-sugar transferases superfamily protein [Source:NCBI gene (formerly Entrezgene);Acc:831734]
Os02g0775600		Zinc finger, C2H2-like domain containing protein	AT2G41940	ZFP8	zinc finger protein 8 [Source:NCBI gene (formerly Entrezgene);Acc:818794]
Os03g0227400		Similar to glucan endo-1,3-beta-glucosidase 7	AT4G34480	AT4G34480	O-Glycosyl hydrolases family 17 protein [Source:NCBI gene (formerly Entrezgene);Acc:829599]
Os03g0705800		Protein of unknown function DUF3049 domain containing protein	AT5G22090	AT5G22090	FAF-like protein (DUF3049) [Source:NCBI gene (formerly Entrezgene);Acc:832270]
Os03g0795100		Conserved hypothetical protein
Os04g0111200		Similar to ATP sulfurylase (Fragment)	AT1G19920	APS2	Pseudouridine synthase/archaeosine transglycosylase-like family protein [Source:NCBI gene (formerly Entrezgene);Acc:838580]
Os04g0111225		Similar to H0215A08.5 protein	AT1G19920	APS2	Pseudouridine synthase/archaeosine transglycosylase-like family protein [Source:NCBI gene (formerly Entrezgene);Acc:838580]
Os04g0412100		Similar to H0717B12.8 protein	AT3G52740	AT3G52740
Os04g0419550		Zinc finger, RING-type domain containing protein	AT1G49230	AT1G49230	RING/U-box superfamily protein [Source:NCBI gene (formerly Entrezgene);Acc:841346]
Os04g0581100	OsS3H	2OG-Fe(II) oxygenase domain containing protein	AT4G10500	AT4G10500	2-oxoglutarate (2OG) and Fe(II)-dependent oxygenase superfamily protein [Source:NCBI gene (formerly Entrezgene);Acc:826642]
Os04g0673300	RR6	A-type response regulator, Cytokinin signalin	AT5G62920	ARR6	response regulator 6 [Source:NCBI gene (formerly Entrezgene);Acc:836412]
Os05g0105050		Hypothetical conserved gene	AT5G49810	MMT	methionine S-methyltransferase [Source:NCBI gene (formerly Entrezgene);Acc:835044]
Os05g0132100	OsLACS1	AMP-dependent synthetase and ligase domain containing protein	AT2G47240	LACS1	AMP-dependent synthetase and ligase family protein [Source:NCBI gene (formerly Entrezgene);Acc:819337]
Os05g0149300		Similar to 1-aminocyclopropane-1-carboxylate oxidase	AT1G77330	AT1G77330	2-oxoglutarate (2OG) and Fe(II)-dependent oxygenase superfamily protein [Source:NCBI gene (formerly Entrezgene);Acc:844069]
Os05g0201700		Hypothetical conserved gene	AT2G25770	AT2G25770	Polyketide cyclase/dehydrase and lipid transport superfamily protein [Source:NCBI gene (formerly Entrezgene);Acc:817119]
Os05g0317900	OsCrRLK1L2	Catharanthus roseus receptor-like kinase1-like kinase, Regulation of flowering time signaling pathway and/or circadian rhythm	AT3G51550	FER	Malectin/receptor-like protein kinase family protein [Source:NCBI gene (formerly Entrezgene);Acc:824318]
Os05g0434800		Protein of unknown function DUF1218 domain containing protein	AT5G17210	AT5G17210	transmembrane protein, putative (DUF1218) [Source:NCBI gene (formerly Entrezgene);Acc:831585]
Os05g0567600		Similar to SANT/MYB protein	AT4G39250	RL1	RAD-like 1 [Source:NCBI gene (formerly Entrezgene);Acc:830081]
Os05g0584600		Similar to ATP binding / nucleoside-triphosphatase/ nucleotide binding	AT1G64110	DAA1	P-loop containing nucleoside triphosphate hydrolases superfamily protein [Source:NCBI gene (formerly Entrezgene);Acc:842716]
Os06g0109500		Similar to Beta-phosphoglucomutase	AT2G38740	AT2G38740	Haloacid dehalogenase-like hydrolase (HAD) superfamily protein [Source:NCBI gene (formerly Entrezgene);Acc:818456]
Os06g0228200	LSI6	Aquaporin NIP III subfamily protein, Aquaporin, Silicon influx transporter, Water transpor	AT5G37820	NIP4;2	NOD26-like intrinsic protein 4;2 [Source:NCBI gene (formerly Entrezgene);Acc:833760]
Os06g0600400	OsCYP734A4	Cytochrome P450 family protein	AT2G26710	BAS1	Cytochrome P450 superfamily protein [Source:NCBI gene (formerly Entrezgene);Acc:817212]
Os07g0179300	OsVTE3	Methyltransferase type 11 domain containing protein	AT3G63410	APG1	S-adenosyl-L-methionine-dependent methyltransferases superfamily protein [Source:NCBI gene (formerly Entrezgene);Acc:825516]
Os07g0443500		Molecular chaperone, heat shock protein, Hsp40, DnaJ domain containing protein	AT1G75250	RL6	RAD-like 6 [Source:NCBI gene (formerly Entrezgene);Acc:843862]
Os07g0517100		Heat shock protein Hsp20 domain containing protein	AT4G21870	AT4G21870	HSP20-like chaperones superfamily protein [Source:NCBI gene (formerly Entrezgene);Acc:828276]
Os07g0546200		Conserved hypothetical protein
Os07g0628700		Similar to Receptor protein kinase	AT4G23180	CRK10	cysteine-rich RLK (RECEPTOR-like protein kinase) 10 [Source:NCBI gene (formerly Entrezgene);Acc:828417]
Os07g0637000	OsCIPK21	Similar to CBL-interacting protein kinase 21	AT3G17510	CIPK1	CBL-interacting protein kinase 1 [Source:NCBI gene (formerly Entrezgene);Acc:821016]
Os07g0667300	OsCOL13	CONSTANS-like transcriptional activator, Negative regulation of flowerin	AT2G47890	AT2G47890	B-box type zinc finger protein with CCT domain-containing protein [Source:NCBI gene (formerly Entrezgene);Acc:819401]
Os08g0203400	SHR5	Protein kinase, core domain containing protein	AT1G56130	AT1G56130	Leucine-rich repeat transmembrane protein kinase [Source:NCBI gene (formerly Entrezgene);Acc:842065]
Os09g0441650		Hypothetical gene
Os09g0528500		Hypothetical protein
Os10g0136500		Similar to SRK5 protein (Fragment)	AT3G45860	CRK4	cysteine-rich RLK (RECEPTOR-like protein kinase) 4 [Source:NCBI gene (formerly Entrezgene);Acc:823729]
Os10g0491400		Conserved hypothetical protein
Os10g0508700		Pectinesterase inhibitor domain containing protein	AT5G62360	AT5G62360	Plant invertase/pectin methylesterase inhibitor superfamily protein [Source:NCBI gene (formerly Entrezgene);Acc:836357]
Os10g0550900	OsProDH	Proline oxidase domain containing protein	AT5G38710	AT5G38710	Methylenetetrahydrofolate reductase family protein [Source:NCBI gene (formerly Entrezgene);Acc:833862]
Os10g0578950	OsACS2	Similar to 4-coumarate--CoA ligase-like 2	AT4G19010	AT4G19010	AMP-dependent synthetase and ligase family protein [Source:NCBI gene (formerly Entrezgene);Acc:827639]
Os11g0116300	CHI	Chalcone isomerase domain containing protein	AT5G05270	CHIL	Chalcone-flavanone isomerase family protein [Source:NCBI gene (formerly Entrezgene);Acc:830409]
Os11g0153500		Protein of unknown function DUF3049 domain containing protein	AT5G22390	AT5G22390	FANTASTIC four-like protein (DUF3049) [Source:NCBI gene (formerly Entrezgene);Acc:832300]
Os11g0214400		Plant disease resistance response protein family protein	AT5G42510	AT5G42510	Disease resistance-responsive (dirigent-like protein) family protein [Source:NCBI gene (formerly Entrezgene);Acc:834258]
Os11g0528500		Similar to Rubredoxin 1 (Rd-1)	AT5G51010	AT5G51010	Rubredoxin-like superfamily protein [Source:NCBI gene (formerly Entrezgene);Acc:835174]
Os11g0531700		NUDIX hydrolase domain containing protein	AT3G26690	NUDX13	nudix hydrolase homolog 13 [Source:NCBI gene (formerly Entrezgene);Acc:822281]
Os11g0649700		Uncharacterised protein family UPF0497, trans-membrane plant subgroup domain containing protein
Os12g0174700		Similar to disease resistance response protein 206	AT5G49040	AT5G49040	Disease resistance-responsive (dirigent-like protein) family protein [Source:NCBI gene (formerly Entrezgene);Acc:834963]
Os12g0628100	OsADF11	Similar to Actin-depolymerizing factor 6 (ADF-6) (AtADF6)	AT2G31200	ADF6	actin depolymerizing factor 6 [Source:NCBI gene (formerly Entrezgene);Acc:817676]
Os01g0613800		Peptidase C1A, papain family protein	AT3G49340	AT3G49340	Cysteine proteinases superfamily protein [Source:NCBI gene (formerly Entrezgene);Acc:824096]
Os01g0734800	OsUGT706F1	UDP-glucuronosyl/UDP-glucosyltransferase family protein	AT3G16520	UGT88A1	UDP-glucosyl transferase 88A1 [Source:NCBI gene (formerly Entrezgene);Acc:820900]
Os01g0795000	RSP1	Subtilase	AT4G10540	AT4G10540	Subtilase family protein [Source:NCBI gene (formerly Entrezgene);Acc:826646]
Os01g0850550	OsLAC7	Similar to Laccase-6	AT3G09220	LAC7	laccase 7 [Source:NCBI gene (formerly Entrezgene);Acc:820078]
Os01g0893400		Zinc finger, TAZ-type domain containing protein	AT5G67480	BT4	BTB and TAZ domain protein 4 [Source:NCBI gene (formerly Entrezgene);Acc:836884]
Os01g0974200	OsMT2c	RicMT (Metallothionein-like protein)
Os02g0134400	OsLASPO	Fumarate reductase/succinate dehydrogenase flavoprotein, C-terminal domain containing protein	AT5G14760	AO	L-aspartate oxidase [Source:NCBI gene (formerly Entrezgene);Acc:831328]
Os02g0204400		Similar to (6-4)DNA photolyase	AT3G15620	UVR3	DNA photolyase family protein [Source:NCBI gene (formerly Entrezgene);Acc:820804]
Os02g0584700		Heavy metal transport/detoxification protein domain containing protein	AT3G20180	AT3G20180	Copper transport protein family [Source:NCBI gene (formerly Entrezgene);Acc:821562]
Os03g0190400		Hypothetical gene
Os03g0226400	OsMTP8.1	Manganese transporter, Cation diffusion facilitator (CDF) family member, Mn toleranc	AT3G58060	AT3G58060	Cation efflux family protein [Source:NCBI gene (formerly Entrezgene);Acc:824975]
Os03g0253600		Conserved hypothetical protein	AT2G41610	AT2G41610	transmembrane protein [Source:NCBI gene (formerly Entrezgene);Acc:818759]
Os03g0310800		Similar to Hypersensitive reaction associated Ca2+-binding protein	AT5G49480	CP1	Ca2+-binding protein 1 [Source:NCBI gene (formerly Entrezgene);Acc:835008]
Os03g0399900		Mannose-binding lectin domain containing protein
Os03g0603600		PLC-like phosphodiesterase, TIM beta/alpha-barrel domain domain containing protein	AT5G08030	GDPD6	PLC-like phosphodiesterases superfamily protein [Source:NCBI gene (formerly Entrezgene);Acc:830697]
Os03g0751100	OPT	Iron-deficiency-regulated oligopeptide transporter, Iron homeostasi	AT4G16370	OPT3	oligopeptide transporter [Source:NCBI gene (formerly Entrezgene);Acc:827332]
Os03g0843800	OsHOL1	Methyl chloride transferase	AT2G43940	HOL3	S-adenosyl-L-methionine-dependent methyltransferases superfamily protein [Source:NCBI gene (formerly Entrezgene);Acc:818998]
Os03g0851700	Xbos251	Similar to TGB12K interacting protein 3	AT4G35450	AKR2	ankyrin repeat-containing protein 2 [Source:NCBI gene (formerly Entrezgene);Acc:829697]
Os04g0387900		Similar to AT.I.24-6 protein (Fragment)	AT3G27030	AT3G27030	transmembrane protein [Source:NCBI gene (formerly Entrezgene);Acc:822321]
Os04g0406600		Prephenate dehydratase domain containing protein	AT1G08250	ADT6	arogenate dehydratase 6 [Source:NCBI gene (formerly Entrezgene);Acc:837345]
Os04g0605300	OsIRL1	Leucine-rich repeat, typical subtype containing protein	AT2G19330	PIRL6	plant intracellular ras group-related LRR 6 [Source:NCBI gene (formerly Entrezgene);Acc:816450]
Os04g0612301		Hypothetical protein
Os04g0650750		Hypothetical protein
Os04g0652400	SULTR3	Ortholog of the sulfate transporter family group 3 , Grain metabolis	AT1G23090	AST91	sulfate transporter 91 [Source:NCBI gene (formerly Entrezgene);Acc:838917]
Os04g0662700		Similar to GTP cyclohydrolase 1 isoform TaA	AT3G07270	AT3G07270	GTP cyclohydrolase I [Source:NCBI gene (formerly Entrezgene);Acc:819915]
Os05g0105000		Similar to Methionine S-methyltransferase (EC 2.1.1.12) (AdoMet:Met S- methyltransferase) (Hv-MMT1)	AT5G49810	MMT	methionine S-methyltransferase [Source:NCBI gene (formerly Entrezgene);Acc:835044]
Os05g0137100		Similar to MDR-like ABC transporter	AT2G47000	ABCB4	ATP binding cassette subfamily B4 [Source:NCBI gene (formerly Entrezgene);Acc:819314]
Os05g0143300		Conserved hypothetical protein	AT4G02920	AT4G02920
Os05g0278500	OsAT5	Transferase family protein	AT3G62160	AT3G62160	HXXXD-type acyl-transferase family protein [Source:NCBI gene (formerly Entrezgene);Acc:825389]
Os05g0388600		Protein of unknown function DUF3411 domain containing protein	AT5G12470	AT5G12470	UvrABC system C protein, putative (DUF3411) [Source:NCBI gene (formerly Entrezgene);Acc:831122]
Os05g0503300		Similar to Sulfite reductase (Fragment)	AT5G04590	SIR	sulfite reductase [Source:NCBI gene (formerly Entrezgene);Acc:830336]
Os05g0574400		Similar to Malate dehydrogenase	AT1G53240	mMDH1	Lactate/malate dehydrogenase family protein [Source:NCBI gene (formerly Entrezgene);Acc:841757]
Os06g0125800	OsBBI1	Zinc finger, RING/FYVE/PHD-type domain containing protein	AT3G63530	BB	RING/U-box superfamily protein [Source:NCBI gene (formerly Entrezgene);Acc:825528]
Os06g0136600	OsEno5	Similar to Enolase 1 (EC 4.2.1.11) (2-phosphoglycerate dehydratase 1) (2-phospho- D-glycerate hydro-lyase 1)	AT2G36530	LOS2	Enolase [Source:NCBI gene (formerly Entrezgene);Acc:818226]
Os06g0179000		Glycoside hydrolase family 79, N-terminal protein	AT5G34940	GUS3	glucuronidase 3 [Source:NCBI gene (formerly Entrezgene);Acc:833437]
Os06g0278000		Glucoamylase, putatuve domain containing protein	AT3G13510	AT3G13510	carboxyl-terminal peptidase, putative (DUF239) [Source:NCBI gene (formerly Entrezgene);Acc:820553]
Os06g0306300	prx78	Haem peroxidase domain containing protein	AT1G05260	RCI3	Peroxidase superfamily protein [Source:NCBI gene (formerly Entrezgene);Acc:837028]
Os06g0538400		Conserved hypothetical protein
Os06g0687600	CDC2	Protein of unknown function DUF579, plant family protein	AT5G67210	IRX15-L	IRREGULAR XYLEM protein (DUF579) [Source:NCBI gene (formerly Entrezgene);Acc:836856]
Os07g0108350		Hypothetical conserved gene
Os07g0175300		Conserved hypothetical protein	AT3G22550	AT3G22550	NAD(P)H-quinone oxidoreductase subunit, putative (DUF581) [Source:NCBI gene (formerly Entrezgene);Acc:821826]
Os07g0503900	UGT	UDP-glucuronosyl/UDP-glucosyltransferase family protein	AT1G07240	UGT71C5	UDP-glucosyl transferase 71C5 [Source:NCBI gene (formerly Entrezgene);Acc:837235]
Os07g0619400		EF-Hand type domain containing protein
Os07g0663700	OsSDR110C-MI3	Similar to Oxidoreductase, short chain dehydrogenase/reductase family protein, expressed	AT4G03140	AT4G03140	NAD(P)-binding Rossmann-fold superfamily protein [Source:NCBI gene (formerly Entrezgene);Acc:828065]
Os08g0101700		Similar to Cytochrome b561 (Fragment)	AT4G25570	ACYB-2	Cytochrome b561/ferric reductase transmembrane protein family [Source:NCBI gene (formerly Entrezgene);Acc:828662]
Os08g0158200		FAD linked oxidase, N-terminal domain containing protein	AT5G44400	AT5G44400	FAD-binding Berberine family protein [Source:NCBI gene (formerly Entrezgene);Acc:834466]
Os08g0452900	OsDjC62	Similar to Chaperone protein dnaJ
Os08g0485900		Haloacid dehalogenase-like hydrolase domain containing protein	AT4G39970	AT4G39970	Haloacid dehalogenase-like hydrolase (HAD) superfamily protein [Source:NCBI gene (formerly Entrezgene);Acc:830158]
Os09g0339000		Protein kinase, core domain containing protein	AT5G10530	AT5G10530	Concanavalin A-like lectin protein kinase family protein [Source:NCBI gene (formerly Entrezgene);Acc:830918]
Os09g0460500		Lipase, GDXG, active site domain containing protein	AT1G19190	AT1G19190	alpha/beta-Hydrolases superfamily protein [Source:NCBI gene (formerly Entrezgene);Acc:838502]
Os09g0524800	OsBAG1	Apoptosis regulator Bcl-2 protein, BAG domain containing protein	AT5G52060	BAG1	BCL-2-associated athano 1 [Source:NCBI gene (formerly Entrezgene);Acc:835281]
Os09g0560600		Protein of unknown function DUF284, transmembrane eukaryotic family protein	AT1G79450	ALIS5	ALA-interacting subunit 5 [Source:NCBI gene (formerly Entrezgene);Acc:844283]
Os10g0196100		Similar to Cytochrome P450 98A1	AT2G40890	CYP98A3	cytochrome P450, family 98, subfamily A, polypeptide 3 [Source:NCBI gene (formerly Entrezgene);Acc:818686]
Os10g0320100	OsF3'H	Similar to Flavonoid 3'-monooxygenase (EC 1.14.13.21) (Flavonoid 3'-hydroxylase) (Cytochrome P450 75B2)	AT5G07990	TT7	Cytochrome P450 superfamily protein [Source:NCBI gene (formerly Entrezgene);Acc:830693]
Os10g0491450		Conserved hypothetical protein
Os10g0503200		Similar to Dihydrofolate synthetase /folylpolyglutamate synthetase	AT5G05980	DFB	DHFS-FPGS homolog B [Source:NCBI gene (formerly Entrezgene);Acc:830484]
Os10g0503300		Similar to 10-deacetylbaccatin III 10-O-acetyltransferase
Os10g0525400	OsGSTU15	Similar to Glutathione S-transferase GSTU31 (Fragment)	AT1G10370	ERD9	Glutathione S-transferase family protein [Source:NCBI gene (formerly Entrezgene);Acc:837576]
Os10g0528200	GST	Similar to Glutathione S-transferase TSI-1 (EC 2.5.1.18) (Glutathione S- transferase 1)	AT1G10360	GSTU18	glutathione S-transferase TAU 18 [Source:NCBI gene (formerly Entrezgene);Acc:837575]
Os11g0702400		Zinc finger, C2H2-type domain containing protein	AT3G46080	AT3G46080	C2H2-type zinc finger family protein [Source:NCBI gene (formerly Entrezgene);Acc:823751]
Os12g0100500		Alpha/beta hydrolase family protein	AT2G39420	AT2G39420	alpha/beta-Hydrolases superfamily protein [Source:NCBI gene (formerly Entrezgene);Acc:818527]
Os12g0126000		Multi antimicrobial extrusion protein MatE family protein	AT1G33110	AT1G33110	MATE efflux family protein [Source:NCBI gene (formerly Entrezgene);Acc:840207]
Os12g0208900	OsZHD3	Similar to ZF-HD protein dimerisation region containing protein, expressed	AT2G02540	HB21	homeobox protein 21 [Source:NCBI gene (formerly Entrezgene);Acc:814784]
Os12g0291066		Hypothetical gene
Os12g0292400	RBCS	Similar to Petunia ribulose 1,5-bisphosphate carboxylase small subunit mRNA (clone pSSU 51), partial cds. (Fragment)	AT1G67090	RBCS1A	ribulose bisphosphate carboxylase small chain 1A [Source:NCBI gene (formerly Entrezgene);Acc:843029]
Os12g0484600		Nodule-specific protein-like	AT2G39210	AT2G39210	Major facilitator superfamily protein [Source:NCBI gene (formerly Entrezgene);Acc:818506]
Os12g0529900		Conserved hypothetical protein
Os01g0115700		Similar to Receptor-like kinase	AT5G38260	AT5G38260	Protein kinase superfamily protein [Source:NCBI gene (formerly Entrezgene);Acc:833808]
Os01g0141000	AP2/EREBP129	AP2/ERF and B3 domain-containing protein, Salt stress respons	AT1G13260	RAV1	related to ABI3/VP1 1 [Source:NCBI gene (formerly Entrezgene);Acc:837886]
Os01g0205300		Similar to rho termination factor, N-terminal domain containing protein
Os01g0209800	OsCAT1	Similar to Cationic amino acid transporter (Fragment)	AT2G34960	CAT5	cationic amino acid transporter 5 [Source:NCBI gene (formerly Entrezgene);Acc:818060]
Os01g0710700		Lipase, class 3 family protein	AT2G42690	AT2G42690	alpha/beta-Hydrolases superfamily protein [Source:NCBI gene (formerly Entrezgene);Acc:818869]
Os01g0713200	Gns10	Similar to Beta-glucanase	AT3G57260	BGL2	beta-1,3-glucanase 2 [Source:NCBI gene (formerly Entrezgene);Acc:824893]
Os01g0730800		Mpv17/PMP22 family protein	AT2G42770	AT2G42770	Peroxisomal membrane 22 kDa (Mpv17/PMP22) family protein [Source:NCBI gene (formerly Entrezgene);Acc:818877]
Os01g0805300	PsbP	Mog1/PsbP, alpha/beta/alpha sandwich domain containing protein	AT3G56650	PPD6	thylakoid lumenal protein (Mog1/PsbP/DUF1795-like photosystem II reaction center PsbP family protein) [Source:NCBI gene (formerly Entrezgene);Acc:824832]
Os01g0847700	AKR2	Aldo-keto reductase, Detoxification of reactive aldehydes, Abiotic stress toleranc	AT2G37790	AKR4C10	NAD(P)-linked oxidoreductase superfamily protein [Source:NCBI gene (formerly Entrezgene);Acc:818356]
Os01g0855200		Tetratricopeptide-like helical domain containing protein	AT2G29670	AT2G29670	Tetratricopeptide repeat (TPR)-like superfamily protein [Source:NCBI gene (formerly Entrezgene);Acc:817517]
Os01g0866400	FR	Similar to Fructose-1,6-bisphosphatase (EC 3.1.3.11) (Fragment)	AT1G43670	FBP	Inositol monophosphatase family protein [Source:NCBI gene (formerly Entrezgene);Acc:840953]
Os01g0870500		Similar to S-domain class receptor-like kinase3	AT2G19130	AT2G19130	S-locus lectin protein kinase family protein [Source:NCBI gene (formerly Entrezgene);Acc:816430]
Os02g0107900		Similar to ABC transporter family, cholesterol/phospholipid flippase	AT5G61700	ABCA12	ABC2 homolog 16 [Source:NCBI gene (formerly Entrezgene);Acc:836292]
Os02g0114900	OsWD40-34	Non-protein coding transcript
Os02g0120600	OsUBC13	Similar to Ubiquitin-conjugating enzyme E2-17 kDa 9 (EC 6.3.2.19) (Ubiquitin- protein ligase 9) (Ubiquitin carrier protein 9) (UBCAT4B)	AT1G64230	UBC28	ubiquitin-conjugating enzyme 28 [Source:NCBI gene (formerly Entrezgene);Acc:842728]
Os02g0221900	Os1900	Cytochrome P450 family member, Homolog of Arabidopsis MORE AXILLARY GROWTH 1 (MAX1	AT2G26170	CYP711A1	cytochrome P450, family 711, subfamily A, polypeptide 1 [Source:NCBI gene (formerly Entrezgene);Acc:817157]
Os02g0543000	OsAsr1	Abscisic stress ripening protein 1
Os02g0647900	OsALDH3E2	Similar to Fatty aldehyde dehydrogenase 1	AT4G36250	ALDH3F1	aldehyde dehydrogenase 3F1 [Source:NCBI gene (formerly Entrezgene);Acc:829782]
Os02g0687900	OsSCP9	Peptidase S10, serine carboxypeptidase family protein	AT5G09640	SCPL19	serine carboxypeptidase-like 19 [Source:NCBI gene (formerly Entrezgene);Acc:830823]
Os02g0704900		Similar to Inorganic pyrophosphatase-like protein	AT1G01050	PPa1	pyrophosphorylase 1 [Source:NCBI gene (formerly Entrezgene);Acc:839579]
Os02g0709000		Exonuclease domain containing protein	AT3G27970	AT3G27970	Exonuclease family protein [Source:NCBI gene (formerly Entrezgene);Acc:822421]
Os02g0738300		Conserved hypothetical protein
Os03g0130100		Similar to Acyl-activating enzyme 11	AT1G65890	AAE12	acyl activating enzyme 12 [Source:NCBI gene (formerly Entrezgene);Acc:842901]
Os03g0137600		Conserved hypothetical protein	AT2G36885	AT2G36885	translation initiation factor [Source:NCBI gene (formerly Entrezgene);Acc:818261]
Os03g0140700		Tetratricopeptide-like helical domain containing protein	AT4G17940	AT4G17940	Tetratricopeptide repeat (TPR)-like superfamily protein [Source:NCBI gene (formerly Entrezgene);Acc:827519]
Os03g0196600		Similar to satase isoform II	AT1G55920	SERAT2;1	serine acetyltransferase 2;1 [Source:NCBI gene (formerly Entrezgene);Acc:842043]
Os03g0221700		Serine/threonine protein kinase-related domain containing protein	AT2G19130	AT2G19130	S-locus lectin protein kinase family protein [Source:NCBI gene (formerly Entrezgene);Acc:816430]
Os03g0232600	ELF1	U-Box E3 ubiquitin ligase, Regulation of brassinosteroid-mediated growt	AT3G49810	AT3G49810	ARM repeat superfamily protein [Source:NCBI gene (formerly Entrezgene);Acc:824143]
Os03g0270500		Protein of unknown function DUF668 family protein	AT3G23160	AT3G23160	plant/protein (DUF668) [Source:NCBI gene (formerly Entrezgene);Acc:821892]
Os03g0310600		Protein of unknown function DUF247, plant family protein	AT3G50150	AT3G50150	transmembrane protein, putative (DUF247) [Source:NCBI gene (formerly Entrezgene);Acc:824177]
Os03g0399800		Mannose-binding lectin domain containing protein	AT1G19715	AT1G19715	Mannose-binding lectin superfamily protein [Source:NCBI gene (formerly Entrezgene);Acc:838560]
Os03g0400200		Plant disease resistance response protein domain containing protein	AT5G42500	AT5G42500	Disease resistance-responsive (dirigent-like protein) family protein [Source:NCBI gene (formerly Entrezgene);Acc:834257]
Os03g0413100	OsACR7	Similar to ACR4	AT1G69040	ACR4	ACT domain repeat 4 [Source:NCBI gene (formerly Entrezgene);Acc:843236]
Os03g0667100	OsNPR3	Similar to NPR1-like protein	AT5G45110	NPR3	NPR1-like protein 3 [Source:NCBI gene (formerly Entrezgene);Acc:834545]
Os03g0682100	OsMFS1	Similar to nitrate and chloride transporter	AT2G28120	AT2G28120	Major facilitator superfamily protein [Source:NCBI gene (formerly Entrezgene);Acc:817358]
Os03g0835150		Conserved hypothetical protein
Os03g0850400		Similar to Aspartokinase	AT5G13280	AK-LYS1	aspartate kinase 1 [Source:NCBI gene (formerly Entrezgene);Acc:831169]
Os04g0119000		Similar to H0716A07.5 protein
Os04g0179100	OsSDR110C-MS2	Similar to OSIGBa0109M01.2 protein	AT1G52340	ABA2	NAD(P)-binding Rossmann-fold superfamily protein [Source:NCBI gene (formerly Entrezgene);Acc:841665]
Os04g0179200	OsMAS	Similar to Stem secoisolariciresinol dehydrogenase (Fragment)	AT2G47140	SDR5	NAD(P)-binding Rossmann-fold superfamily protein [Source:NCBI gene (formerly Entrezgene);Acc:819327]
Os04g0229100	OsCAD6	Similar to Sinapyl alcohol dehydrogenase	AT4G39330	CAD9	cinnamyl alcohol dehydrogenase 9 [Source:NCBI gene (formerly Entrezgene);Acc:830088]
Os04g0364800		Barwin-related endoglucanase domain containing protein
Os04g0416700		Harpin-induced 1 domain containing protein	AT3G44220	AT3G44220	Late embryosis abundant (LEA) hydroxyproline-rich glycoprotein family [Source:NCBI gene (formerly Entrezgene);Acc:823546]
Os04g0442300	OSRR1	A-type response regulator, Cytokinin signalin	AT1G59940	ARR3	response regulator 3 [Source:NCBI gene (formerly Entrezgene);Acc:842288]
Os04g0462300		Conserved hypothetical protein	AT3G25805	AT3G25805	transmembrane protein [Source:NCBI gene (formerly Entrezgene);Acc:822172]
Os04g0516600		Pyridoxal phosphate-dependent transferase, major region, subdomain 1 domain containing protein	AT1G08630	THA1	threonine aldolase 1 [Source:NCBI gene (formerly Entrezgene);Acc:837385]
Os04g0569300	OsRhmbd11	Similar to Membrane protein	AT1G12750	RBL6	RHOMBOID-like protein 6 [Source:NCBI gene (formerly Entrezgene);Acc:837831]
Os04g0638700		Conserved hypothetical protein
Os05g0103300		Similar to AT.I.24-5 protein (Fragment)	AT5G08391	AT5G08391	transmembrane protein, putative (DUF 3339) [Source:NCBI gene (formerly Entrezgene);Acc:6241429]
Os05g0409500	OsUMAMIT9	Similar to MtN21 protein	AT5G07050	UMAMIT9	nodulin MtN21 /EamA-like transporter family protein [Source:NCBI gene (formerly Entrezgene);Acc:830596]
Os05g0455400	OsbHLH058	Similar to DNA binding protein	AT5G54680	ILR3	basic helix-loop-helix (bHLH) DNA-binding superfamily protein [Source:NCBI gene (formerly Entrezgene);Acc:835557]
Os05g0496100		Translation initiation factor eIF3 subunit domain containing protein	AT1G66070	AT1G66070	Translation initiation factor eIF3 subunit [Source:NCBI gene (formerly Entrezgene);Acc:842921]
Os05g0516100		Conserved hypothetical protein
Os05g0546300		Hypothetical protein
Os06g0102100	CYP93G2	Cytochrome P450 93G2 protein (CYP93G2), flavanone 2-hydroxylase (F2H), C-glycosylflavone biosynthesi	AT5G06900	CYP93D1	cytochrome P450, family 93, subfamily D, polypeptide 1 [Source:NCBI gene (formerly Entrezgene);Acc:830580]
Os06g0107700	OsLFNR2	Leaf-type ferredoxin-NADP+-oxidoreductase, Regulation of electron partitioning in the chloroplas	AT1G20020	FNR2	ferredoxin-NADP[+]-oxidoreductase 2 [Source:NCBI gene (formerly Entrezgene);Acc:838591]
Os06g0108900	BEL1	Similar to H0613A10.3 protein	AT5G41410	BEL1	POX (plant homeobox) family protein [Source:NCBI gene (formerly Entrezgene);Acc:834143]
Os06g0109200		Protein of unknown function DUF6, transmembrane domain containing protein	AT3G30340	UMAMIT32	nodulin MtN21 /EamA-like transporter family protein [Source:NCBI gene (formerly Entrezgene);Acc:822735]
Os06g0125500	OsGT1	Similar to Oligopeptide transporter 9	AT4G10770	OPT7	oligopeptide transporter 7 [Source:NCBI gene (formerly Entrezgene);Acc:826672]
Os06g0141200	OsZFP1	Similar to RNA-binding protein EWS	AT3G15680	AT3G15680	Ran BP2/NZF zinc finger-like superfamily protein [Source:NCBI gene (formerly Entrezgene);Acc:820811]
Os06g0215900	OsOPR4	Similar to Oxo-phytodienoic acid reductase	AT1G76690	OPR2	12-oxophytodienoate reductase 2 [Source:NCBI gene (formerly Entrezgene);Acc:844002]
Os06g0569500	KO4	Ent-kaurene oxidase, Diterpenoid phytoalexin biosynthesi	AT5G25900	GA3	GA requiring 3 [Source:NCBI gene (formerly Entrezgene);Acc:832659]
Os06g0591400		Conserved hypothetical protein
Os06g0671600	OsSAUR26	Beta tubulin, autoregulation binding site domain containing protein
Os07g0243150		Hypothetical conserved gene
Os07g0575500		Similar to beta-hexosaminidase	AT1G05590	HEXO2	beta-hexosaminidase 2 [Source:NCBI gene (formerly Entrezgene);Acc:837064]
Os07g0605400		Similar to EGG APPARATUS-1 protein (ZmEA1)
Os07g0605800		Similar to STF-1 (Fragment)	AT3G45070	AT3G45070	P-loop containing nucleoside triphosphate hydrolases superfamily protein [Source:NCBI gene (formerly Entrezgene);Acc:823642]
Os07g0671000		Similar to FPF1	AT4G31380	FLP1	flowering-promoting factor-like protein [Source:NCBI gene (formerly Entrezgene);Acc:28720195]
Os07g0674100	OsUXS6	Hypothetical conserved gene	AT3G62830	AUD1	NAD(P)-binding Rossmann-fold superfamily protein [Source:NCBI gene (formerly Entrezgene);Acc:825458]
Os07g0685500		Alpha/beta hydrolase family protein	AT5G17780	AT5G17780	alpha/beta-Hydrolases superfamily protein [Source:NCBI gene (formerly Entrezgene);Acc:831646]
Os08g0137400	OsUCL23	Cupredoxin domain containing protein	AT2G32300	UCC1	uclacyanin 1 [Source:NCBI gene (formerly Entrezgene);Acc:817791]
Os08g0425000		Similar to mRNA, clone: RTFL01-05-M08	AT1G70160	AT1G70160	zinc finger MYND domain protein [Source:NCBI gene (formerly Entrezgene);Acc:843352]
Os08g0470700	OsalphaCA7	Similar to carbonic anhydrase	AT1G08065	ACA5	alpha carbonic anhydrase 5 [Source:NCBI gene (formerly Entrezgene);Acc:837324]
Os09g0345300		Similar to Receptor-like serine/threonine kinase	AT1G07650	AT1G07650	Leucine-rich repeat transmembrane protein kinase [Source:NCBI gene (formerly Entrezgene);Acc:837278]
Os10g0419600	OsCHL	Chlorophyllase family protein	AT5G43860	CLH2	chlorophyllase 2 [Source:NCBI gene (formerly Entrezgene);Acc:834408]
Os11g0103000		Pentatricopeptide repeat domain containing protein	AT3G09650	HCF152	Tetratricopeptide repeat (TPR)-like superfamily protein [Source:NCBI gene (formerly Entrezgene);Acc:820122]
Os11g0145200	OsUGT75E1	UDP-glucuronosyl/UDP-glucosyltransferase family protein	AT4G15550	IAGLU	indole-3-acetate beta-D-glucosyltransferase [Source:NCBI gene (formerly Entrezgene);Acc:827229]
Os11g0153400		Similar to Rac GTPase activating protein 3 (Fragment)	AT5G22400	AT5G22400	Rho GTPase activating protein with PAK-box/P21-Rho-binding domain-containing protein [Source:NCBI gene (formerly Entrezgene);Acc:832301]
Os11g0180900		Myb transcription factor domain containing protein	AT4G38620	MYB4	myb domain protein 4 [Source:NCBI gene (formerly Entrezgene);Acc:830018]
Os11g0210600	Adh3	Similar to Alcohol dehydrogenase (Fragment)	AT1G77120	ADH1	alcohol dehydrogenase 1 [Source:NCBI gene (formerly Entrezgene);Acc:844047]
Os11g0298000	OsATL8	Similar to amino acid transporter	AT5G16740	AT5G16740	Transmembrane amino acid transporter family protein [Source:NCBI gene (formerly Entrezgene);Acc:831537]
Os12g0199050		Hypothetical protein
Os12g0199500	OsCOMTL1	Similar to N-methyltransferase	AT5G54160	OMT1	O-methyltransferase 1 [Source:NCBI gene (formerly Entrezgene);Acc:835504]
Os12g0210400		Protein kinase, core domain containing protein	AT1G79620	AT1G79620	Leucine-rich repeat protein kinase family protein [Source:NCBI gene (formerly Entrezgene);Acc:844301]
Os12g0292301		Hypothetical gene
Os12g0583300		Peptidase aspartic, catalytic domain containing protein	AT2G03200	AT2G03200	Eukaryotic aspartyl protease family protein [Source:NCBI gene (formerly Entrezgene);Acc:814849]
Os12g0611300	OspPLAIIIzeta	Similar to Patatin-like phospholipase family protein, expressed	AT4G29800	PLP8	PATATIN-like protein 8 [Source:NCBI gene (formerly Entrezgene);Acc:829102]
Os12g0620100		Zinc finger, RING-type domain containing protein	AT3G18930	AT3G18930	RING/U-box superfamily protein [Source:NCBI gene (formerly Entrezgene);Acc:821425]
Os01g0115725		Hypothetical protein
Os01g0196300	DPF	Basic helix-loop-helix (bHLH) transcription factor, Diterpenoid phytoalexin factor, Biosynthesis of diterpenoid phytoalexins, Stress respons	AT5G56960	AT5G56960	basic helix-loop-helix (bHLH) DNA-binding family protein [Source:NCBI gene (formerly Entrezgene);Acc:835798]
Os01g0279400	OsZIFL2	Major facilitator superfamily antiporter	AT3G43790	ZIFL2	zinc induced facilitator-like 2 [Source:NCBI gene (formerly Entrezgene);Acc:823490]
Os01g0296166		Hypothetical protein
Os01g0588900	LOG1	Cytokinin-activating enzyme, Bioactive cytokinin synthesi	AT3G53450	LOG4	Putative lysine decarboxylase family protein [Source:NCBI gene (formerly Entrezgene);Acc:824513]
Os01g0666000		Similar to Lipid phosphate phosphatase 2 (EC 3.1.3.-) (AtLPP2) (Phosphatidic acid phosphatase 2) (AtPAP2) (Prenyl diphosphate phosphatase)	AT3G02600	LPP3	lipid phosphate phosphatase 3 [Source:NCBI gene (formerly Entrezgene);Acc:821299]
Os01g0687300		Conserved hypothetical protein
Os01g0719600		Heavy metal transport/detoxification protein domain containing protein	AT3G24450	AT3G24450	Heavy metal transport/detoxification superfamily protein [Source:NCBI gene (formerly Entrezgene);Acc:822035]
Os01g0747400		Protein kinase, core domain containing protein	AT5G58950	AT5G58950	Protein kinase superfamily protein [Source:NCBI gene (formerly Entrezgene);Acc:836012]
Os01g0865400		UDP-glucuronosyl/UDP-glucosyltransferase family protein	AT5G49690	AT5G49690	UDP-Glycosyltransferase superfamily protein [Source:NCBI gene (formerly Entrezgene);Acc:835032]
Os01g0873200		Similar to Amidophosphoribosyltransferase, chloroplast precursor (EC 2.4.2.14) (Glutamine phosphoribosylpyrophosphate amidotransferase) (ATASE) (GPAT) (Fragment)
Os01g0878800		Similar to 4,5-DOPA dioxygenase extradiol	AT4G15093	LigB	catalytic LigB subunit of aromatic ring-opening dioxygenase family [Source:NCBI gene (formerly Entrezgene);Acc:827174]
Os01g0940100	OsHXK3	Similar to Hexokinase	AT1G50460	HKL1	hexokinase-like 1 [Source:NCBI gene (formerly Entrezgene);Acc:841468]
Os01g0963000	prx22	Similar to Peroxidase BP 1 precursor	AT1G71695	AT1G71695	Peroxidase superfamily protein [Source:NCBI gene (formerly Entrezgene);Acc:843498]
Os02g0192700	Pre	Similar to Thioredoxin peroxidase	AT3G52960	AT3G52960	Thioredoxin superfamily protein [Source:NCBI gene (formerly Entrezgene);Acc:824462]
Os02g0198700	OsSub12	Similar to Subtilisin-like protease	AT2G04160	AIR3	Subtilisin-like serine endopeptidase family protein [Source:NCBI gene (formerly Entrezgene);Acc:814953]
Os02g0211000	OsABCA1	Conserved hypothetical protein
Os02g0220400	CGA1	GATA transcription factor, Chloroplast development, Plant architectur	AT4G26150	CGA1	cytokinin-responsive gata factor 1 [Source:NCBI gene (formerly Entrezgene);Acc:828721]
Os02g0275200		Xyloglucan fucosyltransferase family protein	AT2G03220	FT1	fucosyltransferase 1 [Source:NCBI gene (formerly Entrezgene);Acc:814851]
Os02g0280500	OsGLYI2	Similar to Glyoxalase I	AT1G67280	AT1G67280	Glyoxalase/Bleomycin resistance protein/Dioxygenase superfamily protein [Source:NCBI gene (formerly Entrezgene);Acc:843048]
Os02g0318600	OsPDR4	Similar to PDR-like ABC transporter	AT2G36380	ABCG34	pleiotropic drug resistance 6 [Source:NCBI gene (formerly Entrezgene);Acc:818211]
Os02g0569900	OsCYP76M7	Cytochrome P450 family protein	AT2G45550	CYP76C4	cytochrome P450, family 76, subfamily C, polypeptide 4 [Source:NCBI gene (formerly Entrezgene);Acc:819163]
Os02g0570700	Oscyp71Z7	Cytochrome P450 family protein	AT5G25140	CYP71B13	cytochrome P450, family 71, subfamily B, polypeptide 13 [Source:NCBI gene (formerly Entrezgene);Acc:832585]
Os02g0575700	IIP3	Similar to OSIGBa0097P08.1 protein	AT5G64550	AT5G64550	loricrin-like protein [Source:NCBI gene (formerly Entrezgene);Acc:836576]
Os02g0589000		Lecithin:cholesterol acyltransferase family protein	AT1G27480	AT1G27480	alpha/beta-Hydrolases superfamily protein [Source:NCBI gene (formerly Entrezgene);Acc:839639]
Os02g0613900		Similar to Adenine phosphoribosyltransferase 2 (EC 2.4.2.7) (APRT)	AT1G80050	APT2	adenine phosphoribosyl transferase 2 [Source:NCBI gene (formerly Entrezgene);Acc:844345]
Os02g0617600		Protein phosphatase 2A, regulatory subunit PR55 domain containing protein	AT1G17720	ATB BETA	Protein phosphatase 2A, regulatory subunit PR55 [Source:NCBI gene (formerly Entrezgene);Acc:838348]
Os02g0634700	OsSCP8	Similar to Serine carboxypeptidase II-like protein	AT5G23210	SCPL34	serine carboxypeptidase-like 34 [Source:NCBI gene (formerly Entrezgene);Acc:832385]
Os02g0673500		Basic helix-loop-helix dimerisation region bHLH domain containing protein	AT2G27230	LHW	transcription factor-like protein [Source:NCBI gene (formerly Entrezgene);Acc:817265]
Os02g0681632	OsRLCK83	Peptidoglycan-binding Lysin subgroup domain containing protein	AT2G17120	LYM2	lysm domain GPI-anchored protein 2 [Source:NCBI gene (formerly Entrezgene);Acc:816217]
Os02g0705100		Alpha/beta hydrolase fold-1 domain containing protein	AT4G36530	AT4G36530	alpha/beta-Hydrolases superfamily protein [Source:NCBI gene (formerly Entrezgene);Acc:829805]
Os02g0728401		Hypothetical gene
Os02g0738100		Conserved hypothetical protein
Os02g0749800		Mitochodrial transcription termination factor-related family protein	AT5G07900	AT5G07900	Mitochondrial transcription termination factor family protein [Source:NCBI gene (formerly Entrezgene);Acc:830684]
Os02g0760200		Conserved hypothetical protein	AT4G24610	AT4G24610	pesticidal crystal cry8Ba protein [Source:NCBI gene (formerly Entrezgene);Acc:828563]
Os02g0764500		Similar to Lhca5 protein	AT1G45474	Lhca5	photosystem I light harvesting complex protein 5 [Source:NCBI gene (formerly Entrezgene);Acc:841099]
Os03g0101700	Snf2P	Similar to SNF2P	AT2G44980	ASG3	SNF2 domain-containing protein / helicase domain-containing protein [Source:NCBI gene (formerly Entrezgene);Acc:819106]
Os03g0138700		TGF-beta receptor, type I/II extracellular region family protein	AT5G46050	PTR3	peptide transporter 3 [Source:NCBI gene (formerly Entrezgene);Acc:834646]
Os03g0195500	OsSultr2	Similar to Sulfate permease (Fragment)	AT1G77990	AST56	STAS domain / Sulfate transporter family [Source:NCBI gene (formerly Entrezgene);Acc:844134]
Os03g0232800		Similar to Lecithin:cholesterol acyltransferase family protein, expressed	AT1G27480	AT1G27480	alpha/beta-Hydrolases superfamily protein [Source:NCBI gene (formerly Entrezgene);Acc:839639]
Os03g0233000		Protein of unknown function DUF607 family protein	AT2G23790	AT2G23790	calcium uniporter (DUF607) [Source:NCBI gene (formerly Entrezgene);Acc:816911]
Os03g0261100	PLA2-II	Phospholipase A2 family protein	AT2G06925	PLA2-ALPHA	Phospholipase A2 family protein [Source:NCBI gene (formerly Entrezgene);Acc:815261]
Os03g0283400		Conserved hypothetical protein	AT2G37300	ABCI16	transmembrane protein [Source:NCBI gene (formerly Entrezgene);Acc:818307]
Os03g0284500		HAD-superfamily subfamily IIA hydrolase, CECR5 protein	AT3G45740	AT3G45740	hydrolase family protein / HAD-superfamily protein [Source:NCBI gene (formerly Entrezgene);Acc:823716]
Os03g0290300	OsFAD7	Similar to W-3 fatty acid desaturase (Fragment)	AT5G05580	FAD8	fatty acid desaturase 8 [Source:NCBI gene (formerly Entrezgene);Acc:830441]
Os03g0305000		AMP-binding protein	AT3G16910	AAE7	acyl-activating enzyme 7 [Source:NCBI gene (formerly Entrezgene);Acc:820946]
Os03g0386800	OsSCP13	Peptidase S10, serine carboxypeptidase family protein	AT4G30610	BRS1	alpha/beta-Hydrolases superfamily protein [Source:NCBI gene (formerly Entrezgene);Acc:829184]
Os03g0388100		ATPase, P-type, K/Mg/Cd/Cu/Zn/Na/Ca/Na/H-transporter domain containing protein	AT4G33520	PAA1	P-type ATP-ase 1 [Source:NCBI gene (formerly Entrezgene);Acc:829490]
Os03g0388900	OsMC1	Peptidase C14, caspase catalytic domain containing protein	AT1G02170	MC1	metacaspase 1 [Source:NCBI gene (formerly Entrezgene);Acc:839561]
Os03g0413000	OSHAP3I	Similar to Potential histone-like transcription factor	AT4G14540	NF-YB3	nuclear factor Y, subunit B3 [Source:NCBI gene (formerly Entrezgene);Acc:827101]
Os03g0565200		Haloacid dehalogenase-like hydrolase domain containing protein	AT3G48420	AT3G48420	Haloacid dehalogenase-like hydrolase (HAD) superfamily protein [Source:NCBI gene (formerly Entrezgene);Acc:824000]
Os03g0597600	OsASNase1	Similar to L-asparaginase (EC 3.5.1.1) (L-asparagine amidohydrolase)	AT5G08100	ASPGA1	N-terminal nucleophile aminohydrolases (Ntn hydrolases) superfamily protein [Source:NCBI gene (formerly Entrezgene);Acc:830704]
Os03g0618366		Non-protein coding transcript
Os03g0657400	OsWRKY60	Hypothetical conserved gene	AT1G29860	WRKY71	WRKY DNA-binding protein 71 [Source:NCBI gene (formerly Entrezgene);Acc:839864]
Os03g0776100		Hypothetical conserved gene
Os04g0120100	OsSLPP1	Similar to H0716A07.11 protein	AT1G66210	AT1G66210	Subtilisin-like serine endopeptidase family protein [Source:NCBI gene (formerly Entrezgene);Acc:842936]
Os04g0178300	OsCPS4	Similar to Isoform 3 of Syn-copalyl diphosphate synthase	AT4G02780	GA1	Terpenoid cyclases/Protein prenyltransferases superfamily protein [Source:NCBI gene (formerly Entrezgene);Acc:828182]
Os04g0307466		Conserved hypothetical protein
Os04g0307500	OsWAK32	Similar to OSIGBa0113B06.2 protein
Os04g0481300		Methyltransferase type 11 domain containing protein	AT3G01660	AT3G01660	S-adenosyl-L-methionine-dependent methyltransferases superfamily protein [Source:NCBI gene (formerly Entrezgene);Acc:821098]
Os04g0488700	OsOxi1	Similar to PHY3	AT3G25250	AGC2-1	AGC (cAMP-dependent, cGMP-dependent and protein kinase C) kinase family protein [Source:NCBI gene (formerly Entrezgene);Acc:822119]
Os04g0504000	OsAPT2	Similar to Adenine phosphoribosyltransferase form 2	AT5G11160	APT5	adenine phosphoribosyltransferase 5 [Source:NCBI gene (formerly Entrezgene);Acc:830985]
Os04g0598900	OsWAK50	Similar to Wall-associated kinase-like protein	AT1G21240	WAK3	wall associated kinase 3 [Source:NCBI gene (formerly Entrezgene);Acc:838719]
Os04g0645100	FLO2	Tetratricopeptide repeat (TPR) domain containing protein, Grain size and starch qualit	AT4G28080	AT4G28080	Tetratricopeptide repeat (TPR)-like superfamily protein [Source:NCBI gene (formerly Entrezgene);Acc:828923]
Os04g0688100	prx59	Peroxidase (EC 1.11.1.7)	AT1G71695	AT1G71695	Peroxidase superfamily protein [Source:NCBI gene (formerly Entrezgene);Acc:843498]
Os05g0312600	OsCML21	EF-Hand type domain containing protein	AT4G20780	CML42	calmodulin like 42 [Source:NCBI gene (formerly Entrezgene);Acc:827826]
Os05g0348100		Similar to CRR23 ((chlororespiratory reduction 23)	AT1G70760	NdhL	inorganic carbon transport protein-like protein [Source:NCBI gene (formerly Entrezgene);Acc:843413]
Os05g0401100		Protein of unknown function DUF477 family protein	AT1G54780	TLP18.3	thylakoid lumen 18.3 kDa protein [Source:NCBI gene (formerly Entrezgene);Acc:841919]
Os05g0481100		Similar to cDNA clone:J013034D11, full insert sequence	AT1G06840	AT1G06840	Leucine-rich repeat protein kinase family protein [Source:NCBI gene (formerly Entrezgene);Acc:837196]
Os05g0500500		Heat shock protein Hsp20 domain containing protein	AT5G54660	AT5G54660	HSP20-like chaperones superfamily protein [Source:NCBI gene (formerly Entrezgene);Acc:835555]
Os06g0133200		Conserved hypothetical protein
Os06g0157500	RFT1	Florigen, Flowering time, Long-day promotio	AT1G65480	FT	PEBP (phosphatidylethanolamine-binding protein) family protein [Source:NCBI gene (formerly Entrezgene);Acc:842859]
Os06g0225300	OsSERK3	Similar to SERK1 (Fragment)	AT1G71830	SERK1	somatic embryosis receptor-like kinase 1 [Source:NCBI gene (formerly Entrezgene);Acc:843513]
Os06g0288300	OsCGT	C-glucosyltransferase, Flavone-C-glycoside synthesi	AT3G16520	UGT88A1	UDP-glucosyl transferase 88A1 [Source:NCBI gene (formerly Entrezgene);Acc:820900]
Os06g0314501		Conserved hypothetical protein
Os06g0480500		Non-protein coding transcript
Os06g0483200	OsOSC6	Similar to cycloartenol synthase	AT2G07050	CAS1	cycloartenol synthase 1 [Source:NCBI gene (formerly Entrezgene);Acc:815275]
Os06g0493100	bphi008a	Conserved hypothetical protein
Os06g0611900		Similar to Glycine decarboxylase P subunit	AT2G26080	GLDP2	glycine decarboxylase P-protein 2 [Source:NCBI gene (formerly Entrezgene);Acc:817149]
Os06g0640599		Hypothetical protein
Os06g0676700		Similar to High pI alpha-glucosidase	AT5G11720	AT5G11720	Glycosyl hydrolases family 31 protein [Source:NCBI gene (formerly Entrezgene);Acc:831044]
Os06g0709000		NAD(P)-binding domain containing protein	AT1G15710	AT1G15710	prephenate dehydrogenase family protein [Source:NCBI gene (formerly Entrezgene);Acc:838140]
Os07g0111900		Flavin-containing monooxygenase FMO family protein	AT5G61290	AT5G61290	Flavin-binding monooxygenase family protein [Source:NCBI gene (formerly Entrezgene);Acc:836250]
Os07g0122100		Protein of unknown function DUF1719, Oryza sativa family protein
Os07g0134000	OsAAP6	Amino acid permease, Transport of amino acid	AT5G49630	AAP6	amino acid permease 6 [Source:NCBI gene (formerly Entrezgene);Acc:835025]
Os07g0232800	OsZIP8	Similar to Zinc transporter protein ZIP1	AT3G12750	ZIP1	zinc transporter 1 [Source:NCBI gene (formerly Entrezgene);Acc:820457]
Os07g0540600		Gnk2-homologous domain domain containing protein	AT3G22060	AT3G22060	Receptor-like protein kinase-related family protein [Source:NCBI gene (formerly Entrezgene);Acc:821768]
Os07g0586200	OsGELP92	Similar to Esterase precursor (EC 3.1.1.-) (Early nodule-specific protein homolog) (Latex allergen Hev b 13)	AT3G26430	AT3G26430	GDSL-like Lipase/Acylhydrolase superfamily protein [Source:NCBI gene (formerly Entrezgene);Acc:822247]
Os07g0683900		Ricin B-related lectin domain containing protein	AT2G39050	EULS3	hydroxyproline-rich glycoprotein family protein [Source:NCBI gene (formerly Entrezgene);Acc:818491]
Os07g0690900		Glycosyl-phosphatidyl inositol-anchored, plant domain containing protein	AT4G16120	COBL7	COBRA-like protein-7 [Source:NCBI gene (formerly Entrezgene);Acc:827298]
Os08g0102000	OsSNAT2	Serotonin N-acetyltransferase, Melatonin synthesi	AT1G26220	AT1G26220	Acyl-CoA N-acyltransferases (NAT) superfamily protein [Source:NCBI gene (formerly Entrezgene);Acc:839163]
Os08g0162600	NP122	Rubredoxin-type Fe(Cys)4 protein family protein	AT5G17170	ENH1	rubredoxin family protein [Source:NCBI gene (formerly Entrezgene);Acc:831581]
Os08g0200500	OsRLCK247	Serine/threonine protein kinase domain containing protein	AT1G16670	AT1G16670	Protein kinase superfamily protein [Source:NCBI gene (formerly Entrezgene);Acc:838236]
Os08g0203300		Similar to SHR5-receptor-like kinase (Fragment)	AT1G56140	AT1G56140	Leucine-rich repeat transmembrane protein kinase [Source:NCBI gene (formerly Entrezgene);Acc:842066]
Os08g0360300		Calmodulin binding protein-like domain containing protein	AT1G73805	SARD1	Calmodulin binding protein-like protein [Source:NCBI gene (formerly Entrezgene);Acc:843716]
Os08g0447000		Similar to D-3-phosphoglycerate dehydrogenase	AT1G17745	PGDH	D-3-phosphoglycerate dehydrogenase [Source:NCBI gene (formerly Entrezgene);Acc:838352]
Os08g0562800		Similar to Transparent testa 12 protein	AT4G00350	AT4G00350	MATE efflux family protein [Source:NCBI gene (formerly Entrezgene);Acc:827306]
Os08g0566900		Mpv17/PMP22 family protein	AT4G14305	AT4G14305	Peroxisomal membrane 22 kDa (Mpv17/PMP22) family protein [Source:NCBI gene (formerly Entrezgene);Acc:3770487]
Os09g0248100	OsFLA11	FAS1 domain domain containing protein	AT4G12730	FLA2	FASCICLIN-like arabinogalactan 2 [Source:NCBI gene (formerly Entrezgene);Acc:826885]
Os09g0353200		Protein kinase, catalytic domain domain containing protein	AT1G51860	AT1G51860	Leucine-rich repeat protein kinase family protein [Source:NCBI gene (formerly Entrezgene);Acc:841613]
Os09g0423300		Pentatricopeptide repeat domain containing protein	AT4G30825	AT4G30825	Tetratricopeptide repeat (TPR)-like superfamily protein [Source:NCBI gene (formerly Entrezgene);Acc:829206]
Os09g0471400	OsWAK81	Similar to WAK80 - OsWAK receptor-like protein kinase	AT1G21240	WAK3	wall associated kinase 3 [Source:NCBI gene (formerly Entrezgene);Acc:838719]
Os09g0502950		Hypothetical gene
Os10g0203000		Endonuclease/exonuclease/phosphatase domain containing protein	AT5G54130	AT5G54130	Calcium-binding endonuclease/exonuclease/phosphatase family [Source:NCBI gene (formerly Entrezgene);Acc:835500]
Os10g0206500		Pollen Ole e 1 allergen/extensin domain containing protein	AT5G47635	AT5G47635	Pollen Ole e 1 allergen and extensin family protein [Source:NCBI gene (formerly Entrezgene);Acc:834814]
Os10g0320201		Hypothetical protein
Os10g0344500		Similar to cDNA clone:001-128-E01, full insert sequence	AT5G52450	AT5G52450	MATE efflux family protein [Source:NCBI gene (formerly Entrezgene);Acc:835321]
Os10g0416100	RCB4	Class III chitinase RCB4 (EC 3.2.1.14)
Os10g0430200	OsCAD3	Similar to Sinapyl alcohol dehydrogenase	AT4G37970	CAD6	cinnamyl alcohol dehydrogenase 6 [Source:NCBI gene (formerly Entrezgene);Acc:829953]
Os10g0504600	SIP24	Similar to SKIP interacting protein 24 (Fragment)	AT5G52280	AT5G52280	Myosin heavy chain-related protein [Source:NCBI gene (formerly Entrezgene);Acc:835304]
Os10g0516100	OsGDCH	H subunit of glycine decarboxylase complex (GDC), Photorespiratio	AT1G32470	AT1G32470	Single hybrid motif superfamily protein [Source:NCBI gene (formerly Entrezgene);Acc:840141]
Os10g0525800	OsGSTU31	Similar to Glutathione S-transferase GSTU31 (Fragment)	AT1G10370	ERD9	Glutathione S-transferase family protein [Source:NCBI gene (formerly Entrezgene);Acc:837576]
Os10g0531400	OsGSTU10	Glutathione S-transferase GST 30 (EC 2.5.1.18)	AT1G10370	ERD9	Glutathione S-transferase family protein [Source:NCBI gene (formerly Entrezgene);Acc:837576]
Os10g0536450		Hypothetical protein
Os10g0556200	OsbHLH113	Hypothetical conserved gene	AT4G00050	UNE10	basic helix-loop-helix (bHLH) DNA-binding superfamily protein [Source:NCBI gene (formerly Entrezgene);Acc:828175]
Os10g0568900		Similar to Catalytic/ hydrolase	AT2G38740	AT2G38740	Haloacid dehalogenase-like hydrolase (HAD) superfamily protein [Source:NCBI gene (formerly Entrezgene);Acc:818456]
Os11g0229300		Similar to NBS-LRR-like protein	AT3G07040	RPM1	NB-ARC domain-containing disease resistance protein [Source:NCBI gene (formerly Entrezgene);Acc:819889]
Os11g0489250		Similar to Cytochrome P450 family protein, expressed	AT1G74110	CYP78A10	cytochrome P450, family 78, subfamily A, polypeptide 10 [Source:NCBI gene (formerly Entrezgene);Acc:843751]
Os11g0530600	CHS*	Similar to Chalcone synthase C2 (EC 2.3.1.74) (Naringenin-chalcone synthase C2)	AT5G13930	TT4	Chalcone and stilbene synthase family protein [Source:NCBI gene (formerly Entrezgene);Acc:831241]
Os11g0676100		Similar to NB-ARC domain containing protein, expressed	AT3G50950	ZAR1	HOPZ-ACTIVATED RESISTANCE 1 [Source:NCBI gene (formerly Entrezgene);Acc:824259]
Os11g0687100		von Willebrand factor, type A domain containing protein	AT2G38970	AT2G38970	Zinc finger (C3HC4-type RING finger) family protein [Source:NCBI gene (formerly Entrezgene);Acc:818482]
Os12g0151500		Similar to Alpha-2,8-sialyltransferase 8B (EC 2.4.99.-) (ST8Sia II) (Sialyltransferase X) (STX)	AT1G08280	AT1G08280	Glycosyltransferase family 29 (sialyltransferase) family protein [Source:NCBI gene (formerly Entrezgene);Acc:837348]
Os12g0181500	OsAAP11A	Amino acid permease, Transport of amino acid	AT5G09220	AAP2	amino acid permease 2 [Source:NCBI gene (formerly Entrezgene);Acc:830781]
Os12g0199000		Similar to Jasmonate-induced protein
Os12g0257000	CBP1	Serine carboxypeptidase I precursor (EC 3.4.16.5) (Carboxypeptidase C)	AT4G12910	scpl20	serine carboxypeptidase-like 20 [Source:NCBI gene (formerly Entrezgene);Acc:826903]
Os12g0264800		Conserved hypothetical protein
Os12g0271700	OsSPS3	Similar to prenyl transferase	AT1G17050	SPS2	solanesyl diphosphate synthase 2 [Source:NCBI gene (formerly Entrezgene);Acc:838275]
Os12g0274700	RBCS	Similar to Petunia ribulose 1,5-bisphosphate carboxylase small subunit mRNA (clone pSSU 51), partial cds. (Fragment)	AT1G67090	RBCS1A	ribulose bisphosphate carboxylase small chain 1A [Source:NCBI gene (formerly Entrezgene);Acc:843029]
Os12g0291400	RbcS5	Similar to Petunia ribulose 1,5-bisphosphate carboxylase small subunit mRNA (clone pSSU 51), partial cds. (Fragment)	AT1G67090	RBCS1A	ribulose bisphosphate carboxylase small chain 1A [Source:NCBI gene (formerly Entrezgene);Acc:843029]
Os12g0291733		Hypothetical gene
[truncated: 3 more rows]

## Sheet: Salt_Susceptible-score_down
Os-Gene stable ID	Os-Gene name	Os-Gene description	At-Gene stable ID	At-Gene name	At-Gene description
[truncated: 489 more rows]

## Sheet: Drought_Susceptible-score_down
Os-Gene stable ID	Os-Gene name	Os-Gene description	At-Gene stable ID	At-Gene name	At-Gene description
[truncated: 556 more rows]
