# Supplementary material for: Meta-analysis of public RNA-sequencing data of drought and salt stresses in different phenotypes of resistant and susceptible Oryza sativa cultivars
Source: Quant Plant Biol. 2025 Sep 5;6:e27. doi: 10.1017/qpb.2025.10020 (PMC12451249; doi:10.1017/qpb.2025.10020)
Supplement: Shintani and Bono supplementary material [file S2632882825100209sup001.zip › Supplementary_TableS9.xlsx]

## Sheet: DESeq2_vs_TN2_DEG_list
Names	total	elements
DESeq2 and TN2-score	54	Os06g0246500
		Os12g0639500
		Os01g0849000
		Os12g0221400
		Os01g0225600
		Os04g0104900
		Os11g0181200
		Os03g0154000
		Os03g0195100
		Os02g0695200
		Os07g0683600
		Os08g0140300
		Os04g0179100
		Os07g0522500
		Os02g0266000
		Os04g0266900
		Os09g0325700
		Os06g0553100
		Os04g0167875
		Os03g0663500
		Os09g0298100
		Os04g0180400
		Os06g0498800
		Os11g0112400
		Os04g0661100
		Os03g0709300
		Os02g0569000
		Os12g0555200
		Os07g0663700
		Os04g0179700
		Os04g0415800
		Os03g0734300
		Os04g0178300
		Os02g0570700
		Os01g0214500
		Os07g0190000
		Os02g0649300
		Os03g0347500
		Os12g0555000
		Os11g0514500
		Os02g0824500
		Os09g0109600
		Os01g0723600
		Os04g0209200
		Os04g0179200
		Os08g0140500
		Os02g0569900
		Os12g0112000
		Os12g0555500
		Os06g0569500
		Os12g0268000
		Os01g0846300
		Os05g0465000
		Os11g0641500
DESeq2	28	Os04g0172400
		Os01g0721200
		Os08g0230800
		Os01g0879200
		Os11g0592200
		Os01g0343100
		Os02g0571100
		Os01g0581800
		Os03g0182000
		Os01g0382000
		Os06g0557700
		Os06g0569300
		Os02g0106100
		Os04g0633300
		Os01g0342750
		Os06g0289200
		Os09g0255400
		Os07g0116900
		Os04g0167900
		Os07g0664000
		Os01g0116800
		Os05g0349800
		Os01g0910800
		Os07g0684900
		Os12g0237900
		Os09g0364800
		Os05g0399400
		Os01g0822001
TN2-score	343	Os05g0119000
		Os08g0390200
		Os11g0112200
		Os04g0630300
		Os02g0136150
		Os02g0212500
		Os07g0599600
		Os08g0442900
		Os09g0425500
		Os10g0412700
		Os10g0205700
		Os07g0127700
		Os07g0480800
		Os05g0122700
		Os03g0822000
		Os01g0195066
		Os01g0740700
		Os11g0453900
		Os02g0291000
		Os08g0478000
		Os04g0347200
		Os03g0752500
		Os02g0813083
		Os11g0427800
		Os10g0447900
		Os01g0307686
		Os04g0581100
		Os04g0493400
		Os04g0521900
		Os06g0698300
		Os01g0856850
		Os01g0731100
		Os01g0658900
		Os11g0474800
		Os06g0287200
		Os07g0413800
		Os10g0569450
		Os04g0541700
		Os01g0872566
		Os12g0573600
		Os05g0360400
		Os02g0782500
		Os06g0632200
		Os01g0627400
		Os07g0627600
		Os01g0192300
		Os08g0320400
		Os07g0638100
		Os01g0237500
		Os05g0186300
		Os04g0564700
		Os01g0716500
		Os02g0139000
		Os08g0425500
		Os12g0594000
		Os12g0431300
		Os11g0133800
		Os01g0636400
		Os01g0283300
		Os07g0126100
		Os01g0571300
		Os07g0664400
		Os03g0700400
		Os02g0463401
		Os12g0174700
		Os02g0569400
		Os05g0151200
		Os01g0555100
		Os01g0511100
		Os05g0550250
		Os01g0183600
		Os08g0485400
		Os12g0575300
		Os07g0416600
		Os09g0572400
		Os04g0508500
		Os03g0146200
		Os02g0744200
		Os01g0543100
		Os09g0379600
		Os06g0539500
		Os07g0209100
		Os05g0477900
		Os10g0505900
		Os01g0155800
		Os07g0645050
		Os07g0675100
		Os03g0268600
		Os04g0552000
		Os07g0523965
		Os11g0645400
		Os01g0695700
		Os01g0124700
		Os04g0165000
		Os03g0219350
		Os05g0359966
		Os03g0793800
		Os01g0891000
		Os01g0945100
		Os08g0557800
		Os03g0103400
		Os10g0569800
		Os07g0416900
		Os07g0417200
		Os01g0128000
		Os06g0568600
		Os11g0126900
		Os01g0158400
		Os06g0106800
		Os01g0595201
		Os03g0197100
		Os02g0332450
		Os05g0246300
		Os07g0187900
		Os03g0339300
		Os02g0140400
		Os11g0240600
		Os06g0160600
		Os01g0220500
		Os05g0537400
		Os05g0170200
		Os03g0243700
		Os10g0528400
		Os11g0454000
		Os04g0416700
		Os08g0158200
		Os04g0438600
		Os01g0363300
		Os01g0642801
		Os09g0110300
		Os01g0910900
		Os08g0290700
		Os01g0522400
		Os01g0592500
		Os12g0106000
		Os01g0740600
		Os09g0272600
		Os06g0697500
		Os04g0538300
		Os02g0140500
		Os11g0591800
		Os12g0147200
		Os11g0282900
		Os04g0545600
		Os03g0439500
		Os02g0186800
		Os03g0289800
		Os01g0871150
		Os09g0396900
		Os06g0110200
		Os07g0599700
		Os12g0478200
		Os07g0599300
		Os12g0202700
		Os01g0914300
		Os10g0540200
		Os08g0349300
		Os02g0768000
		Os12g0610800
		Os02g0194700
		Os08g0412800
		Os03g0397700
		Os03g0734200
		Os01g0124650
		Os05g0368000
		Os12g0242500
		Os01g0794400
		Os11g0591000
		Os09g0425200
		Os04g0651000
		Os09g0565300
		Os06g0323100
		Os11g0454200
		Os06g0318600
		Os12g0123700
		Os07g0182100
		Os05g0115100
		Os11g0289700
		Os04g0182200
		Os04g0218400
		Os01g0583100
		Os06g0622400
		Os03g0832800
		Os09g0316000
		Os11g0687100
		Os12g0150500
		Os10g0492900
		Os03g0296200
		Os09g0272401
		Os06g0668200
		Os01g0899387
		Os06g0218300
		Os09g0242000
		Os03g0707250
		Os03g0119300
		Os07g0124100
		Os08g0465800
		Os01g0633400
		Os01g0718500
		Os12g0217800
		Os07g0190800
		Os01g0719300
		Os04g0573000
		Os11g0106700
		Os06g0247850
		Os03g0327600
		Os11g0147150
		Os05g0460000
		Os03g0254250
		Os03g0712800
		Os07g0230600
		Os10g0450800
		Os01g0692100
		Os01g0974900
		Os06g0654400
		Os07g0218700
		Os01g0733500
		Os10g0491000
		Os01g0855000
		Os04g0639000
		Os06g0187000
		Os06g0147400
		Os03g0607200
		Os07g0664600
		Os05g0368100
		Os09g0491100
		Os02g0537000
		Os01g0864566
		Os12g0630600
		Os04g0589800
		Os01g0934600
		Os06g0168700
		Os01g0767600
		Os06g0564100
		Os03g0286900
		Os08g0467500
		Os01g0946500
		Os06g0214300
		Os04g0244800
		Os12g0514300
		Os03g0718800
		Os09g0555500
		Os02g0755900
		Os03g0689300
		Os08g0238200
		Os08g0431900
		Os01g0872600
		Os12g0512800
		Os01g0196300
		Os07g0541200
		Os01g0851100
		Os11g0255500
		Os06g0651200
		Os11g0634800
		Os07g0418700
		Os10g0524300
		Os04g0322100
		Os12g0635400
		Os01g0206700
		Os02g0808601
		Os04g0405900
		Os01g0132000
		Os06g0227500
		Os05g0361000
		Os03g0820500
		Os12g0529300
		Os06g0726200
		Os01g0200700
		Os06g0686400
		Os04g0288100
		Os02g0657850
		Os05g0142400
		Os01g0946600
		Os07g0599900
		Os07g0217600
		Os12g0559250
		Os06g0234600
		Os12g0131400
		Os01g0184100
		Os03g0200200
		Os05g0382500
		Os10g0503300
		Os11g0291475
		Os01g0266500
		Os10g0548100
		Os07g0585900
		Os07g0418600
		Os11g0699532
		Os03g0658800
		Os07g0118200
		Os02g0627100
		Os05g0381400
		Os05g0142000
		Os03g0559700
		Os04g0462400
		Os07g0684000
		Os03g0694000
		Os12g0431700
		Os01g0237750
		Os02g0567800
		Os10g0512400
		Os07g0422100
		Os09g0503850
		Os06g0483200
		Os03g0664400
		Os01g0760900
		Os05g0542500
		Os02g0706550
		Os06g0178700
		Os04g0178400
		Os06g0115800
		Os06g0223700
		Os11g0634200
		Os01g0220400
		Os06g0691200
		Os05g0574600
		Os07g0604466
		Os09g0518200
		Os01g0705200
		Os09g0412400
		Os04g0498101
		Os07g0600200
		Os05g0560200
		Os10g0569600
		Os09g0278401
		Os04g0635350
		Os01g0968100
		Os01g0954000
		Os03g0322900
		Os02g0773200
		Os11g0211800
		Os02g0205200
		Os05g0456300
		Os10g0118200
		Os06g0129900
		Os01g0508100
		Os10g0570001
		Os11g0498600
		Os07g0271000
		Os01g0644200
		Os05g0550600
		Os11g0687200
		Os11g0454300

## Sheet: Read_count
	ERR348347	ERR348348	ERR348349	ERR348350	ERR348351	ERR348352	ERR348353	ERR348354	ERR348355	ERR348356	ERR348357	ERR348358	ERR348359	ERR348360	ERR348361	ERR348362	ERR348363	ERR348364	ERR348365	ERR348366	ERR348367	ERR348368	ERR348369	ERR348370	ERR348371	ERR348372	ERR348373	ERR348374	ERR348375	ERR348376	SRR21594518	SRR21594519	SRR21594520	SRR21594521	SRR21594522	SRR21594523	SRR6502097	SRR6502098	SRR6502099	SRR6502100	SRR6502101	SRR6502102	SRR6502103	SRR6502104	SRR6502105	SRR6502106	SRR6502107	SRR6502108
Os01g0100100	1395	1334	1336	683	950	1143	1314	1506	1315	860	548	1485	1776	1560	1426	1298	1655	1478	1318	1657	1374	731	1319	912	882	1128	1255	1460	1067	1429	1075.826	1156.815	1275.086	902.26	737.855	783.055	948	947	586	945	763	771	842	1105	1218	893	1057	970
Os01g0100200	0	7	0	0	5	11	6	1.3	0	0	1	5	1	3	3	3	8	0	3	3	5	7	3	10.344	4	6.833	9	3	8	5	4.998	3	4	20.008	14	25.109	9	10	2.226	21	18	11	25.62	31	82	55	56	19.186
Os01g0100300	4	0	4	1	0	0	0	1.7	1	1	0	0	0	0	0	0	0	2	0	0	0	0	0	4.661	0	2.167	0	0	0	0	1	0	0	0	2	1	0	0	7.774	0	0	0	2.38	0	0	0	0	6.814
Os01g0100400	56	102	72	53	50	108	55.772	101	64	38	34	112	132	69	77	85	116	73	66	103	40	37	83	153	74	83	111	51	110	72	252.227	243.01	285.156	357.083	347.071	384.301	153	190	90	154	135	135	496	629	942.355	718	719	608.307
Os01g0100466	0	0	0	0	0	0	1.228	0	0	0	0	0	0	0	0	0	0	0	0	0	0	0	0	0	0	0	0	0	0	0	0	1	0	1	0	2	0	0	0	0	0	0	0	0	64.645	0	0	4.693
Os01g0100500	790	946	808	462	584	939	769	910	964	518	440	955	972	852	828	971	911	1071	1032	1139	775	513	841	923	698	848	1118	986	922	910	1706.989	1678.134	2038.708	1477.311	1573.733	1460.786	709	786	342	694	560	556	1161	1398	1741	1296	1783	1244
Os01g0100600	599	549.49	536.833	318.159	493	488.936	691	752.236	575.228	519	234	816.551	915.644	984	773	685	980.928	574	531	603.119	614	313	599.915	397.8	380.677	572.655	448	669.973	455.766	671	547.075	563.156	670.099	481.025	502.419	410.101	461	464	341.735	534	441	384	457.862	578.905	862.257	595	683.956	573.441
Os01g0100650	0	39.51	16.167	24.841	0	24.064	0	45.764	31.772	0	0	29.449	46.356	0	0	0	49.072	0	0	31.881	0	0	47.085	23.2	17.323	23.345	0	20.027	14.234	0	0	0	0	0	0	0	0	0	11.265	0	0	0	46.138	45.095	32.743	0	43.044	29.559
Os01g0100700	2359.675	1668.642	2170.347	864.071	1864.539	1228.578	2223.261	2499.458	1544.678	1895.441	606.02	2376.956	2640.998	2720.084	3083.968	1750.23	2421.511	952.769	1159.693	1566.786	2158.377	2021.776	1788.42	1337.491	1616.361	1194.089	1167.701	1272.246	1072.365	1404.416	1920.072	1550.647	1697.179	2453.981	2312.48	2640.15	381.036	437.619	587.799	643.58	576.922	344.159	1723	2075.023	4169.841	2110.495	2376.429	2479.789
Os01g0100800	800	523	862	400	568	484	736	786	669	518	297	771	800	832	844	593	853	592	645	799	750	404	683	389	604	479	564	622	461	709	434.637	468.038	521.945	308.152	371.309	322	361	328	274	307	261	245	372	464	637	359	438.001	452
Os01g0100900	2435	2470	2382	1264	1886	2103	2321	2979	2694	1854	1161	2913	3222	2829	2713	2942	3075	2317	2891	2633	2367	1551	2152	1717	1595	2189	2569	2781	2068	2819	4257.816	5477.56	5317.824	2700.401	2522.902	2411.408	1700	1705	1044	1389	1147	1309	1696	2293	2613	1895	2375	1792
Os01g0101150	45	36	30.383	5	4	26.519	38	100.004	25.99	6	3.031	100	134.408	33.816	63.867	23	99.869	21	29	55	26.295	10	39	19	4	25	26	27.614	20	16.354	28	36	33	29	31	36	52	54	3.692	36	34	16.92	24.862	78	89	47	61	54
Os01g0101175	0	0	7.617	0	0	3.481	0	13.996	4.01	0	2.969	0	31.592	30.184	12.133	0	23.131	0	0	0	13.705	0	0	0	0	0	0	16.386	0	7.646	0	0	2	1	0	0	0	0	7.308	0	0	10.08	10.138	0	0	0	0	0
Os01g0101200	3835.847	2718.904	3909.451	2651.219	2246.42	3679.17	3675.918	2789.634	2723.607	2031.877	1942.302	2677.049	3910.953	3392.977	2611.851	2599.47	3207.073	3031.891	2905.523	4407.376	4039.874	1612.135	4027.778	2889.812	2427.242	2989.471	3555.653	2983.826	2858.159	3445.506	85.06	54.003	74.022	124.544	90.001	99.094	3248.592	2237.974	3057.31	3003.392	2343.724	2676.244	151.226	174.042	389.446	145.443	180.346	92.766
Os01g0101300	176.152	292.097	217.549	151.781	214.58	241.83	138.083	194.366	274.393	205.123	136.698	188.951	190.047	205.023	209.15	278.53	199.927	295.109	253.477	204.624	181.126	161.865	173.222	261.188	200.758	255.529	274.347	239.175	236.841	310.494	342.841	376.474	414.625	241.061	220.434	218.38	177.408	183.026	177.69	150.608	162.276	189.756	197.774	249.958	409.553	189.557	263.655	224.234
Os01g0101600	1661	2402	1619	765	803	2436	1757	2053	2150	848	741	2215	2406	1682	1670.999	2732	2258	2735	2380.001	2507	1746	645	1913	2164	936	2460.001	2009	3023	2493	2482.999	1830.498	2066.791	2171.452	1616.701	1768.125	1596.177	2342	2153	766	2030	1942	1968	1677	2199	3167	1948	2389	1895
Os01g0101700	765	971	727	1557	1437	1088	809	176	961	872	931	115	228	267	176	966	159	1230	982	499	745	676	657	1044	1102	1274	1177	1028	1037	1129	188.99	217.37	223.048	135	141.62	145	521	430	703	378	435	410	87	133	276	69	109	99
Os01g0101800	27	33.094	29	17	20	52	23	13	32	14	12	15	10	12	3	46	6	13	30	27	18	14	43	92.823	23	28	46	20	43	33	135.443	97	140	158	178.575	214.861	9	22	8	4	8	7	150	162	255.927	157	234	250.582
Os01g0101850	0	4.906	0	0	0	0	0	0	0	0	0	0	0	0	0	0	0	0	0	0	0	0	0	6.177	0	0	0	0	0	0	0	0	0	1	5	0	0	0	0	0	0	0	0	0	2.073	0	0	13.418
Os01g0101900	0	0	0	0	0	0	1	0	0	1	1	0	0	0	0	0	0	0	0	0	0	0	1	0	0	0	0	0	0	0	2	2	0	11	7	6	1	0	0	0	0	0	3	4	11	2	4	7
Os01g0102000	6	133.315	21	39.11	34	110	17	16	37	12	40	52	11	9	12	85.991	6	56	62	42	9	60.195	40	140	75	155.001	90	39	136.001	28	82.002	82	98	83	106	116.968	13	12	8	33	25	10	181	186.001	347.138	93	102	121
Os01g0102300	602	732	512	956	1038	741	530	1087	569	967	619	1195	1303	1287	994	811	1279	675	612	661	670	543	551	581	702	799	662	704	656	820	69.01	63	84	79	80.764	80.007	1185	858	966	969	850	765	12	20	34	9	20	9
Os01g0102400	2	9	7	4	2	7	1	3	3	3	3	1	4.728	3	3	1	4	7	5	5	1	2	2	3	4	11	7	2	9.947	3	4	2	1	1	2	0	46	37	43	11	21	7	0	0	0	0	2.54	0
Os01g0102500	315	453	316	355	465	389	281	348	391	481	305	363	341	310	341	523	311	374	326	266	330	423	330	445	449	476	370	380	376	410	518.506	556.083	632.444	485.211	485.707	520.007	250	212	192	250	236	195	381	452	826	706	753	525
Os01g0102600	5315	3444	7223	3339	2546	3890	5519	5668	4289	2966	2045	5531	5343	5609	4966	3582	6384	4653	3668	5478	5934	1965	6323	3651	3814	3553	3833	4451	3583	5253	41	44	58	103	92.002	87	2257	1988	2769	3735	2961	2405	58	86	148	86	167	107
Os01g0102700	1339.033	1390.381	1571.264	810.017	1208.491	1507.66	1378.454	1499.732	1297.052	958.007	867.005	1485.191	1475.513	1644.657	1484.563	1326.809	1418.013	1239.223	1147.819	1536.484	1151.02	1115.734	1459.005	1553.856	1572.676	1159.05	1480.526	967.697	1384.005	1107.976	2477.734	2241.063	2626.564	2581.644	2532.031	2571.667	537	689.002	793	607	450.002	413	1832.917	2022.053	3140.007	1961	2637.481	2544
Os01g0102800	430	500	390	197	319	367	338	501	485	291	134	496	652	506	481	534	521	461	499	403	371	267	314	339	319	410	440	638	366	594	818.838	808.428	824.853	512.218	481.074	459.333	318	306	199	251	205	239.189	522	553	693	431	601	520
Os01g0102850	55	22	56	16	26	13	52	70	32	22	14	82.002	64	66.002	79	33	87.005	34.652	25	93.003	61	21	67	9	23	19	19	29	14	36	12	10	11	9	11	11	40	38	44	55.048	35	55.028	16	38	69	32.008	36	20
Os01g0102900	34618	4257	52437	3159	4178	5017	41284	97330	8669	3267	3236	103265	107681	105592	95678	4129	124645	9947	10009	40980	48558	2758	42431	4433	4860	5286	8567	8068	4082	11024	61.32	48	71.965	182	158	131.049	16927	15750	22495	25074	18427	19852	95	180	194	149	334	74
Os01g0103000	189.676	95.347	254.713	52.924	63.935	113.197	197	212.13	93.981	52.853	55.423	197.249	258.507	202.731	211.417	128	233.177	90.568	90.446	242.7	189.109	76	281.557	157.429	90.67	70	158.78	72.631	99.845	66.335	202.067	149.018	181.026	299.433	294.418	322	33.972	65.28	51.896	34.47	33.958	27.472	300.932	340.242	528.218	297.446	387.971	416.028
Os01g0103050	6.324	5.653	10.287	1.076	1.065	4.803	0	10.87	3.04	3.147	2.577	8.751	3.494	3.269	6.583	0	7.823	3.432	2.554	6.3	9.891	0	5.443	6.574	2.33	0	2.22	3.369	4.155	2.317	0	1	2	0	2	0	1.028	3.72	2.104	6.53	1.042	3.528	17.068	11.758	34.782	23.55	9.029	28.972
Os01g0103075	0	0	0	0	0	0	0	0	0	0	0	0	0	0	0	0	0	0	0	0	0	0	0	0	0	0	0	0	0	0	11	18	10.923	16	8	6	0	0	38.297	0	0	0	50.859	31.435	75.431	0	0	14.324
Os01g0103100	93	398	68	268	271	455	119	99	241	194	322	113	122	84	66	444	93	326	367	148	75	217	143	418	234	512	374	277	410	280	59	80.013	71.575	38	56.076	44.005	146	133	31.703	122	109	92	61.142	121.565	298.569	156	167	102.676
Os01g0103400	0	0	0	0	0	0	0	0	0	0	0	0	0	0	0	0	0	0	0	0	0	0	0	0	0	0	0	0	0	0	0	0	0	0	0	0	28	34	31	37	28	32	37	48	90	46	41	45
Os01g0103600	1133.292	1059.541	1320.533	638.49	1024.49	1125.24	1143.911	1479.816	1390.891	1034.507	581.881	1368.634	1376.706	1245.103	1496.543	1259.232	1544.126	1185.282	1251.477	1070.762	1089.636	892.317	1128.642	1124.376	1142.229	928.537	1270.154	1114.009	1031.488	1149.12	2568.599	2374.116	2893.586	2590.459	2684.386	2469.146	606.424	767.856	755.251	703.925	517.109	597.128	2038.129	2283	3007.459	2172.526	3022.564	2601.397
Os01g0103650	0	0	0	0	0	0	0	0	0	0	0	0	0	0	0	0	0	0	0	0	0	0	0	0	0	0	0	0	0	0	0	0	0	0	0	0	0	0	0	0	0	0	0	0	0	0	0	0
Os01g0103700	404.773	650.033	485.682	531.557	526.006	673.616	432.965	398.602	716.728	605.914	351.447	490.215	465	358.1	373.04	702.549	422.597	896.303	798.795	488.365	414.878	330.545	469.775	552.923	520.052	674.448	639.724	855.493	623.968	869.987	356.011	354.061	395.641	319.428	336	319	290.282	301.925	196.028	246.752	223.274	218.196	334.958	377.572	453.161	325.304	416.277	351.74
Os01g0103800	576.026	821.458	624.232	446.203	528.311	812.833	605.334	638.107	769.96	453.909	465.56	746.581	676.519	638.818	657.541	785.394	663.793	703.287	732.387	642.915	543.332	475.242	583.769	692.91	595.696	650.92	844.939	638.962	789.653	636.477	648.399	612.599	744.734	639.74	622.485	699	457.926	436.163	296.962	387.752	334.134	317.268	733.981	810.735	1235.193	694.445	894.609	936.558
Os01g0103900	5	7	9	4	10	14	7	11	9	4	7	14	23	15	12	17	7	11	12	15	4	8	13	23	10	14	12	10	12	7	55	52	39	57.003	63	56.862	9	12	5	5	4	3	52	75	109	69	79	68
Os01g0104000	613	838	783	443	580	820	694	673	770	452	487	693	748	575	642	821	603	836	863	654	579	532	716	859	574	700	932	724	818	739	644.005	772.62	813.124	480	525.625	468.895	419	444	330	439	295	343	462	548	824	484	604	613
Os01g0104100	2808.813	3215.169	2833.437	2030.209	2283.129	3151.405	3106.932	3218.875	3473.874	2457.612	1562.899	3188.531	3819.983	3344.618	2989.187	3485.83	3355.36	3530.068	3186.333	3028.535	2595.243	1575.302	2974.994	2977.719	2371.753	3216.627	3265.872	3740.471	3088.79	3915.333	1164.24	1320.763	1344.324	878.616	827.701	821.926	2331.522	1984.323	1898.061	2267.917	1911.364	1945.165	653.037	864.543	1109.081	867.388	1198.253	884.001
Os01g0104200	1.005	0	1	0	0	3	0	1	1	0	7.054	0	1	1	1	1	0	1	3.901	0	1	0	6.047	0	0	1.002	2	0	3	1.79	67.017	103	99.81	128.738	160	176	3	4	0	2.015	3	8	38	74.993	78.234	120.003	232.306	59.432
Os01g0104350	397	116	486	132	163	114	392	323	167	116	109	310	323	316	362	101	324	145	154	438	375	142	361	115	143	136	150	117	97	136	32	23	55.147	21	22	29	34	26	64	39	25	34	23	41	72	30	29	26
Os01g0104400	6026	6422	6705	4685	6250	7720	7331.001	6430	5117.003	4243	5433.565	6501.999	6753	6854	5570	6120	6798	5606	5387	7482	5579.998	4321	6591	7712.001	6767.998	7063.998	7092	4933	7262.002	4972	2796.455	2351.048	2718.195	2998.852	2757.919	2881.58	3954	3149	3841	4436.001	4561.993	3522.001	2983	3450	5495	4181	5635	3826
Os01g0104500	0	5	0	1	0	3	0	1	1	0	0	1	0	0	0	5	0	0	0	0	0	0	0	3	1.237	1	2	0	2	0	0	0	0	0	0	0	0	0	0	0	0	0	0	0	0	0	0	0
Os01g0104600	1097.655	1161.772	1128.664	666.142	787.393	1077.226	1055.81	932.927	1288.596	738.367	396.385	1064.858	1053.323	918.817	942.502	1172.941	1056.058	1511.295	1375.688	1461.845	1167.3	456.653	1079.473	919.636	783.812	994.748	1197.39	1658.414	1014.687	1645.886	546.389	615.506	696.55	467.018	558.08	485.259	902.576	877.293	634.67	1078.326	912.902	928.444	364.378	459.255	523.647	394.986	476.097	441.399
Os01g0104800	1443	1079	1076	308	572	575	1247	1969	1194	591	217	1856	2030	1654	1938	1067	1946	796	857	1088	1295	624	1239	500	467	710	675	1112	567	1019	1181.599	1208.679	1391.764	1473.355	1269.748	1348.051	421	471	324	475	372	282	1227	1510	1853	1302	1603	1756
Os01g0104900	36	251	69	120	107	366	92	78	158	63	140	127	103	102	59	238	66	141	171	176	56	121	114	330	220	305	277	108	347	131	1582.688	1403.215	1601.331	1070.011	1364.077	1475.268	192	239	114	157	138	91	1847	2534	6211	2853	2576	1929
Os01g0105300	540.123	301.827	682.296	1289.071	94.166	680.15	808.338	267.31	897.553	127.735	508.961	112.58	288.018	106.935	334.871	1015.84	123.006	1861.396	1580.758	607.765	654.101	453.136	231.538	254.96	355.381	475.501	1858.073	707.577	257.266	776.326	48.261	72.963	53.583	18	15.283	6.657	15.378	7	5.823	9.1	8.732	16.105	10.037	9.253	15.144	27.353	12.344	7.486
Os01g0105400	453.035	541.784	482.092	345.028	369.773	497.382	495.032	765.415	451.344	265.457	330.02	903.949	740.287	606.705	672.602	574.244	668.328	556.112	560.253	593.116	484.402	353.585	507.001	446.772	413.032	522.777	604.051	398.179	500.688	455.28	582.43	444.002	543.701	500.624	502.455	533.979	327.923	323.695	230.972	356.934	284.278	216.896	784.239	980.193	1894.608	1061.206	1158.659	1010.5
Os01g0105700	27	37	21	18	38	38	24	17	27	20	30	29	19	17	14	33	28	30	23	28	14	20	23	31	27	31	18	32	26	20	17.005	20	27	29	48	36.031	9	5	7	4	3	6	19	41	39	26	49	19
Os01g0105800	271	310	250	349	324	241	257	200	213	296	357	213	287	290	226	255	248	214	222	111	212	255	180	187	319	256	212	210	216	227	56.894	76	75.009	46.501	42	23.257	133	113	138	61	48	44	16	27	50	34	56	35
Os01g0105900	1677	2065	1804	2320	1725	1820	1726	2203	2397	2018	3278	2363	1985	2255	2120	2007	2032	2000	1874	1835	1553	1681	1547	1996	1991	1684	1943	1783	1561	1938	1938.507	1838.008	2278.308	1420.982	1439.647	1416.721	1659	1528	1620	1056	832	899	1715	2084	2707	2363	2725	1879
Os01g0106200	922.006	765.005	1013.999	655.006	907.349	880	942	1020.698	795.004	795.659	736.006	1086.411	1078.005	1181	1022.695	798	1049	866	797.004	962.489	825	873.053	958.701	992.74	1088.005	896.707	977.691	678.632	889.005	896	1447.038	1413.873	1555.66	1282.645	1363.215	1450.98	357	285	522	281	278	272	472.593	601.168	1643.008	687.002	668.003	676
Os01g0106300	341.017	1787.326	1164.008	1449.321	334.941	5587.359	900.03	796.047	1967.152	141.985	3198.126	1098.161	219.882	213.64	306.032	1787.132	376.05	3432.622	3283.916	3966.299	605.207	813.353	1832.055	5326.187	3151.699	3809.43	3790.149	1591.402	4167.099	2347.7	58	51	49.067	66	58	71.057	321.005	290.046	215.997	759.377	546.143	574.108	46	65.988	105.977	148.006	104.996	79.026
Os01g0106400	2494.983	2503.674	7840.978	8338.678	1421.311	12490.641	6324.97	3042.953	8443.848	522.015	8723.874	3101.839	1020.118	1305.36	991.968	3477.868	725.949	6615.378	8433.084	9116.442	2322.793	1495.647	6266.945	5008.813	6188.298	7741.57	8866.851	2321.597	5405.9	3658.298	463.061	255.01	351.042	262.367	146.212	151	174.994	169.953	126.003	338.622	285.856	306.891	247	315.012	669.023	1380.994	752.004	480.974
Os01g0106500	314	252	264	138	205	183	398	499	313	219	123	506	529	521	450	260	466	159	214	288	308	255	302	159	177	210	204	234	175	259	329.984	233.055	333.941	327.651	332.596	347	98	117	102	104	70	87	265	243	418	250	308	337
Os01g0106600	42	96	27	73	112	108	74	53	42	74	94	45	110	106	47	78	52	52	64	71	48	109	39	109	99	95	76	39	91	46	71.986	50	40	43	45.575	45.038	49	46	62	32	33	40	27	37	83	51	55	31
Os01g0106700	1129	1081	1036	289	437	803	970	1386	711	339	279	1559	1741	1138	1274	1021	1477	990	1086	1352	1110	358	983	507	365	768	895	1409	795	876	1049.641	976.633	1390.162	866.79	947.397	735.084	1045	1098	231	824	683	760	1474	2067	2238	1569	2113	1779
Os01g0106750	159	67	165	81	128	41	141	154	93	115	45	152	132	218	136	72	172	70	83	144	127	78	156	42	82	46	79	65	47	98	64.004	63	85.01	28.005	72.572	48	37	37	95	28	31	21	56	77	131	57	65	76
Os01g0106800	1852.063	1233.984	1928.336	951.856	1587.907	1158.005	1827.066	1835.06	1262.873	1304.93	790.193	1747.913	2095.341	2383.409	2102.954	1200.053	1868.552	1111.01	1261.223	1437.064	1699.915	1304.904	1597.606	1103.133	1431.775	1119.906	1378.953	1091.988	1051.796	1338.88	1920.747	1696.931	2054.555	1805.889	1894.557	1773.638	415.193	359.079	703.079	410.199	284.026	289.984	555.193	588.119	1091.768	540.703	634.423	570.202
Os01g0106900	6815	6361	7060	6090	4459	6895	6137	4629	6365	4668	4147	4683	4988	4455	4287	6825	4949	8622	6888	7804	6547	2526	6475	6360	4508	6367	6649	7551	6351	7720	6085.617	10260.538	7700.259	882.867	830.883	777.846	7034	7333	5083	6996	6143	5946	805	1202	1158	688	914	785
Os01g0107000	1668	1599	1743	1325	1458	1357	1555	2073	1570	1811	894	2125	2263	1881	1829	1931	2195	1631	1747	1360	1755	991	1440	1234	1211	1575	1291	2007	1282	1978	843.967	981.017	966.816	409.599	453.265	435.392	1173	1203	1080	1339	1028	1065	544	693	819	586	799	596
Os01g0107400	135	121	157	144	172	146	175	233	137	130	87	234	198	232	189	144	242	132	144	161	134	132	142	78	153	103	157	108	114	164	58	47	68	96	85.001	96.762	27	20	22	17	17	10	92	91	152	134	164	105
Os01g0107700	94	126	121	50	79	119	111	148.592	148	59	42	162	154	145.894	147	126	142	136.352	146	139.008	84	57	134	122	74	92	150	114	123	144	84	63	89.799	52	105	79	39	45	40	34	28	40	87.66	92.48	137.611	80	100	105
Os01g0107750	0	0	0	0	0	0	0	2.408	0	0	0	0	0	4.106	0	0	0	2.648	0	1.992	0	0	0	0	0	0	0	0	0	0	1	6	4	6	2	1	0	0	0	0	0	0	2.34	2.52	4.389	0	0	0
Os01g0107900	8169	6191	8587	2993	3911	5262	7126	8803	7493	3942	2258	9305	9293	7916	8347	6896	8992	6587	5961	7033	7950	2772	6896	3882	3905	5362	5562	8400	4976	7974	1384.984	1580.428	1739.894	1100.805	1067.413	1033.161	3703	2955	2651	3188	2833	2492	776	1025	1191	741	1019	740
Os01g0108000	639	990	704	449	563	833	755	1092	901	557	391	1100	1144	911	894	1126	1057	940	932	954	745	439	830	793	615	872	855	1019	945	897	1327.993	1598.888	1685.329	894.92	849.265	750.168	787	611	303	616	502	505	652	801	976	735	1010	738
Os01g0108200	1849	1815	1923	759	1016	1510	1672	1984	1825	1300	693	2085	2126	1668	1925	2049	2093	1911	1760	2031	1709	847	1789	1442	1208	1620	1667	2147	1666	1932	1164.301	1254.454	1184.344	1317.369	1175.734	1217.76	895	980	580	963	729	724	1227	1573	1861	1269	1831	1639
Os01g0108400	200	286	824	717	114	518	560	232	641	221	564	155	145	35	277	529	115	942	554	893	711	82	451	255	326	322	683	215	356	434	0	4	2	0	0	0	180	149	214	174	154	273	0	0	0	0	4	0
Os01g0108500	12	63	131.798	133.85	2	70	98	15.963	106.921	28.912	80	8	14.988	2	44	97	7	189.868	105.669	128.86	61	5	30.918	31	16	49	105.893	27	53	90	2	1	0	0	0	0	30.847	18	38.97	5.891	12.901	40.94	0	0	0	0	1	0
Os01g0108600	535.77	710.464	763.972	888.175	775.641	984.573	707.147	1210.999	772.999	566.173	637.623	1170.999	1261.461	1152.999	982.999	758.999	1162.999	1059	775.205	699.104	678.999	481	673.153	904.999	745.864	773.549	862.99	633.998	735.196	870.19	235.81	175.003	198.042	48.047	65	60.312	829.211	776.987	1037	1104.999	721	684.885	130.999	152	287.996	162.029	136.35	83.001
Os01g0108700	0	0	0	0	0	0	0	0	1	0	0	1	0	0	0	1	0	0	0	0	0	0	0	0	0	0	0	0	0	0	3	2.001	4	0	0	0	1	1	0	1	0	0	0	0	0	0	0	0
Os01g0108800	8	26	11	17	1	119	8	25	17	6	51	41	22	17	12	41	19	35	18	42	8	16	69	222	65	22	85	10	91	9	185.53	117.607	147.267	237.465	228	272.002	74	81	81	53	71	59	318	385	767	394	444	476
Os01g0109000	86.024	69.962	128.157	106.116	71.061	95.052	100.813	102.203	66.673	82.001	87.968	126.009	79.063	78.124	104.233	72.76	86.187	99.091	66.892	107.196	86.11	52.985	100.878	63.093	75.002	109.129	67.09	78.022	85.175	82.002	83	59	69	141.023	138.305	131.015	119.939	109.171	212.122	128.813	113	124.999	33.997	44.005	122.997	50.002	46.004	47
Os01g0109201	1161	1127	1082.11	1001.622	1118	1188	1115	1217	785.877	1208	1160	1208	1266.642	1407	1125.997	1194	1124.705	1441	1148	916.039	1122	715	753.013	1136	912.721	1134	1177	1352	1042	1280	0	1.002	0	0	0	0	1204	978	535.681	838	723	700	207	240	350	309	357	271
Os01g0109300	0	0	161.89	308.378	0	0	0	0	424.123	0	0	0	245.358	0	0.003	0	421.295	0	0	193.961	0	0	299.987	0	172.279	0	0	0	0	0	302.147	299.147	337.026	321.14	312.219	271.02	0	0	224.319	0	0	0	0	0	0	0	0	0
Os01g0109366	6	4	12	2	7	1	9	7	4	2	0	1	7	10	11	3	3	4	3	8	12	6	4	1	2	1	3	10	3	6	0	0	0	0	0	0	0	0	0	1	1	1	0	0	0	0	0	0
Os01g0109432	14	11	16	9	26	10	13	19	13	15	8	16	29	28	23	20	16	11	12	5	24	22	12	6	25	19	12	16	15	16	0	0	0	0	0	0	3	1	3	11	4	4	0	1	2	1	0	1
Os01g0109500	43	36	48	13	46	29	32	85	27	30	10	61	78	83	81	36	62	14	14	22	44	30	33	36	27	23	23	30	30	24	9	5	3	1	3	1	8	8	4	9	5	6	0	1	8	3	3	2
Os01g0109700	3456	6754	2896	2148	3077	5398	3598	5242	5361	3030	2114	5944	6673	4806	4494	7413	5719	5819	6064	5416	3495	2417	3788	4620	2693	5747	5132	7281	5709	6034	7094.5	7848.481	8898.921	5902.847	5691.746	5256.72	5453	5350	1545	3805	3297	3514	4994	6470	6934	5088	7013	6188
Os01g0109750	173	142	261	133	140	176	225	248	204	118	100	274	251	250	274	132	304	224	190	238	190	129	165	154	247	160	210	189	139	212	300.121	310	406.478	283.947	301	255.684	160	180	167	215	172	145	193	208	275	229	276	212
Os01g0110050	23.576	15.63	28.107	13.708	18.105	8.283	8.907	8.241	25.802	8.214	3.843	9.746	14.878	18.613	6.649	16.156	11.657	17.405	17.431	17.168	14.529	2.278	25.713	4.921	6.308	9.842	11.823	15.544	9.579	10.265	10	13	12	10	14.001	12	21.949	5.937	7.123	2.142	0	0	26.229	33.339	39.565	23.94	28.415	13.463
Os01g0110100	54.424	57.37	31.893	55.292	43.895	53.717	42.093	32.759	29.198	36.786	46.157	28.254	28.122	26.387	11.351	51.844	19.343	47.595	61.569	57.832	49.471	24.722	39.287	41.079	28.692	48.158	72.177	80.456	44.421	41.735	96.003	95	102	99.46	114	95	92.051	73.063	33.877	24.858	43	40	141.771	175.661	342.435	190.06	169.585	111.537
Os01g0110200	233	330	179	199	413	470	225	264	352	132	327	235	231	673	290	296	126	333	286	422	145	739	213	641	532	360	543	252	512	227	808.633	989.766	1193.692	1302.517	977.114	1128.467	31	34	55	67	59	59	194	253	652	152	136	130
Os01g0110400	1253	1244	1212	1693	1473	1338	1281	1103	1155	1333	2194	1288	1250	1094	1196	1565	1046	818	1273	1039	1016	1527	783	888	1728	1215	1440	832	899	975	2178.502	2246.527	2389.77	1101.59	1181.847	1047.598	1075	762	669	798	719	668	559	691	886	606	709	471
Os01g0110500	337.11	483	404	171	194	426.098	413	484	352	101	178	549	471.371	425	402	487	373	378.007	375	563	317	244	497.581	506	330	406.42	508	265.972	547	289	351.306	304.002	437.374	350.728	377.258	441.761	196	215	135	176	209	151.163	594	776	1123	689.152	801	856
Os01g0110600	6.89	0	0	0	0	9.348	0	0	0	0	0	0	7.629	0	0	0	0	1.993	0	0	0	0	5.419	0	0	3.58	0	3.028	0	0	0	0	2	0	0	0	0	0	0	0	0	6.837	0	0	0	11.848	0	0
Os01g0110700	41	72	32	26	26	99	41	56	56	14	37	40	56	47	28	57	37	69	56	59	19	27	45	96	37	71	94	42	83	42	7	14	13	7	6	7	32	36	40	50	20	56	6	18	14	16	12	10
Os01g0110800	38	405	344	242	53	492	123	146	254	38	279	249	132	73	106	437	90	267	152	409	44	125	520	704	435	309	464	54	511	53	14	5	18	7	20.006	15.001	51	39	44	39	30	26	31	32	53	36	43	29
Os01g0111000	3	3	2	0	0	3	5	1	0	1	0	0	3	4	2	1	3	2	0	3	3	2	4	1	2	0	3	1	1	2	0	0	0	0	0	0	0	1	2	2	0	4	0	0	0	2	1	0
Os01g0111100	1623	827	1896	730	642	1027	1483	1496	1071	555	433	1573	1544	1477	1393	801	1543	1072	841	1793	1775	556	1731	1119	1060	1110	1112	940	976	1236	15	9	16	47	53	54.983	527	404	867	796	835	730	15	34	48	15	47	22
Os01g0111200	1811	2558	1818	1397	1729	2493	1968	2181	2460	1543	1233	2303	2371	1911	1987	2721	2155	2358	2516	2321	1855	1284	2152	2390	1787	2283	2531	2675	2411	2657.997	2768.533	2722.761	2994.654	2507.562	2761.019	2745.543	1307	1173	742	1243	959	1000	1956	2383	3198	2390	3002	2598
Os01g0111300	142.71	138	171.043	124	134	111	148	92	136.869	146	96	88.262	116.971	124.58	124	103	110	142.908	137	130.761	113	112.059	108.707	107.033	157	107	149	111	99.963	148	203	165.047	222.01	207.223	238.034	199.912	66	47	110	48.47	30.991	40	143	207	292.999	97	166.76	122
Os01g0111400	216	362	253	212	206	274	237	293	368	196	123	275	232	185	229	344	230	369	369	311	252	176	236	313	221	312	347	364	319	346	303.048	350.247	325.804	273.689	301.025	309.09	244	196	117	214	188	162	273	384	459	347	420	401
Os01g0111500	0	1	0	0	0	0	0	0	0	0	0	2	0	0	1	0	1	0	0	0	1	0	0	0	0	1.78	0	0	1	0	98	103.023	85	71	113	107.004	0	11	0	0	0	0	160	144	181	129	154	170
Os01g0111600	0	0	0	0	0	0	0	0	0	0	0	0	1	0	0	0	0	0	0	0	0	0	0	0	0	0	0	0	0	0	1	0	5	0	0	0	0	0	0	0	0	0	0	0	3	5	4	1
Os01g0111700	103	50	60	13	109	48	97	130	109	94	15	54	61	134	221	154	46	29	61	26	117	115	28	12	161	53	99	45	17	68	355.493	391.564	448.137	16	10	17	53	76	114	134	79	73	23	31	103	13	6	23
Os01g0111800	440	571	712	648	423	1083	717	584	549	455	753	737	487	457	479	609	488	616	686	1145	523	536	696	908	1255	905	689	305	868	449	301.351	243.481	291.367	369.815	330.604	338.226	118	125	138	179	141	101	224	273	502	454	566	315
Os01g0111900	1324	1703	2218	1939	1134	3273	2140	2356	2647	762	2257	2563	1488	1435	1623	1712	1883	3034	2704	4014	1480	1469	2073	3008	2888	2903	3837	1371	2799	2066	2024.652	2161.074	2820.797	2352.308	2765.441	2558.057	249	274	283	583	336	298	562	680	1984	1236	1266	783
Os01g0112000	11	17	16	12	4	18	15	11	13	4	17	7	8	5	5	29	4	8	20	9	16	31	4	18	54	18	30	5	9	5	118	66	106.083	138.436	129.442	112	2	2	0	1	1	4	45	55	121	47	33	41
Os01g0112050	30	13	28	6	20	9	29	20	25	8	9	15	12	29	25	15	13	10	12	21	35	19	19	8	13	12	6	13	9	16	4.38	3.013	1.07	7	1	2	5	12	6	5	3	4	12	5	19	6	9	5
Os01g0112100	157.38	125.865	171.167	59.215	116.574	85.163	153.937	157.271	162.459	85.136	46.965	175.458	226.678	240.549	206.8	157.018	172.965	132	114.809	146.574	171.611	125.631	162.479	51.431	103.585	84.631	108.939	154.517	71.669	119.035	212.62	194.559	191.93	190.942	180	232.137	64.773	52.951	36.249	51.499	32.399	28.753	88.159	105.128	184.977	89.472	101.29	140.782
Os01g0112201	35.62	43.135	15.833	16.785	19.401	26.837	40.063	62.729	12.541	31.864	10.038	94.542	71.322	64.451	45.2	51.982	81.035	0	20.191	34.426	40.389	17.369	34.521	36.569	6.415	49.369	31.061	40.483	21.331	38.965	0	0	0	0	1	0	9.227	20.049	24.751	8.501	31.601	17.247	48.841	63.872	167.023	78.528	95.71	102.218
Os01g0112300	723.788	510.779	740.239	325.784	617.669	391.706	618.208	692.249	496.947	480.766	269.138	746.559	764.198	815.856	821.804	547.803	769.676	384.534	523.335	440.192	686.843	503.226	548.814	368.195	512.953	404.591	422.185	467.493	403.921	476.21	514.45	464.824	552.968	451.216	465.518	505.676	162.809	193.637	164.682	162.367	139.331	129.81	409.27	483.221	660.794	432.176	606.996	560.164
Os01g0112400	2	5	3	4	1	13	4	5	2	2	1	3	3	4	2	4	2	8	4	16	3	4	1	7	4	5	6	5	10	4	2	1	3	0	0	0	6	9	20	7	11	11	14	14	36	17	10	11
Os01g0112500	1770	1673	1982	1630	2048	1354	1767	1283	1850	1980	1371	1174	1287	1143	1270	1765	1373	1693	1798	1421	1774	1475	1356	1210	1529	1608	1662	1729	1355	2120	2354.536	1996.424	2682.743	1018.751	1173.054	989.126	560	524	743	441	283	361	402	465	626	284	351	410
Os01g0112600	0	0	4	7	2	0	2	2	3	0	3	2	0	0	0	1	2.903	0	1.064	3	1	0	0	0	2	0	0	0	0	0	8	2	12	6	9	8	0	5	2.004	2.415	2.515	3.085	41.002	60.395	71.047	73	64	21
Os01g0112800	0	7	0	0	0	14	0	16.149	0	0	3	25	23.598	18	18	3.057	28	0	0	0	6	1	0	3	3	12	8	11	12	9	0	4	4	4	7	13.326	0	5	0	0	0	1	59.399	73.379	50	38.365	79.151	42.476
Os01g0113000	0	6.751	0	0	0	0	0	0	0	0	0	0	0	0	0	0	0	6.731	9.796	0	0	0	0	0	0	8	0	9.046	0	0	0	0	0	0	0	0	3.7	0	0	16.594	21.954	2.24	65.95	89.532	83.727	42.733	95.889	83.62
Os01g0113150	5	0	1	0	0	0	10	9.851	1	0	0	0	11.402	0	0	8.943	0	8	5	12	0	0	3	0	0	0	0	0	0	0	2	0	0	0	0	1.674	0	0	0	0	1	0	14.601	7.621	0	3.635	4.849	11.524
Os01g0113200	14	16	12	8	12	16	13	70	16	15	10	86	23	20	115	23	28	15	19	17	12	33	11	10	15	7	24	9	13	24	296.399	336.02	350.132	151.605	160	96.027	24	23	17	59	36	45	162.998	187.998	316	298	261	167
Os01g0113300	23	33	29.99	15	17	33	21	57.614	26	18	11	90	25.106	38	83.227	42.347	35	14	14	22	24	34	26	22	24.015	22	24	0	23	21	272.049	259	295.798	81.816	68.01	62.015	11	26	10	36.174	65	33	66.322	118.828	155.246	135.763	120.537	100.193
Os01g0113325	0	0	3.01	0	0	0	0	8.386	0	0	0	0	3.894	0	3.773	2.653	0	0	0	0	0	0	0	0	6.985	0	0	10	0	0	0	0	0	0	0	0	0	0	0	15.826	0	0	33.678	4.172	42.754	31.237	10.463	13.807
Os01g0113350	9.087	10.091	5.778	3.062	7.074	6.045	7.097	8.037	7.053	6.072	0.829	5.065	14.164	7.138	8.118	16.192	12.131	14.048	10	5.079	12.16	3.031	5.066	8.116	7.057	8.143	10.125	15.032	5.049	9.127	45.046	56	69	25	35	30	59.001	55.997	23.162	59.446	37.219	44.995	106.738	151.641	161.453	86.678	101.109	89.321
Os01g0113400	17.542	20.979	13.383	7.174	7.976	12.329	15.14	16.371	20.126	9.408	11.332	21.338	17.86	18.969	20.748	18.02	12.872	13.147	16.983	4.918	14.725	8.887	12.379	1.968	5.865	8.79	14.048	13.458	13.032	10.184	191.001	134	193	212	203.998	170	186.748	116.712	96.568	126.076	123.88	100.431	173.468	241.898	365.837	212.485	269.58	269.592
Os01g0113450	0	0	0	0	0	0	0	0	0	0	0	0	2.892	0	0	0	0	0	0	0	0	0	0	0	0	2.124	6.979	0	0	0	2	6	5.571	1	4	0	4.921	3.349	0	4.874	7.108	5.57	29.386	3.81	16.692	10.004	12.383	12.373
Os01g0113500	32.919	11.066	18.134	5.179	25.687	10.421	22.219	40.535	21.234	32.385	9.46	20.519	29.307	22.766	31.806	30.182	26.039	6.692	7.733	13.021	21.765	49.114	10.062	5.007	31.74	10.549	27.333	9.851	8.557	15.796	61	55	49.429	33	24	15	42.914	52.598	26.041	40.414	32.46	41.085	101.86	149.889	171.57	28.905	64.844	73.784
Os01g0113600	193.985	150.56	183.628	96.006	159.848	131.847	178.584	188.287	162.407	116.813	85.799	185.938	220.074	206.881	192.357	131.974	148.434	142.722	141.548	132.931	124.374	124.482	188.016	131.565	166.386	117.597	129.737	103.921	122.298	122.377	76	68.977	83.279	85.906	103.012	71	34.233	42.231	16.407	45.282	15.549	14.334	109.868	143.063	225.451	163.23	118.171	121.041
Os01g0113650	8.928	22.911	30.594	18.931	22.078	22.108	26.729	100.676	50.541	30.114	32.372	94.997	42.761	45.106	78.526	69.834	63.05	30.23	14.889	8.99	39.466	24.487	3.918	11.997	26.556	32.26	60.138	39.046	26.653	29.497	121	132	137.78	23.996	40	37.003	31.766	16.772	43.431	25.271	78.231	43.672	54.393	50.297	87.096	51.093	76.72	74.639
Os01g0113700	52.27	58.233	55.031	31.16	23.164	49.892	67.141	61.741	60.907	15.498	14.736	53.176	62.065	63.622	59.708	86.492	31.26	46.013	67.578	48.412	45.054	42.366	40.249	42.906	40.583	37.526	69.615	24.399	34.189	54.112	705.871	906.188	754.645	322.377	267	252.177	167.681	145.079	104.429	138.112	115.992	117	295.493	405.087	544.607	240.112	301.576	328.771
Os01g0113750	0	0	0	0	3.092	0	0	3.101	0	0	0	0	0	3.266	3.325	0	4.227	0	0	0	0	0	0	0	0	3.457	4.589	9.373	0	0	2.002	8.025	4	0	1	0	12.332	2.5	0	4.87	0	0	0	18.269	17.893	7.259	18.878	6.99
Os01g0113800	37.094	25.094	23.939	4.154	18.13	18.741	23.461	39.644	18.827	19.56	9.168	36.019	43.693	31.976	44.867	30.195	27.869	27.464	33.451	33.686	32.127	17.616	15.627	12.025	15.391	32.342	23.883	24.661	21.542	23.161	232	371.065	312.288	58.973	69	39	96.446	98.598	21.989	76.732	72.175	74.912	102.512	138.89	177.814	94.669	102.86	134.802
Os01g0113900	267.18	255.422	353.328	282.74	161.673	267.757	236.913	287.085	340.295	162.013	161.117	305.544	270.001	256.757	248.781	315.913	260.82	391.435	314.911	234.072	305.883	77.249	280.729	209.492	135.054	265.089	254.055	375.862	254.86	405.136	0	2	0	0	0	1	130.412	97.85	98.737	206.097	253.553	206.82	0	4	0	2	1	1
Os01g0113950	0	0	0	0	0	0	0	0	0	0	0	0	0	0	0	0	0	0	0	0	0	0	0	0	0	0	0	0	0	0	0	0	0	0	0	0	0	10.105	4.209	35.63	15.338	20.131	0	0	0	0	0	0
Os01g0114000	0	5	0	0	0	0	0	0	0	0	0	0	0	0	0	0	0	0	1.683	0	0	0	0	0	0	0	0	0	0	0	0	0	0	0	0	0	0	0	0	0	0	0	0	0	0	0	0	0
Os01g0114100	191.643	252.91	196.276	140.182	203.408	195.836	240.531	196.643	206.989	223.474	162.677	207.878	210.49	139.749	184.644	270.147	164.726	159.494	163.607	221.297	234.522	269.799	185.927	166.099	288.474	225.464	205.353	155.617	151.702	203.695	997.55	932.357	1140.159	526.036	425.247	401.166	502.727	478.749	441.565	466.44	405.215	466.193	312.986	358.567	527.201	157.283	201.325	248.457
Os01g0114150	18.598	12.956	8.661	2.974	3.005	8.975	9.079	19.779	23.004	2.613	0	18.732	10.35	7.716	16.03	16.443	4.858	9.567	15.194	12.855	8.65	0	17.86	5.299	2.948	3.665	0	3.643	18.525	13.808	0	0	2	0	2.011	0	49.023	14.067	8.832	12.615	15.206	35.984	4.014	40.433	3.799	19.717	9.675	9.543
Os01g0114200	4.481	25.425	9.248	1.237	1.304	17.03	2.109	9.24	7.997	0	0	14.052	11.34	1.325	1.669	24.531	2.757	17.881	9.033	3.183	0	1.274	2.883	20.568	2.916	17.647	18.815	18.95	28.45	8.582	10	9	20.001	19.001	15	11	97.132	102.628	4.481	149.535	135.882	116.871	43.581	88.035	103.687	39.71	60.953	81.983
Os01g0114300	74.495	197.773	66.044	49.257	64.911	147.194	93.404	149.716	177.572	93.218	35.767	146.966	160.324	98.735	114.82	160.337	142.38	180.298	175.51	114.706	98.878	74.299	86.076	147.378	54.811	152.288	141.911	124.531	150.444	167.341	490.183	557.606	668.168	118.658	100.631	81.521	849.958	708.793	363.893	954.229	801.695	991.364	179.467	178.536	237.458	106.936	123.291	161.115
Os01g0114400	0	0	1.026	0	0	0	0	0	0	1.032	0	0	0	0	0	0	0	0	0	0	0	0	0	0	0	0	0	0	0	0	0	0	0	0	0	0	0	0	0	0	0	0	0	0	0	0	0	0
Os01g0114402	0	0	0	0	0	0	0	0	0	0	0	0	0	0	0	0	0	0	0	0	0	0	0	0	0	0	0	0	0	0	0	0	0	0	0	0	0	0	0	0	0	0	0	0	0	0	0	0
Os01g0114550	9.396	18.88	9.404	3.157	17.517	12.372	13.561	18.748	23.865	4.101	4.333	15.655	19.702	5.213	17.684	20.251	16.904	13.387	32.356	22.934	14.375	3.922	5.369	12.106	10.432	19.986	13.672	17.616	9.638	16.484	12	12	8	7	7	14	32.573	39.01	38.391	77.445	25.242	45.673	22.517	31.817	24.909	20.003	20.794	33.003
Os01g0114600	0	0	0	0	0	0	0	0	0	0	0	0	0	0	0	0	0	0	0	0	0	0	0	0	0	0	0	0	0	0	15.155	13.007	24	4	2	8	13.297	25.795	0	14.345	12.002	0	48.769	61.292	77.27	37.462	46.394	58.629
Os01g0114650	22.673	11.02	12.694	8.158	8.392	18.866	25.634	18.016	13.998	11.084	12.473	13.564	20.229	17.431	11.282	19.995	16.973	14.531	17.797	15.744	19.518	7.087	20.29	5.605	10.697	23.743	9.972	17.559	18.012	19.206	0	0	0	0	0	0	0	3.799	18.091	0	0	14.065	0	0	0	6.427	0	0
Os01g0114700	8	5	6	1	4	3	2	5	6	5.987	0	5	3	12	9.998	3	5	7	4.987	5	5	2	5	3	1.971	2	4	7	5	8	5	2	3	1	0	3	11	2	0	8	6	9	11	25	29	6	6	23
Os01g0114800	81	83	98	35	56	60	91	153	73	46	34	150	187	112	130	80	167	70	66	88	106	40	95	36	52	61	72	93	84	80	9	17	19	29	18	18	89	76	81	89	52	69	76	103	124	76	109	106
Os01g0114900	13.608	16.124	22.58	5.511	5.764	18.629	10.878	11.252	20.395	11.908	7.002	11.127	13.026	14.243	12.335	25.751	14.454	19.616	9.495	20.569	15.621	6.079	12.631	14.893	7.599	14.016	16.827	22.408	12.357	17.722	4	3	6	0	1	0	3.42	9.938	3.575	6.704	5.746	2.319	7.473	16.342	20.082	8.999	11.193	19.234
Os01g0115100	50	19.784	46.364	7	19	23	49.012	36.192	38.944	29	6	38	39.002	37.999	53	16	62.841	40.874	21	33	34.145	15	28.999	16	10.006	21	23	32	14	28.063	32	34	30.002	13	13	19	107.999	118.921	74.951	187	120	150.945	27	25	31	22	11	18
Os01g0115200	0	0	0	0	0	5.457	0	0	2.617	0	0	0	0	0	0	0	0	0	0	0	0	0	0	3.678	0	10.531	0	0	5.752	0	2	2	2	1	0	0	0	7.674	2.402	0	0	8.639	0	12.355	30.278	7.254	5.29	0
Os01g0115300	64.957	57.548	57.29	13.422	33.419	48.626	73.774	84.11	48.668	41.519	21.099	75.133	110.013	74.202	76.58	70.267	116.535	86.726	53.956	52.011	79.135	33.516	74.823	55.778	25.025	61.579	59.955	58.392	41.626	50.233	208.287	199.041	197	115	149.012	108.01	86.671	94.034	20.905	68.284	59.316	83.673	31.586	53.722	87.143	18.208	41.912	50.079
Os01g0115500	58.418	60.652	69.437	73.638	71.183	61.009	66.187	68.5	104.454	78.679	32.881	68.576	57.275	74.281	48.135	65.808	76.594	95.699	67.155	50.426	68.525	33.549	82.528	32.8	40.895	73.345	53.427	102.873	33.85	108.457	0	0	0	0	0	0	4.772	0	13.569	0	0	9.584	1	0	0	0	0	0
Os01g0115533	83.94	49.428	99.785	9.288	71.912	0	50.215	36.881	36.097	137.4	2.935	23.236	39.662	44.037	70.639	63.092	79.485	29.06	36.907	10.734	98.174	27.32	52.373	23.521	28.604	29.56	7.065	57.174	52.315	42.871	1	0	0	0	1	0	33.597	38.688	111.936	68.31	42.237	41.238	0	0	0	0	1	0
Os01g0115566	11.748	22.067	0	0	0	7	17.217	19.216	27.943	22.003	0	19.113	19.976	18.067	7.044	38.818	20.226	12.571	16.606	7.314	15.847	9.528	12.999	0	0	18.932	8.506	25.213	15.753	40.105	0	0	0	0	1	4	38.219	66.358	36.553	106.013	57.875	77.225	0	0	2	2	0	1
Os01g0115600	509.584	710.072	599.176	228.938	523.527	407.19	511.105	570.754	754.247	692.41	137.065	615.841	713.902	566.434	638.405	780.595	854.465	612.586	662.717	377.511	655.623	346.167	457.258	377.406	327.78	591.686	425.446	841.443	520.478	862.937	1	4	3	9	3	9	289.835	385.057	383.6	451.296	297.067	359.769	6.985	20.875	36.299	7.002	25.275	11.003
Os01g0115700	0	0	0	2.406	4	0	5.014	0	0	9	0	3	6	0	2	18	2	7.47	0	12	0	3	9.001	7	0	0	0	0	9.043	10.015	0	0	0	0	0	0	55.964	41.127	135.189	118.382	74.894	44.6	0	2	1	3	2.487	1
Os01g0115725	11.001	9	8	0	0	15.068	0	4	18.007	0	0	0	0	3	0	0	0	8.531	11	0	15.006	0	0	0	12	5	11	15.002	7.649	5.985	0	1	1	0	0	1	36.036	90.873	13.811	109.618	95.106	72.4	0	0	0	0	2.513	0
Os01g0115750	56.774	46.125	73.279	55.794	43.551	65.14	48.646	47.853	50.537	38.199	20.975	35.691	29.05	22.575	0	51.799	27.518	64.977	73.894	76.659	38.587	25.29	67.447	71.306	51.854	41.746	53.133	51.906	54.277	50.704	0	0	0	0	0	0	38.251	56.174	35.603	52.923	56.579	83.932	0	0	0	0	0	0
Os01g0115752	0	0	0	0	0	0	10.744	0	33.729	0	12.339	6.895	0	0	29.453	0	0	0	0	0	10.343	0	0	9.584	0	6.672	0	0	11.842	0	0	0	0	0	0	0	0	0	0	0	0	2.885	0	0	0	0	0	0
Os01g0115800	477.117	370.015	421.634	147.064	354.47	236.872	393.303	387.256	312.704	348.387	140.762	279.714	403.684	419.174	349.529	394.097	414.211	392.275	295.821	268.545	487.274	280.091	419.728	219.05	240.838	317.727	311.172	346.64	274.645	356.572	520.786	572.048	568.272	111	127	120	205.487	321.309	274.437	304.883	157.665	250.717	236	406.001	593.395	164.7	216.277	232.571
Os01g0115900	315.413	459.339	223.686	120.803	401.308	306.638	340.26	321.717	460.883	376.603	114.454	250.871	388.075	350.411	291.469	454.438	346.795	528.033	388.128	276.752	333.526	277.849	232.418	266.509	231.807	396.589	397.234	443.502	360.573	481.37	524.145	783.204	607.364	74.184	50.369	71.479	271.718	354.727	320.658	279.197	239.037	269.197	77.41	103.438	120.18	59.057	43.856	52.606
Os01g0115950	62.23	40.066	36.518	1.938	10.876	25.17	34.901	80.812	48.486	11.347	18.411	56.26	59.364	42.041	63.396	46.167	47.934	73.713	55.198	42.632	50.934	14.763	28.435	19.949	7.202	18.298	39.949	65.301	24.389	26.36	0	0	0	0	0	0	18.394	39.66	15.418	13.069	27.333	11.193	0	58.999	15.575	10.249	4.723	12.429
Os01g0116000	0	7.219	5.203	3.642	8.887	0	10.917	9.867	0	8.821	0	10.73	9.959	5.346	5.044	3.347	7.93	9.891	9.136	8.886	7.626	14.979	0	1.025	8.781	0	6.593	8.944	7.885	4.11	0	0	0	0	0	0	3.027	1.013	0	3.003	4.002	0	0	0	0	0	0	0
Os01g0116100	24.947	76.189	29.907	21.569	14.802	57.665	26.013	46.19	32.658	11.582	17.252	52.271	39.197	17.008	33.639	41.61	32.254	56.806	44.557	37.722	26.909	11.066	41.009	46.914	31.555	60.301	40.477	66.453	65.824	43.616	3	5.055	9	5	5	7	48.357	48.795	8.352	62.654	32.314	49.794	21.558	28.12	45.375	13.296	23.622	30.291
Os01g0116101	10.719	0	0	0	0	0	0	0	12.148	0	1.836	0	0	0	0	0	0	0	0	0	0	0	7.208	0	0	0	0	0	0	0	0	0	0	0	0	0	0	0	0	0	0	1.012	0	0	0	0	0	0
Os01g0116200	0	0	8.435	0	3.804	0	0	0	0	4.126	0	0	1.083	5.399	2.904	0	0	0	0	1.136	2.059	5.03	2.469	0	0	0	1.8	0	2.043	1.763	187	229.013	190	4	13	4	3.092	0.714	8.158	2.051	0	3.085	0	0	1.03	2.051	0	0
Os01g0116250	0	4.357	0	0	0	4.94	0	4.895	3.397	0	0	5.1	0	0	0	0	4.873	0	0	0	0	0	0	0	6.964	6.604	0	5.054	0	0	0	0	0	0	0	0	0	2.328	0	0	0	0	0	0	0	0	0	0
Os01g0116300	4	4	5	5	5	11	8	9	6	4	5	3	6	8	4	9	5	4	2	3	1	2	7	5	6	5	6	10	7	7	19	13	11	1	1	0	47	41	48	52	34	31	39	40	67	43	36	32
Os01g0116400	1226.965	1178.823	1160.974	719.601	1098.981	997.508	1116.843	848.807	1101.67	1028.481	535.15	924.414	1100.101	1023.151	813.581	1339.358	962.443	1103.425	1122.879	1089.544	1071.462	747.254	1064.693	741.929	795.641	1130.325	889.147	1177.058	1012.12	1295.942	6.001	6.004	9	1	1	1	557.202	476.254	521.663	504.506	379.265	354.034	10.231	2.708	9.73	6.111	20.606	3.371
Os01g0116600	1411.899	1259.968	1386.494	696.825	1026.785	1088.577	1378.511	1755.565	1166.979	946.518	582.654	1778.755	1751.791	1569.584	1626.273	1409.762	1780.542	1285.641	1306.901	1447.172	1336.817	761.979	1449.193	897.5	955.211	1096.693	1177.496	1388.617	1114.444	1298.262	1002.402	1069.382	1231.981	930.383	1035.979	1054.713	705.06	679.321	363.64	562.581	509.613	486.066	896.356	1152.438	1433.252	1134.628	1440.359	1327.515
Os01g0116650	52.362	84.157	59.333	12.24	10.627	62.625	46.523	30.178	55.332	13.434	14.375	66.022	39.67	34.418	33.14	84.652	36.584	95.044	39.32	55.712	61.023	6.659	51.018	75.466	2.662	64.582	93.879	76.382	55.867	49.567	0	0	0	0	0	0	41.502	53.149	13.236	40.151	12.736	54.906	0	0	0	0	0	0
Os01g0116800	20.264	9.878	12.563	6.957	10.508	4.596	16.066	9.099	9.773	10.076	12.51	12.005	9.924	14.149	11.095	15.072	17.84	14.173	9.481	30.066	18.225	8.199	18.166	12.459	13.171	13.587	13.02	18.563	7.165	16.561	16.024	13	24	12	5	2	131.141	123.585	401.383	199.436	131.235	154.462	23.344	10.754	19.778	0	9.411	22.484
Os01g0116900	275.538	343.496	247.539	173.184	208.782	290.895	282.527	231.311	237.364	184.803	172.592	255.718	355.78	248.202	201.026	366.075	294.806	396.203	359.825	223.666	263.615	108.91	267.233	249.62	138.556	341.486	273.105	387.84	303.512	382.822	40	76	73	24	13	34	388.569	314.539	377.506	581.247	376.401	399.52	32.219	43.039	47.602	30.676	32.804	20.236
Os01g0116901	1.489	13.326	3.153	0	4.962	10.645	5.637	16.27	5.748	0	0	16.137	5.809	3.204	7.363	3.602	5.567	1.565	11.995	3.443	1.567	0	0	3.378	1.579	0	1.579	5.579	10.119	5.632	1	0	0	0	0	0	343.582	299.97	131.48	299.507	307.005	240.96	7.054	39.15	66.824	18.61	18.593	22.137
Os01g0117000	162.196	188.178	194.24	45.224	108.506	215.275	164.41	192.853	180.828	99.073	57.275	219.661	224.17	136.825	137.708	217.218	242.694	230.815	238.942	214.261	165.512	69.052	159.748	167.072	85.237	154.08	181.592	264.56	149.48	181.599	21	28	13	10	3	12	133.384	70.052	69.237	168.622	165.135	126.388	32.836	48.974	62.133	44.17	37.931	40.038
Os01g0117025	41.862	32.558	60.221	20.306	18.657	26.51	49.639	67.054	65.985	29.409	2.923	37.578	29.828	54.063	62.76	61.134	55.548	78.255	17.314	52.42	35.941	17.419	34.764	13.949	36.429	18.745	30.2	46.481	44.911	55.841	0	0	0	0	0	0	22.02	24.578	57.937	36.445	20.598	35.364	9.36	7.293	14.482	3.614	3.808	1.825
Os01g0117050	81.253	70	81	32.999	72.34	56	95.001	108.003	44.032	52	26.001	89.097	120.004	155.468	86.001	83.967	111.999	61.181	35.092	110.999	83.001	52	77	51	47.004	65.002	55	68.236	62.999	82.001	30	37	26	14	15.062	13	59.002	52.999	71	97.997	69.999	53	15	23	42	23	36	23
Os01g0117100	151.617	168.59	164.714	49.394	100.742	120.631	157.916	238.234	163.96	74.82	38.181	238.944	220.167	155.396	161.638	164.358	199.886	190.41	177.857	178.948	144.918	27.698	155.458	107.134	86.152	114.826	156.958	276.993	163.425	172.58	0	1	0	0	0	0	225.583	195.661	196.315	262.501	260.258	226.466	36.534	56.066	79.443	46.579	53.308	60.099
Os01g0117200	63.992	131.639	176.282	23.737	49	89.149	96.996	100.999	143.208	95.915	12	145.003	116.893	103.392	149.457	245.997	267.331	257.782	199.654	62.316	144.437	27.984	92.945	63	51.958	115.463	43	236.233	175.361	161.725	0	0	0	0	0	0	175.999	317.401	244.604	513.203	395.747	246.589	0	2.01	0	0	6.089	2.015
Os01g0117233	0	14.82	30.162	6.257	0	0	0	0	29.292	23.074	0	0	25.107	11.412	0	0	36.236	33.577	21.978	0	0	0	17.433	0	29.981	0	0	37.386	0	19.262	0	0	0	0	0	0	0	8.016	155.383	17.717	23.986	0	0	0	0	0	0	0
Os01g0117266	13	21	4	2	11	13	9	12	19.002	15	6	15	18	14	3	24	19	10	18	6	15	11	7	8	13	19	14	19	28	22	0	0	0	0	0	0	42.269	58.08	16.972	107	58.049	38.045	2	5	6	2	2	1
Os01g0117300	132.997	139.999	167.936	25.361	142.399	89.737	149.823	139.815	223.231	166.383	19.792	126.247	172.074	180.666	158.125	157.112	237.646	158.479	205.92	95.291	214.208	98.907	118.948	80.3	132.893	119.501	96.06	195.954	109.918	193.912	0	0	0	0	0	0	106.51	117.158	253.192	188.856	122.439	107.528	42.117	65.187	75.907	37.55	57.06	64.026
Os01g0117400	41.562	12.677	46.649	26.408	46.645	26.65	57.168	41.808	50.808	25.883	6.922	20.325	20.166	30.305	30.508	27.866	43.461	35.461	54.168	50.597	32.743	20.832	37.416	28.744	28.234	28.142	14.245	21.486	23.042	33.521	0	0	0	0	0	0	28.136	48.654	166.3	46.789	33.822	28.838	6.1	8.278	26.848	5.862	10.05	10.48
Os01g0117450	125.472	203.404	88.999	21.399	86.366	143.595	123.413	132.333	115.407	62.323	53.566	116.427	160.533	69.653	84.354	178.239	90.507	135.623	152.017	75.521	178.304	77.68	92.227	117.405	54.904	156.049	111.868	190.684	162.582	105.716	0	0	0	0	0	0	33.656	2.89	23.68	16.867	5.09	10.427	0	3.036	0	0	0	0
Os01g0117500	68.028	120.244	51.41	33.158	104.848	66.627	67.213	79.743	109.08	90.497	44.696	67.81	77.148	62.998	54.064	94.056	73.758	89.143	102.501	69.614	77.499	61.932	73.811	73.869	70.931	96.759	95.806	100.057	73.105	117.949	0	0	3	0	0	0	26.811	31.829	6.939	44.21	31.986	36.853	3.591	12.018	14.08	4.566	4.527	8.32
Os01g0117600	220.162	139.555	191.703	80.712	248.357	66.581	162.671	139.584	142.952	216.248	41.805	89.865	120.572	154.997	176.751	142.867	161.786	122.749	117.454	129.364	182.267	143.834	153.299	61.993	163.446	134.285	132.499	146.026	83.34	154.415	67	95.023	125.504	27	25	18	353.081	360.364	244.993	328.775	262.881	291.02	88.306	143.743	164.102	33.02	58.118	78.086
Os01g0117650	0	0	0	0	0	0	0	0	0	0	0	0	0	0	0	0	0	0	0	0	0	0	0	0	0	0	0	0	0	0	0	0	0	0	0	0	0	48.477	0	67.631	25.498	32.946	0	15.764	73.833	13.724	0	20.935
Os01g0117700	59.451	31.319	55.315	10.099	9.055	49.245	52.563	89.098	35.829	17.742	8.239	103.878	92.549	54.161	77.074	32.398	97.484	69.979	42.844	83.485	49.729	10.316	47.885	42.271	16.462	32.021	68.186	59.046	51.178	66.862	7	21	6	1	0	3	116.748	68.528	26.05	89.011	96.264	61.605	25.831	23.677	44.564	16.63	11.195	21.771
Os01g0117900	616	1129	925	733	634	1708	708	781	782	421	999	928	566	540	489	756	809	1150	1099	1382.999	698	484	968	1782	1291	1250	1275	925	1519.999	977.001	20	25	41	22	19	23	1404	1086	1281	1262.001	1037	976	40.001	93	149.001	65	81	41
Os01g0118000	4461	3510	3332	1588	4041	2360	3340.499	3498.166	2411	2917	1754	2763	4269	4326.305	4402.146	3284	3042	1712	2285	1818	3102	4105	2512	1989	2953	2695	2647	2406	2398	2205	4512.307	4521.701	4844.366	4219.417	4092.162	3992.584	843	970	1238	638	531	482	2945.885	3326.932	5054	2988	4320.719	4250
Os01g0118033	0	0	0	0	0	0	1.501	1.834	0	0	0	0	0	3.695	1.854	0	0	0	0	0	0	0	0	0	0	0	0	0	0	0	0	0	0	0	0	0	0	0	0	0	0	0	2.115	3.068	0	0	2.281	0
Os01g0118066	130.679	341.911	88.504	26.163	25.939	294.291	113.766	266.763	238.011	51.338	50.952	372.568	410.959	169.264	205.186	417.595	308.628	283.638	283.076	159.115	131.81	38.803	124.052	214.375	39.103	287.71	236.047	539.642	304.521	266.191	0	0	0	0	0	0	281.035	199.255	22.571	203.347	186.429	153.527	178.097	230.325	226.433	209.731	352.616	269.415
Os01g0118100	1449.321	2088.089	1300.496	1012.837	1428.061	1485.709	1485.234	2115.237	1995.989	1334.662	634.048	2095.432	2440.041	2339.736	1950.814	2160.405	2395.372	1955.362	1979.924	1697.885	1455.19	1047.197	1415.948	1266.625	1153.897	1658.29	1624.953	2502.358	1563.479	2465.809	1415.214	1453.276	1647.826	1252.102	1250.674	1211.895	1296.965	1125.745	749.429	1029.653	1043.571	872.473	1121.903	1279.675	1636.567	1171.269	1528.384	1407.585
Os01g0118300	29	39.494	78.356	55	11	93.962	59	106	84	13	54.12	214	22	27	63	67.025	167	76	123.063	79	35	55	80	89	96	55	98	43	87	50	323.001	332.275	406.004	417.973	425.118	485.131	30	74	15	73	48	51	638.328	764.514	886.091	533.908	793.217	811.604
Os01g0118350	0	2.506	1.644	0	0	4.037	0	0	0	0	1.879	0	0	0	0	2.975	0	0	3.937	0	0	0	0	0	0	0	0	0	0	0	0	0	0	0	0	0	0	0	0	0	0	0	11.672	10.486	14.909	3.092	10.783	12.396
Os01g0118400	274	499	255	360	374	711	354	463	327	167	642	452	485	483	333	439	248	271	288	338	271	576	175	749	480	476	501	145	461	172	439.228	418.42	418.253	1147.274	1178.138	1221.708	710	534	512	684	766	651	1009	1276	2213	1135	1561	1171
Os01g0118600	43	72	51	48	48	107	62	74	38	18	94	78	111	87	59	43	55	54	43	73	29	77	58	100	78	73	64	24	83	32	96.807	69.093	95	175	174	173.139	31	36	29	32	27	26	245	297	495	230	313	209
Os01g0118700	461	779	370	609	823	788	473	779	613	674	946	730	780	584	655	868	616	472	559	490	401	1059	374	867	745	907	649	452	679	549	2019.129	1742.615	2093.556	1466.395	1425.212	1381.089	484	371	524	345	319	346	999	1281	2199	2177	2341	1422
Os01g0119000	18	52	27	50	44	76	22	33	51	32	50	28	30	37	42	61	14	53	54	19	27	104	29	84	59	73	59	17	75	28	402.203	295.986	385.003	323.073	348.981	343.609	44	31	42	20	9	20	294	388	719	284	364	376
Os01g0119050	41	49	66	46	57	89	53	38	88	36	51	43	38	54	48	47	28	85	53	74	36	60	45	79	86	62	120	46	63	93	28.704	23.401	22.557	33.033	35.967	38.024	19	24	24	19	14	18	29	34	42	37	38	49
Os01g0119100	222	730	307	368	380	1307	238	394	490	139	695	464	305	186	242	658	303	709	738	727	264	427	310	1160	781	940	1046	424	1137	678	503.973	395.687	490.934	474.794	518.032	542.083	419	341	198	392	349	335	584	739	1414	921	847	1062
Os01g0119500	380	456	342	135	197	420	383	486	322	152	160	494	645	478	400	455	415	368	399	497	467	201	366	423	175	429	429	370	469	403	491.954	501.429	468.261	373.746	388.133	400.182	668	621	438	473	534	464	544	700	981	661	851	746
Os01g0119800	6	5	11	4	4	4	5	8	10	1	9	7	4	10	8	4	4	1	3	6	5	4	8	2	9	3	11	4	2	4	3	6	10	2	3	0	1	2	0	4	2	0	13	13	33	3	8	12
Os01g0120300	8542	5300	9212	3814	4708	3891	7474	6928	6132	4710	2377	7563	7302	7615	7558	5184	7803	5927	5525	7777	7915	3538	7502	3275	4337	4281	4740	6698	4171	6606	486.834	608.26	611.673	279.077	291.936	213.016	2014	1752	1262	1837	1541	1486	208	277	296	193	321	246
Os01g0120400	331	231	425	180	277	180	345	433	279	307	174	387	434	417	459	227	448	283	274	287	263	252	262	214	238	197	249	207	179	277	1212.731	1267.532	1512.654	617.789	521.99	469.317	249	242	256	203	148	162	226	290	406	341	327	326
Os01g0120500	2939	2893	3221	3232	2665	2985	2995	1590	3205	2964	2150	1744	1877	1822	1689	3231	1904	3300	2744	2172	2952	1647	2903	2792	2954	3467	2809	3110	2928	3596	58.002	46	61.832	76.207	86	57	1912	1565	2459	2011	2123	1862	51	54	98	75	89	49
Os01g0120600	115	153	124	102	146	107	125	164	158	117	81	180	161	195	132	180	185	150	183	130	102	124	111	128	108	120	170	150	144	196	263.732	318.046	314.173	247.181	215.998	238.252	162	106	139	92	106	98	104	120	274	131	161	170
Os01g0120700	1328	1284	1433	905	1327	1143	1362	1588	1265	1089	783	1779	1483	1461	1657	1573	1477	1157	1341	1155	1234	1132	1267	1043	1331	1175	1252	1240	1179	1354	1345.755	1240.874	1494.078	991.538	1279.384	1094.118	706	810	676	696	568	608	1479	1786	2361	1535	2239	1459
Os01g0120800	3235	5169	2688	1670	2651	3289	3430	5010	4600	2805	1241	5134	5522	4528	4530.001	5383	4986	3454	3770	3838	3159	2486	3468	3179	2166	3574	3559	4756.001	3592	4556	8309.915	7645.687	8543.868	8802.562	8637.421	8738.293	2251	2295	1463	2143	1873	1689	5668	6501	8133.999	5654	8054	8383
Os01g0121000	5	15	18	10	10	11	13	12	10	2	17	12	11	17	14	11	10	13	9	10	7	24	8	14	30	22	13	7	17	6	16	8	11	31.165	31	29	1	4	4	0	4	4	20	35	80	31	28	26
Os01g0121100	1010	744	1129	612.013	965.003	660	958	955	808	886	547	982	1023	920	1042	798.001	1037.004	625	717	799	914	799	866	614.02	929.6	791.532	739	690	650	790	1091.04	993.953	1205.384	677.065	703.163	679.654	575	558	735	635	489	508	634	872	1581	969.975	1055	814
Os01g0121200	44	45	50	40	23	112	49	61	66	24	60	78	43	55	49	86	44	66	77	125	30	55	87	113	59	88	102	53	88	33	393.863	427.997	543.339	256	282.029	268.36	26	57	27	42	29	19	219	252	374	240	333	218
Os01g0121300	731.651	460.828	798.309	201	320	469.29	785.306	774.501	550.817	249	227	767.887	849.104	727.266	713.35	542.786	826.546	638.83	701.129	737.025	695.149	352.902	685.557	438.182	315	448.227	736.125	632.867	423.338	649.448	1361.176	1597.598	1684.895	700.19	771.675	643.983	389.429	469.974	344	294	221	255.192	880.918	1058.542	1572.269	862.19	956.682	842.693
Os01g0121400	4.349	11.172	7.691	0	0	7.71	4.694	10.499	2.183	0	0	14.113	9.896	10.734	12.65	2.214	10.454	5.17	13.871	14.975	13.851	4.098	11.443	8.818	0	18.773	19.875	2.133	3.662	15.552	0	0	0	0	0	0	17.571	6.026	0	0	0	8.808	51.082	31.458	39.731	9.81	71.318	33.307
Os01g0121500	93	35	91	12	57	38	57	93	39	68	12	104	94	113	129	58	107	21	37	18	94	92	52	41	70	38	31	40	37	52	132	163	162.006	85.019	60	66	30	41	52	54	29	34	105	157	407	92	123	67
Os01g0121600	374	179	378	177	334	93	280	383	247	390	139	399	364	392	532	221	443	153	153	191	334	367	252	62	291	194	142	202	124	200	166	152.004	215.251	239	133.016	211.905	61	66	121	73	51	57	86	169	415	160	150	130
Os01g0121700	1853	2608	1677	1593	1589	2692	1575	2012	2290	1260	1551	2123	1999	1603	1690	2438	1990	2359	2466	2197	1849	1254	1621	2389	1898	2296	2714	2436	2508	2614	687.983	785.522	806.278	1073.17	960.669	987.669	2049	1764	824	1577	1382	1395	525	687	750	449	611	571
Os01g0121800	407	506	432	244	388	493	386	397	463	360	336	418	444	425	389	479	371	411	476	440	346	366	406	489	438	418	521	387	458	455	638.696	558.691	675.939	502.37	532.123	500.982	245	214	205	212	160	181	469	589	919	516	586	535
Os01g0121900	1	0	0	0	0	1	0	0	0	1	0	0	0	0	0	1	0	0	0	0	0	0	1	0	0	0	0	0	0	1	3	4	6	5	2	0	0	0	1	0	1	0	0	0	0	1	0	0
Os01g0121950	1	1	4	2	2	0	3	3	3	0	1	2	2	1	1	3	3	1	4	4	1	1	4	1	3	3	3	3	2	1	0	0	0	3	0	0	1	0	0	1	1	1	0	0	1	1	0	0
Os01g0122000	86	54	84	59	65	58	70	124	68	67	30	131	143	111	115	65	137	82	54	51	81	20	92	53	53	61	53	67	55	60	0	1	3	3	5	2	85	64	98	69	44	51	2	0	9	3	9	7
Os01g0122200	0	11.998	15.228	17.286	13.004	7.623	9.395	7	19.515	10.003	6.638	6	2.597	5	0	29.745	4	15	13.014	5	10.758	13.438	5	4	22.928	12	25.456	3.766	12	18	4	12	11	1	3	1	0	0	2	0	0	0	0	0	4.43	20.849	6.104	9
Os01g0122367	3.172	0	3.77	13.628	0	12.793	0	0	6.484	0	5.237	0	1.403	0	6	3.255	0	0	5.986	0	2.227	4.357	0	0	2.071	0	5.42	3.23	0	0	0	0	0	0	0	0	1	0	0	1	0	0	3	3.021	7.57	3.151	3.959	0
Os01g0122534	0	0	0	0	0	0	0	0	0	0	0	0	0	0	0	0	0	0	0	0	0	0	0	0	0	0	0	0	0	0	0	0	0	0	0	0	0	0	0	0	0	0	1	0	0	0	2	0
Os01g0122701	0	0	0	0	0	0	0	1	0	0	0	0	0	0	0	0	0	0	0	0	0	0	0	0	0	0	0	0	0	0	0	0	0	0	0	0	0	0	0	0	0	0	0	0	0	0	0	0
Os01g0123500	0	0	0	0	0	0	0	0	0	0	0	1	0	0	0	0	0	0	0	0	0	0	0	0	0	0	0	0	0	0	1	8	4	2	0	0	0	0	0	0	0	0	2	0	3	2	2	1
Os01g0123700	0	0	0	0	0	0	0	0	0	0	0	0	0	0	0	0	0	0	0	0	0	0	0	0	0	0	0	0	0	0	0	0	2	0	0	0	31	29	54	9	6	7	0	0	0	0	0	0
Os01g0123800	9	2	5	2	1	2	3	7	0	3	4	1	6	3	4	5	2	1	4	3	6	0	2	2	1	2	3	3	6	4	0	0	0	0	0	0	11	11	10	3	4	4	0	2	0	0	1	0
Os01g0123900	1270	782	1495	545	713	620	1391	1933	594	636	540	2132	1503	1612	1699	726	1440	765.1	572	1502	1399	722	968	538	455	680	591	534	495	862	12.292	7	4	0	0	0	2498	1716	3746	996	603	1302	2	3	0	0	24	0
Os01g0124000	247	331	294	163	145	213	429	245	242	275.879	262	354.88	123	161	215	236	112.761	196	244	263	195	181	109	180.883	59	195	171	200	155	354	8	10	7	8.104	7	5	1284	697	848	150	106	343	0	5	8	9	5	8
Os01g0124100	625.311	588.911	814.57	563.301	1092.777	550.698	825.416	655.253	1092.597	2002.69	483.948	765.424	486.232	364.964	672.954	1283.646	717.271	554.889	989.197	418.956	692.599	798.291	403.193	577.206	835.544	997.631	470.982	658.533	553.324	814.587	4281.83	4172.606	4161.281	747.376	827.772	764.14	201.132	50.379	64.756	50.246	67.3	51.14	215.828	309.014	634.666	289.492	242.116	250.412
Os01g0124200	443.022	332.761	697.612	540.152	717.549	482.299	675.092	364.041	1021.954	1323.234	278.582	783.393	268.337	215.581	534.38	1232.155	671.598	292.875	865.81	287.114	430.139	420.115	312.416	577.072	594.619	852.757	519.7	540.106	461.594	528.303	39455.306	38000.131	38337.298	13645.078	16372.789	15740.321	2730.807	1615.628	2226.74	1117.142	826.302	1095.192	3897.614	4607.314	7970.173	6097.856	6511.208	6773.275
Os01g0124401	35.395	42.321	40.596	33.686	41.606	31.839	67.072	75.431	18.579	47	28.916	100.973	69.303	47.878	66.837	30.68	43.94	19.248	18.442	63.37	49.632	27.805	26.562	29.833	24.055	37.442	35.001	21.488	20.807	29.298	7405.814	6279.419	7406.14	4147.404	6218.054	6330.791	317.257	264.885	44.406	7.882	294.698	9.82	3204.044	3825.093	5557.989	3302.025	3733.254	3698.92
Os01g0124550	0	0	0	0	0	0	0	0	0	0	0	0	0	0	0	0	0	0	1	0	0	0	0	0	0	0	0	0	0	0	0	0	0	0	0	0	0	1	2	0	0	0	2	0	2	1	0	0
Os01g0124600	14.439	12.928	33.885	14.945	24.224	7.478	23.308	22.264	29.529	48.556	12.951	23.289	7.14	13.58	19.578	32.055	16.28	8.852	17.509	11.285	13.525	18.654	12.607	12.051	17.883	26.806	18.334	21.855	12.192	18.261	94.42	54	100	16	17	8	0	0	0	0	0	0	0	2	3	0	1	1
Os01g0124650	603.285	799.642	1742.054	738.394	1327.141	475.488	1328.165	820.25	1258.272	2179.552	528.79	1110.016	595.033	765.209	950.189	1182.452	783.696	560.011	1177.098	674.11	740.051	957.203	755.592	635.82	896.845	874.553	540.813	814.575	537.979	994.122	11944.429	12634.929	12247.039	2475.748	2554.306	1990.037	723.585	447.737	750.435	99.924	83.391	231.721	195.479	124.26	352.931	35.393	38.093	34.148
Os01g0124700	408.548	473.437	685.283	274.521	394.704	354.198	623.947	526.761	727.069	663.088	349.814	970.025	441.955	354.789	458.062	943.012	353.454	297.025	745.945	339.165	457.054	265.933	350.63	414.135	206.054	731.811	384.17	533.442	317.105	699.429	26.021	26.064	29.206	4.009	8.026	5.02	1392.219	617.37	570.664	362.806	218.309	357.126	126.035	180.319	323.241	49.234	54.329	104.245
Os01g0124900	10	9	6	5	9	6	13	10	5	5	2	6	10	13	8	9	11	4	6	7	7	10	17	5	2	8	2	0	2	2	0	0	0	0	0	0	0	0	0	0	0	0	0	0	0	0	0	0
Os01g0125000	0	0	0	0	0	0	0	0	0	0	0	0	0	0	0	0	0	0	0	0	0	0	0	0	0	0	0	0	0	0	0	0	0	0	2	0	0	0	0	0	0	0	0	0	0	0	0	0
Os01g0125500	1	0	4	4	1	1	6	1	0	2	0	4	6	3	7	4	3	1	0	3	3	1	1	0	3	0	1	0	4	1	0	0	0	0	0	0	0	0	0	0	0	0	0	0	0	0	0	0
Os01g0125550	43	36	51	23	34	9	55	51	32	39	10	52	75	80	47	36	77	34	23	46	45	19	38	15	20	32	26	48	30	44	6	10	16	10	10	11	12	10	31	11	11	11	10	13	30	6	22	9
Os01g0125600	54	503	386	309	28	790	241	209	427	22	223	427	101	80	184	650	109	406	482	558	61	114	471	775	333	552	698	175	785	117	628.879	518.995	599.001	562.901	617.147	636.176	30	102	10	62	39	26	874	874	1509	779	1130	1554
Os01g0125700	105	127	120	77	111	104	95	173	150	111	74	179	188	158	186	133	194	126	133	128	125	62	109	86	86	97	108	134	121	168	158.97	155	168	129	169	121	64	69	60	68	50	45	108	124	155	104	138	112
Os01g0125800	1090	1296	1223	863	1130	1168	1023	1197	1247	1054	789	1376	1416	1306	1168	1570	1294.491	1051	1181	909	955.611	974	1051	1236.567	1075	1214	1173	1266	1132	1166	1336.131	1383.372	1413.009	1562.592	1498.391	1553.196	608	527	391	369	335	349	1236	1522	1928.1	1406	1874	1677
Os01g0125850	0	0	0	0	0	0	0	0	0	0	0	0	0	0	0	0	2.509	0	0	0	2.389	0	0	3.433	0	0	0	0	0	0	0	3.007	0	2	1	0	0	0	0	0	0	0	0	0	6.9	0	0	0
Os01g0125900	960	1630	886	613	806	1479	985	1206	1584	817	645	1323	1457	1073	1059	1854	1309	1532	1578	1291	1020	726	999	1466	776	1511	1397	1841	1491	1573	2478.325	2738.363	3100.297	2311.04	2236.659	2138.961	1343	1177	559	1013	867	933	1364	1850	1968	1592	2129	1784
Os01g0126000	0	0	3.941	0	1.138	0	0	0	1.324	0	1	0	1.545	0	0	0	0	0	2.436	0	0	0	0	1.457	0	0	0	0	0	1.701	0	2	5.002	1	2	2	5.286	5.258	4.177	0	1.607	4.068	6.94	1.46	4.807	5.601	0	5.18
Os01g0126100	23	12	17.059	5	20.862	13	16	28	31.676	39	3	6	20.455	19	16	25	20	13	19.564	15	23	19	18	12.543	25	15	20	13	13	24.299	133.551	158.645	154	323.029	221.402	197.212	3.714	15.731	2.823	18	17.019	12.932	140.475	176.135	249.464	163.856	220.378	206.727
Os01g0126200	1982	1912.998	2077	1340	1807.999	2112.526	1939.999	1348	2797	1967	682	1212.999	1304	1110	1227	2676	1361.997	2416	2309	1670	2220	1050	1898.999	1854.996	1433	2505.997	1842.998	2899	2109.994	2957.999	71	68	74	36	35.096	35	705	630.777	955	1307	1435	1081.999	19.107	28.084	91.407	43.132	41.107	21.107
Os01g0126401	41.011	30.889	50.615	32.943	44.7	39.846	41.845	22.079	65.502	31.718	4.111	24.251	38.375	28.911	35.881	38.005	34.958	44.821	46.802	56.763	51.204	23.101	39.981	30.36	31.593	33.744	37.486	55.043	28.385	69.128	0	0	0	0	0	0	47.038	30.502	61.761	80.643	87.284	50.055	8.498	4.021	12.695	4.507	4.887	5.485
Os01g0126600	96.989	44.133	77.385	13.057	34.3	50.154	66.155	131.921	78.485	24.282	10.889	165.749	143.625	122.089	163.119	47.995	139.042	49.179	53.198	57.238	86.796	29.951	61.02	42.64	26.407	43.256	60.514	42.957	39.615	40.872	41	35	36	44	30	30	91.964	110.485	104.208	142.357	130.716	90.157	28.507	23.024	54.305	19.493	29.113	14.515
Os01g0126900	0	1.331	0	0	0	4.289	0	0	0	0	0	0	0	0	0	0	0	1.226	0	0	0	0	0	7.403	0	0	0	0	1	0	622.718	441.996	535.105	1020.892	1179.112	1368.728	0	67.233	0	0	10.375	1.001	1017.916	1371.232	1367.714	787.81	1544.982	917.93
Os01g0127000	0	0	0	0	0	0	0	0	1	0	0	0	0	0	1	0	0	0	1	1	0	0	1	0	0	1.001	1.001	0	0	1.001	1468.797	1618.157	1098.603	2611.074	1842.23	2386.796	0	12	0	0	0	0	49.548	77.356	167.405	21.72	48.267	33.889
Os01g0127100	0	1.001	0	0	0	0	0	0	0	0	0	1.001	1	1	0	0	0	0	0	0	0	0	0	1	0	0	0	0	0	0	0	2.004	0	0	1.001	0	1	0	1	0	0	0	48.442	52.623	28.987	56.315	72.702	25.315
Os01g0127200	0	2.671	1	1	2.001	7.185	1.001	0	1	0	8	0	0	0	2	0	1.003	3.774	2	7	1	0	2.001	34.601	6	4.002	3.001	1	13.006	0	63	117	62	245.023	211	197.06	0	1	0	0	0	0	28.573	5.11	10.217	82.566	75.564	34.852
Os01g0127300	1237	1236	1304	721	818	957	1235	1455	1440	871	525	1529	1499	1418	1330	1386	1544	1331	1219	1356	1226	614	1076	953	770	1100	1167	1545	1047	1628	609.201	728.329	753.477	380.895	420.372	347.433	1014	849	1036	1058	1012	733	226	289	474	238	369	301
Os01g0127400	842	600	822	389	410	460	746	900	767	557	220	977	971	834	908	679	1145	739	670	689	900	326	805	305	401	517	533	911	436	901	14	20	34	42	55.99	37.005	230	174	133	223	232	136	24	27	59	38	52	31
Os01g0127450	0	0	1	0	0	0	0	0	0	1	0	0	0	0	1	0	0	0	0	1	0	0	1	0	0	0	0	0	1	1	9	7	2	3	5.01	7	24	12	21	16	10	7	3	3	11	6	4	10
Os01g0127500	3	1	1	1	2	1	1	2	0	1	1	2	3	1	0	2	1	0	0	0	0	0	0	0	2	0	0	0	2	0	0	0	0	0	0	0	2	0	0	0	0	0	0	1	0	0	0	1
Os01g0127600	2	7	25	73	2	11	6	2	3	1	88	26	1	0	7	25	1	14	4	105	0	2	10	11	2	22	12	2	4	3	2738.984	1695.721	2258.235	8547.403	9098.809	9558.109	16	272	5	4	16	45	4373	5146	9514	4905	5060	7527
Os01g0127700	366	196	336	61	269	86	372	731	201	279	48	582	579	537	761	243	590	121	161	181	347	358	233	59	220	155	104	218	130	226	312.282	268.002	321.107	69	81.028	54	224	245	291	345	371	263	172	255	532	336	265	188
Os01g0127900	11	14	25	8	13	9	15	15	27	10	7	23	12	11	26	26	16	15	27	23	14	11	14	10	12	13	11	14	17	26	194.731	211.004	203.026	157	124	161.954	74	53	56	54	48	43	213	223	400	206	324	292
Os01g0128000	41	40	56	26.003	42	20.018	52	44.369	70	176	22.019	72.015	39.017	24.251	51	97	77	25	59	30	38	41	34.029	37	55	85	11	64.048	47	90	351.916	240.054	413.669	64	84.267	53	109	51	19	36	15.001	41	89	131	274.033	50	54	46
Os01g0128100	53.832	100.394	109.001	35.869	38.4	126.854	99.123	63.857	62.235	42.891	71.617	85.285	70.509	69.109	73.429	75.461	51.452	78.257	97.963	101.171	50.003	52.43	70.282	128.747	60.591	94.259	108.926	46.149	92.734	53.215	127	143.01	146.004	17.01	10	14	52.779	35.644	36.709	33.307	32.438	35.091	48.612	46.653	74.949	10.389	18.012	13.35
Os01g0128200	957.546	463.17	993.718	300.061	262.427	411.913	885.156	770.649	441.303	372.142	728.05	740.553	651.057	628.874	631.338	442.235	616.098	465.339	360.865	1246.328	716.468	433.504	857.344	527.616	347.235	457.546	422.571	335.714	310.363	428.304	142	187.024	179	100	76	83	522.395	274.416	217.73	308.129	187.189	326.141	72.721	112.762	114.756	69.432	108.317	79.746
Os01g0128250	74.065	29.035	56.297	19.339	18.034	18.857	67.229	58.941	28.464	20.015	40.352	46.29	52.673	69.049	33.659	26.438	44.755	29.404	30.215	79.746	60.536	30.4	39.96	22.608	21.174	16.941	18.235	31.008	21.79	27.008	4	10	9	5	9	4	25.128	18.001	9.377	8.351	10.466	10.767	7.147	9.905	12.188	19.976	22.864	9.827
Os01g0128300	115	136	217	162	165	163	179	163	105	195	276	163	146	146	134	186	146	84	117	175	152	214	141	220	274	182	118	74	156	111	123.946	95.877	140.107	108	77.483	100	55	42	95	44	61	45	67	105	197	141	116	79
Os01g0128400	2984	2567	3265	1335	2188	2259	2807	2744	2759	1574	1253	2486	2829	3049	2622	2572	2494	2266	2367	3200	2433	2033	2700	2266	2308	2204	2726	2216	2170	2312	4470.956	4506.563	4956.393	4015.32	4098.062	3994.162	951	1177	1029	847	730	639	2738	3220	4440	2692	3810	3726
Os01g0128700	76	109	66	23	29	91	76	73	58	17	23	67	64	31	43	110	45	101	105	81	105	15	63	67	16	94	92	116	98	66	2	1	0	1	1	0	171	181	32	136	96	99	175	226	183	222	314	252
Os01g0128800	2519	2243	2137	568	876	1949	2168	2468	2392	684	517	2288	2685	2059	1930	2044	2106	3090	2596	3527	2797	602	2009	1606	765	1743	2369	2947	1801	2665	1776.177	2319.789	2258.763	1211.415	1112.037	1026.082	1915	2167	1083	1332	1116	1131	1335	1703	1675	1286	1764	1417
Os01g0129200	0	0	0	0	0	0	1	0	0	0	0	0	0	0	0	0	0	1	0	0	0	0	0	1	0	1	0	0	0	0	0	0	0	0	0	0	0	0	0	0	0	0	0	0	0	0	0	0
Os01g0129500	206.891	261.97	239.647	113.377	274.468	186.732	222.882	303.073	192	153	118	224	442.796	444.935	315.087	258.52	337	133	209	237	256.272	275.873	186	173.965	219	196.507	254	194	204.468	197	201.032	215.472	248.085	203	240.25	191.596	173.934	178	173	133	150.376	133	247.693	333.083	590.364	192	224	171
Os01g0129550	10.109	2.03	7.353	3.623	9.532	2.268	5.118	1.927	0	0	0	0	10.204	5.065	1.913	7.48	0	0	0	0	1.728	3.127	0	2.035	0	3.493	0	0	5.532	0	0	0	1	4	5	4.075	2.066	0	0	0	6.624	0	8.307	1.917	4.636	0	0	0
Os01g0129600	0	0	0	0	0	0	0	0	0	0	0	0	0	0	0	0	0	0	0	0	0	0	0	0	1.001	0	0	0	0	0	168.48	152	166	66	128	131	0	4	0	0	0	0	41.001	98.191	249.03	107.089	132.351	82.067
Os01g0129800	1	1	0	1	0	0	2	0	0	1	2	0	1	0	0	0	1	0	0	0	0	0	0	0	1	0	2	0	0	1	27	8	18	6	10.082	9	0	0	1	0	0	0	10	14	16	3	3	11
Os01g0130000	1438	908.382	1807.613	827.386	1055.894	785.919	1575.644	966	1482.392	1186.893	879	961.419	1056.355	867	990.724	1316	1171.433	1082.497	1371.42	1155.506	1402.194	1011.772	1151	743.959	1019.83	1003.963	1033.818	1083.841	839.309	1462.62	3875.325	3773.244	4695.725	2934.938	2870.075	2469.856	677.024	463.632	521	402	235.994	293.543	1630.064	2166.439	3158.772	3822.086	4092.42	2684.208
Os01g0130100	0	3.618	7.387	4.613	10.107	2.081	4.355	0	1.608	6.107	0	5.581	1.645	0	9.276	0	9.567	1.503	1.58	5.493	2.806	14.229	0	2.041	8.169	9.037	5.182	5.158	6.691	3.38	1	0	0	1	0	1.001	9.975	9.368	0	0	2.006	2.457	19.936	34.561	133.228	97.914	75.58	32.792
Os01g0130200	101	108	138	85	72	216	119	64	212	54	90	24	41	17	56	168	39	163	178	170	174	69	84	158	116	220	189	106	194	140	27	48.065	39.004	7	12	18	22	17	32	40	21	28	4	16	59	9	8	9
Os01g0130400	42	160	93	39	14	203	67.394	61	89.28	20.705	98.004	80.025	53	37	35.352	173.196	46	131	103	96.179	29.847	49	92	431.676	47.796	163.566	156.398	49.571	123.758	41.345	454.038	350.067	300.928	483.496	364.322	422.14	264.432	210.69	117.71	140	145.043	111	499.444	629.301	940.435	855.502	686.672	1411.647
Os01g0130500	0	0	0	0	0	0	4.606	0	19.72	2.295	16.996	14.975	0	0	13.648	10.804	0	0	0	4.821	27.153	0	0	25.324	19.204	17.434	24.602	12.429	13.242	9.655	11.084	3	3	6	8	10	29.568	40.31	57.29	0	13.957	0	56.556	62.699	160.565	127.498	89.328	230.353
Os01g0130900	200	137	279	101	211	172	205	159	235	108	102	163	118	143	164	202	209	153	206	158	184	139	172	150	246	156	247	151	182	302	36	28	50	26	36	23	35	22	66	56	42	25	9	12	35	24	34	24
Os01g0131250	0	0	0	0	0	0	0	0	0	0	0	0	0	0	0	0	0	0	0	0	0	1	0	0	0	0	0	0	0	0	0	0	0	0	0	0	0	0	0	0	0	0	0	0	0	0	0	0
Os01g0131300	4388	2934	4520	2484	3914	2609	4122	3475	3676	4185	1829	3285	3042	3313	3713	2855	3888	3627	3202	3002	4082	2889	3123	2627	3288	3142	3266	3072	2222	3849	1101.378	902.075	1085.282	901.7	910.311	820.985	2523	2342	5264	2494	2382	1845	710	1025	1864	1108	1286	957
Os01g0131450	3990.1	3181.928	3616.271	1180.059	2206.883	2466.108	3360.793	4168.315	3123.925	1868.739	1324.421	4177.266	4270.027	2825.064	4084.851	3827.734	3541.927	2771.031	3264.282	2336.237	4228.861	1683.559	3311.479	2127.809	2055.488	2960.534	2686.665	3468.534	2756.976	3607.122	10.003	6.008	1.001	2.959	10.021	6.003	2318.76	2028.6	1220.08	2345.995	2237.396	1768.991	2378.568	3251.497	4479.413	3469.163	3731.064	2935.638
Os01g0131600	5215.899	3032.072	5128.729	3197.94	6135.117	2101.892	4803.206	4358.685	3698.075	5090.261	1937.578	4199.734	4191.973	5357.936	4765.15	3576.266	4264.073	2732.969	2863.718	3096.763	4685.138	4634.441	4106.521	2069.19	4587.512	2842.467	2754.335	3286.466	2383.023	3923.877	3231.599	2935.497	3331.79	2196.073	2260.794	2415.894	1116.24	974.4	984.921	1373.005	1054.604	776.009	1188.432	1373.504	2776.587	1530.837	1676.936	1452.362
Os01g0131800	339	241	412	178	301	222	339	329	307	243	129	328	321	373	354	290	378	250	277	282	312	233	310	177	280	236	239	249	191	306	244.46	208.595	259.786	174.587	190	180	100	120	162	116	84	72	157	190	359	204	217	227
Os01g0131900	32.881	15.161	38.327	28.201	32.682	22.784	38.684	40.771	19.066	32.461	22.117	24.626	56.917	48.65	43.647	22.181	30.356	15.676	20.934	23.276	38.12	35.954	29.318	13.495	36.225	23.179	16.645	13.578	17.105	13.44	0	0	0	0	0	0	3.496	1.026	9.266	3.132	3.036	2.071	0	3.103	4.981	4.804	0	4.268
Os01g0132000	784.119	1002.839	841.673	761.799	347.318	2046.216	1143.316	829.229	651.934	221.539	1080.883	1197.374	536.083	764.35	1127.353	573.819	307.644	1134.324	882.066	3239.724	458.88	1440.046	859.682	1928.505	1583.775	661.821	2349.355	307.422	957.895	628.56	3968.611	2540.442	3619.787	1296.798	1231.192	1008.937	2223.504	1017.974	892.734	776.868	889.964	1126.929	626	700.897	730.019	218.196	138	135.732
Os01g0132050	28	28	11.388	2.988	20	31	24	24	40	11	10	18	11.633	26	17	24	29	41	11.88	27	25	18	19.458	14	19	17	32	32	30	38	5	1	8	2	2	4	6	6	9	2.988	13	3.169	21	7.401	24	5	7	7
Os01g0132100	0	0	17.612	9.012	0	0	0	0	0	0	0	0	10.367	0	0	0	0	0	12.12	0	0	0	8.542	0	0	0	0	0	0	0	0	0	0	0	0	0	0	0	0	9.012	0	6.831	0	11.599	0	0	0	0
Os01g0132200	0	6	8	4	0	4	7	1	3	1	6	5	0	1	2	4	1	3	4	9	0	1	5	11	5	2	11	2	8	1	11	13	19	7	4	3	0	0	0	0	0	0	5	7	14	2	0	3
Os01g0132400	0	0	0.731	0	0	1	0	0	0	0	0	0	0	0	0	0	0	0.825	1	0	0	0	1	0	0	0	0	0	0	0	0	0	1	0	0	0	0	1	0	0	0	0	0	1	2	0	0	0
Os01g0132500	84	70	148	57	105	75	113.417	107	112	65	33	130.942	95.001	77	119	92.606	108.05	92	125.005	89	80	73	109.002	76	97	96	112	74	73	122.984	53	69	82.017	62	63.171	78	38	43	63	55	28	46	43	54	151	45	54	32
Os01g0132700	172.785	106.827	239.417	77.157	157.657	103.732	184.187	173.266	156.18	134.968	67.791	160.846	160.244	226.664	224.458	95.849	191.558	90.595	112.46	152.268	175.323	103.656	162.172	68.364	145.028	99.805	107.027	109.243	73.099	133.58	98.087	87	81	78.061	76.845	67	47.381	36.887	71.592	63.038	46.039	38.205	67.663	62.751	156.608	62.864	77.856	78.82
Os01g0132766	78	55	86	26	45	62	76	104	104	53	24	71	110	114	63	62	84	54	71	110	65	47	80	41	47	70	45	85	53	110	628.368	659.027	760.022	582.062	569.228	666.039	25	47	34	30	19	18	297	412	856	210	207	310
Os01g0132800	2053	1046	2225	593	908	754	1921	2663	1064	886	400	2874	3118	3040	2602	1082	3327	1014	835	1894	2078	603	1925	580	696	865	850	1273	783	1157	168.791	178.979	185.253	166.819	155.009	144.872	600	449	534	529	523	432	169	241	393	136	166	139
Os01g0133100	7	46	30	26	11	59	18	32	29	5	45	63	22	4	26	61	16	47	39	44	3	19	49	116	21	46	95	14	87	11	156.113	160	203	188.056	194.207	187.021	79	44	12	21	17	24	328	412	629	277	368	374
Os01g0133200	4	17	24	7	4	49	2	4	12	2	18	12	1	2	1	25	0	7	7	37	0	4	71	98	26	11	48	1	27	3	64	28.092	68	88.002	113.985	125	1	6	3	7	2	3	80	120	226	131	155	107
Os01g0133400	2856	2271	2978	1734	2221	2354	2528	3050	2709	2118	1636	3009	3098	2996	3264	2278	3255	2315	2634	2315	2483	2001	2303	1917	2551	2115	2796	2282	1995	2614	3014.423	3185.134	3468.292	2738.009	2794.535	2590.889	1176	1244	1326	1090	872	987	1788	2036	2423	1851	2511	2006
Os01g0133500	931	1349	935	921	942	1292	876	1004	1057	759	797	1233	1141	1142	1076	1263	965	1168	1126	1133	815	885	982	1156	1090	1157	1437	1011	1250	901	535.498	584.014	607.479	505.708	490.283	504.999	654	515	357	364	266	273	563	743	897	635	850	619
Os01g0133600	5	15	12	9.034	7	22	4	7	14	2	15	17	10	16.999	7	21	5	11	9	25	8	6	9	29	7	30	16	13	20	9	37	32	25	11	18	24	28	10	23	4	2	11	18	33.895	44	24	32	45
Os01g0133650	0	0	0	0	0	0	0	0	0	0	0	0	0	0	0	0	0	0	0	0	0	0	0	0	0	0	0	0	0	0	1	0	0	0	0	0	0	0	0	0	0	0	0	1.105	0	0	0	0
Os01g0133700	2	1	0	1	0	0	0	0	1	1	0	0	0	2.001	0	2	0	0	0	0	1	0	0	0	0	0	2	0	2	0	4	1	3	0	0	2	6	0	2	0	0	0	2.062	8	14.771	2	0	5
Os01g0133799	0	0	0	0	0	0	0	2	0	0	0	2	0	0	0	0	0	0	0	0	0	0	0	0	0	0	0	0	0	0	0	0	0	0	0	2	0	2	0	0	0	0	3.938	0	6.229	0	5	0
Os01g0133832	1	25	13	9	3	56	6	8	25	1	8	12	0	1	6	35	1	26	18	31	1	7	40	86	19	59	36	11	64	3	0	0	0	2	0	0	15	10	8	16	11	2	49	75	165	55	70	69
Os01g0133866	0	24.268	11.181	16.33	0	36.203	1.325	3.281	9.764	1	5.967	6.192	2	0	3.532	19.878	2	19.743	10.176	11.279	1.993	4.533	20.416	32.721	13.037	14.39	20.985	6.464	24.867	3.297	0	0	0	0	0	0	0	1.364	3	1.661	1	2	4.795	4.343	45.614	18.035	13.079	18.16
Os01g0133900	3	47.732	21.819	46.67	10	81.797	16.675	11.719	39.236	8	33.033	21.808	0	4	8.468	46.122	6	50.257	22.824	38.721	6.007	21.467	60.584	117.279	56.963	54.61	51.015	3.536	66.133	8.703	35	16	31	36	24	42	2	4.636	1	6.339	3	3	27.205	34.657	82.386	26.965	45.921	18.84
Os01g0134200	56.025	11.334	29.452	3	8.515	3.064	26.526	61.286	12.074	10.642	3.077	59.444	71.434	70.293	61.803	14	69.618	8.05	11.849	22.216	38.613	10	31.136	8	11.337	12.547	16.086	21	10	17.136	49	62	52	59	65	54	7.014	5	1.003	0	2.005	2.004	8	10	9	3	7	11
Os01g0134500	899	635	1352	419	327	751	1033	1288	803	282	304	1327	1472	1420	1402	641	1536	888	648	1337	1054	280	1307	955	566	535	892	668	717	657	971.072	765.756	971.965	1485.901	1849.076	1684.731	524	518	457	708	533	485	1066	1209	1825	884	1356	1295
Os01g0134700	900	553	685	50	1292	137	540	3726	496	627	41	2660	1286	1607	4308	588	1754	85	171	114	996	1409	382	68	862	304	157	506	246	397	1038.03	1187.828	1152.183	474.587	392.719	356.227	290	504	375	747	511	536	1582	1809	3802	3984	4324	2134
Os01g0134800	3	6.135	11.323	8.245	0	4.691	7.382	7.375	4.417	4	5	2.947	5	1	3	11.93	4.119	3.586	1.706	5.631	5.358	4	5	6.223	9.296	2.834	8.335	6	7.276	7.191	77	58	52.958	26.19	19	36	0	1.579	0	2.788	0	0	10.214	29.775	49.135	28.944	7.116	21.721
Os01g0134850	0	1.865	4.677	3.755	0	7.309	2.618	2.625	1.583	0	0	2.053	0	1	0	10.071	3.881	1.414	5.294	3.369	1.642	0	0	10.777	2.704	5.166	1.665	0	4.724	1.809	1	2	0	0	0	0	3	1.421	1	2.212	2	2	24.786	41.523	96.865	11.056	36.784	23.28
Os01g0134900	61.014	216	152.994	126	72	432	129	172	220	123	181	227	65	111	63.696	367	188	175	180	278	119	113	106.918	488	209.993	410	241	206	398.757	166	504.036	495.082	574.751	852.348	904.323	877.69	118.111	151.768	57	164.122	141.801	113.529	1331.484	1676.904	2975.238	1921.068	2092.217	1345.97
Os01g0135000	0	0	1.006	0	0	0	0	0	0	0	0	0	0	0	1.304	0	0	0	0	0	0	0	1.082	0	0	0	0	0	1.243	0	0	0	0	4	2	3	4.889	4.232	0	1.878	1.199	5.471	22.516	39.798	50.749	32.931	47.88	21.029
Os01g0135600	39	32	34	3	16	26	26	45	15	11	8	36	57	58	26	45	39	23	21	34	40	6	27	10	8	23	10	29	11	29	5	7	8	8	4	8	73	64	53	48	66	30	17	51	96	36	27	23
Os01g0135700	265	194	466	198	335	175	274	1830	392	274	156	1921	727	718	1496	296	786	262	358	217	335	363	190	144	437	325	280	208	180	387	389.22	349.169	480.05	146.004	88	130	214	166	344	419	226	264	237	373	1027	491	468	221
Os01g0135800	4	4	1	1	3	0	0	1	1	4	1	2	3	5	3	2	1	3	0	6	2	1	0	2	3	6	2	2	4	1	17	12	7	4	6	2	5	2	1	1	2	2	2	0	1	0	1	1
Os01g0135900	1489	1968	1668	838	1107	2621	1799	1324	1834	689	1502	1259	973	923	924	1686	951	2285	2011	2729	1478	1157	1358	3233	1507	2315	2483	1384	2182	1718	549	470	543	170	132	118	2442	2452	3221	3150	2453	2580	216	260	591	274	226	204
Os01g0136000	22.387	22.043	26.577	25.499	20.07	10.091	27.157	9.782	20.904	11.482	43.587	7.322	6.946	20.336	3.766	13.914	10.352	22.021	9.446	22.775	22.76	26.628	15.413	6.787	23.624	13.652	16.476	12.644	16.497	16.689	39	29.01	28.006	11.009	11	17.007	1.948	0	0	0	1.28	0	0	0	0	0	0	0
Os01g0136050	5.783	0	0	2.898	4.427	2.844	5.535	0	5.577	1.784	9.669	13.411	8.018	0	2.761	13.122	0	0	12.634	1.948	4.813	5.221	2.297	3.582	5.722	21.584	2.861	9.317	0	9.491	0	0	0	0	1	0	3.811	0	3.344	0	3.51	0	0	0	0	0	0	0
Os01g0136100	26.84	72.528	22.512	47.615	95.58	27.625	42.389	38.655	26.95	23.427	48.789	74.257	6.794	51.873	4.225	22.004	10.014	11.512	18.499	23.882	10.436	41.132	33.669	17.277	19.839	77.731	23.543	31.424	15.144	55.335	31.406	27.018	44.352	24.884	2.34	16.015	93.353	46.663	34.306	1.307	65.463	3.222	0	1.521	1.583	1	1	0
Os01g0136200	12.99	30.43	9.911	14.008	44.953	8.58	19.92	13.564	15.571	10.307	18.956	35.012	7.257	38.792	4.248	21.988	10.659	3.466	10.42	22.334	8.992	19.018	19.621	9.355	8.83	71.109	7.12	7.615	6.366	28.591	12.594	8.972	11.642	4.108	3.66	7.979	72.406	56.337	119.282	9.693	36.752	21.935	3	3.479	3.417	0	1	8
Os01g0136300	105	61	107	13	85	64	119	120	52	51	15	63	103	140	113	47	132	48	38	59	100	84	49	47	84	52	60	76	54	51	10	11	8	8	4	9	31	45	65	61	38	19	26	47	95	33	22	66
Os01g0136400	1029.372	813.31	1323.347	509.542	723.098	860.659	1095.027	1035.047	1085.565	638.736	402.602	992.184	1190.032	1189.712	984.784	854.474	1152.488	1037.421	1158.633	1536.274	1052.1	621.315	1066.74	685.687	758.608	808.744	1077.942	1018.419	709.716	1264.547	1485.486	1684.563	1786.931	651.325	707.417	597.14	403.835	475.403	496.978	394.033	380.426	418.131	664.596	913.258	1326.435	1010.388	1056.381	801.999
Os01g0136450	12	20.69	6.215	1	7	23.529	10.591	7.005	3.125	4	2.238	16.537	25.515	6.964	8.725	27.15	17.798	8.531	10.177	18.758	0	6	6.856	14.468	3	21.669	10.608	17.107	18.147	7.467	85.528	76.84	79.539	31.704	27.578	22.546	31.433	24.691	3.312	33.825	29.989	31.285	33.57	61.496	84.166	80.763	66.732	47.947
Os01g0136500	10	6	3	0	3	3	6	10	7	4	0	12	8	7	5	6	9	5	3	3	5	2	9	4	3	4	7	5	2	6	1	5	3	0	1	0	212	140	38	149	187	151	138	209	298	209	262	181
Os01g0136502	0	3.191	1.008	0	0	0	0	0	3.905	0	0	1.037	0	3.017	2.082	1.116	0	0	0	0	0	0	0	0	1.023	0	0	0	0	1.285	4	5	3	2	0	1	2.206	4.403	0	0	0	1.055	1.364	6.009	7.025	13.935	1.585	1.414
Os01g0136600	0	3	0	1	0	0	0	0	0	1	0	0	0	1	0	1	0	1	3	0	0	0	1	1.495	0	0	0	0	3	2.018	0	0	0	0	0	0	55	32	60	37	43	24	158	208	383	183	215	195
Os01g0136700	41.309	86.61	46.997	42.507	48.079	65.505	52.513	67.696	64.381	41.043	25.995	62.1	63.641	35.607	60.513	148.405	44.795	50.782	111.456	46.508	58.41	60.383	28.395	35.764	43.541	69.733	65.353	90.461	71.276	67.321	127.08	160.845	143.702	39	36.108	28	14.959	39.968	6	8	15.965	9.876	25.977	35	38.097	233.986	194.344	78.615
Os01g0136800	320.648	202.553	211.384	94.994	159.464	171.006	263.683	292.006	154.891	148.995	69.001	228.389	294.557	293	253.515	262.014	216.713	174.64	182.579	196	297.695	167.999	209.999	131.715	147.998	276.998	205.638	220	181	206.733	554.452	646.5	619.005	247.992	253.994	215	137.002	196	209	107.143	91.003	137	224	340	561.388	361.348	362.405	249.009
Os01g0136850	0	0	9.946	0	0	0	0	0	43.11	0	0	0	0	0	0	0	0	0	0	0	0	0	0	0	0	0	0	0	0	0	4	0	3.016	2.008	0	0	0	0	0	0	0	0	0	0	0	0	0	0
Os01g0136900	60.514	35	50.038	13.827	24	23.979	56.188	55.458	41.663	20	17.944	60.747	61.819	66.919	73	50.832	60.62	26.456	42.381	42.83	53	28	53	29.461	34.867	33.584	37.652	33.841	27	25	15	28	26	5	3	1	49.002	88.791	25.113	28.43	20.283	20.356	21.836	35.528	61.748	31.626	28.982	25.761
Os01g0137066	0	0	7.849	0	0	0	0	0	0	0	0	10.054	0	0	0	0	0	0	0	0	0	0	0	0	0	0	0	0	0	0	7	2	4	3	4	1	0	0	0	0	0	0	0	0	8.915	0	0	0
Os01g0137125	22.889	39.115	11.017	10.06	30.893	6.399	20.412	28.316	7.905	24.222	7.441	22	35.763	34.142	14.05	20.496	14.459	14.939	12.837	0	21.505	29.309	16.582	12.691	25.792	18.713	8.913	3.883	15.407	7.512	13	20	29	11	15	10	17.969	0	4.184	5.254	8.968	0	1.477	0	2.873	6.021	0	0
Os01g0137150	0	0	1	0	0	2	0	0	0	0	0	0	0	2	1	1	0	0	0	0	0	0	1	1	0	1	0	0	3	2	2	2	1	0	0	0	6	2	4	8	5	6	6	5	7	5	9	7
Os01g0137200	0	8.31	3.785	0	0	9.471	2.409	7.995	4.875	1	4.762	6.463	3.485	3.036	1.275	5.85	1.202	3.469	6.823	10.242	8	0	2.144	6.532	0	10.331	2.392	11.893	10.853	9.533	28.472	30.16	22.461	7.296	7.422	4.454	16.567	15.309	7.688	7.175	14.011	12.715	15.43	25.504	40.834	14.237	24.268	10.053
Os01g0137232	4.486	0	4.113	1.173	0	4.021	2.812	2.542	5.337	0	1.056	1.199	1.181	1.081	0	1.168	3.38	1.544	2.619	4.17	0	0	0	1.539	1.133	5.416	3.348	2.159	0	0	6	2	3	0	2	0	26.998	66.209	50.887	12.57	3.717	9.644	1.164	4.472	1.338	3.374	5.018	1.239
Os01g0137250	9.198	0	11.983	3.183	6.17	19.307	13.395	19.418	26.316	4.023	3.704	0	5.26	11.448	16.132	17.515	20.641	16.061	21.402	23	8.388	0	0	6.724	5.208	10.562	23.47	19.027	13.841	22.162	54	84	77	11	10	14	12.837	14	12.16	18.448	8.681	22	1.608	8	7.684	0	6	6
Os01g0137266	0	0	0	0	0	0	0	0	0	0	0	0	0	2	1	0	0	0	0	0	0	0	0	0	0	1	3	0	0	0	0	0	2	0	0	0	3.752	9.18	0	0	0	0	0	6.149	16.345	1.945	8.045	0
Os01g0137282	1	0	1	0	1	1	4	2	0	0	0	0	1	0	1	3	0	0	0	2	1	0	0	1	0	0	0	2	2	0	1	2	2	3	2	0	5.248	3.82	21	17	18	22	14	14.851	35.655	18.055	15.955	20
Os01g0137300	171.447	135.702	186.004	74.595	118.692	121.135	173.424	175.087	159.901	93.261	55.194	249.009	232.747	172.674	195.499	154.951	185.094	170.351	136.503	189.185	139	89.384	167.135	95.875	78.311	130.956	123.613	152.576	114.458	133.72	71	77	99	68	72	77	128.49	127.94	92.495	81.302	97.453	75.484	109.506	142.917	155.919	84.635	104.291	89.287
Os01g0137400	16.472	23.2	0	2.175	6.635	20.176	1.779	31.764	7.889	3.507	2.677	0	9.246	10.756	15.329	8.553	7.831	0	9.275	9.829	17.119	19.325	6.295	8.721	0	14.425	8.016	13.524	5.304	7.619	13	15	14	2	2	9	24.704	19.063	6.161	30.996	25.898	23.518	15.409	31.083	27.525	19.343	24.709	29.713
Os01g0137500	49.682	36	34.787	37	34.458	25	42.698	58.954	56.696	30	21	38.789	55.859	39.056	55.889	44	46.308	63	47.098	43	50.79	26	41.855	25	27	31	50.478	32.394	29.175	58	13	8	9	4	2	1	2	8.53	2	4	7	4	0	1.589	1.063	1.048	2.086	2.143
Os01g0137550	7.361	0	4.213	0	4.542	1	4.302	3.046	3.304	0	0	2.211	6.203	7.944	11.111	0	6.692	0	6.902	0	3.21	0	3.145	0	0	0	1.522	1.606	2.825	0	7	4	6	3	3	5	1	1.47	0	1	0	0	2	9.411	8.937	7.952	2.914	3.857
Os01g0137700	11.077	27.095	10.4	3.453	5.171	26.5	14.605	45.653	21.69	6.668	1.811	32.184	33.583	11.685	24.101	25.607	17.138	25.181	25.615	28.717	13.72	6.018	17.373	14.774	12.451	27.057	21.919	29.96	18.096	14.94	222.987	238.783	228.928	152.073	142.459	100.647	78.12	115.896	31.027	161.923	111.63	123.254	39.404	96.915	44.066	49.585	53.771	74.767
Os01g0137750	0	0	0	1.917	0	0	2.883	0	0	0	0	3.433	0	3.679	0	6.175	2.529	3.461	2.635	0	3.39	0	0	0	3.254	0	0	0	0	4.997	0	0	0	0	0	0	0	0	0	0	0	0	0	0	0	0	0	0
Os01g0137800	0	7.246	0	3.929	3.631	4.198	4.429	5.608	3.039	2.187	1.998	5.763	4.663	5.866	3	9.193	8.779	3.907	2.029	15.184	2.905	1.961	4.083	1.025	0	5.084	2.996	3.121	7.911	5.343	176	212.001	244	242	263	179	120.688	190.29	5.081	210.818	160.495	195.567	42.223	29.2	37.358	23.671	31.666	23.064
Os01g0137875	29.038	31.196	20.834	3.149	20.784	6.708	13.493	20.794	19.849	8.574	1.337	18.703	12.826	17.073	34.736	24.026	22.941	28.025	29.478	16.452	25.946	19.401	13.021	4.374	16.309	12.078	16.476	18.517	12.966	28.749	0	0	0	0	1	0	30.11	65.599	75.13	85.377	48.351	89.647	1	2.106	2.152	0	0	1.029
Os01g0137950	23.881	18.664	48.712	9.274	34.284	6.14	37.413	24.581	26.268	28.502	3.9	37.724	39.432	34.441	29.045	22.296	32.92	19.494	31.462	16.749	17.849	30.832	17.041	3.397	30.4	12.452	9.799	21.69	7.618	41.953	32.929	29.987	22.014	8.99	14.14	6.022	13.435	11.805	81.242	52.788	23.578	36.825	1	1.015	4.23	2.086	1.975	0
Os01g0138000	0	1	1	0	0	0	0	1	0	0	0	0	2	1	1	0	0	0	1	0	0	1	0	0	0	0	0	0	0	0	3	2	5	2	2	1	9	6	5	18	18	17	2	3	7	4	4	3
Os01g0138100	27	9	19	3	11	5	18	21	3	7	5	16	19	27	20	12	19	4	7	16	15	10	9	4	4	9	6	8	5	9	7	2	6	5	1	2	15	5	5	5	6	5	9	12	12	8	7	6
Os01g0138232	0	0	0	0	0	0	0	0	0	0	0	0	1.32	0	0	0	0	0	1.109	0	0	0	0	0	0	0	0	0	0	2.004	4	1	4	0	0	0	0	6.844	0	6.275	0	0	1.936	7.536	8.167	3.632	7.644	0
Os01g0138300	38.28	35.705	61.052	18.69	49.617	24.422	48.611	70.291	42.548	44.483	10.935	38.357	46.755	37.098	63.453	45.137	54.97	25.568	81.497	39.586	49.402	35.617	39.703	27.539	34.605	46.55	46.664	37.655	38.512	54.921	191.194	252.013	223.234	57.011	35.861	69.978	30.532	35.12	30.819	52.118	77.233	65.304	66.733	86.858	100.369	32.937	40.101	122.069
Os01g0138350	136.946	84.721	74.492	48.91	65.924	43.838	112.739	110.954	121.251	82.602	16.733	120.406	92.62	107.464	139.821	100.238	100.243	93.614	128.547	56.273	122.888	76.418	58.375	15.761	87.465	53.708	95.138	89.22	29.976	157.541	6	11	4	7	7	2	0	0	0	14.831	0	7.496	0	14.429	7.561	9.822	4.445	0
Os01g0138400	77	26	69	3	25	10	74	99	16	12	5	57	72	71	82	27	47	14	22	35	78	16	48	6	13	24	11	11	14	27	387.039	366.65	336.236	85.094	74.027	102	36	65	52	24	18	21	247	373	784	335	330	284
Os01g0138451	0	0	0	0	0	0	0	0	0	0	0	0	0	0	0	0	0	0	0	0	0	0	0	0	0	0	0	0	0	0	0	0	0	0	0	0	0	0	0	0	0	0	0	0	0	0	0	0
Os01g0138500	157	240	274	205	174	330	326	231	250	112	358	314	124	117	137	192	213	334	314	347	171	165	314	348	318	376	342	178	314	244	42	35	51	104.012	87	91.057	76	78	85	136	72	81	62	102	126	91	92	99
Os01g0138600	147.649	83.99	192.602	47.582	75.005	85.52	159.723	152.081	103.999	52.001	41.003	133.892	136.644	146.094	170.889	96.818	145.269	73.573	89.617	113.579	132.52	67.688	160.168	70.427	71.108	73.928	103.002	84.589	60.006	78.012	51	49	63	78	84	85	16	15	17.011	14	8.002	8.001	42.75	57.926	72.537	55.187	61.425	60.201
Os01g0138800	6	8	12	11	13	19	12	31	16	15	9	30	13	3	20	16	14	12	13	11	15	6	11	13	20	20	33	11	10	18	1085.338	1181.013	1048.93	729.179	1000.403	642.286	15	23	24	6	23	15	19	37	95	36	31	42
Os01g0138900	6767	3156	6658	1418	2235	3551	6868	5575	3136	1041	2325	4745	5148	5571	4889	2450	4836	3548	3746	6610	5703	1909	5047	2335	2192	2223	5604	3226	2562	3583	1521.617	1638.805	1869.963	2338.897	2229.59	2140.029	1929	1579	1495	1248	925	988	2233	2862	3537	1542	2389	1823
Os01g0139000	49	154	83	84	41	285	67	94	127	25	202	90	41	31	41	140	30	161	145	333	59	132	129	398	279	171	254	89	245	103	98.714	68.98	113	114	146	100.103	8	15	8	91	58	36	59	70	141	115	117	73
Os01g0139200	2490	2870	2151	832	2008	2441	2600	2848	2747	1521	1016.001	2697	3234	2551	2440	3395	2893	2521	3207	2671	2443	1719	2402	2291	1579	3018	3029	3107	2750	2798	8511.34	9016.014	9182.039	6232.139	6351.505	6688.71	1755	1938	978	1346.001	1478	1453	5635	7825	12232	7203	8820	5328.001
Os01g0139600	2	1	2	0	1	2	0	3	1	0	1	0	1	1	2	1	1	1	0	0	1	3	1	2	1	2	0	1	0	2	64	53	61	34	29	29	7	1	1	1	0	0	36	36	56	35	40	49
Os01g0139700	20	6	13	12	18	8	20	45	10	12	8	28	47	19	37	13	32	11	10	12	19	16	8	7	10	6	6	15	4	16	198.029	148	229	18	15	20	10	8	11	10	3	2	24	29	73	8	16	13
Os01g0139900	12	18	14	3	16	12	19	16	9	9	15	8	22	17	16	8	4	9	6	9	24	16	5	5	22	8	24	8	10	9	56	55	61	6	3	12	3	5	7	1	1	2	7	5	14	1	2	3
Os01g0140100	172	1152	531	766	322	1926	399	301	888.987	201	816	510	149	118	212	1096	157	940	1098	830	217	592	755	2144	1262	1933	1578	474	1906	518	553.016	377.04	498.599	256	327	351	115	108	207	252	194	116	308	380	881	531	523	440
Os01g0140400	111	326	169	193	158	338	142	211	219	107	194	263	228	188	189	339	160	256	246	288	113	158	213	286	270	282	303	161	341	154	418.07	327.001	393	529.113	613.695	676	65	96	37	118	101	72	648	848	1346	946	1083	910
Os01g0140500	976.375	516.128	939.548	401.373	739.129	405.924	943.811	895.899	603.981	688.558	302.571	954.28	924.24	927.534	1080.229	584.446	906.738	362.791	463.395	608.032	834.257	784.861	792.373	484.898	654.61	468.087	541.247	449.722	377.492	503.843	1350.01	1073.005	1293	1315.288	1338.886	1351.951	393.374	418.102	582.864	555.8	430.713	305.163	1053.2	1232.968	3535.615	1611.226	1794.286	1787.441
Os01g0140700	66.945	37.927	68.509	10.037	40.353	33.585	80.055	51.653	54.472	24.351	2.875	27.991	30.314	32.372	41.563	57.96	28.347	23.438	49.862	35.198	60.791	39.522	35.24	27.423	36.375	44.244	34.554	24.455	50.006	47.833	7	16	7	31	29	27	6.182	2.159	5.142	27.597	21.921	20.716	3.07	5.447	9.434	28.768	28.785	17.946
Os01g0141000	2249.036	1061.452	1949.723	447.866	2093.488	845.103	1796.967	1339.148	1768.459	1272.4	297.764	1118.262	1189.854	1005.506	1765.929	1549.904	1475.137	779.186	1244.251	887.887	2082.705	1544.828	1204.205	545.206	1498.421	1127.986	836.748	1159.399	925.686	1590.489	1018.025	978	1011	654.001	785	865.002	212.922	347.385	400.712	900.088	595.508	394.517	58.675	126.938	262.603	676.274	495.873	287.453
Os01g0141100	3378.602	2945.93	3505.888	2247.199	3446.387	2889.453	3317.643	3590.761	3547.108	2970.543	1975.009	3409.352	3481.847	3798.095	3711.191	3220.515	3276.046	3136.503	3327.488	3532.487	2998.348	2782.917	2819.316	2550.615	3497.727	2757.206	3393.239	2921.295	2623.951	3460.33	4372.247	5169.244	5547.545	3999.249	4092.61	3671.478	1884.767	1975.12	2299.264	2033.435	1688.379	1668.566	2299.135	2978.106	3865.196	2912.957	3774.689	3007.824
Os01g0141150	53.399	25.07	29.112	9.801	24.613	18.547	20.357	37.239	29.647	22.457	8.99	39.648	39.153	28.905	26.809	44.485	43.954	38.496	35.512	33.513	25.651	12.083	32.684	20.385	25.273	30.789	17.761	23.703	44.049	40.669	2	0	0	2	1	0	71.234	82.846	9.736	53.565	38.622	63.435	42.933	53.636	32.283	83.676	142.867	83.087
Os01g0141300	0	0	0	0	0	0	0	0	1.246	0	0	0	0	0	0	0	0	0	0	0	0	0	0	0	0	1.006	0	1.003	0	0	2	1	1	8	6	1	0	4.034	0	0	0	0	34.933	49.258	59.94	13.228	38.444	49.089
Os01g0141450	0	0	0	0	0	0	0	0	0	0	0	0	0	0	0	0	0	0	0	0	0	0	0	0	0	0	0	0	0	0	0	0	0	0	0	0	0	0	0	0	0	0	0	0	1.581	1.14	0	0
Os01g0141600	1506	788	1663	502	574	588	1295	1640	882	724	287	1633	1784	1771	1694	815	2000	943	824	1283	1474	418	1352	427	550	650	611	1088	612	965	13	13	23	24	23	24	891	782	772	1018	868	752	117	134	203	130	157	109
Os01g0141700	675	487	692	292	381	414	652	708	629	379	231	732	768	726	713	543	718	626	569	744	624	264	663	338	337	511	437	593	398	618	177	240.058	207.022	175.208	176.015	162	178	175	127	241	181	178	121	187	214	169	215	225
Os01g0141900	326	566	319	218	327	503	327	458	415	236	219	575	549	421	412	586	408	368	447	517	277	260	391	583	275	464	499	404	547	365	628.2	614.297	742.092	536.019	564.082	535.52	381	304	148	308	202	188	720	924	1252	647	942	817
Os01g0142100	6160	3856	6399	2712	2870	3217	5036	6706	4152	2784	1527	7519	7561	6746	6509	3738	7520	4513	3830	5722	6104	1774	5507	2640	2677	3241	3718	4836	3156	4729	14	12	15.028	78	73.734	72	3049	2423	1737	2827	2473	2051	19	31	25	30	88	29
Os01g0142200	510	297	486	273	362	232	475	413	404	286	106	379	394	387	483	299	415	273	303	408	487	271	491	260	323	229	336	308	216	342	261.045	203.648	275.967	328.382	276.824	300.067	180	154	193	246	199	159	245	328	498	317	393	345
Os01g0142300	308	522	427	520	559	609	323	230	446	387	333	211	212	235	232	556	227	546	456	418	256	311	492	661	534	574.001	498	471	557.999	531	63	62	42.286	222.888	250	222.022	364	373	330	662	742	477	320	434	371	379	882	430
Os01g0142500	852	1147	841	868	1373	929	850	719	1007	1034	744	673	885	808	795	1231	716	828	945	684	775	1095	662	903	1109	1097	955	925	949	954	1741.883	1869.598	1931.144	2103.478	2024.938	1881.639	572	576	563	557	398	387	1608	2149	3393	2625	3060	2253
Os01g0142600	11	18	7	5	4	14	4	8	5	6	3	12	18	9	7	12	7	3	9	5	4	2	8	11	1	13	4	14	9	13	1	5	2	3	2	3	28	27	7	24	13	13	12	20	21	33	41	26
Os01g0142800	1170.203	1356.27	1120.886	914.119	999.443	1520.142	1151.458	1603.775	1037.282	937.994	1203.991	1845.381	1863.091	1578.053	1428.933	1408.548	1527.626	1025.294	1156.34	1379.344	1043.532	915.99	1107.137	1390.298	1097.985	1590.506	1193.14	951.497	1391.271	1033.544	465.417	446.752	470.869	732.796	667.07	707.936	1226.058	979.999	794.999	1230.999	966.999	908	751.999	1058	1859.998	1625.016	1692	871.999
Os01g0142875	0	0	0	0	0	0	0	0	0	0	0	0	0	0	0	0	0	0	0	0	0	0	0	0	0	0	0	0	0	0	2	1.002	0	0	4.015	1.001	0	0	0	0	0	0	0	0	0	0	0	0
Os01g0142950	3.001	22.192	9.788	5.933	0	17.945	7.021	11.094	4.852	0	8.394	7.246	18.063	3.848	6.922	19.524	12.297	17.332	17.506	15.75	12.605	2.009	9.95	10.106	3.879	17.444	21.455	25.365	26.201	7.644	118.988	119.786	101.828	69.492	66.217	73.842	222.962	266.705	21.822	157.458	176.373	176.998	128.465	194.871	256.348	118.878	146.521	97.467
Os01g0143100	977	571	1002	447	748	428	765	824	788	608	229	723	810	810	899	656	865	657	679	733	867	421	732	369	587	481	586	794	464	895	219.603	202	192.001	258	259.007	229.982	110	116	201	156	157	128	153	221	224	183	273	166
Os01g0143300	582	242	573	109	222	126	531	731	331	224	78	622	688	793	768	272	747	232	264	347	550.722	264	447	205	204	161	215	264	141	270	636.952	579.024	606.326	1079.866	1075.973	1118.915	53	85	126	68	74	67	407	444	816	359	463	584
Os01g0143350	0	0	0	0	0	0	0	0	0	0	0	0	0	0	0	0	0	0	0	0	2.278	0	0	0	0	0	0	0	0	0	0	1	0	0	2	0	0	0	0	0	0	0	0	0	0	0	0	0
Os01g0143400	0	0	0	0	0	0	0	0	0	0	0	0	0	0	0	0	0	0	0	0	0	0	0	0	0	0	0	0	0	0	0	0	0	0	0	0	0	0	0	0	0	0	0	0	0	0	0	0
Os01g0143700	8	2	0	0	0	0	6	0	9	0	0	3	0	7	7	0	6	0	0	0	5	0	2.607	0	1	2	2	6	0	4	0	0	0	0	0	0	0	0	0	0	0	0	0	1	2.442	0	0	0
Os01g0143750	0	0	3	0	1	0	0	3	0	0	0	0	5	0	0	3	0	1	0	2	0	2	1.393	0	0	0	0	0	0	0	0	0	0	0	0	0	0	0	0	0	2	0	6	0	2.558	0	0	0
Os01g0143800	4568	2088	5839	970	1949	1469	4457	6017	3069	2155	613	6293	6284	5507	5966	2447	6743	2398	2217	4336	4935	1505	4447	1469	1828	2056	1959	2773	1764	3007	232.058	239.255	272.059	188.899	169.014	155	732	685	1084	1038	864	517	145	162	275.316	178	243	206
Os01g0143900	204.345	116.06	283.009	79.094	83.313	180.609	181.323	182.126	200.454	61.329	76.011	192.244	100.574	105.274	142.838	115.621	150.205	197.599	219.081	452.528	195.057	94.064	230.912	228.04	152.9	177.534	210.467	114.601	148.062	203.352	1648.973	1832.421	1820.894	1205.926	1118.939	1072.007	63.329	130.013	173.925	78.21	46.091	58.078	704.578	1112.378	1759.586	827.242	1016.36	799.538
Os01g0144000	1351	1150	1497	665	1070	1087	1322	1215	1000	711	612	1210	1199	1452	1288	1069	1069	860	978	1460	1054	1069	1332	1251	1340	915	1267	776	1043	879	1404.352	1249.083	1599.049	1004.143	1239.517	1141.961	324	342	313	383	282	275	926	995	1557	960	1334	1213
Os01g0144100	1840	1127	1883	843	781	1328	1683	2116	1385	743	570	2131	2528	2042	1826	1110	2266	1435	1256	1911	1924	556	1785	1096	1156	1199	1338	1447	1167	1608	8	9	9	16	14	10	755	565	835	967	794	568	27	33	39	31	53	22
Os01g0144200	45.3	11.518	35.194	13.198	17.748	7.795	42.85	33.24	27.526	14.998	17.668	28.084	41.339	40.29	34.618	10.603	36.582	15.761	13.349	27.337	32.102	25.546	30.108	8.243	20.687	11.939	15.294	23.172	17.214	30.577	5	6.016	3.539	2.004	2	8	340.652	306.253	330.832	327.659	217.208	220.226	380.815	417.155	483.46	344.215	449.152	398.202
Os01g0144300	3	1	2	1	0	0	5	2	0	2	1.986	3	4	2.989	4	4	4	0	2	2	5.005	5.001	3	4	1	0	2	1	1	3.001	2	0	0	0	1	0	15	11.002	15.558	11.984	15.998	15.998	17.999	26	41.002	8	25.627	25.007
Os01g0144340	482.209	631.689	504.555	309.779	361.937	611.137	471.681	661.183	586.502	325.92	255.913	808.088	720.351	544.926	611.04	694.733	729.643	565.865	569.894	622.04	480.808	307.807	522.182	510.271	389.745	588.712	556.627	568.495	568.935	554.912	508.017	565.597	681.208	519.062	453.009	513.128	317.71	296.244	275.977	319.619	295.969	262.349	455.724	532.693	792.015	504.656	700.443	561.671
Os01g0144380	14.791	19.311	14.445	15.221	2.063	11.863	8.319	38.817	13.498	3.08	3.087	29.912	25.649	21.074	33.96	21.267	30.357	24.135	14.106	34.96	19.192	10.193	16.818	9.729	9.255	12.288	15.373	12.505	24.065	19.088	0	0	0	0	0	0	15.29	21.756	2.023	13.381	10.031	6.651	14.276	21.307	21.985	26.344	29.557	41.329
Os01g0144500	6	2	18	1	3	2	9	11	4	6	2	9	9	14	11	2	8	2	9	3	8	11	7	1	2	5	5	5	1	6	10	5	14	5.002	8	8	2	0	4	1	0	1	0	0	0	2	1	2
Os01g0144600	557	298	625	272	414	265	499	546	384	403	196.127	498	474	546	556	340	538.001	319.117	344	430	499	331	461.108	249	395	286	297	358	229	391	378.129	336.201	412.039	247	334.985	282.029	166	164	224	232	141	127	181	247	454	282	305	267
Os01g0144700	310	124	260	78	168	80	281	282	167	145	67	251	294	317	315	142	283	102	120	170	229	189	204	77	161	120	100	117	92	122	190.117	172	181.529	218	153	179.49	60	63	94	50	40	40	202	210	424	221	222	233
Os01g0144800	36	43	21	44	80	36	57	38	28	25	48	34	52	52	46	45	59	30	44	33	28	72	27	31	45	40	47	33	36	35	9	7	3	4	1	7	1	2	6	6	6	1	8	10	26	10	13	7
Os01g0144900	66	60	60	38	66	52	74	81	47	41	41	81	96	86	76	48	99	50	48	73	52.999	57	63	37	57	41	50	39	42	42	33	33.001	38	14	28	37	28	22	22	8	6	9	37	49	71	24	34	47
Os01g0145000	0	2	2	0	1	0	3	5	1	4	1	3	4	2	10	1	2	0	0	0	5	0	1	2	0	1	1	1	2	1	5	3	0	1	4	1	6	3	9	0	3	5	1	1	2	1	2	1
Os01g0145200	37.676	30.796	50.58	11.398	26.05	18.028	43.917	54.071	22.395	35.746	13.206	31.925	38.54	46.883	52.332	24.141	44.303	13.743	29.096	30.6	40.961	31.505	33.418	20.118	29.175	18.95	22.248	26.65	22.085	19.323	60.412	56	66.124	54.484	63	54.351	30.601	38.861	65.511	44.063	30.166	37.584	98.325	116.403	200.032	111.51	125.467	117.065
Os01g0145600	44.023	29.128	37.679	12.602	35.587	20.75	50.619	30.72	17.636	29.117	22.695	30.902	42.516	44.912	41.554	28.859	36.809	16.058	15.291	22.885	30.642	28.111	34.654	16.979	32.261	28.587	20.714	16.35	20.099	17.677	52.592	48	42.876	44.516	37	70.649	61.689	63.265	61.757	73.439	51.014	56.409	147.147	189.485	345.287	187.844	201.816	142.787
Os01g0146101	6.302	1.077	5.741	0	2.363	2.222	6.464	2.21	2.968	4.137	1.099	1.173	5.944	2.205	1.114	0	2.888	4.199	3.613	4.515	6.397	5.383	0.928	2.903	2.564	3.463	1.038	0	3.816	0	0	0	0	0	0	0	106.711	112.873	145.732	108.498	92.82	89.007	282.528	326.113	471.68	283.646	329.717	273.149
Os01g0146200	5	2	11	4	7	7	5	6	7.988	7	5	9	3	4	2.038	0	4.057	9	6	6	4.065	4	5	10	6	4.131	12	6	5	6	8	21	19	4	17	5	6	6	8	10	4	3	3	2	5	4	4	4
Os01g0146600	0	0	2	0	0	0	0	0	0	0	0	0	1	0	1	0	0	0	0	1	0	0	0	0	0	0	0	0	0	1	0	0	0	0	0	0	1	0	0	0	0	0	1	4	5	3	5	4
Os01g0146801	0	0	0	0	0	0	0	0	0	0	0	0	0	0	0	0	0	0	0	0	0	0	0	0	0	0	0	0	0	0	0	0	0	0	0	0	0	0	0	0	0	0	0	0	0	0	0	0
Os01g0147001	0	0	0	0	0	0	0	0	0	0	0	0	0	0	0	0	0	0	0	0	0	0	0	0	0	0	0	0	0	0	4	2	3	5	0	0	0	0	0	0	0	0	0	0	0	0	0	0
Os01g0147200	1612	2578	1636	1307	1716	2433	1955	2189	2669	1691	1205	2133	2421	2253	2062	2735	2215	2426	2366	2302	1530	1461	1798	2014	1796	2260	2328	2491	2115	2787	2706.935	2821.68	3207.921	2143.728	2083.369	1922.424	2072	1929	1417	2003	1399	1488	2167	2419	3079	2497	3160	2980
Os01g0147250	34.484	68.05	22.232	34.999	41.397	63.997	25.369	36.055	49.645	19.729	56.596	37.161	24.54	29.879	35.285	77.339	20.283	40.843	50.669	36.603	26.938	26.512	36.834	88.997	42.361	78.896	74.24	45.96	75.215	38.294	4.011	12	5	0	0	0	30.984	43.152	8.821	21.637	23.402	27.294	81.147	89.409	156.682	81.862	105.028	79.524
Os01g0147300	88.516	109.95	106.768	124.001	133.603	142.003	89.631	70.945	134.355	98.271	111.404	86.839	67.46	76.121	66.715	101.661	66.717	118.157	154.331	124.397	70.062	111.488	104.166	154.003	128.639	104.104	183.76	98.04	120.785	113.706	231.992	233	282	203.87	227.996	207	41.016	63.848	33.179	36.363	24.598	28.706	116.853	126.591	141.318	72.138	116.972	146.476
Os01g0147400	1	0	1	0	0	0	1	2	1	0	1	2	0	0	1	0	1	1	1	2	1	1	1	2	0	0	0	0	3	0	1	0	4	0	2	0	1	0	0	0	0	0	0	0	4	4	0	1
Os01g0147600	14	7	2	0	6	10	3	5	7	7	1	4	7	11	10	6	6	4	4	7	5	3	7	2	3	4	5	6	4	7	1	2	1	0	1	0	3	5	2	5	1	5	5	3	0	5	3	5
Os01g0147650	5	7	7	3	6	2	7	6	3	3	6	1	4	10	3	3	8	4	6	3	5	2	6	6	8	4	3	5	5	5	0	1	1	0	0	0	0	3	8	4	0	0	2	1	1	1	0	1
Os01g0147700	483	825	428	300	573	743	653	922	708	479	340	873	1170	931	786	910	956	637	664	788	490	427	588	722	421	802	721	719	705	666	1265.942	1330.724	1494.022	1056.064	1088.506	1000.114	405	466	287	379	308	329	986	1101	1636	997	1214	1407
Os01g0147800	133	153	172.293	69.057	91.745	137	159	187	80	98.387	69.392	207	161	102.31	179	173	158	99.844	98	158	103	80.463	184.939	164	129.931	138	143	86	143	94	7	6	3	5	9	1	9	17	15	13	21	13	3	6	3	1	3	3
Os01g0147850	0	0	6.707	6.943	11.255	0	0	0	0	8.613	2.608	0	0	8.69	0	0	0	3.156	0	0	0	6.537	9.061	0	14.069	0	0	0	0	0	0	0	6	0	0	0	0	0	0	0	0	0	0	0	0	0	0	0
Os01g0147900	38960.958	29922.73	37191.562	24852.319	31052.822	27593.31	34394.177	31788.809	26845.028	28202.546	20656.823	30111.882	35519.522	34325.595	33510.255	30534.044	33352.06	23210.403	24924.822	27971.746	34682.107	25131.949	29093.135	22150.908	32265.489	27726.117	26605.673	26511.613	25216.496	28573.139	14934.718	16087.219	16392.534	15137.118	15341.538	13716.806	15278.858	13392.576	15373.537	17108.476	14649.925	12458.765	11938.701	14018.008	16857.685	13251.254	18352.216	15285.307
Os01g0147950	30.042	22.27	28.438	29.681	23.178	15.69	26.823	32.191	22.972	4.454	11.177	19.118	14.478	40.405	22.745	22.956	24.94	17.597	23.178	16.254	33.893	26.051	24.865	15.092	25.511	22.883	12.327	20.387	25.504	31.861	0	1	0	0	1	0	19.142	23.424	17.463	25.524	24.075	50.235	19.299	4.992	22.315	21.746	19.784	28.693
Os01g0148000	384	1542	238	69	69	1412	255	860	459	70	149	1164	1164	292	513	1687	699	1079	1295	660	509	73	267	999	63	1113	924	1975	1704	780	1090.352	1308.536	1477.09	1000.558	830.247	762.542	1713	1785	24	1198	1026	1125	1056	1596	1242	1332	2004	1343
Os01g0148050	3476	4139	3595	1933	2566	3389	3292	3466	3910	2564	1684	3710	3955	3483	3474	4030	3994	4156	4319	4419	3433	2014	3511	2804	2399	3310	3950	4934	3359	4449	4328.276	4572.691	5299.767	2969.004	2881.752	2473.73	2517	2504	1370	1861	1627	1691	1797	2278	2631	1870	2490	2011
Os01g0148100	674	513	900	386	438	496	635	736	617	435	303	732	721	702	708	520	758	678	596	704	673	349	709	437	526	515	563	552	496	632	497.827	544	601.628	529.401	492	441	176	210	50	164	131	100	175	258	319	273	370	188
Os01g0148200	0	0	0	0	0	0	0	0	0	0	0	0	0	0	0	0	0	0	0	0	0	0	0	0	0	0	0	0	0	0	0	0	0	0	0	0	0	0	0	0	0	0	0	0	0	0	0	0
Os01g0148400	924	439	973	228	276	384	822	838	555	278	224	931	956	912	801	426	882	633	492	920	757	206	882	336	327	352	529	590	376	588	258	228.001	308.347	267.498	277	221	270	272	207	221	180	188	205	251	299	198	296	243
Os01g0148500	0	0	0	0	0	0	0	0	0	5	0	0	0	0	0	0	0	0	0	0	0	0	0	0	0	0	1	0	0	1	177	203.13	202	109	131.196	86.004	3	2	0	7	5	3	29	19	22	25	42	25
Os01g0148700	1028	942	953	547	1089	623	949	1113	780	1076	443	991	1206	1273	1120	1041	1086	673	747	588	911	942	749	579	794	847	713	873	672	741	914.166	878.157	884.091	761.349	659.05	727.729	600	491	508	519	557	461	672	839	1530	957	1073	1002
Os01g0149200	362.738	398.826	380.41	279.916	479.789	296.092	414.887	413.948	235.208	334.993	391.155	289.704	465.534	749.52	413.338	313.491	367.18	265.359	218.382	323.861	267.078	520.347	251.927	314.202	423.654	340.052	277.688	227.709	237.513	291.336	142.063	136.969	152.229	36.388	48.842	50.38	1788.391	1512.756	2452.004	1485.97	2097.025	1314.92	204.338	221.832	452.638	123.203	113.636	87.792
Os01g0149350	8.412	2.001	7.366	0	2.24	2.998	10.245	19.222	1.049	5	0	16.442	24.356	26.997	18.997	3.328	29.073	1.312	3.827	8.497	12.205	4	13.828	1.09	1	0	2.001	3.294	0	7.637	28	25	41.001	24	34	25	21.209	26.28	9.256	15.734	13.617	9.797	29.131	48.015	52.693	35.271	45.268	51.82
Os01g0149400	55.144	34.629	53.275	23.446	34.74	35.892	51.585	74.142	43.767	27.967	15.089	60.738	67.789	86.221	69.527	37.545	73.626	41.404	48.359	44.459	31.06	23.591	55.074	53.649	24.253	38.79	47.533	48.518	31.718	40.996	3.423	3.005	0	6.01	1	3	0	0	0	1.346	0	0	0	2.762	1.381	0	2.9	1.612
Os01g0149500	34.588	12.999	33.634	0	6.76	3.002	32.755	62.778	13.951	6	3	68.558	74.644	59.003	42.003	16.672	55.927	5.688	10.173	45.503	30.795	6	26.172	7.91	6	12	11.999	18.706	7	17.363	80.098	61	74.999	98.001	95.01	105.999	225.791	235.72	105.744	100.266	93.383	104.203	382.869	434.985	514.307	503.729	581.732	388.18
Os01g0149600	703.452	655.008	915.34	420.666	772.426	644.966	719.963	972.88	633.032	683.142	413.072	1032.307	1155.924	1243.483	1041.39	749.089	1226.559	515.254	578.347	569.642	671.878	563.578	983.476	1131.414	744.737	626.267	718.883	533.663	554.536	584.951	1427.616	1376.025	1471.086	1491.808	1572.139	1728.378	409.177	368.367	415.391	291.36	229.324	277.542	1043.427	1189.426	2383.161	1999.363	2171.079	1586.712
Os01g0149700	58.265	47.994	44	8	18	0	56.001	25.733	21.312	13	7.115	33.993	72.346	79.326	67	36	50.483	23.988	26.001	52.347	52	21	33	0	24.991	16.098	10.482	38.99	15.131	25.172	89	89	100	43	26	28	45.22	42.252	12.985	26.001	12	24	46	28	71.993	19.001	14	20
Os01g0149750	0	0	0	0	0	16	0	32.262	0	0	0	0	0	0	0	0	0	0	0	0	0	0	0	10	0	0	18.518	0	0	0	9	8	6	4	11	2	0	0	0	0	0	0	0	0	0	0	0	0
Os01g0149800	5789.262	5522.174	6268.679	3524.084	7226.211	4558.908	6800.114	6342.052	3517.792	3971.007	5658.845	4910.296	7315.466	12077.48	7306.648	3986.509	5937.82	3981.641	3243.65	5162.139	4614.922	7859.656	3389.073	4429.798	6096.346	3834.948	5094.334	3492.326	3463.487	4439.664	4570.432	5584.271	5249.108	1483.344	1451.601	1213.879	17403.609	12229.244	21070.996	16423.03	17658.975	12651.08	1641.662	1795.168	4013.362	778.797	1381.364	677.208
Os01g0149900	584	673	578	283	369	597	552	475	794	296	201	548	508	444	431	665	515	806	835	654	567	214	516	578	375	548	653	866	615	774	244.007	306	281.203	206.474	181	179.325	552	460	332	338	444	373	274	339	290	407	503	367
Os01g0150000	2646	4902	4018	3426	2968	6142	3520	3132	4471	2333	2813	3712	2573	2747	2497	4626	2682	5261	5918	5342	2617	2490	4421	7543	4909	5739	6291	4210	6194	4343	2615.8	2507.531	3069.943	2106.854	1962.022	1753.127	1513	1377	1735	2032	1594	1412	1211	1427	1954	1344	1821	1692
Os01g0150100	373	297	416	286	293	308	428	346	333	302	188	396	363	389	367	307	366	381	323	469	328	223	399	292	367	285	307	314	264	352	332.007	314.258	357.399	328.161	369.447	319.118	246	249	190	221	178	173	329	403	534	344	517	384
Os01g0150200	616.344	857.752	1055.297	613.682	551.348	1217.953	810.085	683.955	986.45	489.62	553.896	853.124	509.993	624.6	601.185	826.051	579.256	860.435	932.163	1197.803	606.753	619.698	1047.755	1326.566	1046.811	1083.342	1039.179	562.021	1056.08	715.909	1022.385	946.847	1195.31	947.395	853.269	884.284	188.193	237.722	354.051	482.372	310.343	282.976	555.691	621.88	844.071	532.126	793.937	661.357
Os01g0150400	18.004	23.002	24	9.989	8.989	16.003	33.995	16.995	15.991	10.001	10.002	18.968	28.994	33.999	25.999	25.987	16.975	16.976	34.991	22.987	25.006	11.003	19.975	23.995	12.172	19.992	30.012	24.994	21.005	18.994	3	1	3	1	2	2	2.087	4.193	6.001	5.993	3.001	5.001	4	7	13.002	18.168	9.078	11.048
Os01g0150500	3.334	5.365	7.711	7.888	2.763	8.444	4.928	9.339	11.103	2.777	1.058	5.831	4.507	3.247	2.236	9.066	1.183	11.269	8.875	17.994	1.193	0	10.767	16.368	2.061	9.246	8.952	12.077	9.047	9.107	1	2	0	2	0	2	0	1.189	0	0	0	0.914	31.591	36.775	41.189	87.606	101.685	161.848
Os01g0150700	0	0	0	0	0	1	0	0	1	0	0	0	0	0	0	0	1	0	0	0	0	0	0	0	0	0	1	2	0	0	1	0	0	0	2	0	0	0	0	0	0	4	0	0	0	0	0	0
Os01g0150800	77.118	204.77	146.237	75.904	81.246	298.599	154.926	141.208	152.444	42.721	121.16	182.214	90.478	98.249	77.457	140.556	121.599	234.798	262.041	407.725	90.072	44.164	213.224	288.756	151.11	229.129	256.616	165.852	257.871	182.089	17	19	15	20	23	26	45.346	39.534	37.708	42.165	22.633	24.695	20.409	27.222	35.287	21.356	24.923	36.601
Os01g0150900	5	4.074	4.41	7.994	9.001	9.996	8.519	6.856	12.478	2.179	5.906	14.81	7.805	5.379	4.001	3.982	4.005	9.612	13.486	22.02	7.998	2.977	10.992	11.136	7.588	5.545	12.071	9.173	10.547	13.93	0	0	0	0	0	0	13.286	3.01	13.678	10.059	13	7.088	0	1	0	0	1	0
Os01g0150950	7.929	11	2.019	5	5	24.506	7.827	1.291	4.731	1.551	9	6.838	0	2	0	9.695	5	7.906	12.449	15	4.877	1	8	19.036	6.77	6	12.017	14.819	14	6.814	2.001	6.025	1	3	3.012	2.674	115.827	98.342	132.113	126.722	114.318	88.779	128.84	177.958	309.034	178.04	183.583	122.824
Os01g0151100	1588	1423	1691	888	1234	1199	1496	1960	1575	1063	656	1739	1928	2018	1839	1586	1800	1564	1499	1345	1462	1010	1444	1220	1178	1253	1375	1594	1203	1587	1960.885	2074.087	2399.715	1496.034	1373.509	1211.891	968	936	673	813	714	731	971	1139	1457	1250	1801	1320
Os01g0151200	12885	11020.999	13078	7218.001	5998	9736.001	11919	15172.001	12483	6736	4565	15652	16665	13793.001	13265	11781	16409	13760	11005	14633	13597	3950.999	12528	8681.999	6411.001	9803.001	9867	14149	9769	14288	601.947	726.571	729.41	669.486	610	572	8380.999	6804.001	6743	10221	8977	7728	413	521	627	544	866	546
Os01g0151400	738.083	474.036	702.449	305.689	309.947	503.037	752.259	614.994	425.046	265.634	372.199	492.025	571.981	512.982	430.797	422.575	499.91	625.422	491.216	982.438	661.189	275.612	815.959	719.401	325.656	596.13	660.747	419.798	544.376	451.056	483.309	489.009	531.243	487.005	516.66	533	245.088	261.774	283.892	258.193	338.66	394.962	361.855	472.189	851.382	728.384	785.098	492.017
Os01g0151500	378.917	284.964	429.551	160.311	140.053	493.963	431.741	305.006	221.954	103.366	293.801	333.975	294.019	309.018	246.203	207.425	269.09	375.578	327.784	677.562	290.811	130.388	443.041	581.599	277.344	396.87	405.253	241.202	433.624	225.944	122.693	92.991	125.985	332.995	331.692	334	125.912	118.226	144.108	137.807	131.34	106.038	222.145	276.811	453.618	422.616	410.902	272.983
Os01g0151600	756	886	951	1250	805	765	930	932	800	1055	1369	1123	894	831	955	881	1072	892	868	1007	743	781	858	783	1093	762	788	711	742	812	465	540.284	583.771	395.612	442.001	382	439	334	278	319	218	264	400	446	425	362	444	296
Os01g0151700	382.804	1434.546	1592.568	1897.927	745.72	1752.188	1137.593	504	1475.817	846.082	1327.254	870.252	161	134.02	437	1387.251	274	1713.985	1524.012	1865.937	352.84	662.871	1755.698	1805.535	1301.999	1309.787	1801.704	858.75	1589.04	945.839	18	20	27	50	53	28	816.312	661.52	923.031	1039.53	781.951	755.92	32	48	51	59	78	67
Os01g0151750	1.196	16.454	3.432	9.073	1.28	7.812	4.407	0	10.183	2.918	11.746	4.748	0	2.98	0	5.749	0	11.015	5.988	15.063	2.16	1.129	5.302	3.465	7.001	14.213	8.296	11.25	9.96	22.161	0	0	0	0	0	0	12.688	16.48	7.969	5.47	8.049	4.08	0	0	0	0	0	0
Os01g0151900	104	53	72	15	48	18	69	160	47	45	16	155	170	119	149	48	135	37	35	55	84	35	89	24	31	35	45	61	27	46	104	90	88	116	114	119	30	17	13	20	25	22	51	56	60	42	74	84
Os01g0152000	8	8	11	0	3	4	18	22	4	2	2	10	27	24	21	8	26	9	0	4	9	11	2	6	7	0	2.525	6	8	10	229.001	342	275	57	50	45	130	191.749	163	145	53	100	18	25	44	0	2.208	34.331
Os01g0152050	0	0	0	0	0	0	0	0	0	0	0	0	0	0	0	0	0	0	2	0	0	0	0	0	0	3	4.475	0	0	0	0	0	0	0	0	0	0	27.251	0	0	0	0	0	0	0	12	10.792	21.669
Os01g0152100	0	0	0	0	0	0	0	0	0	0	0	0	0	0	0	0	0	0	0	0	0	0	0	0	0	0	0	0	0	0	0	0	0	1	0	0	0	0	0	0	0	0	0	0	0	0	0	0
Os01g0152200	0	1	0	0	0	0	0	0	0	0	0	0	0	0	0	0	0	0	0	0	0	0	0	0	0	0	0	0	0	0	0	0	0	0	0	0	0	0	0	0	0	1	0	0	0	0	0	0
Os01g0152300	344.271	479.008	481.807	279.186	550.554	468.71	445.786	517.803	420.279	379.463	306.372	537.28	554.047	620.107	507.968	409.714	571.965	348.103	388.043	362.099	368.918	404.865	884.781	666.19	553.135	462.667	561.139	348.675	421.584	373.922	790.326	607.007	693.728	879.526	890.76	1031.349	212.595	244.952	366.307	269.461	199.359	224.362	649.981	698.711	1749.233	1059.674	1092.792	938.445
Os01g0152500	0	1	1	0	0	0	0	0	0	0	0	0	0	0	0	0	0	0	0	1	0	0	0	0	0.998	0	0	0	0	0	0	0	0	0	0	0	0	0	0	0	0	0	0	0	0	0	0	0
Os01g0152600	136.999	121.007	124	46.526	91	83	124	106.005	127	86	41	93.015	132	120.003	104	143	98.005	103.012	120	124	127.006	81	106	78	79.009	83	146.635	118.008	96.999	101	246.154	298	305.976	117	135.038	117	42	62.998	36	40	35	50	136.018	142	208.013	109	189	151
Os01g0152675	2.644	0	5.082	0	0	0	1.649	2.49	0	3	0	0	0	0	2.879	1.438	0	0.998	3.54	0	3.329	3	4.576	1	2	0	0	0	7.439	0	0	0	3	3	0	3	2.953	4	0	0	0	4	4.648	0	9.561	2.659	2.515	0
Os01g0152687	3.357	9	2.918	0	0	3	6.351	4.51	3	0	0	5.992	6	7	1.121	3.562	5	1.002	4.46	3	4.666	0	3.424	1	1	4	9.993	6.002	1.599	9	4	9	6	1	2	4	3.047	0	2.001	3	2	0	3.335	5	9.434	1.341	5.485	9
Os01g0152700	383.631	287.679	476.95	240.42	403.577	276.994	432.138	454.687	332.257	348.727	164.729	444.775	455.468	513.098	483.261	292.239	499.005	329.623	306.455	367.79	383.236	294.449	435.917	309.785	381.107	276.849	306.176	247.016	265.176	282.387	473.302	405.794	490.602	482.503	454.09	450.188	64.698	68.186	163.991	57.482	62.798	49.982	182.286	218.593	397.248	247.836	246.532	237.35
Os01g0152800	237.936	224.229	269.005	153.771	170	217.687	232.523	173.575	206	147	144.736	217	262.309	246.198	234	263.649	210.574	234	249.999	210.68	236	129	233	135.408	130.703	204.865	221	235.138	170.224	220.165	124.769	168.007	115.999	126	126.664	115.135	194.003	149.996	109.005	51.68	76	67.564	67	138	138	115	156	86
Os01g0152850	13.673	4.771	0	0	0	0	10.477	0	0	0	0	0	0	0	0	0	0	0	0	0	0	0	0	13.592	0	17.135	0	11.862	0	4.835	23	21	28	21	23.336	16	0	0	0	37.32	0	8.436	0	0	0	0	0	0
Os01g0152900	1020.256	1040.467	1190.797	931.04	1503.829	979.321	1006.585	1303.778	1054.315	1246.703	702.555	1315.35	1520.694	1581.595	1382.441	1183.982	1422.689	849.963	946.16	855.58	912.839	954.578	1480.915	1458.644	1340.855	1072.745	1029.994	837.473	916.289	898.884	1007.474	847.388	907.11	1264.645	1156.89	1376.282	361.137	401.478	419.612	381.716	284.377	289.501	852.588	972.451	1876.295	1303.361	1510.708	1355.226
Os01g0152950	160	192	174	95	158	198	162	221	175	148	106	235	244	201	193	214	206	131	155	156	155	133	135	183	166	207	181	179	181	168	189.001	171	192.197	118	112	120	18	20	17	16	9	21	78	88	183	99	116	102
Os01g0152951	20	16	24	17	15	4	20	13	16	17	7	17	16	21	13	14	19	6	7	12	18	17	17	5	14	8	12	21	5	12	0	0	0	0	0	0	7	3	4	2	2	3	2	3	5	0	7	4
Os01g0153000	147.126	104.999	128.995	41.703	78	90.313	109.999	116.425	103.688	62	47.149	115	125.345	149.473	133	129.351	141.938	103	117.001	89.973	112	63	108	55	50.297	108.902	86.372	135	90.609	109.828	22	42	41	8	10	3	145.777	115.753	72.01	57.999	53	76	57	81	104	40.999	64	65
Os01g0153050	0	0	0	0	0	0	0	0	0	0	0	0	0	0	0	0	0	0	0	0	0	0	0	0	0	0	0	0	0	0	44	55	46	20	22	29	0	0	0	0	0	0	0	0	0	0	0	0
Os01g0153100	1727.195	1784.804	2198.691	1342.503	2286.389	1739.672	1816.794	2339.116	1655.593	2167.578	977.553	2166.306	2583.164	2676.59	2438.42	1824.599	2594.307	1489.401	1510.605	1453.08	1627.457	1670.11	2347.274	2269.224	2128.143	1596.077	1694.642	1392.245	1452.389	1486.105	3608.987	3111.412	3333.524	3984.073	3965.557	4197.956	987.829	1010.56	1550.842	1146.808	803.452	822.678	2123.124	2329.54	5253.464	3246.135	3831.223	3117.543
Os01g0153150	96.795	47.826	96.215	24.16	36.567	27.567	89.161	83.106	54.232	37.325	16.832	92.605	92.039	125.512	97.515	36.011	119.974	45.136	46.098	113.188	65.816	34.945	88.569	25.729	31.491	25.556	52.32	38.471	32.743	35.023	9.046	6	8	11	14	15	42.826	66.89	46.413	30.333	34.068	17.034	79.667	87.725	112.612	55.12	78.39	73.28
Os01g0153200	17.355	9.47	9.514	7.936	5.239	1.048	15.688	14.821	16.783	5.802	2.515	11.111	30.326	30.65	16.74	7.851	27.615	6.45	4.992	15.094	15.258	8.858	24.492	4.512	11.694	7.966	10.484	8.795	2.396	7.701	7.998	13	12	7	8.002	7.974	5.835	3.366	7.978	1	1	4.643	1.135	6.209	15.056	8.972	14.585	11.239
Os01g0153250	68.063	50.633	49.368	9	15	51.452	61.881	117.675	58.644	17.906	17	110.592	149.602	111.769	89.478	43.644	122.027	87.273	83.808	76.273	68.442	25	79.082	23.785	12	50.698	65.62	78.847	34.735	71.051	125.002	99.027	116	114.949	117.135	105.026	38.469	47.292	17.323	33.476	39.415	7.609	76.858	93.566	139.084	55.936	119.675	110.912
Os01g0153275	5.293	24.326	0	0	0	7.525	0	0	0	0	0	30.664	30.74	6.757	0	30.904	0	0	0	13.847	0	0	0	27.376	0	10.929	0	24.309	29.86	10.949	0	0	1	3.051	1	0	72.599	57.708	0	42.524	21.183	66.391	70.154	88.381	119.604	95.069	116.094	67.227
Os01g0153300	1829.561	1572.311	2165.95	1114.331	1909.198	1310.426	1825.165	2204.656	1570.615	1827.359	591.517	2281.99	2741.071	2694.88	2277.028	1762.706	2822.125	1284.759	1255.993	1306.038	1869.629	1105.945	2703.871	1924.514	1558.581	1504.193	1360.985	1281.63	1181.307	1451.837	1832.29	1688.157	1739.91	2094.02	2117.087	2326.234	827.488	969.324	1424.739	1039.259	827.311	873.213	1393.817	1575.493	3164.793	2340.383	2619.403	2057.938
Os01g0153400	1349	814	1469	483	659	593	1169	1469	991	660	312	1486	1487	1489	1336	846	1755	959	847	1342	1273	464	1259	483	579	700	711	1101	567	1023	315.161	341	351.709	284	250	241.03	751	645	652	697	647	492	276	307	394	231	345	300
Os01g0153500	0	0	0	0	0	0	0	0	0	0	0	0	0	0	0	0	0	0	0	0	0	0	0	0	0	0	0	0	0	1	0	0	0	0	0	0	0	0	0	0	0	0	0	0	1	0	0	0
Os01g0153550	0	0	0	0	0	0	0	0	0	0	0	0	0	0	0	0	0	0	0	0	0	0	0	0	0	0	0	1	0	0	0	0	0	0	0	0	0	0	0	0	1	0	0	0	0	0	0	0
Os01g0153600	7	17	0	0	6	13	6	9	0	0	2	1	22	8	15	2	0	2	1	5	4	9	2	4	8	3	14	0	7	0	0	0	0	9	2	4	0	1	0	0	2	0	0	0	0	0	2	0
Os01g0153625	0	0	0	0	0	0	0	0	0	1	0	0	0	0	0	0	3	0	0	0	0	0	0	0	0	0	0	0	0	0	2	0	1	0	0	0	0	0	0	0	0	0	0	0	2	0	0	2
Os01g0153700	0	0	0	0	0	0	0	0	0	0	0	0	0	0	0	0	0	0	0	0	0	0	0	0	0	0	0	0	0	0	0	0	0	0	0	0	28	60.99	17	35	26	21	71.109	92.12	116.096	79.096	111	117.122
Os01g0153800	2	0	5.013	0	0	2	2.999	3	2	2	0	7	1	4	5	1	6	1	0	0	0	0	2	1	0	1	0	0	0	0	35	29	48	32	51	49	0	0	0	2	1	2.93	13	14	36	3	13	15
Os01g0153900	0	0	0	0	0	0	0	0	0	0	0	0	0	0	0	0	0	0	0	0	0	0	0	0	0	0	0	0	0	0	0	0	0	0	0	0	0	0	0	0	0	0	0	0	0	0	0	0
Os01g0153950	0	0	0	0	0	0	0	0	0	0	0	0	0	0	0	0	0	0	0	0	0	0	0	0	0	0	0	0	0	0	1	0	0	0	0	0	0	0	4	0	1	1	0	0	0	1	0	0
Os01g0154000	0	0	1	1	0	1	0	0	0	1	1	0	0	1	1	0	0	0	0	0	0	0	0	0	1	0	0	0	1	0	2	0	0	0	0	0	13	9	12	4	0	5	3	6	13	5	6	9
Os01g0154100	0	0	0	0	0	0	0	0	0	0	0	0	0	0	0	0	0	0	0	0	0	0	0	0	0	0	1	0	0	0	0	0	0	0	0	0	0	0	0	0	0	0	0	0	0	0	0	0
Os01g0154200	1	0	0	0	0	1	0	1	0	0	0	0	3	1	0	0	2	0	0	1.364	2	0	0	1	1	0	2	1	0	2	0	0	0	0	0	0	0	0	2	0	0	1	0	0	0	1	0	0
Os01g0154250	0	0	0	0	0	0	0	0	1	0	0	0	0	0	1	0	0	0	0	1.636	0	0	0	0	0	0	0	0	0	0	0	0	0	0	0	0	1	0	0	0	0	0	0	0	0	0	0	0
Os01g0154300	0	0	0	0	0	0	0	0	0	0	1	0	0	0	0	0	0	0	0	0	0	0	0	0	0	0	0	0	0	0	0	0	0	0	0	0	0	0	0	0	0	0	0	0	0	0	0	0
Os01g0154500	18.183	4	15.989	3	8.915	1.414	19.736	17.821	16	9	2	13.885	16	11.862	34	12.459	21.029	12.185	6.839	9	15.143	8	16	6	8.914	6	7	14	4	5	0	0	0	0	0	0	0	0	2.862	1	3	3	0	2	0	0	0	1
Os01g0154550	2.817	0	7.006	0	1.085	1.586	1.264	3.179	0	0	0	1.115	0	1.138	0	1.541	2.971	3.815	2.161	0	4.857	0	0	0	1.086	0	0	0	0	0	0	0	0	0	0	0	0	0	0	0	0	0	0	0	0	1	0	0
Os01g0154600	18	40	32.005	37	16	38	27	21	34	6	33	16	10	5	7	24	12	84	44	80	11	5	34	65	40	45	52	23	48	40	0	2	2	9	9	4	42	41	51.138	83	58	64	6	7	8	3	9	20
Os01g0154950	0	1.071	2.42	0	1.053	0	2.058	1.429	2	0	0	3.201	0	2.015	0	0	0	0	0	1.07	1	0	0	1	0	0	0.965	0	1.072	0	2	0	1	1	1	1	8	9.015	12	3.011	8	3.07	1	1.001	0	0	0	0
Os01g0155000	202	68	124	3	68	8	108	260	50	61	2	71	140	221	220	53	132	7	14	34	289	95	51	5	75	37	22	42	13	43	1300.186	1006.321	1260.011	736.018	460.007	444.35	4	23	5	3	7	12	314	421	796	403	407	269
Os01g0155200	7	6	6	4	4	12	7	7	5	6	6	5	3	2	4	8	3	19	16	8	4	5	1	10	4	10	3	8	11	3	0	2	1	2	0	0	2	7	8	1	8	2	0	0	1	0	0	1
Os01g0155300	0	0	0	0	0	0	0	0	0	0	0	0	0	0	0	0	0	0	0	0	0	0	0	0	0	0	0	0	0	0	65	60	50	45.834	90	63	0	2	0	1	0	0	42	40	120	46	56	18
Os01g0155400	1701	1206	1496	676	978	965	1535	1643	1275	833	591	1579	1731	1861	1639	1079	1769	1188	1241	1431	1436	714	1428	737	859	940	1076	1374	901	1450	1072.28	1144.122	1242.281	856.648	900.803	783.833	931	938	818	715	538	647	941	1114	1284	842	1272	948
Os01g0155500	1287	890	758	190	550	734	1088	1049	594	304	208	724	1142	1069	934	646	710.998	682	729	819	1084.998	416	821	505	305	638	870.999	730	616	729	251.014	313.028	210.953	97	63	69.637	552	522	601	418	430	376	123	157	364	240	184	87
Os01g0155600	1791	1488	1954	1265	1903.002	1396	1649	1873	1519	1743	965	1964	1828	1704	1913	1848	2043	1183	1403	1363	1708	1349	1696	1397	1637	1564	1379	1391	1355	1462	2164.182	1980.582	2292.002	1822.557	1964.473	2057.315	795	818.003	897	900	887	685	1752	2121	3870.005	2378	2844	2670
Os01g0155800	2009	1174	193	225	800	725	884	2150	76	104	666	304	5898	7178	2726	363	295	45	47	359	953	3322	172	59	219	312	834	119	120	475	4304.624	3741	3932	102	93	64	674	240	627	10	4	7	151	225	499	31	77	55
Os01g0156000	0	0	0	0	0	0	0	0	0	0	0	0	0	0	0	0	1	0	0	1	0	0	0	0	0	0	0	0	0	0	3	2	4	0	0	0	2	0	0	0	0	0	0	0	0	0	0	0
Os01g0156300	8	10	5	9	2	15	8	6	11	5	9	7	14	14	10	8	9	6	5	11	6	17	7	13	14	10	17	8	10	2	4	0	4	6	6	1	3	3	12	10	5	4	4	2	8	2	0	7
Os01g0157200	0	1	0	0	1	0	0	0	0	0	0	0	1	0	0	0	0	0	0	0	1	0	0	0	0	0	0	0	0	0	4	0	0	0	2	0	1	0	0	0	0	0	0	0	0	0	0	0
Os01g0157400	0	0	0	1	0	0	0	0	1	0	0	0	0	0	1	0	1	0	0	0	2	0	0	0	0	0	2	0	0	0	0	0	0	0	0	0	0	0	0	1	0	0	0	0	3	0	0	0
Os01g0157500	0	7.622	2.048	1.104	1.181	8.059	0	4.45	13.574	0	5.032	1.177	2.377	2.012	1.125	7.73	3.331	14.982	1.316	5.326	4.396	2.116	1.303	3.963	1.255	13.492	4.673	1.904	17.365	3.397	2	2.053	1	0	0	0	0	1.019	3.094	3.306	0	1.007	0	2.896	0	0	1.014	0
Os01g0157600	13	5	5	1	9	3	7	5	5	8	1	6	5	9	2	3	1	0	1	3	15	9	5	0	8	6	1	6	0	6	0	0	0	1	0	0	0	0	0	0	0	0	4	1	2	2	0	0
Os01g0157700	0	1	1	0	0	0	0	0	1	0	0	1	0	0	0	0	2	0	0	0	0	0	0	0	0	0	0	0	0	0	20	13	11	18	12	11	0	2	1	0	0	0	10	15	14	13	33	34
Os01g0157800	230	101	179	89	149	74	184	200	126	158	40	197	232	221	220	93	231	78	98	123	176	128	123	47	114	79	77	122	56	131	94.019	83.999	113.856	66.113	62.423	46	37	62	49	36	48	35	45	60	84	51	66	44
Os01g0157900	2386	2058	2445	1368	2842	1581	2247	2073	2339	2973	1147	2026	2100	2460	2473	2343	1984	1590	2005	1381	1932	2551	1661	1548	2752	2035	1803	1793	1636	1991	2612.356	2512.506	2773.229	1341.841	1197.212	1216.399	578	621	1071	548	448	486	990	1056	2015	923	1097	888
Os01g0158000	886	639	880	401	606	514	729	821	637	574	366	813	793	751	843	699	810	551	621	606	786	452	685	412	586	561	509	641	491	693	810.163	828.005	884.354	555.445	633.615	626.327	289	330	267	286	227	251	503	644	852	570	759	603
Os01g0158100	646	442	606	459	629	385	592	628	570	516	279	646	612	684	614	493	760	429	430	445	562	392	501	343	516	513	455	513	355	505	32	26	41	28	13	29.992	109	84	180	76	94	83	10	14	49	8	8	9
Os01g0158200	255	445	276	510	370	459	271	241	352	342	501	264	217	244	299	443	274	507	439	319	266	250	249	522	420	403	464	365	361	417	1957.777	2220.728	2389.198	1015.025	1102.368	1098.002	505	466	427	460	392	397	705	829	1065	753	971	845
Os01g0158400	323	325	201	353	387	296	265	173	220	226	316	106	490	558	268	273	173	228	236	215	182	311	142	235	325	227	326	218	221	304	324	282	265	60	63	61	195	167	280	181	120	146	132	149	250	71	72	75
Os01g0158500	0	0	0	0	0	0	0	0	0	0	0	0	0	0	0	0	0	0	0	0	0	0	0	0	0	0	0	0	0	0	0	0	0	0	0	0	152.029	133	98	152.816	112.314	136.128	220.792	259.776	340	197.965	261.166	226.361
Os01g0158533	0	0	0	0	0	0	0	0	0	0	0	0	0	0	0	0	0	0	0	0	0	0	0	0	0	0	0	1	0	0	0	0	0	0	0	0	1.971	0	0	5.184	3.686	5.872	2.208	11.224	0	5.035	1.834	1.639
Os01g0158566	0	0	0	0	0	0	0	0	0	0	0	0	0	0	0	0	0	0	0	0	0	0	0	0	0	0	0	0	0	0	0	0	0	0	0	0	25	12	19	30	17	11	12	20	51	17	19	16
Os01g0158600	0	0	0	0	0	0	0	0	0	0	0	0	0	0	0	0	0	0	0	0	0	0	0	0	0	0	0	0	0	0	0	0	0	0	0	0	10	23	32	31	28	16	19	20	32	9	14	17
Os01g0158800	0	0	0	0	0	0	1	1	0	0	0	0	1	0	1	0	0	0	0	0	0	0	0	0	1	0	0	0	0	0	2	1	1	1	0	0	0	0	0	0	0	0	0	0	0	0	0	0
Os01g0158900	1110	365	1042	140	195	279	1267	1226	386	167	223	1232	1421	1404	1017	408	1224	367	395	1581	994	175	1230	309	177	283	445	379	284	427	908.999	795.013	1017.89	671.166	727.064	645.123	427	433	242	321	307	294	633	795	1046	705	822	798
Os01g0159000	79	84	65	249	235	109	46	14	116	315	611	7	5	12	14	146	6	74	119	75	60	197	29	100	298	200	149	75	86	113	89	39	90	6	24	19	5	5	2	0	0	0	18	36	134	64	42	57
Os01g0159200	289.631	375.52	361.804	261.117	457.491	755.735	361.219	270.883	303.148	130.842	523.647	358.256	225.305	702.553	263.47	339.462	208.747	489.598	306.98	1082.268	216.154	438.885	584.349	1202.608	834.004	572.04	613.788	236.559	799.49	160.999	191.996	99.546	169.001	237.997	250.063	240.077	42.832	49.938	74.951	81.778	78.249	76.564	206.413	344.379	706.322	304.322	236.503	223.89
Os01g0159250	11.266	21.481	21.232	18.221	11.473	62.189	12.769	18.092	10.846	7.117	43.097	19.316	11.695	29.402	14.505	18.344	15.253	17.266	14.996	57.445	15.833	31.235	38.575	110.817	34.999	36.89	26.477	4.44	56.087	14.972	0	0	0	0	0	0	6.158	10.041	13.013	12.116	9.751	13.363	60.543	87.601	212.55	88.717	87.519	45.1
Os01g0159300	1377	1386	1466	1176	1332	1211	1408	1674	1546	1371	833	1744	1595	1361	1561	1739	1527	1496	1719	1177	1479	1130	1162	1033	1262	1220	1448	1638	1079	1756	2564.694	2742.346	3201.06	1399.977	1423.102	1228.223	1035	979	675	876	760	824	698	859	1162	1108	1196	814
Os01g0159400	2506	1317	2484	1067	1500	1276	2096	2362	1793	1631	1172	2250	2152	1810	2348	1651	2531	1351	1846	2321	2533	1145	1963	896	1534	1340	1477	1566	1088	1757	1814.772	2050.372	2563.998	1768.879	1801.648	1510.978	825	879	765	766	591	645	1346	2076	2317	1438	2069	1645
Os01g0159500	7.189	12.712	8	7.752	2.999	11.262	8.587	11.201	9.779	1.511	0	10.807	12.408	13.638	10.715	6.822	9.871	21.564	14.346	11.753	7.918	0	12.337	11.262	5.58	14.82	9.356	20.025	8.426	7.965	2	0	0	2	0	1	9.022	13.582	1	15.846	8.54	5.819	0	4.144	0	0	0	0
Os01g0159600	0	1	0	0	2	0	0	1	3	0	0	2	0	0	1	0	1	0	1	0	0	0	0	0	0	0	0	4	0	2	0	0	0	0	0	0	0	0	0	0	0	0	0	0	1	0	0	0
Os01g0159800	383	416	273	258	452	167	294	284	203	637	333	265	390	377	403	384	221	140	199	127	292	442	178	119	274	215	150	296	196	280	1819.018	1794.01	2204.671	410.586	444.468	399.889	162	225	251	93	59	82	262	384	606	245	171	192
Os01g0160100	1569.799	1311.001	1222.035	610	1384.19	651	1185	1231	1188.898	1349	542	1272.505	1320.658	1354.042	1179	1471.261	1091	738	1014.612	733.652	1187	1447	810	418	979.074	1075.537	773.75	1257	725.392	1024	1974.033	2317.914	2485.007	646.321	543.567	460.795	457.999	437	304	160	110	151	274	271	458	226	228.759	205
Os01g0160150	2.201	0	1.965	0	1.81	0	0	0	2.102	0	0	2.495	2.342	1.958	0	2.694	0	0	2.388	2.348	0	0	0	0	1.926	2.463	2.25	0	2.608	0	1	0	3.002	0	0	0	0	0	0	0	0	0	0	0	0	0	3.241	0
Os01g0160200	0	0	0	0	0	0	0	0	0	0	0	0	0	0	0	0	0	0	0	0	0	0	0	0	0	0	0	0	0	0	0	6	0	0	0	0	6	8	26	10	8	2	0	0	2	0	0	0
Os01g0160700	80	14	72	1	9	3	51	94	14	5.628	4	78.969	144	126	95	18	88	17	24	59	61	4	55	8	6	7	11	24	8	23	72	82.013	80.997	5	5	3	29	12	8	11	4	5	11	27	18	6	6	19
Os01g0160800	0	0	0	0	0	0	0	0	0	0	0	0	0	0	0	0	0	0	0	0	0	0	0	0	0	0	0	0	0	0	182.929	213	170.005	26	27	12	732	223	221	73	85	96	7	9	30	6	8	7
Os01g0161000	1	2	2	0	0	1	0	1	2	2.372	0	2.031	0	2	1	2	0	1	1	1	0	2	1	2	1	2	0	3	4	1	0	0	0	0	0	0	130	117	249	425	371	217	0	0	0	2	2	0
Os01g0161200	17.929	37.8	9.705	5.948	9.347	19.755	13.245	18.5	14.468	2.485	12.549	33.8	24.036	13.939	30.425	31.48	27.846	40.665	58.23	32.967	17.555	3.481	29.331	41.975	6.262	24.36	39.783	27.3	43.029	25.407	1	0	0	0	2	1	77.848	81.549	12.131	54.963	51.646	68.03	9.111	7.437	5.726	0	4.19	4
Os01g0161300	82.071	136.2	78.295	61.052	50.653	125.245	72.755	78.5	99.532	39.515	84.451	67.2	108.964	78.061	55.575	83.52	75.154	185.335	151.77	165.033	83.445	42.519	104.669	143.025	30.738	114.64	144.217	114.7	99.971	112.593	0	0	0	0	0	0	207.152	218.451	146.869	151.037	164.354	159.97	2.889	5.563	4.274	4	6.81	0
Os01g0162001	6	1	10	0	5	1	5	7	3	2	0	6	23	24	16	3	24	1	1	5	7	2	12	2	2	1	3	0	1	3	5	8	10	2	6	5	6	3	15	8	5	7	10	12	21	1	8	7
Os01g0162101	0	0	0	0	0	0	0	0	0	0	0	0	0	0	0	0	0	0	0	0	0	0	0	0	0	0	0	0	0	0	0	0	0	0	0	0	0	0	0	0	0	0	0	0	0	0	0	0
Os01g0162200	1	0	0	0	1	0	0	0	0	0	0	1	1	1	2	0	1	0	1	1	0	0	1	1	0	0	0	0	0	0	17	33	21	8	5	4	84	98	9	37	54	193	3	1	7	4	25	1
Os01g0162300	29	5	24	2	8	3	28	29	13	9	3	30	24	33	32	12	25	3	2	16	20	7	16	3	1	4	1	8	5	4	264	338	334	32	57	32	79	59	123	51	55	186	16	15	28	11	38	18
Os01g0162400	16	9	20	2	2	7	9	17	2	2	5	21	25	16	14	5	14	6	8	8	14	2	16	1	8	3	0	11	4	8	0	0	0	0	0	0	0	0	0	0	0	0	0	0	0	0	5	0
Os01g0162500	51.177	68.217	48.67	17	27.712	30.722	45.884	74.564	69.893	33.073	45.766	72.414	91.949	91.353	53.399	69.254	41.581	25.006	42.682	41	36.568	27.146	28.035	27.88	17.782	30	27.648	67.437	34.93	51.671	0	0	0	0	0	0	14.226	11.776	5.401	12.012	9.991	5.299	5.076	7.273	2.118	1.066	5.163	2.148
Os01g0162701	0	0	0	0	0	0	0	0	0	0	0	0	0	0	0	0	0	0	0	0	0	0	0	0	0	0	0	0	0	0	0	0	0	0	0	0	2.006	10.17	0	0	0	0	8.459	11.567	17.542	0	0	5.599
Os01g0162800	0	0	0	0	0	0	0	0	0	0	0	0	0	0	0	0	0	0	0	0	0	0	0	0	0	0	0	0	0	0	0	0	0	0	0	0	78.994	70.83	23	14	26	32	1.541	3.433	1.458	2	3	1.401
Os01g0162900	0	4.743	0	0	0	0	0	0	0	1.887	0	0	0	2.427	0	3.237	0	0	0	0	0	0	0	0	0	0	6.238	0	0	0	31	20.54	33	30	35	24	15.42	0	4.449	15.012	6.164	13.475	12.213	13.117	25.043	5.988	23.763	30.394
Os01g0163000	29.823	17.04	6.33	3	11.288	5.278	14.116	29.436	4.107	15.04	4.234	12.586	35.051	20.22	23.601	12.509	11.419	9.994	8.318	5	6.432	10.854	15.965	4.12	5.218	4	2.114	11.563	5.07	10.329	29	30.465	28	2	9	4	80.354	75.224	40.15	33.976	28.845	43.226	55.711	42.61	67.839	27.946	24.074	43.458
Os01g0163450	0	0	0	0	0	0.991	0	0	0	0	0	1.003	0	0	0	0	0	0	0	0	0	0	0	0.993	0	1	0	0	0	0	0	0	0	0	0	0	0	1	1.992	0	0	0.755	6.996	6.992	9.629	20.911	28.988	21
Os01g0163616	0	0	0	0	0	0	0	0	0	0	0	0	0	0	0	0	0	0	0	0	0	0	0	0	0	0	0	0	0	0	0	0	0	0	0	0	0	0	0	0	0	0	0	0	0	0	0	0
Os01g0164075	0	0	0	0	0	0	0	0	0	0	0	0	0	0	0	0	0	0	0	0	0	0	0	0	0	0	0	0	0	0	3	0	0	24	35	17	0	1	0	0	0	0	10	8	4	9	24	20
Os01g0164300	0	0	0	0	0	0	0	0	0	0	0	0	0	0	0	0	0	0	0	0	0	0	0	0	0	0	0	0	0	0	35	14	19	113	126	97	0	0	0	0	0	0	15	18	34	179	253	333
Os01g0164400	338	612	387	371	638	489	468	569	506	631	291	580	673	738	476	721	626	428	469	527	374	489	421	532	512	601	432	475	502	547	878.133	819.381	909.761	607.357	577.976	651.193	375	320	301	289	213	242	474	490	958	531	650	570
Os01g0164500	662	353	644	177	271	231	534	739	342	278	136	663	648	574	680	372	652	257	323	386	537	244	450	194	232	258	271	343	176	345	529	515.771	587.069	502.102	453.957	427.066	281	309	300	334	338	253	536	729	1082	593	712	757
Os01g0164600	3178.894	3191.007	3155.363	2993.324	2323.218	3606.286	2990.256	2853.269	3456.58	2443.777	2011.013	2990.307	2888.131	2419.665	2484.99	3184.882	2979.547	4485.601	3535.369	3813.346	3287.876	1371.395	3368	3315.336	2788.506	3186.646	3534.311	3832.853	3248.478	4356.184	121.989	165	139.002	141	180.816	144	2272.955	1865.606	2087.133	3131.361	2694.754	2578.666	111.781	134.77	205.981	150.875	167.654	81.841
Os01g0164650	14.106	18.993	27.637	15.676	13.782	28.714	10.744	28.731	15.42	12.223	4.987	25.693	21.869	20.335	24.01	27.118	39.453	24.399	7.631	24.654	25.124	9.605	20	19.664	19.494	21.354	8.689	17.147	19.522	6.816	0	2	1	0	0	0	25.045	10.394	5.867	25.639	12.246	13.334	4.219	1.23	5.019	1.125	7.346	1.159
Os01g0164700	695	460	753	319	445	468	661	786	624	377	251	776	779	707	787	523	773	556	594	652	618	328	661	441	435	451	539	557	443	582	580.438	527.119	632.132	530.261	424.508	437.931	383	390	240	380	301	298	474	612	717	512	616	591
Os01g0164800	16	19	28	10	12	18	13	19	15	16	7	21	27	29	23	25	18	12	13	36	15	10	37	23	15	9	17	5	15	16	149.16	112	130.008	158	171	159.988	10	18	7	16	10	3	88	93	161	93	116	141
Os01g0164900	0	6	4	2	1	8	2	8	2	1	1	8	4	5	2	13	4	6	8	3	1	0	1	9	0	8	8	6	13	5	46	64.276	66	84	83	101	9	17	0	9	15	9	108	123	120	130	155	173
Os01g0165000	365	462	405	298	449	328	375	504	488	394	430	609	529	501	495	534	514	341	439	301	334	431	321	380	440.048	415	382.134	336	356	450	579.443	631.074	718.089	344	384.473	402.268	435.353	310.887	214	249	224	258	392.61	558.525	677.012	485	574	443.451
Os01g0165100	0	0	0	0	0	0	0	0	0	0	0	0	0	0	0	0	0	0	0	0	0	0	0	0	1.952	0	2.866	0	0	0	1276.069	1000.779	1429.905	138.015	171.999	126	19.647	3.113	0	0	0	0	16.39	17.475	60.988	0	0	14.549
Os01g0165200	38	35	32	12	28	20	28	48	29	22	14	36	58	41	55	38	53	25	40	29	35	28	42	22	19	26	31	22	22	27	74.01	51	66.225	62	68.013	60	15	22	11	18	23	18	78	97	147	104	112	140
Os01g0165600	0	0	1	1	3	3	1	0	2	3	1	1	0	1	4	0	2	3.001	0	5	0	3	3	3	3	2	1	0	1	0	15	11	8	27	26	27	2.002	4.011	2	0	5.019	3.008	60.403	97.875	200.407	65.038	97.112	39.856
Os01g0165800	605	485	606	191	322	334	530	662	490	275	211	705	750	722	740	454	683	439	439	531	560	317	484	321	291	376	418	484	353	439	1788.516	1679.154	1941.07	1509.358	1483.165	1431.885	211	218	136	188	166	137	337	435	636	369	396	414
Os01g0166100	767	1177	885	1246	1273	1093	843	937	988	1177	1522	1008	983	984	964	1104	861	885	915	915	704	1210	835	1117	1426	1226	1012	835	1057	919	878.784	928.187	1038.716	408.262	394.307	381.836	477	359	321	353	275	267	422	522	842	534	598	502
Os01g0166200	2	5	5	1	4	8.016	8.001	5.001	6	2	5	7	7.458	9	4.017	2	4	4.001	5	5	3	10	11	6.022	4	7	3	1	3.005	3	0	1	0	0	0	0	5	8	0	5	2	5	14	19.957	51	21	29	15
Os01g0166300	42	41	81	55	81	51	48	59	43	54	48	60	50	59	63	47	57	40	48	58	49	48	78	38	72	52	49	44	42	39	159.661	132.006	172	143.156	136	131	28	43	41	36	32	31	133	158	241	138	158	174
Os01g0166400	213	91	235	61	116	79	192	165	128	129	40	192	197	178	218	94	246	95	78	117	170	111	172	74	130	68	114	109	75	82	73	62	78	89	82	109.448	34	32	24	46	26	22	90	76	118	69	90	124
Os01g0166500	121	361.928	407	247	78	505	272	227	329	59	264	388	62	64	156	351	136	380	363	534	127	240	463	659	407	502	532	131	503	157	152.986	104	106	101	115	147	60	55	52	93	73	58	103.006	128	287	277	262	318
Os01g0166700	1664	1083	2080	556	736	849	1665	1491	1283	802	509	1491	1506	1477	1553	1066	1619	1222	1299	2021	1606	646	1451	737	810	813	1042	1339	823	1317	606	598	657	919	908	846	960	951	934	1053	824	863	1015	1156	1132	921	1429	1196
Os01g0166800	53	75	94	24	33	108	71	61	58	27	26	51	62	71	62	92	77	39	72	84	46	27	146	211	60	37	120	28	83	44	302	260	265	423.061	439	440.013	118	145	119	83	75	65	392	433	593	590	795	704
Os01g0167100	163	169	154	172	172	155	155	92	191	184	136	122	112	112	88	181	111	221	210	175	160	95	176	115	159	143	161	198	159	226	43	44	85	56	59	51	15	15	22	16	6	5	20	36	40	37	45	33
Os01g0167400	259	126	370	146	189	102	273	250	183	163	110	298	275	266	289	164	261	127	128	258	291	138	257	73	158	152	136	154	86	120	547	522.982	452	409.141	454	370	71	42	89	39	42	33	23	36	109	65	73	52
Os01g0167500	2782	3072	3273	1957	2536	3012.003	2710	1794	2933.004	1961	1926	2056	1742	1773	1792	2812	1669	3269.683	3253.665	3385.997	2487	1866	2584	3226.005	2566.999	2723	3418.014	2912.999	3037	3266	3335.035	3295.825	3831.233	2923.028	3099.081	2751.027	1067	1063	814	1209.574	929.004	855	2866.998	3667.998	4234.001	3520.996	4925.002	3801.158
Os01g0167600	13	9	17	9	10	13	14	13	10	6	9	19	18	21	12	7	9	12	9	19	11	12	20	10	9	12	16	12	10	9	4	0	2	6	7	8	2	1	6	6	4	2	16	9	37	23	22	11
Os01g0167700	65	59	38	21	40	52	56	69	73	15	17	66	84	76	75	55	60	62	66	64	50	30	67	85	36	51	74	58	52	59	92	139.026	119	106	95.013	117	40	47	23	33	29	26	202	208	273	152	238	282
Os01g0167750	39	48	33	26	52	45	40	56	52	54	23	57	65	61	53	60	57	32	40	30	37	45	35	24	40	49	30	40	39	34	40	24	26.267	20	27	44	19	10	38	15	17	10	30	31	103	38	53	49
Os01g0167800	103	120	153	84	98	127	101	131	126	92	81	110	153	100	140	169	104	108	146	96	106	85	110	119	94	134	101	131	145	158	153.517	144	178.489	112	89	107	94	104	62	73	54	63	136	186	221	162	197	148
Os01g0167900	127	329	206	156	134	356	176	190	278	111	184	224	170	160	201	243	110	327	304	327	112	246	207	390	236	276	346	142	303	187	457.226	408.647	457.349	462.927	448.018	485.728	45	72	49	39	22	24	375	440	494	349	514	661
Os01g0168000	0	0	0	0	0	0	0	0	0	0	0	0	0	0	0	0	0	0	0	0	0	0	0	0	0	0	0	0	0	0	0	0	0	0	0	0	0	0	0	0	0	0	0	0	0	0	0	0
Os01g0168100	2272	3662	2339	2021	2787	3818	2207	2550	3306	1858	1545	2804	2096	1700	1960	3995	1929	4763	4486	2813	1957	1727	2267	3900	2192	3537	4149	3859	3407	4112	768.11	723.578	842.595	1031.069	1057	841.061	1199	1341	1254	1404	1325	1393	1529	1750	1706	1100	1601	1490
Os01g0168200	2010	1602	2423	1538	2019	1227	1937	1385	1870	2298	939	1282	1635	1579	1703	1858	1639	1517	1632	1258	1792	1305	1500	921	1456	1387	1263	1959	1191	1926	631.591	593.558	767.743	401.559	403.934	375	271	264	310	324	205	213	372	478	499	388	571	369
Os01g0168300	476	554	497	368	548	511.329	499	534	501	407	404	533	544.684	566.631	524	487.541	453	493	512	530.777	440	441	461	543	570	465.748	565.959	437	502	467	641.422	655.353	678.074	533.277	581.964	615.618	189.833	183	284	207.89	182.387	158	392	408	675.651	402.373	574.855	481.429
Os01g0168350	0	0	0	0	0	1.671	0	0	0	0	0	0	3.316	1.369	0	3.459	0	0	0	1.223	0	0	0	0	0	1.252	1.041	0	0	0	2	0	0	0	2	0	1.167	0	0	5.11	7.613	0	0	0	7.349	4.627	6.145	7.571
Os01g0168400	1875.657	683	2016.445	212	629	478.458	1861.804	2163	859.671	462	236	2087.42	2360.06	2223.021	2190	610.831	2320.221	712.894	805	1885.451	1778.09	495.742	1580	510.957	494	550.279	752	698.585	516.954	766.51	929.109	888.063	1067.729	617.395	641.772	536.129	554	519.918	568.325	504.759	377	406	399	590	993.635	513	631.144	487.523
Os01g0168450	3.334	0	8.379	0	0	4.542	0	0	3.329	0	0	3.532	9.877	11.979	0	4.106	18.779	0	0	3.277	8.91	0	0	0	0	9.956	0	0	3.046	4.529	1	4	6	1.001	8	5	0	13.082	7.675	9.241	0	0	0	0	19.365	0	14.856	5.477
Os01g0168500	508	728	522	423	568	746	485	599	617	479	405	582	577	583	549	691	574	689	769	591	459	486	475	690	561	716	776	651	687	668	828.935	885.039	938.178	640.718	666.918	617.868	502	430	284	457	321	372	480	616	822	563	834	646
Os01g0168600	447	543	538	197	404	486	398	554	554	253	194	568	457	431	535	443	428	498	563	598	412	359	458	499	419	441	541	498	471	496	512.107	557.964	641.621	753.37	821.3	751.451	144	197	134	222	162	138	475	516	649	600	816	680
Os01g0168800	141	204.278	228.412	126.428	186.206	301.954	202.267	207.509	209.986	65	220.164	165.772	120.376	262.417	157.064	166.516	140.663	219.523	193.715	388.655	109.361	190.086	219.054	406.146	298.504	240.683	284.39	125.551	263.107	127.456	954.13	928.301	1102.232	1576.93	1718.609	1559.565	57.498	103.299	108	84.211	73.267	79.637	932.628	1094.973	1992.684	1440.378	1953.14	1179.365
Os01g0168850	0	6.722	8.588	3.572	1.794	16.046	1.733	9.491	15.014	0	5.836	14.228	6.624	6.583	8.936	10.484	1.337	16.477	7.285	12.345	9.639	2.914	1.946	17.854	3.496	15.317	32.61	13.449	6.893	19.544	0	1	0	1	0	2.002	4.502	4.701	0	5.789	2.733	2.363	11.372	6.027	49.316	31.622	9.86	5.635
Os01g0169000	0	0	0	0	0	0	0	0	0	0	0	0	0	0	0	0	0	0	0	0	0	0	0	0	0	0	0	0	0	0	0	0	0	0	0	0	0	0	0	1	1	0	2	7	20	4	6	12
Os01g0169400	0	1	4	1	1	3	2	2	0	0	0	0	4	3	2	2	5	1	3	1	0	0	1	9	3	0	7	1	1	0	91.958	89	82	41.012	47	41.987	2	16	1	4	2	1	125	177	365	100	123	80
Os01g0169500	1848	1996	1734	721	1049	1611	1687	1905	1736	957	707	2047	2148	1576	1823	1992	1927	2079	2240	1974	1797	914	1649	1346	924	1552	1987	2606	1650	1973	2750.727	3110.193	3468.412	2774.665	2735.924	2545.123	1781	1822	578	1100	959	1098	2596	3474	3565	2386	3458	2860
Os01g0169800	150	178	131	83	137	248	156	91	196	57	91	109	117	144	134	140	109	138	172	176	131	151	140	230	240	178	253	135	187	159	1175.877	938.722	1152.267	694.497	710.753	754.48	190	209	184	211	206	139	1126	1232.998	2927	1152	1189	926
Os01g0169900	680	1795	679	867	1308	1796	887	1019	1274	1153	836	1126	1282	1205	860	1940	1102	1349	1603	1014	687	1005	851	1697	1136	1816	1620	1554	1859	1516	1988.334	2043.087	2294.36	1649.162	1650.322	1649.857	928	751	487	657	594	648	1322	1439	2099	1693	1946	1594
Os01g0170000	482.273	513.843	795.571	422.119	825.201	632.304	650.221	539.46	936.739	621.222	276.221	424.056	352.417	391.872	481.726	649.753	516.683	800.404	715.008	565.86	509.576	676.638	501.962	613.608	1005.541	807.661	677.876	529.041	600.585	765.055	139	137.996	186.015	389.524	321.115	304.92	213.167	156.134	546.572	410.802	258.482	247.397	99.85	141.392	302.64	271.053	189.803	133.68
Os01g0170051	411.727	803.157	615.429	199.881	398.799	936.696	483.779	547.54	974.261	302.778	225.779	568.944	430.583	237.128	435.274	1179.247	477.317	793.596	981.992	355.14	484.424	322.362	380.038	927.392	414.459	1315.339	706.124	842.959	914.415	737.945	0	1.004	3	4	2	4	1025.833	837.866	857.428	1249.198	1539.518	1261.603	336.15	527.608	902.36	1149.947	687.197	436.32
Os01g0170100	144	92	156	66	93	91	147	152	119	97	70	145	165	155	150	100	124	139	112	145	142	77	143	89	80	103	124	130	86	135	86.138	95	145.931	85.224	93	69	83	84	74	65	44	55	62	104	104	64	99	84
Os01g0170300	25	189.735	89	89	28	261	117	55.002	107	32	176	147	32	30	57	207.48	38	177	169	180	30	73	117	312	124	271.999	210	59	269	72	1727.392	1346.555	1634.659	1380.626	1666.481	1917.577	29	131	11	25	17	24	1786.02	1992	4424.006	2203.826	2444	2585
Os01g0170500	58.02	317.035	204.997	240.561	26.525	480.782	154.011	143.999	273.013	22.01	230.579	288.997	40.995	46	109	338.997	66.999	290.034	356.842	386.021	71	171.999	275.03	562.017	368.967	380.03	478.598	118.037	459.006	92.04	451.001	411.383	463.22	518.903	648.996	576.174	9.002	42	6	76	37	10	684.021	834.997	1675.626	1055.849	1202.037	1146.047
Os01g0170600	3188	2922	2736	1913	2879	2162	3306	2601	2599	2451	1700	1908	3501	4929	3073	2158	3022	2259	2329	2149	2687	2554	1743	1724	1966	1968	2568	2087	1791	2501	244.222	260.001	286.273	198.013	187.042	174.169	1651	2076	2175	910	591	704	154	230	373	170	209	175
Os01g0170700	50	39	51	16	17	37	47	48	36	24	24	39	57	63	52	27	84	40	19	32	50	20	56	26	16	47	28	33	26	36	41	34	35	40	36	21	61	64	60	69	65	56	9	26	31	27	26	37
Os01g0170800	102	65	95	17	57	40	86	126	62	47	15	124	150	119	114	77	134	54	71	70	86	37	77	56	21	70	51	85	72	72	81.004	103.978	72	76.456	43	56.073	39	25	15	23	19	21	69	78	151	81	102	69
Os01g0170900	65.315	72.462	39.24	141.758	134.211	92.04	40.101	40.38	64.173	68.491	57.935	39.02	40.36	45.052	26.212	56.5	43.221	82.217	75.136	27.136	41.15	69.247	32.337	77.126	163.22	92.45	82.137	61.016	71.019	72.094	9	10	12.774	11.459	11	12	13.011	12.938	11.001	5.038	4.007	5.024	2.653	14.417	21.024	7.042	6.863	7.225
Os01g0171000	494	823	583	469	488	1041	491	875	466	311	636	934	809	756	716	714	754	755	702	866	458	367	640	1048	663	813	939	516	953	556	593.077	522.154	646.202	807.431	718.409	717.855	615	594	404	589	477	415	1086	1462	1825	1329	1444	1204
Os01g0171100	62.935	34.92	38.023	9	36.865	14	23.001	37.685	33.925	26.827	6	21.001	25.001	32.876	54.031	38.001	42.022	10	13.817	12	41.725	32.894	30.89	12	34.038	19.001	8.013	54.002	23.001	27.92	3	1	3	1	0	2	1	2.505	0	0	0	0	1.715	4.003	3.002	1	4.001	1.249
Os01g0171200	1	2	0	0	0	1	1	0	1	0	1	2	2	0	0	0	0	1	0	2	0	0	1	4	1	1	1	1	2	0	1	0	3	0	0	0	3	0	0	0	0	0	1	3	2	0	0	0
Os01g0171800	532	1072	644.266	1295	908.701	1168	585.95	310.159	1245.969	1089.994	1088.265	364.93	302	273	342.013	1176.968	307	1408	1182	670.707	579	712.068	567	1242.083	970.979	1212.532	987.05	1179.922	1044.995	1298.048	536.887	502.041	651.833	428	397.085	337.183	1064.824	942.997	602	1243.987	915.999	988	255.365	386	452	387	471.643	378.531
Os01g0172000	576	583	566	410	555	549	508	569	496	485	392	638	508	497	610	579	547	473	515	580	546	467	530	521	532	507	611	476	504	479	840.85	834.278	935.688	703.23	780.788	675.013	591	570	318	604	457	416	780	1023	1473	891	1187	970
Os01g0172100	601	651	657	828.997	804	938	681.537	561.972	729.001	639	581	572	743.114	694	435	714	637	720	737	729	585	456	602	674	678	666.552	856	603	667	863	74.014	91	99	72.001	73	97.834	449	339	543.996	684.992	603	467	82	113	260.033	492	400	253
Os01g0172200	564	786	654	475	655	720	584	799	608	517	409	889	846	695	739	768	767	667	697	771	571	545	625	689	643	648	796	603	730.62	648	1147.577	1065.23	1399.873	1129.034	1018.01	1028.294	379	416	239	362.02	271	307	957	1133.04	1729	1008.036	1219.992	1296
Os01g0172300	498	461	683	306	441	364	481	447	538	403	295	426	395	401	479	451	442	434	443	480	504	369	458	345	498	398	389	421	344	510	416.436	393.393	491.032	331.103	326.466	310.203	212	211	245	293	172	209	293	360	563	412	497	380
Os01g0172400	7506	10314	8550.001	5726	7723	9241	7323	7574	9592	7492.001	5401.001	8205.999	7780.999	6757	7307.999	11715	7240	10249	11381.999	7823.999	6829	5734	7043	8765	7391	9774.999	10512.999	10628.001	9478.999	10454.001	9037.971	9230.489	10137.166	8398.217	9172.243	8699.359	4914	5290	3683	4553	3762	4098	7468	8562	9978	9809.999	14227	9764.999
Os01g0172600	277.803	262.647	455.381	369.551	694.232	328.106	318.552	161.808	381.754	392.792	244.031	134.026	128.765	142.401	119.739	322.779	163.539	316.394	324.367	454.353	334.576	276.178	285.214	241.681	474.225	312.859	339.962	328.806	314.195	395.278	17	18	21	142.009	172	138	17.94	28.154	45.05	89.882	94.459	87.975	90.164	142.693	282.603	269.925	227.996	97.359
Os01g0172701	35.197	26.353	51.619	24.449	47.768	14.894	27.448	16.192	40.246	20.208	10.969	24.974	20.235	19.599	30.261	30.221	24.461	25.606	30.633	36.647	24.424	19.822	21.786	13.319	24.775	13.141	17.038	31.194	14.805	36.722	14.067	18	8	9	3	4	7.06	5.846	6.95	9.118	8.541	12.025	24.836	17.307	51.397	33.075	57.004	14.641
Os01g0172800	454	524	417	670	499	843	511	352	366	494	812	370	327	256	284	596	268	505	433	543	405	492	462	700	600	695	659	341	589	366	361.774	270.304	305.493	371.357	446.618	506.141	172	122	219	141	116	151	195	282	603	412	432	292
Os01g0172900	2.185	8.241	1.063	1.07	1.09	3.283	0	0	4.761	2.245	1.058	4.539	8.139	2.222	2.224	10.71	1.084	3.371	6.872	2.229	0	1.038	1.087	4.427	0	9.165	2.204	16.11	10.521	13.849	0	0	0	0	0	0	9.445	6.949	3.249	7.467	8.63	6.063	9.176	3.063	2.565	1.154	5.053	5.636
Os01g0173000	1788.815	1819.759	2311.937	2834.93	2052.91	1746.717	1816	1593	1759.239	1733.755	1508.942	1553.461	1689.861	1653.778	1577.776	1987.29	2020.916	2330.629	2045.128	1491.771	1731	1013.962	1681.913	1661.573	1810	1961.835	1741.796	2040.89	1631.479	1977.151	78	57	73	51	34	41	442.555	383.051	468.751	552.533	471.37	455.937	63.824	102.937	90.435	70.846	55.947	35.364
Os01g0173100	1217	1088	1561	902	1378	921	1316	1329	1209	1366	701	1211	1359	1510	1407	1008	1359	1009	1036	1059	1072	1070	1161	976	1403	963	1043	961	815	1089	786.215	720.602	848.742	871.624	818.839	796.362	422	397	617	693	378	358	800	868	1587	952	1114	1053
Os01g0173600	1	0	1	0	0	0	0	3	0	0	0	2	4	1	1	0	10	0	0	0	1	0	0	0	0	0	0	0	0	0	48	7	21	92.75	116	128	0	2	0	0	0	0	39	49	79	85	109	55
Os01g0173900	3902.577	5023.605	2726.364	404.67	3731.425	1691.922	2639.396	6106.675	4073.828	3183.917	227.462	3771.245	5532.044	4510.768	6046.177	6455.472	4223.99	1676.776	3210.069	1134.561	4247.837	4689.559	1655.527	1333.753	2619.91	3870.739	1589.345	4103.106	2335.556	3269.919	2894.164	2923.712	3232.953	1120.697	971.581	930.047	1652.035	1800.871	840.614	1732	1516.96	1423.872	1072	1314	2133.935	1254.997	1376.847	1436
Os01g0173950	141.423	26.395	171.636	48.33	351.575	7.078	174.604	146.325	81.172	330.083	11.538	101.755	26.956	267.232	211.823	38.528	150.01	24.224	30.931	59.439	169.163	392.441	68.473	11.247	227.09	49.261	30.655	5.894	15.444	44.081	0	1	0	0	0	1	9.965	10.129	77.386	0	3.04	4.128	0	0	22.065	12.003	2.153	0
Os01g0174000	146	306	178	306	346	263	190	419	286	353	256	412	395	393	306	326	424	281	313	211	136	238	180	309	288	320	286	330	254	346	91.024	70.357	97.273	100.016	76	93	165	168	254	267	119	154	176	207	571	321	282	250
Os01g0174100	192	222	223	266	354	128	201	100	237	486	115	108	115	108	133	218	133	193	213	155	183	326	164	102	263	209	165	201	121	251	68.586	50	84.804	137	155.498	139	99	85	113	102	58	79	105	190	180	79	83	86
Os01g0174200	0	4	1	2	1	6	2	0	0	0	0	2	0	1	0	1	1	1	3	2	1	0	1	4	1	0	1	2	4	0	11.658	10	10	10	3	20.63	30	18	11	14	13	10	16	13	25	17	20	22
Os01g0174300	606	464	656	343	477	438	554	682	449	364	289	672	737	816	735	433	681	383	503	478	436	428	515	470	464	373	556	378	406	423	1303.066	1176.278	1238.742	1508.764	1452.032	1437.293	228	255	291	209	149	152	1034	1140	1603	906	1258	1472
Os01g0174400	22.272	8.134	28.735	14.687	19.953	15.613	27.834	26.907	28.133	10.95	10.511	26.963	26.216	29.491	29.686	7.335	37.541	19.608	15.328	34.494	22.572	10.157	24.173	15.953	9.939	21.929	13.083	14.405	10.649	19.272	2	2	3	1	0	2	33.602	27.176	17.176	28.235	17.126	20.438	40.9	63.246	98.673	42.178	76.909	64.934
Os01g0174500	145.727	107.867	163.265	75.313	92.047	79.387	128.166	140.093	85.867	75.05	45.489	147.037	130.784	151.509	133.314	86.665	127.46	91.391	91.672	149.505	90.428	80.843	114.827	72.047	84.06	69.071	91.917	58.594	94.351	98.727	224.047	210.163	287.059	239.435	276	253.838	89.398	100.824	88.824	86.765	60.874	62.562	231.1	254.754	414.327	227.822	337.091	319.066
Os01g0174600	0	0	0	0	0	0	0	1	0	0	0	0	0	1	0	0	0	0	0	0	0	0	0	0	0	0	0	0	0	0	0	0	0	0	0	0	0	0	0	0	0	0	0	1	1	0	0	0
Os01g0174700	89	80	109.397	92	63	117	91	91	90	43	71.597	131	92	101.997	63.999	83	74	66.417	83	118	88.218	82	117	108	97	116	96	59	103.357	52	91	52.07	81.014	53.842	70	62.171	57	59	77	22	20	24	62	62	207	45	52	53
Os01g0174900	382.529	208.687	377.282	165.347	222.746	175.449	300.737	353.166	232.63	202.254	124.931	406.509	405.023	421.11	398.805	215.763	367.127	225.648	248.065	228.045	325.698	175.394	288.947	143.024	214.215	147.647	229.527	252.226	130.838	262.161	574.505	625.458	672.123	430.395	408.127	386.802	380.616	266.174	355.968	282.205	243.673	189.265	267.725	338.249	492.485	273.743	412.984	315.237
Os01g0175000	1807.999	1557.001	2051.001	1172	1909	1530.999	1891	1623.001	1744.999	1491	886.001	1657	1897.999	1834	1807.001	1586	1939	1489	1529	1585	1600	1210	1719	1591	1848.999	1540	1632	1489	1540	1660	1613.369	1421.726	1715.669	1817.293	1619.748	1612.808	1014	990.001	1141.999	1475.999	1254	1030.999	973	1154	2010.001	1467	1711	1403.001
Os01g0175100	133	95	201	158	196	108	173	2859.591	184	229.275	171.301	2824.003	1713.676	2010	2569.003	119	2107.004	137	125	213	160.001	155.001	128	109	175.993	159	129	118	105.001	186	246.581	197	320.295	670.344	606.16	434.128	574	439	980.935	973.998	703	670	92	148	445	360.004	301.985	130
Os01g0175400	85.868	40.682	65.848	23.339	44.526	42.072	70.621	125.344	69.088	26.683	18.182	152.425	128.58	95.048	109.337	71.851	127.507	48.335	37.364	64.395	77.945	37.118	75.847	29.693	34.626	45.228	51.018	85.254	46.814	49.818	132.037	137.281	166.281	133.812	92.093	95.991	15.084	30.972	19.729	19.635	17.292	11.027	73.776	79.232	149.382	93.752	118.519	87.78
Os01g0175500	50	51.005	48.005	27	41.01	36.998	50.924	52.999	54.948	35.004	37.735	55.005	52	57.008	61.007	39.57	53	41.006	41.005	41	37	36.005	49.999	34.999	36.673	47.998	49	44.661	36.879	42.997	156.296	206	186	183.345	170.999	135	65.001	73.125	60	72.985	81.003	70	95.14	141.003	251.715	131.462	178.021	138.005
Os01g0175600	118.883	450.724	129.127	155.907	195.155	593.683	106.68	19.548	506.11	148.365	88.464	15.037	12.469	10.812	17.784	510.825	14.364	341.478	281.375	116.348	126.5	110.173	105.281	461.369	192.611	445.293	405.62	637.844	590.547	310.294	0	0	3	0	1	0	1.533	10.018	5.334	19.01	8.289	11.009	0	8.631	1	0	1.074	1
Os01g0175633	0	0	0	0	0	0	0	0	0	0	0	0	0	0	0	2.786	0	0	0	0	0	0	3.214	6.428	0	0	2.275	0	0	0	1	0	0	0	0	0	0	0	0	0	0	0	1	0	0	0	0	0
Os01g0175700	433.341	1634.218	416.873	1094.093	1090.845	1926.138	365.32	30.452	1584.571	767.665	420.335	17.963	19.531	16.188	28.216	2137.588	18.636	1444.484	1342.682	285.652	398.5	390.827	295.505	1678.878	901.389	1841.96	1124.283	2158.353	1950.248	1371.705	6	0	3	0	0	0	1922.34	2983.357	1642.831	3341.115	3884.136	2915.396	0	6.369	0	8	43.926	0
Os01g0175733	1.776	8.058	0	0	0	11.179	0	0	5.318	2.97	3.201	0	0	0	0	10.8	0	2.038	4.943	0	0	0	0	9.325	0	4.748	1.822	7.803	2.206	2.001	0	0	0	0	0	0	6.126	18.625	1.834	2.875	21.575	17.594	0	0	0	0	0	0
Os01g0175850	34.036	34	36	8	45	18.017	28.029	116.984	23	38	9.018	139	52	56	93	25.018	62	14	14.013	18	24	55	19	10.009	30	28	23	24.855	18.049	27.074	27	17	23	4	5	2	6	6.016	11	1	1	0	5	4	19	2	0	3
Os01g0176000	136.252	106.461	91.796	12.001	86.201	31.192	87.864	135.829	76.999	115.467	23	100.564	108.153	155.559	118.61	88.354	95.502	57.502	63.865	63.783	111.409	105.391	52.996	35	79.998	80.506	43.998	64	54.001	49.885	931.42	959.055	1014.335	740.417	896.405	823.149	114.423	227.251	312.23	85.06	80.254	75.598	270.737	523.787	771.816	454.358	657.135	422.927
Os01g0176050	0	0	0	0	0	5.804	26.739	0	0	0	0	0	0	3.48	0	0	0	0	0	0	0	0	0	0	0	0	0	0	0	15.572	1	2.004	4.005	1	3.004	1.001	70.222	75.589	60.705	43.959	20.752	33.487	161.664	161.708	212.553	220.908	274.136	230.441
Os01g0176100	10.803	24.001	9	6	7	9	14	22	5	5	6.12	12.542	38.001	29.987	18	24	23.001	16	9	10.808	16	17.987	8	16.001	8	14.001	18.002	12	7.195	7.001	43	47	65	31	51	38.439	24.001	29.002	25.073	14.982	13	7	26	36.001	47.001	17.002	27.932	18
Os01g0176150	4.198	0	0	0	0	0	0	0	0	0	1.88	8.458	0	0	0	0	0	0	0	2.36	0	0	0	0	0	0	0	0	2.805	0	1	0	1	0	4	0	0	0	0	0	0	0	0	0	0	0	0	0
Os01g0176200	76.747	117.537	58.204	36.999	122.799	59.004	75.396	81.171	84.001	124.533	48	73.436	107.847	98.974	69.39	144.645	87.497	53.498	79.134	51.049	68.591	115.622	41.004	65.998	74.003	74.494	82	84	69.998	77.542	584.842	580.789	664.299	366.741	376.988	341.368	108.354	57.158	75.992	65	37.993	48.915	141.598	151.504	200.629	158.732	187.797	243.631
Os01g0176300	57	19	46	2	10	16	49	124	14	5	7	139	149	111	104	14	140	15	16	40	47	9	47	12	8	17	16	28	11	19	27	24	31	40	25	25	56	54	11	35	34	37	30	35	74	20	39	46
Os01g0176400	21	203	580.002	347	23	316	292	140.001	248	31	224	427.036	17	8	127	175.951	127	263	239	506	35	128	474	249.965	234.92	411.909	385	60	336	124	42	12	34	87	85	71.033	25.875	25	57.971	33.867	29.83	20.781	87.691	150.891	363.962	121.856	120	84
Os01g0176500	2	19	14	24	2	139	8	9	16	0	48	30	3	2	0	40	3	20	15	61	2	19	115	342	54	18	134	4	167	1	510.263	261.214	466.959	690.685	732.111	748.781	5	47	2	14	8	6	668	753	1293	763	1122	981
Os01g0176700	107.106	79.234	89.133	41.782	80.977	92.778	70.78	110.586	88.376	53.15	42.905	78.745	90.312	74.21	75.296	82.902	84.191	73	77.498	125.123	86.957	76.513	117.915	95.451	90.177	93.249	109.845	55.131	83.585	88.453	169	131	184.059	72	91.008	99.923	33.973	49.133	61.945	26.015	46.859	27.296	56.725	57.252	154.572	48.787	71.198	60.148
Os01g0176751	6.894	2.766	5.867	4.218	6.023	14.222	3.22	14.414	1.624	5.85	8.095	8.255	10.688	6.79	17.704	2.098	15.809	0	19.502	20.877	14.043	8.487	12.085	24.549	19.823	13.751	26.155	12.869	8.415	6.547	0	0	0	0	0	0	19.027	5.867	15.055	14.985	20.141	9.704	3.275	25.748	76.428	13.213	24.802	9.852
Os01g0176800	0	0	0	0	0	0	0	1.108	0	0	1.004	0	0	0	0	0	0	0	0	0	0	0	0	0	1	0	0	0	0	0	639.419	445.6	467.059	675.311	796.688	911.426	2.151	55.449	6.001	3.002	5	1.001	753.281	947.006	2567.102	781.171	1033.239	916.207
Os01g0176900	0	0	0	0	0	0	0	0	0	0	0	0	0	0	0	0	0	0	0	0	0	0	0	0	0	0	0	0	0	0	0	0	0	0	1	0	0	0	0	0	0	0	0	0	0	0	0	0
Os01g0177100	34.555	46	45	22	28	56	39.636	41	29.741	13	19	57.735	59	56.942	49.538	37.727	40.414	37.784	41	67.687	29.054	31.673	51.743	86.772	34.823	28.669	60.505	32	58	16	47	30	55	32	34	34	8.437	10.604	8	12	17	8	60.925	68.095	100.007	79	77.186	96.073
Os01g0177150	2.445	0	0	0	0	0	1.364	0	4.259	0	0	1.265	0	5.059	2.463	1.273	2.586	1.216	0	2.313	5.946	2.327	1.258	1.228	1.177	1.33	4.495	0	0	0	0	0	0	0	0	0	1.563	1.396	0	0	0	0	3.075	4.906	2.993	0	5.814	6.927
Os01g0177200	1761	1756	1712	815	1156	1510	1538	1977	1873	1140	694	2137	2114	1697	2052	1995	1985	1646	1787	1818	1759	1046	1408	1296	1147	1438	1658	2119	1487	1866	2843.446	3170.236	3471.943	2495.993	2397.176	2314.879	1015	1101	637	912	696	798	1771	2178	2577	1972	2752	2304
Os01g0177400	12.115	16	24.127	16	34	50	17	21	25	19	26	17	11	8	11	45	2.616	15	25	32	12	14	23	48	34	40	36	10	46	11	4	1.321	2	17	16	19	2	0	0	20	6.641	4.408	40	62	138	40.77	56	34
Os01g0177500	2.885	0	12.873	0	0	0	0	0	0	0	0	0	0	0	0	0	5.384	0	0	0	0	0	0	0	0	0	0	0	0	0	1	0	0	0	0	0	0	6	6	0	5.359	4.592	0	0	0	19.23	0	0
Os01g0177900	309	2554	1392	1043	184	3386	1075	853	1760	124	996	1797	334	244	662	2775	340	2119	2733	2496	397	794	1636	2994	1325	2289	3777	764	3475	437	44	37	45	41	24.142	26.316	90	123	43	271	178	81	120	166	161	88	120	262
Os01g0178000	1998	914	2127	776	898	753	2038	2170	1156	918	616	2000	2273	2201	2054	998	2254	1003	930	2578	2081	639	2011	547	707	761	904	1035	642	1022	2522.453	2723.712	3210.52	1840.347	1902.095	1666.81	1494	1445	1021	1245	939	1044	1172	1467	1639	1257	1678	1413
Os01g0178100	513	443	565	373	386	432	549	374	519	379	338	402	408	446	403	414	432	568	443	545	482	311	528	438	386	456	442	504	398	530	403.065	401.89	452.418	332.593	322	323.163	412	402	416	328	248	272	317	415	557	385	456	414
Os01g0178200	177	171	172	103	171	142	151	152	141	100	122	163	147	188	143	142	150	150	129	156	138	124	166	179	137	150	140	102	162	113	254.253	232.005	285.205	178.045	192.727	172	99	124	102	121	54	76	220	342	626	259	322	291
Os01g0178300	549.777	184.903	587.597	140.592	233.654	146.898	574.877	301.888	244.598	157.8	89.909	229.913	346.699	382.934	288.793	166.762	315.644	217.702	236.607	414.96	439.61	125.754	457.556	132.8	164.44	147.69	217.663	223.843	144.679	222.801	180.628	134.501	176.301	192.044	168	159	33.011	20.001	32.026	30.759	18.497	33.002	36.869	32.941	54.593	12.001	12.802	31.922
Os01g0178400	228	264	318	204	269	243	264	135	323	220	96	182	132	155	152	288	133	306	307	330	212	192	361	252	284	305	310	335	249	374	131	119	133	177.745	181.002	185.985	45	38	81	63	59	55	153	183	300	202	280	204
Os01g0178500	1445.073	1367.8	1410.886	995.981	2222.69	1630.974	1288.075	873.01	1292.954	1485.141	951.023	858.978	854.203	884.586	846.999	1522.485	1054.228	1025.297	1409.871	1218.335	1248.27	1249.399	1390.383	1313.246	1830.096	1765.27	1370.062	1272.914	1349.564	1518.999	963.894	822.786	1036.508	713.664	685.272	755.762	542.366	449.078	667.219	491.852	482.871	524.579	462.519	578.189	1141.471	751.697	767.62	742.005
Os01g0178600	0	0	0	0	0	0	0	0	0	0	0	0	0.995	0	0	0	0	0	0	0	0	0	0	0	0	0	0	0	0	0	1	1	0	0	0	0	0	0.977	0	0	1.001	0	0	0	0	0	0	0
Os01g0178700	111	132	109	50	88.159	89	110	122	113	74	53	123	125	112	118	111	133	117	124	116	111	80	93	70	99	98	135	107	95	121	246.068	291.835	332	227.24	195.038	143	76	86	64	94.698	50	80.047	197	226.794	247.009	332.063	323.95	224.824
Os01g0178775	0	0	0	0	4.841	0	0	0	0	0	0	0	0	0	0	0	0	0	0	0	0	0	0	0	0	0	0	0	0	0	0	0	0	0	0	0	0	0	0	3.302	0	2.953	0	2.206	6.991	2.937	19.05	6.176
Os01g0178850	2	2	2	0	0	4	2	0	4	0	4	6	0	0	0	5	1	5	1	1	0	0	2	6	2	3	7	2	3	0	0	0	0	0	0	0	1	0	0	0	0	0	0	0	0	0	0	0
Os01g0178900	140	177	155	66	130	95	157	188	176	127	87	165	183	151	174	191	190	176	189	154	178	92	162	101	117	113	154	137	138	174	194	242.256	241	94	100.97	93	90	86	94	57	41	57	150	203	229	109	151	138
Os01g0179000	32.957	48.156	83.541	64.857	55.611	81.339	60.444	100.219	82.724	27.981	55.555	88.814	46.602	36.354	64.469	63.32	43.171	100.879	70.898	108.069	37.107	59.095	43.035	126.855	84.601	105.715	99.588	48.765	97.468	57.176	1066.104	803.852	974.737	667.077	826.477	619.016	9	23.001	12	26.967	40.951	24	342.989	381.056	948.638	999.952	769.987	452.057
Os01g0179200	596	693	645	406	595	676	600	755	671	484	386	824	787	833	753	724	749	675	699	688	510	556	550	752	684	626	789	599	657	678	869.456	909.011	936.95	964.493	920	944.044	251	280	289	229	223	197	550	594	776	530	785	638
Os01g0179300	1082.18	1501.703	1130.861	852.575	1110.004	1350.337	1255.904	1477.066	1620.996	1142.756	693.97	1585.342	1607.96	1547.902	1425.249	1534.287	1687.162	1169.124	1444.129	1412.165	1057.396	924.089	1153.94	1349.194	1233.665	1390.444	1366.246	1324.313	1302.234	1466.368	3273.576	3098.453	3609.081	2829.597	2672.39	2657.596	1182.453	976.236	1238.835	1218.113	1011.268	960.624	1718.011	2183.696	3458.906	2264.518	2706.211	2214.036
Os01g0179400	1277	1596	1190	686	824	1338	1069	1679	1183	794	615	1803	1941	1280	1400	1715	1612	1502	1510	1581	1318	614	1186	1095	773	1364	1299	1875	1426	1384	967.724	932.674	1156.66	780.222	800.384	768.967	1372	1287	371	1099	959	1007	960	1280	1420	1073	1466	1030
Os01g0179500	570	1260	531	363	495	1084	612	711	1074	487	459	741	846	582	547	1258	704	1191	1255	733	540	413	594	1118	517	1073	1191	1362	1216	1273	1417.102	1657.327	1696.742	1161.152	1122.555	1107.749	1161	1016	543	801	725	812	888	1062	1332	872	1265	1087
Os01g0179600	4590.176	5459.579	6275.87	8001.686	9688.996	7770.646	4915.43	2701.027	7839.854	7895.907	5091.076	2845.854	1423.645	1195.718	2079.998	7839.645	2511.457	5909.655	6689.335	5058.562	4406.746	3834.482	5262.414	7179.043	9140.76	10228.536	6386.664	5109.03	6900.178	6097.129	56	37	63.198	78	55.199	49.024	1240.832	626	1236.996	1667.999	2205.999	1262.999	3	4	9	7	34	9
Os01g0179700	869.737	1003.867	908.794	561.805	787.368	1067.598	859.914	1018.075	984.102	598.848	628.723	1117.356	976.195	1046.499	1051.9	946.643	981.577	828.914	895.481	1031.672	709.834	741.523	881.542	1285.864	1042.066	899.283	1051.369	723.165	1032.898	865.376	1457.54	1372.156	1627.927	1714.364	1626.093	1631.251	517.277	549.617	529.115	568.056	447.48	419.75	1046.239	1255.89	1736.592	1203.755	1676.05	1449.982
Os01g0179750	0	0	0	0	0	0	0	0	2.711	0	0	2.091	2.296	0	0	0	5.627	2.989	0	0	0	0	0	0	0	2.632	2.6	0	0	0	0	1.001	1	0	0	1.002	0	0	2.748	0	0	0	4.643	4.297	4.883	9.852	7.172	0
Os01g0179800	2802.348	3836.34	3816.989	4635.464	3236.362	5441.199	3117.125	385.855	3824.337	2258.77	1833.681	257.815	438.85	466.461	253.348	4370.053	255.967	5428.405	3989.643	3996.423	3474.42	1117.556	4138.914	4294.581	3001.188	5133.592	3212.729	4550.634	4428.273	5016.966	122	123.991	156.562	358.366	347.219	333.731	3004.981	2300.981	2928	5021.956	4770.959	3707	280.949	290.876	642.823	1059.975	1135.92	695.944
Os01g0179901	4	3	5	4	1	3	1	7	2	2	0	5	1	3	5	2	3	2	0	10	5	3	2	1	3	3	3	2	6	8	3	0	0	0	3	2	9	4	5	7	0	3	1	4	3	3	3	1
Os01g0180000	65	433.015	77	252	175.997	399.003	85	92.735	203.011	203	385.997	140.009	82	67	81	528.221	70	230.078	337.859	167.001	78	402.998	108.004	560.037	345.166	554.053	439.931	157	569.894	118	575.982	440.261	575.561	346.183	371.172	415.759	49.873	63.057	19	21.003	17	24	923.313	1034.21	3010.359	1326.937	1232.493	1160.653
Os01g0180050	0	0	0	0	0	0	0	0	0	0	0	0	0	0	0	0	0	0	0	0	0	0	0	0	0	0	0	0	0	0	1	0	0	0	0	0	0	6.919	0	0	0	0	0	0	0	64.411	0	0
Os01g0180300	1054	1693	1464	732	632	1622	1038	3657	1583	812	680	4349	3926	2815	3363	1583	3912	1847	1302	2330	1172	671	1405	2213	1467	1585	1620	1832	1999	1572	161.108	121	173.413	177	182	133	1922	1590	1141	1846	1594	1617	150	163	162	124	205	167
Os01g0180400	91	143	162	149	113	132	105	83	125	110	158	114	99	105	81	138	92	159	142	102	66	117	156	183	164	133	215	69	145	114	84	62	93.541	77	71.993	100	20	23	35	17	17	19	66	81	121	65	94	95
Os01g0180500	0	0	0	0	0	0	0	1	0	0	0	0	0	0	0	0	0	0	0	1	0	0	0	0	0	0	0	0	0	0	0	0	0	0	0	0	0	0	0	0	0	0	0	0	0	0	0	0
Os01g0180600	182	159	186	63	91	201	170	252	152	71	56	276	326	180	227	146	244	193	183	269	160	75	200	178	93	165	196	154	139	170	337	263.22	356	352.322	396	362.467	167	171	79	118	127	139	287	377	431	341	494	487
Os01g0180700	45	36	44	17	41	39	44	52	43	44	18	53	61	60	57	36	44	40	23	56	43	29	68	62	27	39	41	35	31	36	192.049	142.085	163.161	173.21	215.904	174	39	44	24	46	20	27	93	133	218	127	160	185
Os01g0180800	3516.208	8615	3182.341	3968.088	5601	6889.9	3287.602	3518.278	5997.937	5150	3878.994	4305	4107	3602.623	3315	8629	3578	5571.215	5821.057	3925.667	3175.156	4740	3348.229	7430	5830.418	6660	6365	6304	7635.03	5838.173	7489.613	7738.515	8136.323	10436.914	9786.828	10277.863	4638.015	3864	2256.979	2978.967	3064.868	2977	7386	8873.796	10011.408	8005.185	12058.142	10755.932
Os01g0180850	2.793	0	8.66	5.912	0	4.101	2.398	2.721	3.063	0	9.006	0	0	5.377	0	0	0	2.786	2.944	4.332	2.845	0	2.771	0	5.582	0	0	0	6.97	2.828	3.003	2	2.001	0	6.001	2	17.985	0	3.021	3.033	6.132	0	0	5.204	30.592	26.815	11.858	4.068
Os01g0180900	0	0	0	0	1	0	0	0	0	0	1	0	0	1	0	0	0	0	0	0	1	0	0	0	0	0	0	0	1	0	0	0	1	0	0	0	0	0	0	0	0	0	0	0	0	0	0	0
Os01g0181000	315	504	280	233	350	400	327	429	497	367	178	456	616	451	378	593	478	371	425	356	297	254	317	396	321	498	423	491	427	546	635.956	671.477	751.164	507.284	541.996	552.038	343	322	285.999	306	232	258	428	438	600	420	493	502
Os01g0181033	0	1	0	0	1	1	2	0	0	0	0	2	1	1	2	0	0	0	1	1	1	0	0	0	0	1	0	2	1	1	0	4	1	0	3	1	0	0	0	2	0	1	1	1	2	3	3	0
Os01g0181166	54.908	6.524	103.907	25.748	9.105	8.389	54.172	38.715	18.844	22.125	20.137	54.48	50.518	43.694	38.041	8.34	48.357	11.398	26.493	34.505	63.304	9.125	46.06	19.355	24.994	12.07	9.489	5.866	15.566	21.696	33	28.694	32	38	28.165	29	0	0	1.055	1.01	2.023	0	1.406	2.143	8.887	0.83	1.066	3.043
Os01g0181300	94.631	50.879	105.579	45.304	61.407	50.213	78.877	78.758	57.41	35.439	46.311	76.617	84.746	85.334	92.698	52.739	84.392	50.754	45.422	76.231	92.839	37.531	85.756	54.15	52.375	52.331	58.218	51.468	54.373	52.291	5	7.016	6.001	4	8.975	8.586	36.571	31.952	33.822	36.211	31.397	20.311	34.917	34.835	70.346	53.578	49.874	42.93
Os01g0182100	30	31	20	5	22	20	17	23	13	11	7	28	31	29	34	16	14	11	13	13	15	20	9	15	9	14	14	18	19	14	171.991	188.78	176	148.878	107.352	130	151	178	136	128	158	145	197	262	457	272	259	169
Os01g0182200	843	965	1046	804	1047	1080	939	1075	1013	824	677	1048	899	1009	947	988	1106	1078	1150	1342	835	794	920	1126	1074	976	1197	918	1015	1054	1380.181	1343.249	1390.771	1294.165	1433.761	1322.209	725	622	788	717	647	641	799	957	2235	1062	1168	780
Os01g0182300	52	105	100	59	81	138	99	69	75	35	43	95	47	39	61	97	50	82	101	144	45	66	103	130	81	127.999	109	78	114	75	102.761	65	90	102.261	153	156	11	29	30	30	23	15	74	69	205	85	103	83
Os01g0182400	234	236	279	160	169	176	206	264	293	192	120	314	327	241	234	285	252	224	245	209	234	127	209	195	154	261	230	277	171	257	430.076	408.997	461.717	240.039	215	188.445	165	159	130	109	85	102	142	128	190	102	137	149
Os01g0182500	140	165	153	135	240	132	162	158	182	202	143	213	155	132	198	181	158	144	165	111	134	169	130	157	200	169	169	140	137	170	133	120.094	163.231	99.009	104	103	87	94	71	73	62	63	91	123	192	138	163	113
Os01g0182600	33672	9117	36718	2939	2608	8882	33988	47903	13817	3209	3737	50805	51983	39370	39324	9357	50325	20059	17338	44643	36992	2024	37183	8694	2886	8276	14463	18788	9282	17619	7550.919	7913.334	8955.86	9260.406	8473.122	8239.298	18761	16673	8945	16160	13683	12915	15642	20255	25706	21802	30597	21499
Os01g0182700	6	15	11	16	17	17	13	22	20	4	19	22	17	23	9	14	10	15	11	21	15	13	12	15	20	19	19	12	17	13	35.263	18	19	28	22	16	17	12	18	21	16	17	26	23	81	35	39	33
Os01g0182832	48	260	17	5	7	189	20	131	55	6	16	210	205	45	64	261	106	176	218	87	88	11	23	118	10	158	160	382	257	96	174.501	185	215.24	179.041	187.006	145	368	387	9	189	183	206	310	429	297	353	459	365
Os01g0182900	855	718	953	580	858	519	851	784	842	850	389	836	869	1119	931	748	1095	712	714	966	834	588	824	479	632	573	613	848	529	805	652.093	607.131	700.484	473.031	500.457	432	386	326	401	333	254	254	348	448	573	370	439	421
Os01g0183000	183	204	182	177	191	215	167	221	213	178	174	257	241	239	232	200	216	188	185	172	120	156	207	208	231	170	239	138	174	151	579.957	674.039	669.2	365.044	416.204	393.831	122	164	216	96	82	69	116	144	266	131	202	170
Os01g0183100	536	394	461	183	336	248	439	749	434	366	123	808	721	618	683	467	738	324	350	424	500	303	500	264	233	315	305	424	280	424	563.698	503.769	523.417	644.253	667.353	687.164	205	178	161	277	263	169	500	548	802	591	686	864
Os01g0183300	40	92	55	46	42	80	36	57	66	42	58	88	50	44	53	66	46	66	55	58	25	36	50	75	53	107	71	50	77	47	311.023	337.234	324.271	155	147.004	172	51	62	60	34	26	19	267	343	588	264	252	230
Os01g0183400	2	2	1	0	2	6	4	0	4	0	0	2	2	0	0	2	3	1	1	1	0	1	0	20	2	0	3	0	1	1	9	6	5	11	17	27	2	0	0	0	0	0	10	14	28	22	28	17
Os01g0183500	1	2	2	2	1	5	3	3	0	1	4	4	3	5	1	1	6	1	3	9	1	0	2	9	4	2	0	0	7	2	3	8	2	5	4	5	1	1	0	0	1	1	5	13	29	4	6	13
Os01g0183600	68	74	83	74	82	80.957	56	89	91	65	49	69	81	73	53	88	84	47	55	86	70	78	50	72	73	92	71	54	85	52	711.773	675.877	880.42	207.041	189.022	180.989	19	31	25	33	18	27	85	140	281	40	35	64
Os01g0183633	249	211	286	212	221	208	255	291	211	187	180	278	282	328	272	167	292	209	194	228	244	172	191	182	243	193	223	172	181	194	311.125	319.019	338.944	223.883	256.913	235.003	179	176	178	178	122	136	260	307	406	248	291	281
Os01g0183800	1362	952	1420	582	1199	784	1226	1146	995	983	545	1173	1384	1230	1269	1021	1236	815	1045	835	1186	958	980	685	1011	877	938	1121	807	1119	1981.014	1987.805	2203.056	1391.519	1520.494	1300.146	536	488	527	357	270	356	966	1270	1562	954	1100	1010
Os01g0183850	15	4	11	0	12	1	10	62	5	10	2	41	32	40	50	3	33	4	1	2	16	5	3	2	9	1	4	0	2	3	15	27	26.18	5	4	10	1	2	4	7	4	2	9	19	62	25	24	13
Os01g0183950	14	1	8	1	5	0	12	9	14	6	0	5	9	13	17	4	14	5	3	5	18	6	5	2	8	3	4	1	2	3	0	0	0	0	0	0	1	2	4	5	6	0	2	1	9	1	0	2
Os01g0184000	517	229	478	97	278	143	447	555	261	231	70	557	513	471	611	234	547	178	199	299	477	207	349	111	188	189	158	250	129	245	345.083	305.25	361.416	335.787	265.037	223.284	91	94	122	114	97	78	182	268	379	191	211	289
Os01g0184050	19	36.322	29.627	59	70	18	35	25.162	25.964	38.757	79.356	30.629	18	39.377	9	40.165	13	10	23	8.043	14.007	88.388	16.699	20.675	58.46	51.984	15.522	16.926	17.116	28.529	2.001	0	3	0	0	2	28.672	8.357	10.888	0	0	0	25.055	0	35.209	18.252	17.405	0
Os01g0184100	0	2.678	8.373	0	0	0	0	6.838	6.036	5.243	3.645	9.371	0	5.623	0	14.844	0	0	0	7.957	2.993	16.612	2.301	7.325	3.54	16.016	3.478	11.074	2.884	7.471	1170.679	1024.536	1105.275	484.874	327.55	290.021	189.328	92.643	188.112	29	102	35	92.945	166	373.791	67.773	77.595	91
Os01g0184200	42.427	62.253	51.379	64.344	38.214	70.425	47.857	44.261	73.466	45.414	74.581	53.255	36.142	44.343	42.519	59.417	43.213	72.318	71.422	77.661	51.292	27.108	57.186	62.242	71.727	58.318	80.447	47.416	63.273	66.528	938.709	888.982	952.254	725.877	792.171	843.501	621.89	588.548	215.184	500.693	454.141	404.969	990.586	1413.524	2158.284	1301.228	1372.669	1273.556
Os01g0184500	1764	1161	1632	298	622	689	1618	2860	1196	760	223	3157	3448	2467	2631	1172	3113	985	1131	1858	1960	445	1715	600	501	877	930	1463	887	1330	457.505	440.091	477.586	395	436.094	433.205	822	713	551	827	704	486	320	434	641	417	535	517
Os01g0184700	41.091	14.284	30.889	18.636	43.341	15.732	47.535	31.99	23.205	19.189	3.685	43.311	42.907	27.721	50.972	22.898	39.692	14.619	24.248	28.49	47.405	17.094	19.758	7.994	25.863	16.147	17.444	8.39	20.649	17.173	48	45	38	20	21	25.025	14.812	11.99	25.129	11.274	6.268	10.445	17.732	33.825	80.56	16.675	21.981	22.074
Os01g0184800	472.909	423.716	504.111	322.364	488.659	379.268	460.465	435.01	388.795	427.811	310.315	419.689	431.093	463.279	435.028	469.102	372.308	325.381	375.752	290.51	341.595	430.906	356.242	356.006	464.137	425.853	357.556	366.61	341.351	418.827	1124.952	1070.58	1197.209	814.092	886.225	733.942	317.188	322.01	334.871	299.726	244.732	227.555	669.268	753.175	1169.44	764.325	968.019	830.926
Os01g0184900	3134	3477	3183	1817	2804	2712	2961	3577	3712	2688	1454	3823	3733	3275	3464	3900	3749	3207	3600	3269	2897	2197	2800	2274	2496	2898	3067	4097	2686	3955	5078.654	5485.662	6083.22	4055.098	4056.154	3702.241	2374	2313	1704	2008	1718	1734	3257	3968	4733	3533	4480	4232
Os01g0185000	0	0	0	0	0	0	0	0	0	0	0	0	0	0	0	0	0	0	0	0	0	0	0	0	0	0	0	0	0	0	0	0	0	0	0	0	0	0	0	0	0	0	0	0	0	0	0	0
Os01g0185100	6	3	8	1	8	0	8	8	5	4	1	4	6	1	7	2	5	7	5	3	6	2	4	0	6	3	2	3	0	2	0	6	1	1	8	0	0	0	2	0	1	0	0	1	3	1	1	1
Os01g0185200	2930	2263	2953	965	1311	1869	2818	3467.999	2669	1450.999	760	3366	3454	2972.999	3106	2525	3347	3084	2734	3445	2867.999	1077	3095	1639	1235	1951.001	2269	3215	1810	2906	3894.155	4341.849	4730.336	3627.14	3209.033	2895.953	1649	1813	1267	1513	1367	1402	1866	2622	2784	2572	3544	2640
Os01g0185250	70.597	198.339	100.109	22.483	60.014	195.686	62.831	157.205	265.913	44.057	33.278	233.909	109.027	146.064	106.48	117.961	88.561	309.357	304.965	110.868	38.467	59.983	50.666	221.98	62.256	51.752	378.456	185.963	129.747	313.998	16.015	15.02	23	16.019	22.221	19.011	61.08	58.309	27.64	180.647	58.978	42.2	178.913	257.381	426.566	380.61	360.369	236.338
Os01g0185300	1806.169	2947.71	2224.85	1787.694	3285.895	3562.005	1960.756	2894.172	2114.125	2009.094	2063.355	3345.01	2304.521	2837.085	2462.91	2656.458	2086.597	2133.005	2445.277	2886.783	1632.103	3585.278	2051.601	3960.422	3612.894	3293.887	2996.837	1479.222	3075.642	2008.177	5012.278	3628.047	4420.708	4086.602	4081.6	3978.762	1208.032	943.63	890.16	1196.223	1127.614	924.789	2979.221	3727.062	6917.182	5161.666	5067.526	4062.922
Os01g0185350	48.234	54.951	21.041	11.823	36.092	56.31	35.412	61.622	37.962	11.85	41.367	112.081	33.453	27.851	82.61	58.581	34.842	44.638	54.758	31.349	25.43	50.739	18.733	34.598	43.85	95.361	44.707	20.815	70.61	66.825	5.003	6.608	1.001	3.002	1.001	0	123.887	137.062	69.2	99.13	87.409	80.011	207.866	256.557	450.252	546.724	374.105	137.74
Os01g0185400	1157	952	1463	563	997	818	1170	1203	1078	855	490	1340	1127	1071	1212	1155	1179	910	1105	981	1093	729	1012	739	921	884	870	1088	808	1091	1002.702	1221.631	1204.944	1293.263	1469.59	1067.951	578	412	298	287	260	275	556	755	932	653	825	614
Os01g0185500	581	147	304	88	158	126	291	299	126	74	73	190	276	366	422	135	160	123	127	267	444	166	269	99	186	135	193	95	110	168	158.624	122	165.226	262.608	393.164	351.464	67	88	71	67	50	60	317	636	531	190	394	215
Os01g0185900	5	5	12	2	7	1	5	9	5	1	1	14	5	3	22	4	11	8	4	5	7	3	5	3	5	7	1	6	6	7	2142.642	2421.74	2267.62	1570.091	1721.942	1672.9	4	91	9	14	5	6	1035	1704	3116	1706	2227	1409
Os01g0186000	84	13	106	10	19	9	92.883	89	39	39.001	9	59	73	74	86	28	77	25.999	30	55	86	38	73	10	19	30	19	23	16	47	97	78.009	103.11	38	52.484	36	23	12	13	20	10	11	18	44	87	20	21	10
Os01g0186200	1739	604	1981	536	694	618	1618	1187	962	552	393	1114	1100	1144	1223	681	1024	889	886	1577	1617	539	1450	426	691	609	859	885	525	1234	388.166	357.313	412.007	412	400.857	345.126	475	332	456	486	371	299	236	443	795	367	397	285
Os01g0186400	4.481	0	6.177	1.085	3.038	2.001	2.769	3.87	4.939	1.001	0	8.28	10.178	8.237	5.148	1.916	7.153	6.117	2.653	2.933	3	1	2.002	1	1.957	2.346	2.008	5.118	2.903	3	0	0	2	2	2	0	2.794	2.067	1.004	8.886	2	1	4.639	0	3.037	2.003	2.058	1.004
Os01g0186600	6	1	2	0	2	0	3	2	2	3	0	0	1	5	2	0	5	3	6	9	3	1	15	1	1	2	0	2	4	1	6	11	8	2	5	3	5	15	30	57	36	38	3	7	16	1	4	3
Os01g0186700	1554	2091	1569	1066	1444	1987	1740	1660	2436	1336	975	1674	1748	1559	1577	2279	1689	2166	2355	1936	1497	1073	1630	1839	1395	1854	2238	2302	1845	2331	4257.791	4728.886	4975.657	4428.694	4572.236	4296.036	1109	1282	809	1073	755	809	2932	3587	3705	3059	4817	4012
Os01g0186900	99.001	60.552	114.002	79.645	121.993	84.45	75.311	7225.45	58.283	78.267	24.051	5289.59	1104.602	860.426	3674.62	135.001	1311.585	45.009	58.92	65.688	155.289	187.001	82	23.451	145.156	78.34	133.002	126.902	69.166	138.001	316.235	366.125	322.228	112	115.406	170.002	888.995	589.65	482.328	4153.986	1060.498	1190.23	2392.189	2769.379	7436.618	8120.619	8964.515	2999.988
Os01g0186950	0	56.616	0	0	0	0	26.694	0	41.718	0	18.324	443.197	134.407	92.456	292.587	0	173.722	27.991	51.078	0	0	0	0	29.732	0	0	0	0	0	0	0	0	0	0	0	0	0	75.347	193.673	0	196.491	46.761	761.467	1258.983	2991.752	2287.059	684.837	0
Os01g0187000	93	78	112	30	87	42	99	88	70	62	27	97	96	114	114	80	116	31	61	55	83	60	54	31	63	56	59	67	46	59	25	25	9	9	16	13	12	5	6	6	6	11	20	24	37	18	21	11
Os01g0187200	2	4	7	0	4	1	1	1	8	6	2	5	15	5	7	5	9	10	5	16	7	4	4	3	7	5	1	10	6	11	373.928	295.732	340.991	155	242.171	188	6	21	11	7	4	11	141	261	264	137	165	161
Os01g0187300	29.284	27.536	29.669	22.648	33.742	17.759	36.51	42.057	46.095	15.827	22.107	30.482	46.851	33.557	47.89	20.821	29.784	39.413	43.536	40.707	30.089	19.017	39.959	14.441	19.249	15.452	29.1	40.548	21.757	41.445	281.904	224.303	311.005	74.998	73	55	16.896	11.791	11.6	8.449	12.728	9.244	72.611	72.582	108.828	46.491	39.288	60.128
Os01g0187350	0	2.508	0	0	0	15.894	0	0	0	0	0	1.796	0	3.586	1.209	10.286	3.43	11.383	5.29	5.581	0	1.221	1.331	6.824	0	9.124	0	0	18.261	0	0	0	1	0	0	0	32.262	38.428	0	110.683	27.2	13.03	21.507	21.352	119.539	65.847	42.914	32.853
Os01g0187400	2822	3423.882	2928	1366	2222	3035.106	2606	3217.999	3125.301	1841	1427	3340.21	3426	2772.414	2938.791	3826.714	3198.57	3214.617	3441.936	2912.419	2834	1659.779	2553.669	2563.81	1864.999	3060.898	2823.076	4086	3008.739	3603.999	5921.775	6620.457	7199.596	5586.173	5765.04	5202.163	2991.738	3069.572	1000.001	2576.317	2120.8	2168.97	4077.493	5780.648	7146.461	5403.153	6789.086	5547.147
Os01g0187500	362	295	428	296	355	303	359	408	282	264	193	427	422	373	366	358	385	297	271	373	329	216	359	237	254	303	272	316	277	369	767.476	798.836	922.702	703.552	698.124	576.832	614	503	471	485	441	433	603	732	1090	546	664	552
Os01g0187600	0	0	0	0	3	0	0	0	0	0	3	0	1	0	1	0	1	0	0	0	1	0	4	0	0	0	3	0	0	0	45.001	46	28	77	97.003	107	3	6	2	3	2	1	46	88	135	79	167	69.001
Os01g0187900	1870	1391	1444	463	1348	628	1454	2219	1269	1105	221	1959	2839	2687	2691	1260	2306	799	953	942	1604	1161	1043	454	762	843	790	1297	709	1231	722.737	736.454	817.083	237.589	234	234.117	721	494	411	535	384	431	354	350	615	174	212	206
Os01g0188100	1456	3480	1272	2919	3740	2467	1260	2579	2789	3344	1945	2514	3067	3066	2757	3425	2642	2194	2568	962	1298	2500	735	1736	2885	2691	2183	2876	2365	2922	1120.575	1293.699	1441.613	794.698	658.314	711.462	4456	3628	2770	3750	3072	2891	725	916	1150	658	922	721
Os01g0188200	234.227	655.967	240.318	253.414	216.994	647.384	185.846	220.413	458.293	223.086	268.527	249.578	188	118.9	196.959	684.451	188.403	844.633	647.205	314.635	263.122	139.455	213.225	541.077	235.948	685.552	546.276	858.507	662.032	610.013	132	116.991	138	118	106	95	353.618	333.075	34.983	325.215	258.726	271.804	186.863	261.286	338.756	177.696	237.723	236.26
Os01g0188400	1926	5004.394	2894.4	6173.339	5645.388	5448.577	2257.482	1035.392	4310.949	4594.432	5399.306	1472.322	1006.065	1016.999	1009	5476.168	852.344	5533.113	5021.287	2539.396	1798.358	3064.445	2408.25	5238.266	5627.206	5571.709	5778.377	4945.023	5105	4882.876	7583.55	8110.143	8900.616	5630.208	5384.334	4960.603	4152.929	4356.181	2892.312	3446.581	3262.232	3422.36	5675.924	7213.081	7851.452	3950.769	5361.638	4901.286
Os01g0188525	0	1.606	1.6	1.621	1.611	3.424	2.518	1.608	7.051	1.568	7.694	1.678	3.935	0	0	1.832	1.655	1.886	1.654	1.604	1.642	1.555	1.633	5.734	7.794	9.291	1.623	3.859	0	6.123	0	1	1	0	0	0	5.071	15.819	1.688	13.419	1.768	6.64	16.076	9.919	31.547	17.231	9.362	5.714
Os01g0188900	163.505	61.205	140.072	26.655	68.3	34.898	137.284	220.967	56.396	71.317	22.798	172.485	185.762	145.662	185.268	63.072	172.103	43.57	80.7	82.299	127.96	45.841	123.916	36.268	48.353	55.649	43.944	60.509	35.142	60.668	545.818	523.119	611.33	530.5	573.668	540.009	597.25	695.476	562.39	774.468	571.487	511.143	876.741	1286.327	2029.511	1069.653	1147.345	932.411
Os01g0189100	8.626	3.112	18.079	1.006	4.174	1.03	2.094	8.688	9.516	0	1.02	17.089	12.657	9.289	9.395	2.077	9.389	2.095	0.936	10.306	2.094	1.04	6.236	1.039	1.021	2.123	1.037	4.236	1.044	7.513	140.943	128.001	182.999	140.142	134	95.314	326.354	345.568	170.887	287.904	217.23	223.838	372.505	444.984	583.141	390.481	566.136	360.425
Os01g0189700	4.001	0	2	0	0	2.001	4.001	5	4	3	0	2	5.001	8.002	2	1	6.001	0	2	0	2	4.001	4.001	3	3	1	1	3	1	3	396.163	404.205	431.149	324.126	380.094	280.866	784.312	618.984	562.994	722.994	582.992	578.993	580.978	767.457	1046.965	525.114	759.999	528.384
Os01g0189800	22	27.995	22.995	15	24.99	29.002	23.079	35.001	23.125	28.996	16.265	29.995	33.851	41.992	26.993	35.441	42	17.994	21.995	22	23	19.995	20.001	25.004	21.327	35.002	21	27.339	28.121	22.003	1084.38	1193.262	1197.349	724.485	753.327	696.817	649.999	528.875	535	535.987	484.997	458	691.86	835.963	1461.285	863.538	1037.979	771.995
Os01g0190000	3052	1416	3874	1474	1464	1902	3606	2942	1604	1233	1301	3013	3512	3336	2902	1438	3388	1537	1471	2996	3040	1026	3038	1291	1593	1517	1827	1458	1464	1690	113.777	92.183	100.019	72	124	115.242	1149	789	1099	758	692	626	394	508	812	409	440	297
Os01g0190300	262.009	353.819	400.699	471.846	514.208	441.025	274.67	292.011	310.006	365.795	324.721	304.209	163.996	185.005	209.021	338.774	217.996	411.998	389.013	333.779	260.007	337.737	278.342	414.932	558.677	435.551	449.894	350.576	384.007	438.832	434.939	293.411	406.858	119.551	194	149	250.999	183.009	215.011	122.998	95.005	118.999	122.999	167	352.014	141.005	180.013	105.999
Os01g0190400	234	206	216	94	209	115	205	223	155	201	73	227	327	328	251	183	235	139	162	163	216	162	175	108	144	156	146	208	103	156	298.125	318.907	357.212	269.588	265	247	25	38	16	16	10	11	215	273	345	160	219	181
Os01g0190500	0	6	23.609	4	0	26.415	2	0	5.557	0	8.391	2	0	0	1	9.349	0	7	3	34.644	0	1	34.41	49.485	13	6	18.325	2	18	2	86	56	83	112.027	138	146.758	0	4	0	2	0	0	67.127	69.57	223.994	80.545	97.588	119.739
Os01g0191000	22	19	23	17	26	10	24	19	20	12	11	26	20	33	34	19	33	8	12	17	23	19	18	5	20	11	17	16	13	17	19	23	27	20	15	18	17	15	8	10	3	3	19	28	36	16	17	15
Os01g0191100	4530	3193	5238	2135	4032	2242	4224	4303	3266	4048.335	1515	3805	4403	4647	5581	3115	3989	2050	2128	2726	3820	4379	3771	2920	4088	2067	2480	2283	2061	2722	4740.425	3858.353	4670.752	7011.229	6660.168	6946.064	628	963	1251	1106	931	534	5735	6013	9438	5388	7452	9006
Os01g0191150	0	0	0	0	0	0	0	0	0	0	0	0	0	0	0	0	0	2	0	0	0	0	1	0	0	0	0	0	0	0	0	0	0	0	0	0	1	0	0	0	0	0	0	0	0	1	0	0
Os01g0191200	5590	5544	9113	10342	5027	9111	8289	10097	6099	6335	8280	13060	8579	6970	7684	7239	11094	9170	10625	11607	6533	4384	8414	5386	5229	10611	9926	5774	7068	7453	340.713	231	290.979	10	4	3	2820	2084	2891	1967	1557	1352	3	12	11	837	121	26
Os01g0191300	347.043	559.402	391.728	331.537	448.054	607.808	430.977	526.22	390.1	240.523	373.847	448.364	514.173	555.241	405.298	482.836	354.427	519.927	480.368	619.909	329.5	385.428	357.723	634.45	381.577	572.111	562.519	360.118	516.858	409.716	719.2	616.139	781.106	371.36	356.449	326.779	415.365	359.453	230.264	351.624	251.448	297.911	578.39	745.351	1245.896	399.056	435.846	439.099
Os01g0191400	4.548	1	3.058	0	3	1	2	7	1	0	0	5.079	9	14.065	5	4	8	1.467	2	3.022	6	2	0	3.003	0	0	1.008	2.219	2	2.022	11	16	8	12	14	14	2	7	0	4.06	1.001	1.016	22	18	42.001	17	21	18
Os01g0191500	2924	3056	2980	1799	2094	2962	2433	2677	2994	1857	1680	2896	2625	2602	2872	2988	2542	2788	2874	3104	2480	2085	2584	3035	2854	2423	3260	2663	2738	2869	6664.463	6608.362	7521.676	8060.684	8132.711	7746.04	1437	1630	1229	1493	1295	1182	4849	5619	6905	4883	7334	6857
Os01g0191700	2432.011	5374.641	2079.027	4557.542	4863.583	4226.217	2205.414	2443.427	3559.959	4957.52	4196.015	2287.184	2584.067	2370.677	2392.349	5415.735	2159.493	4067.57	3925.265	1760.745	2106.437	3551.935	1718.925	4111.346	4229.151	4653.977	3779.757	4549.075	4133.433	4167.044	2557.003	3427.038	2930.78	4112.653	3136.5	2916.71	1821.267	1664.65	1673.788	1961.107	1892.098	1598.97	2286.213	2873.106	3405.403	3835.607	4045.714	2743.119
Os01g0191800	1	14	31	14	1	129	4	4	15	1	42	21	2	4	6	31	4	19	8	62	0	14	143	259	69	15	123	1	96	3	399.088	275.098	376.006	752.696	765.027	745.811	3	41	4	3	5	6	430	532	724	546	706	785
Os01g0191900	274	149.999	286	139	285	111	240	417	169	255.009	94	369.025	388	369	366	187.014	364.027	111	148.999	212	305	201.012	196	78	140.021	176	114.913	166	103.011	158	496.406	484.179	543.002	348.434	364	398.004	155	153	279	197	134	136	346	504	1545	528	411	339
Os01g0192000	6933.85	5991.552	5416.762	5474.073	6408.147	3661.074	5475.868	5122.179	5007.15	7321.175	4835.302	5737.053	6509.04	5718.215	4777.999	5093.347	5363.09	5024.608	4407.38	3217.104	5939.959	4850.254	4652.842	2788.267	4512.5	4889.338	4551.114	5492.47	3558.724	5455.807	1269.565	1041.647	1364.836	1786.955	2095.891	2061.496	576.063	489.995	262.657	409.61	256.147	258.937	847.958	1482.787	2327.492	1688.877	2252.243	1586.951
Os01g0192101	228.176	466.549	121.615	57.346	0	371.387	153.597	200.725	176.812	61.309	167.471	230.206	299.924	126.066	189.118	535.955	215.806	182.761	225.904	86.744	174.693	81.612	140.81	222.007	0	414.269	166.086	290.945	357.933	273.44	0	0	0	1.001	0	0	32.581	23.504	0	0	36.627	16.662	84.417	64.418	216.537	328.041	321.25	200.991
Os01g0192300	1603	1476	1893	3151	1210	1161	1809	1049	1262	2441	3183	1439	1485	1149	1098	1608	1226	1433	1220	1556	1698	976	1388	1839	1408	1501	1158	1250	1222	1311	1193.671	1297.193	1255.702	537.451	499.408	500.88	782	538	682	321	239	339	437	584	881	457	371	411
Os01g0192401	0	0	0	0	0	0	0	0	0	0	0	0	0	0	0	0	0	0	0	0	0	0	0	0	0	1.336	0	0	0	0	0	0	0	1	0	1	0	0	0	0	0	0	0	0	0	0	0	0
Os01g0192500	29.003	21.829	28.002	27.671	31.38	40.185	38	54.999	13	32.999	53.007	57.813	62.666	62.889	44.842	33.915	41.021	21.559	22.997	48.724	24.014	15.006	26.249	42.432	31.013	31.71	21.393	18.612	30.966	24.999	23	23	29	28	40	24	16.014	16.009	32.682	7.001	10.002	9.003	39.006	63.915	113.074	68.047	45.012	56.003
Os01g0192550	64.218	22.599	62.064	21.614	22.079	17.595	51.981	40.705	29.892	32.449	13.591	37.09	51.996	53.884	60.601	32.932	28.844	20.136	14.365	31.455	38.88	30.282	32.874	9.087	20.139	17.917	24.717	13.829	7.961	33.158	55.038	75	96	60.001	72	54	20	13	11	14	11	9	29	51	62	22	10	41
Os01g0192600	183	463.65	233.437	343.802	293.934	559.214	251	331	370	201	510.141	415.786	286.586	327.093	252	421.82	294	473.242	413.116	430.169	153.011	353	360.1	683.221	506.016	540	453.007	244	585.754	297	316.921	361	331.211	411.189	464.499	438	169	176.456	124.627	271	172	156	561.847	636.631	971.238	903	1074.791	884.569
Os01g0192700	0	8.35	4.563	2.198	2.066	4.786	0	0	0	0	4.861	5.214	4.414	1.907	0	2.18	0	4.758	6.889	3.831	1.989	0	1.9	7.779	1.984	0	1.993	0	2.246	0	0	0	0	0	0	0	0	5.544	2.373	0	0	0	2.153	2.369	15.762	0	13.209	2.431
Os01g0192900	46.828	23	8	40	18	14	18	18	3	2	34	25	45	23	11	19	8	4	10	13	20	27	5	23	21.091	6	33	7	6.999	12	34	48	18	197.061	187.708	208.082	4	14	1	199	206	62	72	163	242.987	240.997	352.919	211.963
Os01g0193250	0	0	0	1	1	1	1	0	0	0	1	1	2	0	0	0	0	2	1	2.142	0	0	1	0	0	1	0	0	2	1	0	0	0	0	0	0	0	0	0	0	0	0	0	0	0	0	0	0
Os01g0193400	232	179	267	148	208	143	230	219	164	163	122	207	209	233	214	141	223	184	177	188	199	136	221	143	159	165	188	183	154	206	0	0	1	0	1	0	67.617	115	96	94	66.619	91	77	91	141	98	93	89
Os01g0193500	0	0	0	0	0	0	0	0	0	0	0	0	0	0	0	0	0	0	0	0	0	0	0	0	0	0	0	0	0	0	121.091	114.976	140.637	73.03	78	88	46.383	0	0	0	28.381	0	0	0	0	0	0	0
Os01g0193600	810	475	835	270	419	347.863	727.222	1015	776	388	159	982.717	940	988.867	927	557	1104	633.373	563	772	805.182	268	731	318	348	395	480	712	373	809	158.256	164	186	139	139	155.154	356	297	287	322	291.339	211.581	172	160	232	154	192	187
Os01g0193700	0	0	0	0	0	8.137	1.778	0	0	0	0	3.283	0	2.133	0	0	0	2.627	0	0	1.818	0	0	0	0	0	0	0	0	0	0	0	0	0	0	0	0	0	0	0	2.661	6.419	0	2	0	0	0	0
Os01g0193900	389.796	494.01	394.805	257.156	395.69	360.896	379.819	580.238	564.826	366.603	168.737	598	626.784	477.148	498	596	584	452	542.723	489.79	375	264.54	431.496	344.92	295.576	450	467	640	434	551.741	825.302	974.901	1046.221	689.061	645.45	653.315	204	246.41	117.299	211.45	176.687	162.771	554.574	724.977	970.974	532.18	717.861	663.294
Os01g0194000	312.204	552.99	347.195	234.844	264.31	759.104	362.181	368.762	380.173	156.397	373.263	397	288.215	300.852	279	417	336	558	469.277	527.21	303	288.46	421.504	873.08	400.424	818	718	393	742	443.259	432.529	438.122	532.03	343	360.547	315	456	458.59	392.701	606.551	464.313	366.229	705.426	904.023	1975.027	2169.819	2409.139	961.705
Os01g0194200	35	36	56	31	31	60	38	54	49	35	26	52	26	35	45	60	34	20	34	44	42	31	71	117	51	44	50	23	40	27	266.778	199	263.72	319.004	345.844	306.01	41	53	54	42	34	43	239	223	499	348	472	411
Os01g0194300	489	348	523	159	450	189	429	603	458	405	83	490	464	531	753	381	588	362	386	241	478	381	310	193	340	332	267	394	213	520	1254.426	1417.946	1492.36	1108.845	1345.145	1078.226	177	245	337	298	245	295	418	499	762	702	933	727
Os01g0194600	307.997	158	439.75	156.998	530.681	157.998	328.998	257.997	312.999	191.498	129	117.994	205.003	220.993	263	166.002	210.993	222.998	248	175.998	358.994	318.003	200.998	128.994	343.991	138.002	345.998	228.004	157.996	307.997	484.313	488	521.066	411.933	391.256	369	48.002	35.001	76.995	73	35	38.003	318.008	438.014	1430.045	423.008	311.023	319
Os01g0195000	343.15	404.985	266.142	277.642	395.272	427.572	287.67	390.68	376.037	322.669	273.103	438.307	480.46	461.594	357.449	482.729	368.3	318.325	333.795	306.913	296.696	373.53	239.581	391.37	361.216	354.658	436.498	293.07	429.977	385.596	782.087	759.692	867.613	537.461	533.671	525.463	313.262	287.942	215.475	334.517	331.503	251.059	945.35	1295.798	2465.322	1147.871	1154.314	897.019
Os01g0195066	0	1	0	2	0	0	2	0	0	1	2	0	1	0	0	1	2	0	1	0	0	0	3	0	0	1	1	0	1	0	0	1	1	0	1.062	0	2	0	0	1	0	1	1	3	2	1	1	3
Os01g0195100	0	0	0	0	0	0	1	0	0	0	2	0	0	0	0	0	0	0	0	0	1	0	0	0	0	0	0	0	0	0	0	0	0	0	0	0	1	0	0	0	0	0	1	4	5	1	2	2
Os01g0195200	64	658	296	254	118	865	211	227	399	72	260	384	142	163	159	546	106	500	422	773	86	196	654	1101	507	681	717	205	1008	165	633.078	592.462	755.533	781.497	887.479	892.907	66	142	50	115	71	53	1236	1205	2244	1203	1461	1603
Os01g0195300	14	48	12	27	78	14	14	33	33	53	27	20	12	19	19	38	11	23	26	7	17	76	9	13	60	37	37	25	15	30	23	15	20	4	4	2	10	9	26	34	17	16	47	54	193	64	52	33
Os01g0195400	120	1051	306	428	406	1706.994	276	359	632	133.002	882	493	221	382	194	718	178	1042.74	836	1056	103	462	711	2842	1183	1658	1458	453.004	2072	481.003	873.27	860.047	963.47	1229.026	1098	1248.886	218	280	267	443	429	373	927	1031.998	1976	1554.003	1562.136	1525
Os01g0195500	1541	1153	1506	859	1393	1000	1493	1466	1183	1181	745	1457	1797	1847	1511	1255	1661	982	1087	1216	1453	1051	1162	912	1165	1119	1203	1236	1012	1211	1389.159	1233.787	1474.146	1456.408	1465.228	1468.611	560	474	567	586	482	426	723	773	1339	850	995	928
Os01g0195700	0	0	0	0	0	0	0	0	0	0	0	0	0	0	0	0	0	0	0	0	0	0	0	0	0	0	0	0	0	0	0	0	0	0	0	0	0	0	0	0	0	0	1	0	1	0	0	0
Os01g0195801	2.983	6.998	1.985	4	6.275	6	1	3	10	3	3	1	0	0	1	10	0	4.996	9	7.002	2	10	8	5	5	11	3	9.002	6	10	0	0	0	0	0	0	0	0	0	0	0	0	0	0	0	0	1	0
Os01g0196133	0	0	0	0	0	0	0	0	0	0	0	0	0	0	0	0	0	0	0	0	0	0	0	1	0	0	1	0	1	0	0	0	0	0	0	0	0	0	0	0	0	0	0	0	0	0	0	0
Os01g0196300	44.017	13.002	22.015	19	37.725	24	26	16	28	42	13	24	14	12	34	22	22	19.004	17	22.998	33	10	21	15	22	34	18	21.998	21	15	728.803	781.437	832.357	182	145.648	172	63	114	178	41	20	48	91	100	257	65	30	69
Os01g0196500	289	286	236	201	327	271	252	263	255	287	154	252	240	269	257	290	263	242	259	247	218	310	220	316	332	261	300	201	247	260	160.187	162.354	189.003	205.762	243.002	275.721	56	59	99	52	46	51	77	107	203	114	125	116
Os01g0196600	204	488	214	199	266	405	218	286	335	218	189	324	356	333	306	423	281	343	338	333	189	291	264	517	328	366	431	324	460	287	668.107	613.549	725.537	638.373	701.795	698.251	201	146	147	119	116	130	333	406	628	363	482	462
Os01g0196800	27.762	21.04	30.747	15.926	13.009	13.235	17.875	23.277	23.784	16.964	9	30.042	19.933	16.624	23.935	19.797	22.272	17.862	12.131	32.137	18.996	10.061	21.116	9.082	7.826	17.44	23.165	18.013	22	14.393	25	20	27	6	24	15	22.852	27.95	1.228	15.661	12.642	10.573	14.574	23.337	21.838	10.804	25.895	17.296
Os01g0197100	299.568	513.495	310.774	344.579	384.108	528.776	291.577	605.866	359.307	341.56	245.937	652.788	573.078	412.365	483.982	571.57	526.62	482.724	379.914	402.597	296.022	239.082	278.326	394.642	304.119	466.267	383.702	470.338	439.221	418.785	206.344	148.001	169.004	197.008	187.29	230.039	182.476	153.874	126.239	320.147	271.92	193.406	97.88	146.143	283.057	277.175	206.649	246.441
Os01g0197150	0	0	0	0	0	0	0	0	3.854	0	0	0	9.429	0	0	0	0	2.538	0	0	2.632	0	0	0	0	0	0	3.549	0	0	0	0	0	0	0	1	0	0	0	0	0	0	0	0	0	0	0	0
Os01g0197200	1017	717	1169	474	661	614	893	1039	900	597	383	1018	1086	896	987	743	1080	874	863	801	921	432	894	616	661	675	775	899	600	957	779.559	902.386	911.272	719.243	797.974	779.672	373	356	271	356	325	294	449	544	758	493	583	606
Os01g0197350	134	94	129	57	63	116	88	128	133	59	73	132	122	74	134	90	129	95	119	125	138	57	90	81	64	117	132	136	96	141	9.475	20.772	15.564	15.7	14.163	19.925	138	133	101	212	105	92	31	39	84	58	49	62
Os01g0197400	662	466	849	448	513	475	723	597	610	592	402	676	729	643	678	521	776	472	540	691	757	394	671	340	528	468	487	521	391	649	272.525	204.638	263.558	179.3	177.87	168.15	253	226	489	214	182	185	88	75	179	79	130	110
Os01g0197450	13	10	13	2	5	6	9	38	11	1	0	44	28	19	36	8	36	0	8	3	17	5	10	6	1	4	3	8	3	7	14	3	3	7	9	7	6	12	6	12	10	6	12	18	38	7	7	17
Os01g0197500	69	65	93	52	62	87	67	90	68	53	52	88	79	55	78	71	75	81	78	58	80	45	69	84	104	86	71	60	65	75	20	15	20	12.195	7	26	30	27	26	45	45	36	23	19	36	24	23	30
Os01g0197700	317	240	657	42	267	116	292	185	701	235	54	237	146	155	363	684	417	193	366	67	466	492	148	111	217	233	309	671	217	282	0	2	1	0	0	0	63	78	77	25	32	36	1	0	0	0	8	6
Os01g0197900	27	16	24	2	21	10	28	23	13	10	7	20	26	26	34	18	25	11	14	17	17	17	21	5	18	5	6	19	9	13	13	6	10	3	8	2	13	13	10	3	4	4	1	4	3	2	1	3
Os01g0198000	25	27	21	17	13	40	29	53	20	11	32	47	66	68	41	24	44	36	18	27	22	20	31	39	23	20	28	18	12	27	215.877	203	288.001	104	93	74.008	38	42	30	23	36	16	90	104	132	79	62	132
Os01g0198100	4	7	10	6	3	14	10	18	4	1	6	29	25	14	18	13	16	9	8	12	5	0	18	18	2	12	16	5	7	1	57	57	95.56	47	23	29.157	23	34	1	13	13	14	48	69	66	47	53	74
Os01g0198200	3180.001	2153.479	3101.153	1161	1668	1799	2914.228	3055.036	2434	1591	980	3110.001	3417	3172.171	3053.231	2297	3281.929	2393.093	2437.858	3143	2842.266	1344	2805.85	1505	1510	1878	2228	2600	1759	2661.295	2569.031	2895.65	3249.215	2112.482	2240.523	1863.493	1741	1722.911	1107	1476	1358	1380	1565	1969	2473	1675	2286	1894.067
Os01g0198250	0	6.52	1.702	0	0	0	3.771	2.964	0	0	0	0	0	1.829	1.769	0	5.07	1.907	3.141	0	1.734	0	0	0	0	0	0	0	0	1.704	0	0	0	0	0	0	0	8.088	0	0	0	0	0	0	0	0	0	8.933
Os01g0198500	37	38	53	50	22	108	46	37	46	10	42	50	42	43	27	65	38	44	49	79	33	37	61	83	66	64	94	19	76	25	171	137.063	219.863	115.794	167.822	164	3	30	14	18	13	8	180	359	748	233	301	235
Os01g0198702	15	13	14	7	22	8	9	8	5	8	5	11	14	7	12	12	13	2	12	11	11	14	15	11	7	9	5	5	12	3	13	11	17	19	14	16	1	6	4	2	3	1	12	18	51	18	17	19
Os01g0198900	2130	2873	2276	3538	3631	4026.005	2024	377	2867	1677	2613	302.733	389	338	333	2428	299	3943	3325	1807	2108	2092	1763.931	3018	2757	3252	4861	2953	2386	3417.963	79.708	126	107.092	262.948	310.115	324.18	334	247	525	636	347	411	13	29	55	20	17	15
Os01g0199300	0	0	0	0	3	1	0	0	0	0	0	0	2	0	2	0	0	1	0	0	0	1	1	1	0	0	1	0	0	0	3	2	2	1	2	2	0	2	1	0	0	1	4	2	8	7	3	5
Os01g0199400	502.004	1541.206	505.962	1202.43	1443.144	1358.674	642.333	468.067	1131.887	1209.905	1138.692	403.185	557.818	568.189	403.914	1454.207	297.295	1171.943	1096.614	734.38	408.603	1103.067	593.802	1228.578	1046.449	1260.975	1192.383	1108.186	1132.149	1086.094	1193.048	1135.714	1470.207	700.964	699.498	535.458	699.112	584.88	567.485	612.287	366.055	455.31	480.83	572.42	864.512	504.627	609.964	467.701
Os01g0199550	77.996	182.794	52.038	188.57	126.856	159.325	93.667	70.933	92.113	166.095	183.307	73.815	80.181	65.811	67.086	157.793	74.704	120.057	136.386	103.62	78.398	81.932	82.197	144.423	99.552	180.025	153.617	132.814	135.851	157.906	4	7	2	1	2	4	107.888	66.12	123.515	63.713	60.945	44.69	74.17	119.58	122.488	81.373	109.036	38.298
Os01g0199700	12.595	14.981	15.596	24	47	21.871	14.92	12.508	27.556	31.989	27.996	12.965	7.011	6.541	12.505	36.947	7.767	23.783	23.65	8.931	17.999	18	10.554	26.937	24.958	34.925	21.898	34.315	14.899	20.648	0	0	0	0	0	0	13.91	16	34.831	24.878	23.954	34	3	3	10.976	2	2	1
Os01g0199900	1440.585	1232.297	1440.631	601.509	804.382	1042.121	1482.246	2214.495	1303.7	850.501	469.569	2307.837	2316.763	1994.688	1918.026	1356.702	2352.64	1382.595	1262	1519	1449.36	562.37	1452.997	834.515	764.164	1036.374	1034.287	1419.231	1015.788	1317.421	480.63	472.604	471.48	667.425	645.948	683.287	963.143	859.987	648.011	907	919	765.954	651.494	790.27	1109.609	770	951	959
Os01g0199950	33.415	4.703	40.369	24.491	37.618	3.879	8.754	3.505	12.3	18.499	9.431	14.163	7.237	31.312	12.974	11.298	3.36	18.405	0	0	13.64	11.63	11.003	10.485	44.836	8.626	9.713	7.769	8.212	15.579	0	0	0	0	0	0	7.857	2.013	17.989	0	0	7.046	4.506	5.73	26.391	0	2	0
Os01g0200000	1074.525	995.453	1088.123	664.533	771.859	986.078	1008.446	988.607	868.585	739.611	719.933	1017.064	994.992	1044.737	1032.702	989.469	1016.335	886.041	915.054	1153.619	985.202	628.721	1003.275	1068.452	913.885	892.121	900.719	762.257	908.857	917.195	1403.086	1682.54	1768.158	1289.716	1362.37	1232.211	493.984	467.099	557.326	490.652	379.141	424.817	760.829	953.869	1347.543	933.26	1334.983	853.746
Os01g0200150	3.695	0	1.879	0	0	2.719	0	0	0	0	0	0	0	1.834	4.67	0	0	0	2.495	0	6.954	1.75	0	0	0	0	2.232	3.844	0	0	0	1	0	0	1	0	0	3.608	0	2.342	0	7.764	0	0	0	15.057	13.608	0
Os01g0200200	3	2	2	2	1	2	1	5	1	0	1	4	8	10	9	1	5	0	1	1	1	1	2	2	1	1	2	0	3	1	3	1	0	0	0	0	6	0	1	4	0	1	1	1	4	0	0	0
Os01g0200300	23.301	116.727	65.111	334.772	113.678	195.697	67.016	50.502	66.385	74.94	483.6	91.43	50.336	53.505	35.662	98.631	40.753	122.109	108.944	118.588	34.338	168.565	67.933	237.996	175.399	131.59	158.332	55.667	146.513	92.741	428.039	383.167	399.568	357.316	359.147	295.501	84.589	86.132	125.163	18.041	31.132	32.725	415.813	414.991	918.759	449.201	457.89	337.998
Os01g0200350	9.955	80.98	16.648	91.325	22.778	82.089	15.729	41.353	26.053	16.848	199.78	43.198	29.024	19.973	9.875	53.278	21.161	58.659	50.277	43.59	16.349	66.414	21.789	133.424	54.463	77.617	61.606	36.251	104.475	25.292	0	0	1	0	0	0	131.556	118.296	37.521	55.53	15.34	39.658	425.185	598.81	1114.808	599.532	688.994	391.947
Os01g0200400	194	260	209	126	163	265	189	169	209	106	164	216	234	206	189	162	174	283	186	304	146	162	249	357	260	197	393	145	300	144	691.555	638.981	809.362	974.119	1030.608	917.483	87	100	123	99	57	68	380	495	696	481	585	546
Os01g0200500	489	324.891	392	213	375	275	462	610	372	323	178	567	693	681	564	377	644	307	294	349	436	310	380	238	277	311	298	332	238	333	376.842	329.916	392.092	303.017	326.112	286.972	161	155	177	156	143	137	204	236	453	243	276	265
Os01g0200600	0	1	0	2	1	0	2	0	0	0	7	0	0	0	0	0	0	0	1	0	0	1	0	2	2	1	0	1	0	1	5	2	3	11	14	10.015	5	6	6	0	0	0	19	16	96	21	35	39
Os01g0200700	16883.998	18248	18858.001	7925	7786.41	20250.586	29570.51	8511.992	12459.998	5702	15925	7151.36	16585	19905.864	8990.308	9414	12622.411	24232.221	13936.356	34309.59	14564	6885	20992.996	25384.623	12217.54	14221.974	26929.247	13366.693	13006.049	15146.691	903.75	863.945	1146.825	301.272	196.086	176.055	129042.879	92579	174614.938	84126.897	92614.931	81902	117	361	225	187	1712	72
Os01g0200950	224.195	360.444	262.182	169.633	186.484	352.591	260.189	306.552	318.39	170.569	131.446	388.305	337.621	250.027	290.492	381.709	318.004	350.418	342.62	266.799	214.727	173.632	300.407	391.884	217.618	331.003	328.348	302.845	320.508	341.567	0	0	0	0	0	0	168.263	182.981	117.399	161.579	153.036	125.84	223.257	264.88	337.397	239.104	332.028	278.371
Os01g0201000	191.805	275.556	212.818	190.367	268.516	224.409	282.811	219.448	276.61	221.431	124.554	215.695	253.379	292.973	281.508	271.291	254.996	285.582	224.38	253.201	182.273	177.368	236.593	243.116	238.382	217.997	270.652	252.155	249.492	281.433	206	167.001	221	186	198.003	167.05	119.737	132.019	171.601	148.421	95.964	100.16	170.743	177.12	287.603	165.896	196.972	220.629
Os01g0201100	95	64.001	127	27	102	45.882	90.042	147.629	74.002	135	16.127	126.021	90.573	90.604	186.754	69.31	132	71.742	92.039	67.018	115.116	85.004	91.021	52.005	74.159	66.219	56.007	56.012	43.004	66.131	594.65	591.965	622.206	200.992	182.996	169.118	55.318	74	105	62.063	39.999	60.726	63.743	85.724	235.614	211.698	141.886	91.499
Os01g0201200	1723	2182	1879	1771	1941	2502	1947	889	2189	2067	1277	879	918	841	842	2317	964	3009	2308	1954	1916	962	2038	2487	1761	2569	2185	2515	2225	2639	1439.523	1755.235	1922.035	1649.213	1437.259	1324.188	1181	1304	874	1469	1141	1007	1012	1250	1449	1096	1567	1237
Os01g0201250	54.191	35.736	31.247	23.587	39.243	35.374	19.529	46.525	28.477	25.955	10.485	45.372	66.658	69.886	53.63	35.795	54.221	20.372	32.442	28.277	40.326	30.205	44.189	30.872	28	27.552	43	21.695	33.667	27.301	169	141	139	136.822	103	150.875	8.586	22	16.002	11.474	4.148	8	99.479	98.466	252.066	100.955	92.202	88.938
Os01g0201275	2.809	2.264	5.753	3.413	3.757	3.626	2.471	7.475	4.523	1.045	1.515	8.628	1.342	1.114	5.37	5.205	3.779	2.628	3.558	3.723	3.674	4.795	2.811	1.128	0	4.448	0	4.305	7.333	2.699	0	0	0	0	0	0	2.801	0	0	0	1.852	0	12.52	11.958	45.686	10.044	10.798	15.898
Os01g0201300	0	0.5	0.5	2	0	1	1	0	0	0	0	0	0.5	0	1.5	1	0.5	2	0	0	0	0	0	0	0	0	0	0	0	0	1.001	0.994	0	0	0	1	0	0	0	0	0	0	0	0	0.5	0	0	0
Os01g0201400	2	0	1	0	0	0	4	6	0	1	0	5	8	11	11	0	11	0	0	5	5	0	2	0	0	0	0	0	0	0	0	0	0	0	0	0	0	0	0	0	0	0	0	0	0	0	0	0
Os01g0201500	0	0	0	0	0	0	0	0	0	0	0	0	0	0	0	0	0	0	0	0	0	0	0	0	0	0	0	0	0	0	0	0	0	0	0	0	0	0	0	0	0	0	0	0	0	0	0	0
Os01g0201600	6	404	517	308	0	646	52	46	389	5	267	196	4	1	38	507	4	241	99	602	6	121	854	1256	592	377	1039	4	638	6	0	0	0	0	0	0	0	0	0	0	0	0	0	0	0	0	0	0
Os01g0201700	80	115	77	38.001	56	173	61	62.005	47	34	70	107	203.002	42.001	52.998	57	61.003	86	83.001	99	50.039	22	79.001	143.002	109.001	83	100.001	45.002	68.002	93.001	1	0	2	0	0	0	38	27	19	7	9	6	2	3	9	7	2	2
Os01g0201750	14.646	11.418	18.009	3.068	23.766	13.031	8.476	14.419	11.173	21.618	5.297	5.406	6.444	17.837	15.043	9.973	10.971	4.157	10.555	3.832	11.435	14.731	8.362	7.425	20.811	3.125	9.591	14.158	8	15.22	0	0	0	0	0	0	3	1	1	0	0	0	2	4	4.888	2	5.642	3
Os01g0201800	159.367	306.696	119.713	52.776	115.44	271.321	149.923	162.132	158.189	33.357	99.037	238.165	243.753	118.766	114.117	245.418	184.458	258.143	274.032	322.018	132.621	80.807	163.607	247.708	73.813	218.874	265.965	228.766	297.794	226.634	108.458	116.181	138.258	80.682	83.958	99.24	81.235	87.085	2.188	76.926	57.406	60.8	143.744	180.293	283.708	135.346	183.274	126.199
Os01g0201850	6.177	19.445	2.271	1.02	5.111	33.513	8.099	10.264	11.167	2.013	8.236	14.503	21.322	5.108	4.282	17.65	10.128	9.222	11.433	10.245	5.08	1.012	3.742	19.626	5.102	14.209	10.316	3.28	16.118	7.331	0	0	0	0	0	1	12.805	16.537	0	17.276	14.014	7.556	17.742	19.379	50.653	19.605	16.688	18.618
Os01g0201900	454.456	874.858	454.016	181.204	290.449	779.166	461.979	489.604	495.643	189.63	286.728	668.332	669.925	397.126	444.602	809.931	560.414	698.635	738.535	765.736	511.299	258.181	568.651	601.666	286.085	690.917	660.719	725.955	753.088	527.035	634.896	697.702	667.648	492.519	527.042	419.963	426.96	478.378	172.812	326.799	349.58	310.644	855.514	1147.328	1463.639	824.05	1008.038	905.183
Os01g0202500	2281	368	1988	74	646	231	2009	1992	524	254	82	1890	1948	1994	1862	362	1747	297	490	1653	1946	479	1810	151	362	250	442	505	297	707	42	44	44	18	32	13	278	174	342	190	211	191	51	94	150	95	100	71
Os01g0202601	1	0	0	0	0	0	0	0	0	0	0	1	0	0	0	0	0	0	0	1	0	0	0	0	1	1	0	0	0	0	0	0	0	0	0	0	0	0	0	0	0	0	0	0	1	0	0	0
Os01g0202700	65	44	39	10	60	27	73	29	22	32	4	20	26	29	25	40	46	42	35	22	49	8	40	18	10	21	11	34	15	21	1	0	0	0	2	2	0	3	3	0	0	0	0	0	0	0	0	0
Os01g0202800	114	118	99	73	113	128	130	82	84	76	61	94	98	106	80	93	73	110	126	110	94	86	111	104	87	106	133	104	97	106	160.996	153.07	172	100.016	94	109	61	49	79	74	47	42	125	163	369	158	118	126
Os01g0203000	305	583	329	245	443	443	297	561	384	313	280	576	528	509	445	567	451	336	405	277	293	446	333	516	378	399	432	400	473	384	1054.271	1047.791	1190.588	754.85	774.944	887.196	590	456	486	558	396	459	773	967	1801	1347	1687	1030
Os01g0203300	177	79	158	53	82	52	154	176	101	80	41	176	167	177	172	76	194	85	85	117	167	81	131	68	63	90	66	84	54	90	32	39.002	51	40.001	48	42	48	56	67	58	39	42	41	57	96	31	50	59
Os01g0203400	22	8	34	21	18	12	32	44	21	7	12	31	20	16	50	12	40	14	18	20	24	19	24	10	23	12	21	9	12	13	13	14	10	10	7	3	6	6	4	14	13	10	8	11	23	9	6	23
Os01g0203800	241.529	396.653	217.569	343.123	369	385.391	261.532	292	302.705	370	299.474	262	258	210	202	431.395	216.384	370.129	352.291	261.432	186.927	258.005	236.473	510.301	351	483.29	360.192	346.024	431.139	331.266	566.76	541.118	581.032	433.281	458.166	448	410.277	402.665	507.278	459.685	475.559	487.2	403.045	442.393	839.598	789.58	740.93	512.713
Os01g0203900	6.471	29.347	11.431	3.876	0	49.609	5.468	0	25.295	0	7.526	0	0	0	0	30.605	5.616	13.871	4.71	9.567	5.074	0	10.527	27.7	0	38.71	39.809	3.713	27.861	3.734	1	1.001	0	0	0	0	48.723	4.335	49.722	28.315	46.441	34.8	34.955	70.607	382.402	45.42	47.07	43.287
Os01g0204000	200	243	205	118	164	225	192	260	230	172	107	280	332	289	247	235	330	274	273	198	183	116	182	313	189	232	250	271	251	267	212	221	236.001	294	292.24	281.669	112	83	73	74	67	54	173	175	261	209	336	326
Os01g0205100	739	461	789	270	447	345	637	741	527	373	214	757	778	730	834	487	760	449	452	527	671	401	583	296	416	378	415	439	351	471	599.564	701.863	761.495	407.839	460.29	425.626	245	256	163	204	184	180	456	516	594	376	474	492
Os01g0205200	395	302	418	103	97	283	287	363	365	158	88	385	472	345	388	275	434	363	308	413	408	121	388	372	193	277	307	392	290	411	46.011	65	56	48.012	46	51	226	188	171	209	196	141	33	47	43	28	43	42
Os01g0205300	403	370	442	486	307	497	405	335	379	351	302	337	348	287	330	327	339	513	398	510	402	210	367	405	656	396	451	450	396	537	0	0	1	0	0	0	259	232	320	341	232	257	1	1	0	0	4	0
Os01g0205500	3166.023	2268.096	3740.227	1836.2	2902.201	1732.965	2949.869	3308.816	2269.81	3133.88	1342.463	3058.509	3419.241	3504.059	4027.822	2497.43	3272.932	1578.09	1661.18	1940.486	2713.904	2930.546	2540.065	1947.23	2606.542	1912.134	1689.916	1805.736	1737.059	1888.891	2665.309	2366.927	2548.6	3425.201	2953.343	2866.179	582.82	785.002	985.406	982.604	887.006	595.489	2553.259	2860.231	4739.41	2854.358	3693.409	4064.155
Os01g0205550	2.096	2.963	12.035	6.729	9.32	6.226	8.647	3.59	9.718	0	0	2.016	12.601	0	2.074	0	2.297	0	0	4.639	2.233	0	12.056	0	2.55	0	6.155	11.494	8.795	3.212	0	0	0	0	0	0	2.184	5.992	2.274	6.843	0	6.515	2.733	21.749	46.658	10.647	13.653	21.945
Os01g0205600	56	29	67	21	35	18	56	39	28	21	21	42	52	34	61	29	31	24	26	38	47	29	34	23	25	33	36	24	18	46	150.09	133	159.438	101	135.224	126.085	7	8	16	4	5	2	6	11	63	10	16	14
Os01g0205700	794.114	856.248	804.262	745.553	968.142	821.899	844.234	994.781	743.471	733.926	619.22	1111.097	1007.851	1152.768	924.759	863.725	1001.027	781.704	834.521	1043.877	656.604	786.074	818.983	860.786	984.093	810.141	893.961	647.011	847.291	793.02	1044.525	994.067	1167.71	1138.195	1198.803	1099.843	354.336	383.285	411.859	330.677	246.48	263.664	889.713	886.093	1407.555	864.03	1284.016	1042.231
Os01g0205800	187.987	320.084	124.895	104.987	113.47	286.512	150.348	261.093	174.732	73.67	131.023	363.392	303.766	189.096	220.656	286.928	227.831	234.981	280.091	193.891	162.24	106.691	135.972	262.453	135.268	281.683	296.122	242.97	349.134	213.154	1	7	1	0	1	2	180.316	183.978	72.742	197.614	115.225	125.229	274.303	405.528	522.221	417.124	567.297	457.465
Os01g0205900	7	198.14	62.978	74.396	4	267.15	30.001	26.103	101.983	3.997	112.927	47.978	39.003	2.042	17.003	101.15	6	95.222	63.919	136.016	11	56	76.305	299.367	118.116	206.134	187.958	10.955	219.085	9.851	44	21	47	140.187	148.321	172	1	8.072	4	30.993	7	1	124.28	203.59	462.089	176.605	234.838	264.568
Os01g0206200	335	136	324	100	184	59	308	423	168	146	55	375	413	427	416	151	446	113	136	186	275	141	247	91	144	140	104	145	81	141	119	114	168.241	91	85	90	25	25	28	15	19	26	31	48	59	35	38	48
Os01g0206300	0	2	1	3	3	4	1	2	2	4	18	3	2	0	0	2	1	5	6	2	0	2	3	5	5	10	3	2	1	1	163	146	214.248	29	28	25	4	5	1	2	2	2	32	23	30	49	58	75
Os01g0206600	145	49	124	64	93	59	132	110	68	59	51	120	112	103	122	55	115	60	47	92	99	91	109	52	84	52	52	57	51	75	168	96	127.029	154.098	164.98	140	13	15	47	21	17	16	26	36	107	52	34	53
Os01g0206650	44.297	104.288	53.992	283.556	60.349	89.283	33.355	24.83	108.442	95.602	174.731	17.409	29.652	15.061	31.518	70.446	7.383	200.791	118.605	87.317	47.669	91.121	45.889	180.148	110.387	89.282	213.188	97.042	45.753	132.065	32	36	41	30	21	21	67.94	55.703	80.572	30.867	47.447	47.713	16.762	13.038	31.959	5.213	17.821	23.273
Os01g0206700	186.703	1283.712	159.008	1971.444	611.651	1388.718	224.646	86.17	533.559	1051.398	1709.269	90.591	58.348	56.939	56.481	907.554	59.617	1487.209	905.395	431.683	174.331	439.879	224.111	2590.853	838.613	1261.719	970.811	728.958	1126.247	805.935	7	5	12	11	14	20	1457.06	1327.297	1243.429	872.133	913.553	1058.287	24.238	58.962	48.041	15.787	60.179	32.727
Os01g0206800	68.576	111	117.482	125	85	135	94.056	96	84.707	52	126	111.723	112	90	105.203	95.534	73	171	124	147.116	87	59	108	118	87.97	131	114.854	93	109	102	12	9	15	11	9.001	11	29	23	15.336	11	13	10	17	21	19.58	17	33	27
Os01g0207001	3.664	0	4.518	0	0	0	6.944	0	3.294	0	0	15.277	0	0	2.797	6.466	0	0	0	7.884	0	0	0	0	4.03	0	6.146	0	0	0	0	0	0	0	0	0	0	0	2.664	0	0	0	0	0	1.42	0	0	0
Os01g0207200	145	236	168	143	210	279	173	226	207	105	162	158	241	178	177	263	173	248	232	203	124	190	152	298	196	260	354	155	245	191	368	305.632	456.391	293.987	264	277	32	51	38	43	37	44	150	173	232	151	168	176
Os01g0207300	0	1.067	0	1.503	0	1.026	1.059	0	0	1.018	2.057	0	0	0	0	0	0	1.047	0	0	0	0	0	0	0	0	0	1.057	1.026	0	0	0	0	0	0	0	5.176	3.187	0	0	0	0	1.045	0	0	2.829	4.377	1.045
Os01g0207400	169	402	251	349	277	752	220	244	294	157	393	263	150	148	175	427	173	343	317	603	189	349	353	749	573	731	542	193	748	247	172.172	108	153	295.779	362.014	352.306	106	87	213	161	212	160	110	164	587	201	228	162
Os01g0207500	0	47	18	20	0	67	16	17	19.287	0	15	36	1	0	6	29	0	30	19.992	39	0	12	29.996	31.38	45	53.995	36.996	0	57.375	10	5	1	1	3	3	3	0	0	0	24	30	25.559	18.044	17	34.088	0	10.049	10.017
Os01g0207600	4	0	0	0	0	0	0	0	0	0	0	0	0	2	0	0	6	0	0	0	4	0	0	45.62	0	0	0	8	0	0	2	3	11	6	6	1	5	5	6	0	0	0	0	0	0	8.026	0	0
Os01g0207700	0	0	0	0	0	0	0	0	0	0	0	1	0	0	0	0	0	0	0	0	0	0	0	0	0	0	0	0	0	0	0	0	0	0	0	0	1	0	0	0	0	0	0	0	1	0	0	0
Os01g0207900	9	22	20	4	18.074	35	22	26	13	12	8	16	12	15.191	21	23	21	17	22	23	11	14	17	24	14	25	19	6	21	13	0	2	1	0	1	0	7	7	2	11	3	16	0	1	3	1	1	1
Os01g0208000	11	7	23	5	15	14	15	20	10	5	5	24	11	10.809	20	7	19	7	6	20	11	9	23	17	8	17	20	15	5	17	0	0	0	0	0	0	14	17	12	9	13	8	0	0	0	0	0	0
Os01g0208400	7	56	15	28	1	82	9	23	47.713	2	12	15	3	3	10	84	11	74	66.008	64	10	16	46.004	122	17	101.005	55.004	39	96.625	34	607.47	498.738	581.041	384.568	423.299	438.054	17	32	15	22	10	20.441	388.956	470	1123.912	649.974	588.951	545.983
Os01g0208600	821	3301	870	957.001	1226	3319	1053.999	1586	2196	771	987	2150	1789.001	1307	1134	3028.13	1365	2539	2819.999	2812	872	918	1401	3161	1418	2759.009	3118	2250	3731.001	1978	1948.41	2160.845	2379.579	2277.778	2479.151	2428.431	1316	1401	429	1273	978	1028	2354	2790.001	3040.999	2342.999	3302	2722
Os01g0208700	5955.69	7433.898	4871.906	6544.442	5189.011	10913.962	4751.498	4891.749	6693.752	4203.632	4921.999	5413.5	5677.575	3952.999	3801.832	7426.471	3916.545	8384.34	7002.78	6316.595	6237.012	3050.012	5424.02	8857.678	6495.284	9094.003	8218.443	8138.396	9079.006	8471.474	1170.647	1414.971	1142.984	2179.265	1899.597	2006.271	7960.046	6104.776	5727.901	9653.481	10098.097	7772.073	1138.977	1604.496	2176.556	2111.135	1876.283	1084.14
Os01g0208800	0	8.099	19.496	14.42	0	25.045	11.5	23.249	17.926	3.377	0	15.502	19.993	0	3.166	10.532	0	22.358	3.226	17.41	0	0	12.978	13.346	11.716	9.384	9.55	16.228	0	6.53	0	0	0	0	1.001	0	0	7.233	312.099	5.536	2.899	6.942	0	45.569	359.447	83.824	31.72	54.816
Os01g0209000	1319	1123	1404	606	896	999	1138	1346	1283	750	500	1417	1491	1448	1361	1190	1474	1223	1218	1231	1149	703	1248	916	787	920	1225	1305	936	1360	1300.69	1450.363	1452.734	1207.528	1268.966	1244.239	555	554	426	432	413	425	823	964	1274	824	1107	1053
Os01g0209150	0	1	1	0	0	1	1	0	0	0	1	2	1	1	1	4	0	1	1	2	2	0	1	3	0	2	0	1	2	1	0	0	1	0	0	0	0	1	0	0	1	0	0	0	0	0	0	0
Os01g0209200	257	137	290	97	161.395	96	222	319	189	162	62.619	285	304	294	323	166	358.634	132	152	173	234.519	119	228	110	116	118	127	149	118	185	307.581	300.27	329.157	270.89	290.058	323.211	130	163	145	104	129	95	245	314	465	364	453	415
Os01g0209300	0	0	0	0	1.605	0	0	0	0	0	1.381	0	0	0	0	0	1.366	0	0	0	1.481	0	0	0	0	0	0	0	0	0	0	0	0	0	0	0	0	0	0	0	0	0	0	0	0	0	0	0
Os01g0209400	1162	846	1254	639	908	904	1072	1168	918	692	531	1130	1099	1225	1134	981	1138	799	834	998	1035	726	871	735	918	840	892	781	799	839	1255.161	1347.622	1432.31	1440.003	1629.303	1358.635	474	628	537	566	488	375	1157	1439	2152	1542	1832	1351
Os01g0209500	1	1	2	0	0	0	1	4	4	0	1	5	3	4	4	0	0	3	0	1.547	0	0	2	0	0	0	1	0	1	0	8	6	9	18	14	9	4	9	0	1	0	5	18	28	31	47	57	35
Os01g0209566	0	0	0	0	1	0	0	0	0	0	0	0	0	0	0	0	2	0	0	1.453	0	0	0	0	0	0	0	0	0	0	0	1	0	0	0	0	0	0	2	0	1	0	0	0	0	0	0	0
Os01g0209700	208.841	147.118	108.537	8.712	180.732	24.673	118.642	501.501	44	87	45	491.188	512.797	799.282	727.715	78.514	512.351	34.626	58	31	95.212	364.678	47.551	18.472	74.43	47	31	54.591	20	81.68	2	0	3.007	4	2	0	8	13	8	15	10	6	0	3	4	4	0	3
Os01g0209750	4.159	2.882	1.463	1.288	1.268	1.327	3.358	12.499	0	0	0	23.812	18.203	18.718	20.285	1.486	13.649	1.374	0	0	1.788	1.322	1.449	1.528	1.57	0	0	1.409	0	1.32	0	0	0	0	0	0	0	0	0	0	0	0	0	0	0	0	2	0
Os01g0209800	40	51	82	17	10	48	106	100	25	26	24	63	140	172	65	21	98	61	43	162	59	11	72	98	24	56	66	15	44	33	200.914	206.035	229.008	77.001	59	56	441	621	1272	581	481	772	37	46	138	65	46	68
Os01g0209901	0	0	0	0	0	0	0	0	0	0	0	0	0	0	0	0	0	0	0	0	0	0	0	0	0	0	0	0	0	0	0	0	0	0	0	0	0	0	0	0	0	0	0	0	0	0	0	0
Os01g0210200	0	0	0	0	0	0	0	0	0	0	0	0	0	0	0	0	0	0	0	0	0	0	0	0	0	0	0	0	0	0	0	0	0	2	0	0	0	0	3	0	0	1	0	0	0	3	0	0
Os01g0210300	1	22	17	12	0	66	11	13	15	1	39	22	2	1	6	28	0	44	26	140	1	8	56	100	66	27	55	5	69	5	16	28	29	16	31	21	1	3	2	7	4	0	26	33	69	44	30	16
Os01g0210400	1	4	3	4	1	3	2	1	1	0	5	2	3	1	0	2	1	2	3	4	1	0	1	7	2	4	1	1	6	2	3	1	1	10	2	3.036	1	0	5	4	4	5	7	12	20	6	6	7
Os01g0210500	7458.837	4938.186	6602.99	3359.102	5407.807	3933.844	6640.552	6367.671	4696.552	4411.802	2539.453	5992.437	7858.401	8495.894	6919.894	4923.212	7230.991	3823.787	4315.051	4379.848	6450.412	5115.572	4843.566	2726.476	4631.732	4531.041	4218.496	4152.703	3482.194	4883.943	944.649	851.789	829.742	764.359	654.737	683.571	1059.44	1040.944	1725.246	1036.798	956.402	881.59	246.48	309.396	655.315	459.824	362.064	294.344
Os01g0210550	673.163	768.814	483.01	400.898	450.193	706.156	551.448	679.329	447.448	428.198	499.547	621.563	807.599	699.106	645.106	833.788	614.009	394.213	507.949	368.152	590.588	464.428	383.434	522.524	424.268	708.959	462.504	531.297	596.806	533.057	0	0	0	1	1	0	550.56	342.056	286.754	602.202	492.598	396.41	83.52	95.604	253.685	229.176	230.936	151.656
Os01g0210600	2627	2243	3434	1563	2735	2336	2878	2481	2623	1558	1672	2259	2272	2246	2271	2241	2314	2621	2710	2253	2381	1724	2522	1885	2280	2188	2758	2508	1993	2754	170	166	199.089	235.298	253.418	264.699	1318	1040	1473	1371	1174	1066	219	248	410	2011	3588	699
Os01g0210700	89.065	139.302	99.368	82.701	94.717	152.227	100.406	141.782	152.475	94.706	69.483	108.86	121.377	111.005	86.5	127.654	112.571	152.332	144.49	154.102	115.862	58.592	101.696	126.5	71.878	109.704	171.618	170.07	127.502	177.549	0	0	0	0	0	0	206.904	178.074	98.247	114.683	106.63	108.949	9.202	14.682	26.992	12.331	25.226	16.429
Os01g0210750	98.935	63.699	102.632	43.3	44.283	72.773	80.594	72.218	73.525	30.294	27.517	111.139	89.623	72.995	102.5	84.346	78.429	138.669	79.51	94.898	76.138	31.408	84.305	41.5	51.122	59.296	85.382	90.93	55.498	90.451	8	21	10	10	17	10	50.096	76.926	35.753	55.317	36.369	44.051	20.798	25.318	31.008	18.669	36.773	16.571
Os01g0210800	72	78	93	44	51	99	91	153	74	37	62	147	106	115	99	72	104	72	60	141	62	60	88	86	80	71	103	52	109	66	183.234	214.015	265.011	177.077	240.579	187.062	68	59	48	98	67	72	189	231	333	209	288	219
Os01g0210900	4.031	13.394	0	3.72	26.017	13.767	3.593	0	2.629	26.692	5.027	1.19	4.241	2.032	6.897	8.487	4.014	8.334	0	6.916	1.176	10.632	4.308	13.552	8.651	10.569	11.213	3.513	8.307	4.958	2	1	0	2	4	8.549	2	3.003	0	8.006	7.001	6.06	1	3.01	12.2	4.845	1.002	6.688
Os01g0211000	60.286	172.105	23.169	31.586	284.116	130.511	63.205	26.658	79.178	236.616	21.022	48.848	26.111	30.634	20.421	147.969	33.85	47.154	101.035	56.544	34.79	121.503	60.547	26.572	70.112	154.454	130.978	58.32	79.425	113.991	0	0	0	0	0	1	0	0	0	0	1	0	0	0	0	0	0	0
Os01g0211200	9.448	9.09	5.167	3.865	0	13.216	5.207	4.591	7.7	1.507	5.038	3.587	0	3.489	0	14.014	1.292	3.963	4.212	7.532	4.276	7.038	8.082	19.459	13.339	17.044	10.163	8.591	13.937	5.932	27.21	18	9	45	48	53.451	1.027	2.017	4.086	3.128	2.055	8.308	18.375	21.829	38.92	24.999	37.176	21.649
Os01g0211400	0	0	0	0	0	0	0	0	0	0	0	0	0	0	0	0	0	0	0	1	0	0	0	0	0	0	0	0	0	0	3	2	1	0	1	1	0	1	0	0	1	1	1	2	1	2	3	1
Os01g0211600	67.235	217.411	102.663	81.829	135.867	268.506	92.994	72.751	142.493	115.185	83.913	76.376	51.648	36.844	55.682	172.53	47.844	180.549	169.753	137.008	81.758	180.827	133.063	413.416	263.897	294.933	226.646	126.576	288.332	126.119	329.568	251.975	300.608	763.642	756.34	828.33	65.973	76.98	80.914	76.865	85.944	66.631	324.624	441.161	852.88	469.156	674.821	384.663
Os01g0211800	7	209	159	101	19	310	74	83	179	4	78	173	11	3	46	177	7	180	108	294	15	68	298	380	238	247	325	18	321	17	62	44.918	64	126	160	161.001	15	15	20	14	19	15	151	205	366	198	269	185
Os01g0212000	4	23	9	14	5	23	11	27	11	1	12	26	0	4	11	22	5	16	11	23	3	17	32	60	31	20	20	2	41	3	18	13	19	12	30	35	0	1	0	1	1	1	17	23	49	28	34	23
Os01g0212100	1081	616	1135	281	438	483	917	1199	687	372	224	1231	1174	1033	1203	629	1272	756	709	1035	1053	331	999	363	413	462	596	720	478	704	951.63	1068.301	1191.859	959.79	944.399	882.371	660	736	315	690	544	511	964	1267	1632	1104	1294	1102
Os01g0212400	534	721	656	300	427	705	514	814	551	221	298	818	1012	973	866.999	674	788	946	692.003	742	446	525	563	984	492	660	1202	461	696	730	2225.111	1586.491	2086.197	3976.223	4233.767	4306.379	484	745	381	546	535	497	4845	5625	7855	5227	6483	5068
Os01g0212500	2	6	2	0	0	8	1	4	2	0	0	3	5	5	4	0	12	2	1	6	1	2	4	10	5	5	3	1	1	1	1	0	0	0	0	3	1	2	2	1	1	0	2	1	0	2	1	0
Os01g0212700	63	28	13	13	17	9	35	53	5	2	11	25	91	107	90	10	24	1	12	8	54	71	12	6	23	17	23	5	13	14	2	4	5	2	1	1	0	1	3	2	2	7	7	7	21	9	8	12
Os01g0212900	12	13	17	4	4	9	13	9	10	1	2	25	11	6	18	19	10	12	12	19	7	7	28	18	5	16	15	3	21	4	0	4	0	3	0	4	5	5	11	7	6	4	5	9	24	6	15	8
Os01g0213100	4	2	1	2	0	7	0	1	1	0	7	1	2	0	1	1	0	7	3	9	2	4	2	17	8	1	7	4	3	8	0	0	1	5	6	1	0	1	10	13	12	7	3	1	3	6	5	4
Os01g0213300	0	0	0	0	0	0	0	0	0	0	0	0	0	0	0	0	0	0	0	0	0	0	0	0	0	0	0	0	0	0	0	0	0	0	0	0	0	0	0	0	0	0	0	0	0	0	0	0
Os01g0213350	12.988	3.514	11.93	1	3	4.914	12.896	24.76	9.933	2	2	18.724	14.968	18.101	27.271	3.997	9.746	7.972	4.92	17.942	13.977	3.543	6.937	3	5.469	0.998	6.699	2	4	6.946	2	2	0	2	2	2	3	1.016	2.678	0	0	3.77	3	3	6.947	3.998	3.848	2
Os01g0213400	119.012	36.486	128.07	8	53	16.086	120.104	143.24	49.067	43	6	111.276	101.032	105.899	156.729	39.003	110.143	43.028	45.08	65.058	127.023	81.457	84.063	20	69.531	35.002	33.301	41	36	46.054	277.114	243.15	300.363	125.999	76.003	90	23	42	92.322	59	37	37.23	37	74	163.053	114.002	106	59
Os01g0213800	55	344	331	328	41	486.225	113	86.688	266	25	248	204	58	44	84.264	442.423	75	237	191	423	59	111	625	809	289	300	622	69	548	88	70	44	55	76	81.276	140.009	57	57	39	26	33	28	117.835	126	390.163	322	239	193
Os01g0214001	0	0	0	0	0	3.775	0	7.312	0	0	0	0	0	0	4.736	3.577	0	0	0	0	0	0	0	0	0	0	0	0	0	0	0	0	0	0	0	0	0	0	0	0	0	0	3.165	0	4.837	0	0	0
Os01g0214200	2295.814	811.46	2087.963	501.022	968.801	486.763	1929.564	2983.937	921.449	642.659	373.143	2933.101	3092.217	3517.946	3099.846	835.173	3336.601	714.786	984.39	1155.989	1581.038	888.537	1523.137	425.125	651.383	564.291	855.158	1019.172	546.946	952.77	534.609	402.3	516.376	693.993	603.779	620.038	116.826	118.746	165.325	105.593	69.517	130.147	236.419	393.137	585.159	247.36	355.301	298.26
Os01g0214300	275	334	329	266	374	368	329	325	439	284	192	379	366	415	293	356	356	436	475	442	309	274	367	362	363	346	419	401	351	481	450.559	492.865	546.683	423.267	535.145	500.972	260	229	257	237	209	192	390	453	740	458	567	437
Os01g0214400	1520	941	1676	782	783	839	1577	1500	1173	888	497	1525	1631	1536	1356	1114	1634	1184	1036	1287	1670	515	1452	711	814	936	1029	1228	783	1377	197	198.128	210.515	102.321	121	93	654	578	706	728	657	645	91	120	199	106	140	101
Os01g0214500	57.941	77.934	104.937	127.825	77.951	55.912	79.205	55.121	92.022	134.065	235.598	62.004	69.004	68.947	60.241	90.021	34.014	59.022	82.007	68.939	68.006	106.064	44.505	61.923	138.138	73.989	60.991	33.887	29.882	55.012	405.717	314.745	336.59	14	16	17	100.085	62.114	104.126	32.106	34.076	35.969	33.97	38.214	79.982	17.01	13.908	15.013
Os01g0214600	1574	3124.394	1585	4141.863	1973.017	6439.891	2156	1715	2020	1260.013	6777.864	1853.999	1915.999	1573	1354.014	2420.998	1377	2728.238	3026	2469.004	1228.999	1942.014	1575	4630.824	3253.013	4075.999	5535.024	1344	4264.009	1662	245.552	159	298.6	469.429	325.062	304.276	533	510.672	328	322	305	215	406.994	575.99	714	311	340	579
Os01g0214800	2499.281	3238	1586.452	2608.803	3626.814	2887.004	2181.809	2937.911	1914.008	3070.396	2851.165	2234	3249.202	2982.342	3029	3102.193	2049.205	2016.708	2158	1842.441	1947	3735.706	1708	2611.688	3021	2899.22	2277.187	1793.007	2434	2066	5609.663	5290.44	5858.642	3358.199	3038.066	3036.226	1254.984	1562	1833.939	1721	1382.015	1424.753	2811.007	3583.062	5891.649	5357	5960.257	4118.746
Os01g0214901	1.567	0	1.549	0	4.712	0	0	4.089	0	3.495	0	0	1.798	1.572	0	1.831	1.643	0	0	1.563	0	0	0	0	0	0	1.813	0	0	0	0	0	1	0	1	2	0	0	2.062	0	2.985	5.246	4.993	5.892	2.351	0	13.743	2.254
Os01g0215000	37	29	53	9	53	21	24	89	20	15	15	79	96	111	66	23	96	16	16	41	50	33	31	19	36	16	19	12	16	27	107.066	161.832	134.042	66	42.066	65	19	43	55	53	42	30	100	132	232	124	140	132
Os01g0215100	16.049	31.331	17.085	34.088	40.594	31.531	23.878	15.244	34.635	28.114	16.332	16.403	30.51	16.65	11.796	23.862	22.689	25.059	11.11	18.228	29.754	22.265	17.637	18.704	32.493	38.473	17.549	20.624	20.817	28.284	0	0	1	1	0	0	19.277	17.013	67.797	23.512	31.633	29.914	0	1.126	1.498	4.367	2.253	0
Os01g0215500	130	83	90	38	66	140	120	268	40	46	83	221	193	267	195	49	164	45	57	159	82	49	115	128	99	118	124	56	115	42	35	21.228	37	71	120	93.225	21	25	31	53	25	18	111	143	317	181	163	140
Os01g0215700	38.107	346.031	254.063	204.584	18.916	544.582	154.1	86.078	201.087	17	244.832	238.538	25.082	20	79.001	311.945	44.017	236.792	210.003	397.943	33.658	82.002	403.647	708.31	228.641	342.385	436.339	46.99	464.448	39.012	7	6	13	12	16.933	20.006	6	10	10	29.015	37.01	16.011	61.001	63	203.076	76.023	92.002	104.005
Os01g0215725	0	0	0	0	0	4.996	1.985	0	0	0	1.736	1.791	0	0	0	2.071	1.984	2.171	9.105	0	3.395	0	1.72	0	1.646	1.737	0	0	0	0	0	0	0	0	0	0	0	0	0	0	0	0	0	0	0	0	0	0
Os01g0215750	0	0	0	0	0	0	2	0	0	0	0	0	0	0	0	0	0	0	0	1	0	0	0	2	0	0	0	0	0	0	0	0	0	0	0	0	0	3	10	1	1	1	0	0	17	0	0	0
Os01g0216000	28	26.591	33.279	0	14.412	25.25	34.002	22.203	17.001	10	3	7.989	11.007	16.14	17.313	14.3	9.991	2.135	14.524	20.271	20.234	11.001	17.693	8.334	12.164	17.001	26.006	24.883	16.981	21.111	75	76.03	99.169	3399.75	3072.66	2736.849	6.514	21.409	18	136.812	102.93	64.926	202.751	264.881	283.681	1460.845	2967.441	1394.704
Os01g0216150	0	0	0	2	0	1.242	0	0	0	0	0	0	0	0	0	0	0	4.867	0	0	0	0	0	0	0	0	0	0	0	0	0	0	0	0	0	2	0	0	0	0	0	0	0	0	3.109	2.789	2.359	0
Os01g0216300	3.963	2.379	2.96	0	0	3.02	2.999	0.668	1	0.879	0	0	0	0.853	1.922	2.058	1.013	0	0	2.03	1.032	0.995	0.778	0	2.983	0	0	2.935	1.039	0.896	0	0	0	0	0	0	0	0	0	0	0	0	1.005	0	0	0	0	0
Os01g0216350	0	0	0	0	0	0	0	0	0	0	0	0	0	0	0	0	0	0	0	0	0	0	0	0	0	0	0	0	0	0	0	0	0	0	0	0	0	0	0	0	0	0	0	0	0	0	0	0
Os01g0216400	41.037	51.848	60.761	28	59.4	50.461	32	35.129	57.999	16.121	34	25.011	20.999	19.007	29.764	49.951	27.995	21.999	68.476	24.52	40.718	37.004	26.529	27.636	37.764	50.999	39.994	43.017	47.98	46.993	34	27	25.96	48	47	44.313	4.486	6.588	2	5.188	6.07	4.074	77.465	70.109	117.181	104.02	102.749	143.435
Os01g0216500	9	14.938	15.721	6	14.689	6.028	9.844	10	4.725	0	3	3.839	7.994	7	3	22.691	8.862	8.904	10	8.043	5.016	4	14	3.03	3.91	8	15	12.166	5.791	3	309.464	225	329	192.092	203.962	241.477	0	13.002	0	0	0	0	199.671	283.74	472.217	222.227	238.588	331.14
Os01g0216600	0	0	0	0	0	0	0	0	0	1	0	0	0	0	0	0	0	0	0	0	0	0	0	0	0	0	0	0	0	0	0	0	0	0	0	0	0	0	0	1	0	0	6.604	0	12.958	0	1.552	15.841
Os01g0216900	0	1.244	1.279	1	1.267	0	1.156	0	2.275	0	0	1.161	0	0	0	0	1.139	1.096	0	1.136	0	0	0	0	1.173	0	0	0	1.209	0	23.001	24	30.001	20.421	35.397	42.535	0	0	0	0	0	1	11.93	6.352	18.526	51.591	59.918	32.47
Os01g0216951	0	0	0	0	1.233	0	0	0	0	0	0	0	0	0	0	0	0	0	0	0	0	0	0	0	0	0	0	0	0	0	0	0	0	0	0	0	0	0	0	0	0	0	3.575	7.918	18.328	15.527	19.392	8.409
Os01g0217000	53	269.452	113	158.262	73	357.808	92.624	96	154.739	76	249.316	164.119	58	28	85.248	204.157	53	229.758	216.462	224	66	266	144.586	489.04	334.035	369.396	318.478	94	403.866	108.494	188.095	101	173.042	226	221.789	207.009	48	83	39	92.525	74.822	73	483.925	755.304	1363.562	647.097	528.282	478.787
Os01g0217050	0	1.548	0	3.738	0	7.192	1.376	0	1.261	0	3.684	6.881	0	0	1.752	3.843	0	3.242	1.538	0	0	0	3.414	7.96	5.964	3.604	1.521	0	9.133	4.507	2	1	1	0	1	1	0	0	0	10.475	7.178	0	11.075	11.696	83.438	30.903	15.718	29.212
Os01g0217100	2	0	6.616	1.023	1.001	0	4.017	2	2.003	1	4	2	2.805	1.704	0	1	5.003	3.892	2.058	4.593	2.066	1	2.027	3.385	2.032	4.924	3.003	0	4	2.996	4	2	3.035	10	6	3	2	3	3	4.078	3	2.901	6.983	22.967	20.989	8	13.995	10
Os01g0217400	1	0	0	0	0	0	0	0	0	0	0	1	0	0	0	0	0	0	0	0	0	0	0	1	0	0	0	0	0	0	0	0	0	0	0	0	0	0	0	0	0	0	0	0	0	0	0	0
Os01g0217500	65	65	91	31	43	58	93	86	81	33	22	67	29	20	78	121	41	68	63	27	70	88	40	41	61	66	68	18	59	42	54.103	57	60	44	60	58.011	20	34	77	28	16	46	33	57	68	57	52	89
Os01g0217800	595	365	625	217	357	323	525	637	386	247	220	616	703	595	625	433	743	349	386	434	506	262	502	253	287	341	343	368	311	399	395.062	396.856	451.397	285.314	263.049	243.073	178	140	138	170	156	190	179	276	374	283	322	193
Os01g0218032	1669	4591	1545	1121	1402	4193	1828	3082	3293	1240	1056	3669	3627	2375	2381	4618	3123	4135	4702	4254	1991	1240	2058	3352	1513	3463	4286	4729	4324	3803	5217.023	5674.524	6731.705	5409.748	5461.689	5118.97	4118	4281	1353	3564	3187	3266	4991	6148	6439	5422	8220	6772
Os01g0218100	603	430	534	139	466	210	528	566	463	834	83	524	643	519	730	668	563	228	362	201	560	564	292	240	404	475	181	310	289	436	2926.69	2987.493	3305.803	3622.9	3271.006	3056.801	355	597	608	270	124	197	2582	3639	4633	4106	4837	3241
Os01g0218200	80	239	86	69	85	205	55	205	106	69	71	239.52	190	157.14	206	169	182	124	106.076	152	56	84	121	293	153	179.19	198	81	227.69	69	311.984	233.536	351.904	542.392	625.929	601.015	74	81	26	63	57	51	454	627	771	439.145	674.256	545
Os01g0218350	0	0	0	0	0	0	0	0	0	0	0	3.48	0	3.86	0	0	0	0	2.924	0	0	0	0	0	0	3.81	0	0	3.31	0	0	0	0	0	0	0	0	0	0	0	0	0	0	0	0	4.855	4.744	0
Os01g0218500	7	11	15	24	21	7	6	10	15	10	15	8	11	3	8	16	7	16	10	6	4	7	9	7	9	10	4	12	17	8	13	11	11	0	1	3	1	2	2	0	0.962	1	9	14	28.731	9.795	13.982	8.004
Os01g0218700	4088	4623	3984	3962	3421	4107	3508	3564	4776	3802	2429	3902	3798	3195	3468	4928	3772	5733	5003	3881	3812	2185	3536	3549	3367	4101	4341	6452	3911	6166	515.812	550.02	569.302	340.775	314	331	3006	2411	1647	2457	2222	2232	240	293	342	214	321	232
Os01g0218800	470.975	572.971	519.001	273.995	371.002	605.986	444.988	746.977	662.012	341.018	205.006	840.663	850.342	641.009	626.302	636.983	820.022	663.991	640.345	825.378	530.966	257.01	604.286	536.993	368.244	582.254	575.292	625.642	578.98	700.999	830.156	813.018	884.713	745.839	857.002	841.107	645.012	652.021	280.008	679.01	592.999	534.994	815.993	933.004	1373.003	1115.99	1457.001	1194.998
Os01g0218900	985.025	931.029	1073.999	891.005	745.998	790.014	1051.013	1003.023	888.987	833.981	923.994	1018.337	1055.658	892.991	933.698	942.017	1033.979	864.009	804.655	1005.622	951.034	662.991	1004.714	775.007	802.756	889.746	869.708	786.358	869.02	877.001	389.682	369.677	443.732	258.979	292.573	292.021	705.987	600.979	449.992	609.99	438.001	520.006	347.007	466.996	766.997	419.01	509.999	403.003
Os01g0219000	170	96	126	51	118	67	147	161	122	82	53	150	121	103	156	114	114	80	82	131	135	106	128	60	86	103	107	79	95	107	97.074	63.361	77.989	81.033	80.049	98.078	27	38	40	32	35	23	35	51	115	66	51	55
Os01g0219100	210	117	238	126	148	115	200	197	160	121	78	189	185	199	187	128	175	141	145	197	159	123	220	132	168	109	162	103	117	152	168.041	125.094	154	127.005	129	109.925	44	37	50	35	24	25	100	119	164	118	150	113
Os01g0219200	7.097	10.12	12.051	5.074	14.364	13.248	11.204	23.265	9.034	6.073	6.122	17.549	10.184	14.169	12.15	11.103	12.115	14.152	6.038	13.177	12.142	13.141	14.171	11.181	9.093	14.343	7.076	7.048	8.114	12.017	25.009	26	25	13	7.004	5	9.117	2.028	6.148	8.092	3.101	10.343	12.406	13.347	47.626	20.153	11.071	13.198
Os01g0219300	372	662	246	320	703	449	326	250	386	514	406	124	307	270	310	542	209	313	464	181	242	469	242	320	427	463	530	426	388	438	652.983	638.888	564.284	519.631	620.21	619.962	84	84	111	48	25	33	304	397	674	359	450	586
Os01g0219500	0	1	1	0	0	0	0	0	0	1	0	0	0	0	0	0	0	0	0	0	0	1	0	0	0	0	0	0	0	0	0	0	0	0	0	0	0	0	0	0	0	0	0	0	0	0	0	0
Os01g0219600	0	0	0	0	0	0	0	0	0	0	0	0	0	0	0	0	0	0	0	0	0	0	0	0	0	2	0	0	0	0	0	0	0	0	0	0	0	0	0	0	0	0	1.008	0	0	0	0	0
Os01g0220100	0	0	0	0	0	0	0	0	0	0	0	0	0	0	0	0	0	0	0	0	0	0	0	0	0	0	0	0	0	0	523.101	570.122	386.832	405.177	376.635	344.679	0	17	0	0	0	0	287.992	267	540	674	571	1105
Os01g0220150	0	0	0	0	0	0	1	0	0	0	0	0	0	0	0	0	0	0	0	0	0	0	0	0	0	0	0	0	0	0	0	0	0	0	0	0	0	0	0	0	0	0	0	0	0	0	0	0
Os01g0220200	1058	980	968	246	368	861	786	591	1015	390	219	616	669	456	665	1179	664	1135	1065	716	1122	229	835	610	359	867	852	1538	845	1309	98	153	162.075	131.018	127.125	141.913	714	612	212	599	683	487	102	124	127	74	65	57
Os01g0220300	852	561	957	340	789	363	826	870	568	655	247	770	903	956	967	576	857	371	498	440	735	601	621	276	576	425	452	523	315	517	536.041	398.169	457.523	508.213	462.699	546	266	260	434	373	254	218	443	453	1007	525	531	626
Os01g0220400	1023	473	964	291	999	286	950	719	623	883	232	562	873	1108	929	474	644	434	603	555	885	1058	607	243	638	456	565	561	333	645	1158.801	912.921	1023.413	349.746	307.936	303.636	143	159	299	97	49	74	111	147	479	93	76	87
Os01g0220500	0	0	0	0	0	0	0	0	0	0	0	0	0	0	0	0	0	0	0	0	0	0	0	0	0	0	0	0	0	0	524.726	365.017	656.468	26	28.01	30	0	17	0	0	0	0	251	261	473	63	77	126
Os01g0220700	0	0	0	1	0	0	0	0	0	0	1	0	0	0	0	0	0	0	0	0	0	0	1	3	2	1	0	0	0	1	48	86.726	74	516.215	451.973	343.419	80	71	63	102	72	86	207	224	284	423	388	413
Os01g0220801	0	0	0	0	0	0	0	0	0	0	0	0	0	0	0	0	0	0	0	0	0	0	0	0	0	0	0	0	0	0	0	0	0	0	0	0	0	0	0	0	0	0	0	0	0	0	1.016	0
Os01g0220900	151.265	89.428	123.408	38.486	58.677	70.06	140.191	122.835	89.686	57.437	31.475	127.312	148.576	134.346	129.205	66.096	142.297	116.343	76.382	151.738	106.177	52.906	110.183	37.383	56.949	61.141	94.942	69.115	56.136	95.047	5	10	15	9	4	5	17.073	18.009	0	17.121	8.366	11.991	17	25.047	16.419	10.999	12.022	18.134
Os01g0221000	91	131	174	132	280	140	133	135	160	273	72	107	81	57	94	193	89	177	193	145	137	161	123	162	159	275	171	153	153	192	0	0	3	0	0	0	85	87	136	107	102	83	145	239	631	329	279	171
Os01g0221100	172	274	284	145	255	395	189	222	325	217	106	227	153	57	205	403	174	403	420	338	289	182	206	282	153	452	371	393	341	347	310.14	308.383	335.333	309	292.989	344.304	220	244	121	197	212	214	296	541	1431	694	654.973	426
Os01g0221300	176	203	169	96	131	191	204	259	185	145	94	270	349	234	279	229	294	185	186	197	182	129	175	128	121	209	202	181	186	188	285.211	256.031	270.574	200	194	202.048	138	136	105	125	104	104	181	217	385	207	256	248
Os01g0221400	61	91	67	68	166	85	61	89	43	73	78	63	114	162	84	67	75	61	35	49	73	238	51	74	136	59	91	33	45	51	2	5	1	10	8	5	40	31	27	97	101	68	11	9	24	9	17	5
Os01g0221500	2769.868	1158.398	3103.591	1050.65	1386.371	780.474	2597.3	3129.104	1612.91	1561.716	748.835	3404.047	3345.672	3662.384	3409.259	1134.358	3960.584	1551.055	1269.282	2026.306	2457.356	934.45	2344.673	774.22	1120.069	973.293	1157.841	1721.894	762.253	1712.819	332	336.55	372	263	213.001	194.666	1142.374	871.465	966.367	1327.531	829.552	815.221	192.998	213	304.996	240.463	272.999	201.996
Os01g0221600	58	102	58	82	36	79	53	24	70	36	39	22	36	54	26	80	44	149	82	86	55	22	42	129	69	97	82	94	69	138	14	11	12	9	7	10	177	231	175	37	33	17	3	2	2	6	9	5
Os01g0221700	1805	1529	1847	1238	951	1333	1558	1922	1552	1241	752	2163	1970	1551	1687	1534	2063	1740	1383	1891	1966	731	1785	1157	1286	1424	1293	1938	1259	1996	5	2	2.023	12	6	15.002	1517	1045	786	1807	1541	1261	6	9	8	10	33	2
Os01g0221800	924	616	1086	726	763	504	844	837	857	825	313	896	866	1064	945	562	1045	881	567	979	883	528	1002	353	797	501	735	805	451	1102	0	0	4.977	0	7	3.998	355	290	485	414	354	326	0	3	1	1	9	6
Os01g0221900	356	186	414	106	173	136	300	467	208	205	52	554	452	408	468	223	543	172	176	264	362	130	279	97	137	188	139	224	123	248	8	4	10	15	13	14	56	39	78	48	41	36	8	4	20	10	11	3
Os01g0222001	6	5	6	4	5	2	4	5	7	1	4	9	12	7	10	1	4	2	5	11	8	4	6	3	6	2	2	8	4	8	1	4	5	4	2	3	2	7	1	2	2	1	9	4	2	5	3	1
Os01g0222300	3	6	5	4	4	7	1	4	3	0	6	4	4	3	4	7	3	1	0	8	0	1	23	22	5	3	12	2	4	2	43.064	26	35	39	49	38	0	3	1	2	1	1	42	29	64	35	47	55
Os01g0222500	146	202	242	87	136	254	174	171	206	167	117	227	172	177	191	174	207	173	175	250	163	149	232	284	233	174	242	117	200	130	510.807	432.918	550.273	792.755	761.426	789.321	32	79	44	53	35	36	494	621	735	388	570	554
Os01g0222600	1597	951	2948	1013	1638	885	1839	1719	1361	2270	799	2156	1410	1013	2245	1157	1940	919	1327	2137	2188	1682	1553	859	2170	1443	1101	1112	928	1505	464.816	349.933	409.204	640	727.042	689.165	767	744	1687	833	493	600	257	470	571	333	386	248
Os01g0222700	225	335	298	156	225	333	210	232	332	207	180	259	291	229	259	440	260	373	414	291	239	174	234	317	243	392	372	383	351	323	468.853	538.065	590.235	401.223	455.758	392.028	235	217	99	209	181	221	381	457	503	325	474	441
Os01g0222800	2	0	5	0	1	0	1	1	1	3	0	7	3	9	3	2	3	1	0	1	0	0	0	0	1	0	1	2	2	2	21	25	26	16	8	1	7	3	13	4	3	2	20	17	49	8	8	15
Os01g0222900	1	1	2	0	0	0	0	2	0	0	0	4	5	1	0	0	5	1	0	1	1	0	0	0	0	0	0	0	0	0	30	77.99	33.181	8	12	14	10	21	1	13	7	13	7	15	10	7	4	14
Os01g0223000	168.969	153.966	115	66	146.987	140.001	164.001	179.951	129	112.001	80.055	168.995	214.985	187.005	206.021	154.001	176	127.988	171.99	166.001	121	130	128.974	131	125.001	146.988	173.968	142.989	130.974	140.99	61.844	52	55	65	68	65	66.957	61.022	82.009	79.002	49.977	72.984	110.997	124.002	251.986	108.995	139.994	112.002
Os01g0223200	911.031	864.034	790	538	923.013	1115.999	967.999	599.049	753	566.999	528.945	426.005	611.015	637.995	539.979	817.999	595	849.012	890.01	997.999	761	694	846.026	994	753.999	953.012	982.032	763.011	964.026	718.01	436.874	413.673	493.687	667.104	494.391	438.861	475.043	397.978	617.991	602.998	597.023	606.016	263.003	363.998	585.014	356.005	407.006	272.998
Os01g0223300	52	54	81	47	60	59	57	65	55	51	16	67	55	73	58	63	51	35	60	54	44	50	65	46	58	60	57	48	43	57	0	0	0	3	0	2	0	0	0	0	1	0	1	0	4	1	1	0
Os01g0223500	93	32	83	18	48	22	79	101	49	36	20	124	117	66	127	51	90	33	38	56	89	38	57	14	39.006	54	24	47	30	40	85.996	58	75	37	31	28	7	14	8	13	6	6	33	55	138	44	34	30
Os01g0223600	306	714	426	395	368	868	320	332	534	287	421	352	245	237	264	635	252	570	511	543	267	317	566	988	678	654	717	324	788	372	802.206	749.864	780.85	1057.237	1159.562	1179.445	138	202	195	188	149	185	989	1233	1828	1173	1630	1285
Os01g0223700	913.37	673.895	1144.811	392.337	490.012	682.915	963.535	1058.441	717.353	299.324	358.232	1154.536	1153.754	1033.191	1085.488	661.387	1164.262	863.083	781.395	1166.308	863.889	377.16	936.669	535.965	476.35	582.732	724.205	782.277	590.246	699.745	136.101	138.018	187.022	143.22	177.006	121	407.786	383.876	230.818	357.531	345.863	287.161	277.004	307.688	478.358	281.386	320.508	239.296
Os01g0223800	30.63	41.105	47.189	23.663	18.988	55.085	54.465	53.559	56.647	24.676	21.768	53.464	54.246	36.809	53.512	65.613	63.738	47.917	39.605	78.692	41.111	28.84	62.331	50.035	37.65	61.268	59.795	44.723	35.754	56.255	221	244	261	124.018	143.629	140	25.214	33.124	21.182	11.469	3.137	13.839	70.996	100.312	150.642	93.614	102.492	98.704
Os01g0223900	52.825	137.999	105.614	85.002	96.636	200.081	76.494	100.532	131.003	61.997	115.866	129	150.003	77.004	89.553	161.16	71.477	170.999	163.331	120.998	49.003	93.571	133.001	196.008	128.596	164.004	191.61	71.583	180.659	97.54	335.508	302.158	414.198	207.067	201.004	179.073	23.322	28.476	13.335	14	11	12	154.998	233.998	375.168	230	234.583	202.595
Os01g0224000	68.175	96.001	62.386	48.998	50.364	80.919	70.506	80.468	68.997	75.003	64.134	115	100.997	79.996	65.447	106.84	70.523	64.001	74.669	51.002	41.997	63.429	70.999	91.992	79.404	83.996	109.39	46.417	88.341	74.46	259.55	205	216.133	147	168	150.217	44.678	28.524	23.665	17	10	8	129.002	155.002	244.832	105	151.417	125.405
Os01g0224100	162	69	122	19	61	31	116	140	60	25	8	118.95	178	202	143	57	144	35	50	63	131	66	91	36	42	44	37	46	29	40	285.055	218.701	240.269	230.004	244.454	234.005	12	35	20	28	25	15	428	442	1035	626	856	668
Os01g0224166	52	70	50	46	60	55	42	59	56	66	19	64	70	89	54	42	54	39	26	51	47	46	42	39	76	53	45	35	31	57	6	8	4	1	7	4	33	33	40	61	32	25	4	3	13	1	6	11
Os01g0224200	1	8	13	9	4	16	4	4	9	4	3	11	9	10	5	8	6	2	2	17	2	9	42	24	10	7	14	2	8	7	19	18.022	22	18	20	17	4	2	1	2	0	0	19	20	37	17	19	24
Os01g0224300	126.449	120.555	109.81	120.079	185.699	129.215	137.195	110.739	117.213	141.364	131.652	93.826	129.216	141.283	153.046	135.446	118.066	95.134	92.549	87.231	97.171	171.32	103.176	106.03	197.505	137.195	114.193	92.317	115.294	115.763	115.995	84.272	90.001	102.164	88.293	99.191	18.306	24.428	25.022	21.159	17.115	12.806	83.404	88.947	176.566	89.693	94.846	117.938
Os01g0224400	216	169	218	209	225	136	211	192	221	240	217	226	230	247	196	210	217	178	179	186	185	198	163	126	216	181	168	144	159	212	154	153	161.498	69	52.083	57	134	96	111	94	74	55	26	39	67	42	41	47
Os01g0224500	524	328	482	247	352	240	467	628	385	320	146	623	610	604	665	364	626	326	347	412	521	223	478	224	275	278	266	341	251	424	475.094	468.63	543.807	472.076	502.181	441.615	225	189	216	242	177	148	281	308	508	284	362	392
Os01g0224700	69	62	52	79	56	60	48	44	45	24	47	43	70	69	44	41	53	78	55	82	76	25	65	43	42	56	80	56	39	39	137	124	151.766	71	115	74.191	14	26	6	7	3	8	47	64	126	65	78	56
Os01g0225000	28	58	44	65	48	54	27	41	49	88	128	47	53	76	25	80	19	17	24	23	14	65	22	83	61	69	51	33	40	32	8	8	15	3	2	3	79	46	74	7	15	29	3	0	11	0	2	2
Os01g0225100	1687	1569	2120	953	1333	1485	1705	1568	1744	1209	761	1540	1655	1478	1521	1650	1632	1757	1695	2047	1766	968	1878	1371	1192	1520	1505	1754	1451	2016	1657.773	1683.819	1884.674	1330.101	1401.825	1195.472	1437	1395	1134	1293	1185	1137	994	1228	1776	1174	1438	1140
Os01g0225200	472	467	443	201	345	298	418	607	415	337	164	572	648	535	557	495	635	331	381	394	480	263	393	249	277	369	324	482	306	445	555.883	480.134	604.126	458.509	462.921	403.043	249	264	142	180	180	191	369	398	617	419	485	448
Os01g0225300	684	609	797	425	554	481	710	812	735	523	286	833	833	865	840	564	995	736	623	765	670	409	709	442	507	551	569	747	460	788	279.009	325.619	378.027	281.007	284.043	223	325	327	294	269	222	263	239	258	342	221	312	269
Os01g0225400	383	204	425	100	239	123	350	341	244	173	68	338	298	327	362	202	403	179	219	258	339	155	280	106	212	160	197	223	139	294	25	16	22	65.229	47	52.002	60	54	134	128	120	74	19	42	43	43	36	35
Os01g0225500	3	2	6	0	1	0	0	0	2	0	0	0	2	0	0	3	1	0	0	0	2	1	1	1	0	0	0	2	0	1	0	0	4	4.996	8	4	0	0	1	2	2	1	0	2	0	1	8	13
Os01g0225550	3	8	3.514	0	6.62	1.254	5.54	4	2.948	0	4.094	11.237	1.387	6.504	1.336	2.428	5.717	7	0	10	1	1.247	4.164	3.351	2.91	9.484	3.861	1.273	1.515	5.756	2	0	4	1	4	1	16.404	9.603	17.327	7.123	7.968	8	25	20	38.619	14.103	19.206	25.601
Os01g0225600	0	0	3.486	22	13.38	5.746	7.46	0	17.052	26	30.906	6.763	9.613	5.496	4.664	3.572	1.283	0	15	0	0	5.753	6.836	15.649	10.09	14.516	8.139	5.727	4.485	14.244	55	30	61	7	11	17	83.596	39.397	55.673	5.877	7.032	0	0	0	21.381	2.897	2.794	2.399
Os01g0225700	11	4	15	5	4	1	5	5	7	5	1	15	13	4	15	4	16	5	1	5	7	8	5	8	6	1	4	2	2	9	0	1	0	0	0	0	2	2	1	4	3	0	3	1	24	8	10	9
Os01g0226200	18	98	41	37	19	133	20	50	50	11	63	74	18	15	15	62	24	63	62	61	13	30	75	206	74	125	121	29	93	23	30	30	46.081	32	28	42	24	17	9	75	31	17	69	93	253	141	143	191
Os01g0226250	24.999	44	36	15	15	77	35	46	20	12	43	59	48	32	41	49	39	21	23	36	18	25	54	140	48	56	65	18	63	9	0	0	0	0	0	0	15	36	5	25	18	17	235	312	385	339	429	490
Os01g0226300	302.001	597	552	246	338	656	316	537	390	198	403	631	420	513	517	415	441	497	336	627	237	450	746	1395	702	509	738	212	706	246	1346.871	1007.853	1423.058	2878.513	2668.946	2753.543	120	215	144	146	104	115	1915	2082	2436	2114	2944	3289
Os01g0226400	8	14	14	0	13	15	8	8	17	9	8	18	26	19	23	16	14	6	7	9	8	6	15	13	0	4	8	13	6	18	96	77	143.038	84.938	79	64.027	39	19.247	23	21	8	5	63	94	93	94	163	111
Os01g0226450	0	0	0	5	0	0	0	0	0	0	0	0	0	0	0	0	0	0	0	0	0	0	0	0	0	0	0	0	0	0	0	0	0	0	0	0	0	2.753	0	0	0	0	0	0	0	0	0	0
Os01g0226500	421	264	434	187	263	225	385	466	343	206	163	482	432	396	440	285	453	277	338	369	344	220	383	214	243	252	303	300	203.133	321	364.048	369.451	395.86	323.977	307.984	331.996	267	264	197	180	192	194	246	382	445	244	337	324
Os01g0226600	117	252.209	107.994	232.52	260	262.849	91.391	27	183.993	180.157	202.633	24.307	48	24	32.97	248.95	24	193.934	253.79	106.999	99.998	181.794	98.545	223.752	194.118	289.008	211	205.701	232.765	223.996	4	1	3.001	13	11	9	46.231	37	72.128	140	112.878	79.996	86.996	126.013	315.113	234.465	180.314	145.376
Os01g0226666	3.31	6.43	64.037	55.331	2.385	28.406	109.523	14.447	26.184	9.688	74.777	118.391	6.333	0	24.214	72.716	13.119	14.302	52.21	14.375	9.634	34.286	24.473	24.194	24.743	27.546	70.068	3.915	26.675	5.279	0	0	0	0	0	0	2	3	0	0	0	2	31.056	44.072	153.326	71.826	52.925	42.572
Os01g0226700	4.69	13.57	50.963	46.669	2.615	19.594	85.477	6.553	33.816	9.312	45.223	56.609	1.667	0	14.786	22.284	6.881	12.698	62.79	1.625	1.366	22.714	26.527	15.806	23.257	10.454	72.932	7.085	23.325	10.721	21	8	14	5	5	7	0	0	1	0	2	0	15.944	21.928	61.674	9.174	6.075	18.428
Os01g0227100	483	526	1028	311	231	486	683	1666	682	516	635	1769	2106	1831	1345	635	1702	610	605	831	540	228	699	684	300	606	443	593	493	502	904.447	1008.798	1201.667	803.221	657.871	620.267	6084	4320	3162	3589	4367	4191	498	708	769	196	369	214
Os01g0227200	1788.183	2907.758	1142.67	1795.875	2108.277	2465	1610.024	1710.966	1512.855	1818.741	2634.259	1875	1892.72	1459.421	1480.186	2620	1434.007	1916	2199	1360.889	1321.506	1916.461	1284.684	2266.328	2011.581	2525	2240	1861.682	2247.266	1917.193	1293.798	1347.872	1617.004	639.135	688.992	592.027	973	822	527.344	744	638	695	1080.034	1492	2411.089	1511.94	1697.334	1082
Os01g0227250	195.817	11.242	254.33	480.125	553.723	0	242.976	70.034	53.145	546.259	250.741	0	32.28	317.579	105.814	0	113.993	0	0	130.111	112.494	511.539	161.316	14.672	449.419	0	0	6.318	17.734	42.807	0	0	0	2	1	0	0	0	125.656	0	0	0	8.966	0	2.911	2.06	4.666	0
Os01g0227300	3115	2726	3408	1879	2266	2544	2965	2241	3047	2222	1685	2074	2140	2283	2215	2623	2120	3343	2778	3394	2663	2058	2799	2614	2878	2636	2941	2700	2451	3124	1316.409	1411.207	1407.733	1472.799	1297.421	1393.064	1011	883	803	1019	775	904	1349	1671	1696	1658	2660	1951
Os01g0227350	477.141	390.271	442.18	199.959	283.523	325.768	395.506	206.952	400.059	305.655	139.892	179.358	219.989	127.543	208.528	470.683	150.469	390.428	348.236	230.505	442.007	188.424	306.674	321.438	213.451	536.78	296.081	481.054	331.989	337.225	0	0	1	1	2	0	155.143	153.323	195.345	97.971	130.509	101.012	4.588	4.251	16.741	8.912	4.43	5
Os01g0227400	568.3	449.473	529.265	371.608	744.292	323.241	523.902	208.404	632.22	707.831	193.45	192.651	281.059	308.443	269.265	445.022	227.734	554.548	495.556	312.87	471.493	442.122	396.724	276.576	462.157	442.214	445.906	562.308	323.021	579.567	10	4	12	6	6	1	75.857	78.136	113.652	67.031	51.486	36.983	2.412	2.749	8.259	2.088	3.57	0
Os01g0227500	1001.559	419.256	933.555	147.433	433.185	333.991	972.591	596.644	546.721	442.515	140.658	599.991	726.951	600.013	646.206	522.295	583.798	493.023	482.208	619.625	809.5	415.455	718.601	322.986	266.392	485.006	506.013	497.637	333.99	468.208	1	7.525	5	5	1	1.017	297	279.541	371.003	171.998	222.004	200.005	10	17	36	8	12	7
Os01g0227700	3.784	23.044	16.882	16.974	15.081	26.064	8.041	17.91	14.022	14.772	19.001	24.125	12.026	14.932	19.067	31.045	11.932	22.061	23.082	11.993	13.026	7.015	12.931	17.051	5.019	25.001	11.943	25.946	12.873	21.033	0	0	0	0	0	0	40.976	47.965	68.005	66.984	43.118	46.954	0	0	0	0	0	0
Os01g0227800	427.216	557.96	585.123	645.51	788.929	430.936	406.959	523.09	671.978	953.228	356.001	605.875	500.974	471.068	597.933	823.955	620.068	432.939	584.918	278.007	532.979	471.483	412.069	351.949	540.981	723.999	300.058	664.054	467.127	682.967	1	0	3	0	0	0	508.024	396.035	543.995	308.016	367.882	334.046	1	0	2	5	6	2
Os01g0228300	389	484	364	502	588	492	390	284	443	540	396	241	279	397	296	542	275	347	446	277	309	446	278	488	564	547	446	422	470	402	731.252	658.85	747.526	438.123	480.113	444.627	358	370	577	383	278	321	396	471	648	430	476	415
Os01g0228400	103	1779	100	1995	2011	2141.436	105	41	724	1720	1719	49	47	30.79	35	1646.381	43	594	852	50	95	1323	63	1792.032	2193	1980.527	826	808	1712.52	959	22.214	34	29	106.075	85.003	78.028	3225.708	2298	2726.952	3023	3282	2849	12	7.13	37	46	78	16
Os01g0228450	0	0	0	0	0	106.564	0	0	0	0	0	0	0	16.21	0	138.619	0	0	0	0	0	0	0	111.968	0	232.473	0	0	142.48	0	3	2	1	0	2	0	10.292	0	711.048	0	0	0	0	17.87	0	0	0	0
Os01g0228500	11	24	22	33	29	12	15	19	31	32	34	25	21	16	17	48	10	11	22	11	20	37	11	23	47	26	4	28	19	13	14	19	25	9	7	4	86	13	25	4	6	7	3	5	11	2	6	2
Os01g0228600	2128.001	2747.001	2380	3293.001	3107	4048	2207	1807	2859	2594	2545.001	1775	1530	1521.999	1620	3190	1702	2697.001	2659	2661	2163	2324.001	2240.001	3975	4498.999	4168	3204	2520.001	3585.001	3106.001	1117.543	1027.813	1161.591	857.754	951.308	873.522	1238.001	967.001	1769	1779	1973	1715	366	511.001	1233	755	810.999	518
Os01g0228800	192	358	296	243	215	475	278	349	434	133	215	396	259	219	290	493	344	439	566	471	252	156	254	296	230	375	541	402	380	430	388.968	470.157	503.982	416.299	418.208	408.185	227	230	145	254	176	208	335	449	538	511	756	562
Os01g0228901	31.011	95.655	42.503	16.899	6.884	171.418	33.089	45.314	64.465	21.228	47.406	67.755	44.735	27.474	20.635	111.11	28.409	66.962	80.038	133.115	12.557	13.415	93.374	290.656	45.517	65.273	190.647	67.056	161.758	47.74	6	3.004	13.03	6	2	3	21.004	49.702	11.233	24.624	24.423	29.575	499.075	562.22	696.944	580.831	695.83	843.587
Os01g0229000	11.849	10.642	13.271	30.43	15.258	25.297	9.657	0	36.661	14.12	28.613	18.376	11.81	14.743	16.065	17.175	15.77	27.518	10.439	41.125	11.948	22.585	49.752	34.648	22.973	14.444	36.741	6.936	22.264	10.303	202.036	147.996	206.97	260.019	295.283	294.571	0	0	3.767	3.838	0	0	0	0	30.816	0	0	0
Os01g0229100	1593.522	1147.682	1604.375	554.222	839.326	796.251	1401.299	1658.807	1220.609	867.59	414.321	1733.895	1688.998	1486.582	1781.479	1241.236	1596.858	938.925	1062.26	1041.961	1363.515	825.899	1213.824	712.191	792.045	907.553	1007.501	1252.64	833.566	1214.451	1132.732	1074.681	1276.752	1117.512	1063.904	1165.394	493.813	529.596	457.991	508.287	450.981	385.36	809.81	940.609	1521.569	923.017	1079.785	1104.04
Os01g0229200	1704.649	3207.999	1377	1240.001	1940.538	2984	1497	2538.622	2022.105	1373.999	1449	2973.999	3139.999	2434	2320	3146.988	2338	2202	2644.392	2150	1708.999	1540	1566	2591	1813.999	2574	2818.001	2667	3073	2418	3476.419	3461.665	4187.943	3351.998	3444.327	3513.782	2579	2280	1330.999	1818	1586	1759	3098	3943	4899.999	3451	4630	3546
Os01g0229250	3.352	0	0	0	2.462	0	0	3.379	2.894	0	0	0	0	0	0	4.012	0	0	3.608	0	0	0	0	0	0	0	0	0	0	0	0	0	1	0	0	0	0	0	0	0	0	0	0	0	0	0	0	0
Os01g0229300	148	312	118	99	165	286	125	179	259	129	69	169	192	138	156	294	174	303	279	189	113	124	131	245	148	244	264	326	288	286	246	317.094	295.03	182.209	205.688	218	183	186	93	123	116	129	227	267	343	202	354	254
Os01g0229400	325.105	363.455	356.992	264.009	234.87	363.413	311.427	337.543	223.282	140	252.415	437.463	331.998	421.858	355.021	277.987	320.692	256.353	220.759	407.379	276.004	194.002	353.015	302.299	283.74	251.507	317.317	204.14	323.998	236.436	238.952	197.349	201	237	250.304	231.965	145.998	126	130.912	171.541	103	86	259.274	290.66	608.773	244.977	306.504	428.803
Os01g0229500	139	98	147	143	149	95	163	135	131	100	97	123	113	104	108	95	109	106	106	171	110	98	144	104	153	123	109	94	107	106	216.726	193.66	232.218	184.002	228.102	237.106	40	65	98	52	37	45	147	193	388	160	166	122
Os01g0229600	983	629	1121	1196	839	721	1013	666	623	774	1470	782	830	867	595	637	738	929	613	1296	991	562	1065	849	869	803	892	690	781	687	235.883	186.823	244.002	127	160.058	132.023	428	376	655	225	245	265	433	655	1501	414	371	253
Os01g0229700	1	1	5	2	0	1	0	1	3	2	4	2	3	2	1	6	2	8	3	4	2	3	0	2	1	2	5	3	2	6	0	0	0	1	0	2	7	11	6	6	6	4	53	90	118	47	46	32
Os01g0229800	0	0	0	0	0	0	0	0	0	0	0	0	0	0	0	0	0	0	0	0	0	0	0	0	0	0	0	0	0	0	0	0	0	4	3	7	0	2	0	0	0	0	17	32	30	17	12	16
Os01g0229900	507.59	231.332	402.127	95.879	166.836	185.776	453.081	497.011	269.757	161.413	107.07	526.612	521.405	477.938	491.65	197.481	491.964	230.821	217.953	404.878	408.124	186.149	357.071	203.203	208.57	182.996	231.755	250.731	182.662	233.922	159.094	135.002	203.517	166.971	174.736	174.302	146.816	163.082	63.043	108.757	109.528	104.768	231.127	302.896	360.804	259.765	338.428	248.782
Os01g0230200	270	427	252	237	317	284	285	337.822	365	331	242	318	386	375	309	434	324	315	325	218	256	235	198	280	302	341	324	352	326	355	287.31	267.558	363.041	151	175.068	156.035	268	237	143	282	213	226	214	298	433	301	310	251
Os01g0230700	3.661	0	0	0	0	2.028	0	2	2.29	0	0	4.973	2.285	2.01	4	5	4.352	2.003	0	2.372	2	1	2.995	1	1	3	3	1.994	1	1	2	0	1	3	0	0	7.011	3	3.006	0	4.473	0.971	1	3.047	2.435	1	1	0
Os01g0230800	3	3.772	5.667	0	3.494	5.998	1	5.636	0	1.785	1.92	4.013	1.708	3.967	1.194	2	2.314	1.625	6.818	2	2.502	3.964	4.627	2.641	1	3	5.521	4.193	2.911	1.088	9	16	9	5	19	9	1.201	1.31	1	0	0	0	5.997	5.261	11.133	2.209	3.244	1.218
Os01g0231000	2954	3639.626	3519	2365	3807	4384.999	3313	2903	4261	2435.022	2240.978	2570	2466	2665	2539	3711.003	2783.996	4364	4179	3707.257	2669.997	2363	3195.999	4115	3824	3949	4383	3311	4157.426	3725.999	2695.657	2474.059	3059.924	2886.297	2904.215	2812.504	799	785	801	1028	836	777.001	1974	2303	3985	2407	3086.009	2647
Os01g0231500	2312.004	1749	2022	1181	1274.997	1741.68	2054	1775	1772	1099	945.005	1758	1778.518	1788	1531.518	1767.999	1677.997	2288.999	2027	2293.634	1994.613	914	2010.005	1341.005	1227.645	1672.999	1613	2161.645	1470.641	2128	800.138	901.323	985.038	695.932	676.811	541.734	1325	1243	693	1447	1179.999	1125	728	855.003	1132	810.006	1032	685.997
Os01g0231600	6	6	8	5	6	0	8	4	4	4	2	2	4	4	4	7	4	7	8	9	6	8	12	11	7	2	9	3	3	7	6	11	1.095	4	3	4	1	2	3	1	0	0	13	19	27	19	23	14
Os01g0231700	1686.834	1009.022	1764.832	926.208	1675.944	763.334	1612.609	1674.099	1093.67	1484.722	635.144	1527.223	1486.257	1636.341	1859.631	986.651	1509.37	803.872	866.697	1048.59	1492.828	1581.782	1398.359	936.511	1361.978	906.106	932.551	837.683	798.639	1069.221	1355.661	997.166	1253.357	1651.929	1481.75	1623.023	159.61	195.671	399.854	173.784	194.021	164.044	586.321	845.646	1919.911	699.152	835.848	1084.112
Os01g0231800	852.987	553	761.005	404.999	556	523.002	843.989	679.997	625.001	370.993	353.003	510.004	787.994	1070.999	748.994	556.998	718.987	471.996	566	799.004	745.999	529	546.995	430.987	569.002	448.999	711.003	473.004	499.414	584.99	3591.403	4052.002	4522.37	2119.271	2107.933	1803.568	325.007	370.998	284.005	307.998	217.004	198.002	1576.017	1751.886	2264.008	2055.012	2614.044	2104.015
Os01g0231900	2376.013	1752	2263.995	882.001	1223	1356.998	2065.011	2410.003	2054.999	1162.007	658.997	2623.996	2930.006	2552.001	2608.006	1885.002	2663.013	1776.004	1801	2014.996	2272.001	1027	2044.005	1080.013	1169.998	1443.001	1585.997	2292.996	1300.586	2114.01	600.994	617.452	673.141	617.216	616.009	507.055	650.993	618.002	532.995	706.002	558.996	550.998	400.983	480.114	641.992	541.988	721.956	532.985
Os01g0231950	0	0	0	0	0	0	0	0	0	0	0	0	0	0	0	0	0	0	0	0	0	0	0	0	0	0	0	0	0	0	0	0	0	0	0	0	0	0	0	0	0	0	0	0	0	0	0	0
Os01g0232000	201	152	416	207	179	189	233	153	218	200	98	181	174	114	170	192	154	239	231	257	262	159	316	113.629	157	218	166	251	129	299	2	0	1	12	10	9	94	68	113	70	44	45	0	0	1	4	8	11
Os01g0232100	90	32	79	61	31	39	121	62	39	18	69	67	72	59	51	52	45	63	54	90	56	27	91	50	32	58	63	20	61	26	5	5	4	3	3	1	6	1	7	7	8	5	3	3	2	2	1	2
Os01g0232200	0	30	10	8	0	22	6	2	15	0	14	8	0	0	1	26	0	20	14	23	0	6	31	58	14	32	18	1	30	0	0	0	0	0	0	0	0	0	3	0	0	0	0	0	1	0	0	0
Os01g0232300	2295	1540	2133	609	946	1204	1994	2674	1756	810	487	2758	2971	2266	2448	1620	2841	1780	1674	2296	2181	717	2139	1049	790	1349	1459	2182	1295	1914	597.05	680.778	641.389	657.025	654.038	656.549	781	684	319	634	484	440	523	687	920	671	854	960
Os01g0232400	2451.817	2958	2335.594	1492	2230	2701.681	2199	2261.725	3025	1813	1559	2402.657	2273	1982	2260	2933.666	2127.486	2864	3049	2424	2054	1782	2000	2486.718	2474	2342	3213	2946	2719	2738	2606.925	2677.036	3073.802	2958.546	3037.105	2788.314	1138	1168.417	699	1087.441	799	890	2078.586	2707.414	2893.562	2386	3600.008	2621.422
Os01g0232450	1.183	0	2.407	0	0	1.319	0	1.275	0	0	0	1.343	0	0	0	1.334	2.514	0	0	0	0	0	0	1.282	0	0	0	0	0	0	0	0	0	0	0	0	0	1.583	0	1.559	0	0	1.414	3.586	1.438	0	3.992	1.577
Os01g0232500	1315.846	962	1310	540	1011	779	1216.29	1150	1006	812	536.459	1164.515	1255.951	961.374	1134	1034	1216	906	1045.984	990	1236	786	961	670.778	825	830.172	948	1062	737.431	1128	1374.756	1390.077	1658.762	936.332	930.977	852.556	514	484	354	346	272	281	719.005	802.409	1191.179	620	693.159	565
Os01g0232550	7.155	0	0	0	0	0	2.711	0	0	0	9.542	2.485	7.049	5.626	0	0	0	0	2.016	0	0	0	0	3.222	0	12.828	0	0	2.569	0	0	0	0	0	0	0	0	0	0	0	0	0	2.995	7.591	12.821	0	2.841	0
Os01g0232700	3494	1918	3603	1261	1682	1723	2969	3517	2165	1657	1073	3441	3379	3213	3524	2021	3323	2035	1981	2506	3134	1565	2819	1487	1898	1766	1925	2082	1652	2159	1199.25	1173.321	1337.956	1042.835	1045	1008.148	1277	1090	1380	1209	1135	892	902	976	1565	862	1130	1064
Os01g0232800	2649	2797	2836	1535	2424	2530	2552	2796	2667	1795	1668	3011	2855	2872	2842	2436	2532	2503	2828	3388	2262	2078	2401	2407	2481	2364	3173	2333	2420	2378	4833.985	4735.507	5925.066	3718.996	4042.181	3420.804	1042	1058	759	773	591	640	2436	2678	3488	2033	2686	2666
Os01g0233000	6947	4522	8470	3755	3290	4191	6218	5565	5424	3607	4048	5276	5083	4465	5040	3804	5139	6000	5066	7780	5877	3344	6538	5448	4552	4521	4755	4636	4295	4609	4574.018	5254.397	5154.682	6104.143	5170.931	4941.994	2439	2481	2321	3053	1759	2744	2703	3846	2956	2961	5730	2881
Os01g0233100	0	4.808	8.442	10.052	4.132	22.564	7.116	6.869	6.988	0.857	6.773	7.113	5.222	5.563	2.658	3.951	1.397	8.095	9.582	8.305	7.753	1.255	21.397	35.154	9.014	3.482	13.841	8.997	7.663	10.794	107.85	60.363	128.846	207.115	240.158	216.352	1.303	7.469	0	7.464	2.515	7.659	109.363	156.434	233.123	184.316	221.652	176.025
Os01g0233400	1.864	0	1.294	0	0	0	1.272	0	0	0	1.243	0	0	0	0	0	2.518	1.309	0	0	2.722	0	0	3.281	0	0	0	0	0	0	0	0	0	0	0	0	0	0	0	0	0	0	0	0	0	0	0	0
Os01g0233500	130.886	142.39	153.544	64.068	104.219	101.56	143.91	161.317	133.674	82.761	68.231	140.689	148.393	134.687	132.746	158.939	137.816	110.029	107.771	189.483	129.869	52.991	142.292	178.667	91.502	99.817	139.786	108.961	121.218	112.317	262.935	188.865	247.844	378.457	409.668	427.064	43.675	47.901	67.284	57.328	34.066	32.294	276.344	342.084	554.627	402.859	489.845	508.955
Os01g0233800	6	2	1.417	0	4	5	3	3.088	3	0	2.468	5.99	9	3.003	12.533	0	8.779	0	4	3.373	4.541	3	4	1.996	2	5	2	2.843	3	6	10	3	6	4	9	7	6	3	3	7	4	0	9	1.356	10.656	3.108	8.382	7.16
Os01g0233850	0	0	1.973	1.922	0	0	0	2.317	0	0	0	0	0	0	0	1.381	1.221	0	0	0	2.109	0	0	0	0	0	0	0	0	0	0	0	0	0	0	0	0	0	0	0	0	3	0	3.002	2.976	0	0	0
Os01g0233900	80.558	93.45	88.662	55.248	90.718	90.374	102.563	141.482	79.367	71.976	81.636	104.021	160.974	187.885	135.482	83.225	104.568	77.189	87.465	77.526	83.266	113.009	57.781	84.397	100.674	86.991	88.816	87.567	81.254	82.728	399.342	448.813	539	165.246	122.862	116.026	131.245	109.223	70.546	50.997	44.388	52.288	222.145	233.479	319.622	165.969	191.375	154.831
Os01g0234001	18.892	6.901	3.637	7.183	9.249	12.775	16.414	12.32	15.235	4.922	5.547	9.884	17.201	12.537	15.911	7.285	9.696	18.001	20.112	14.247	5.785	3.574	8.262	12.073	16.185	13.189	20.283	19.886	14.66	17.864	1	1.412	0	1.057	1.092	0	33.84	31.86	32.424	52.865	34.936	37.623	25.575	26.047	14.272	26.46	26.612	18.791
Os01g0234100	100	40	112	11	23	44	153	107	27	21	18	94	122	152	125	31	138	36	55	129	70	24	112	20	20	30	45	38	38	35	99	117	76.001	59.127	48	53	78	87	55	53	52	31	74	80	119	71	79	105
Os01g0234200	5	0	2	0	1	0	2	6	1	0	0	2	5	1	6	0	4	3	0	0	1	3	0	0	0	0	2	2	0	1	0	0	0	2	2	0	0	0	0	0	0	0	0	1	0	1	0	0
Os01g0234300	62	69	74	32	43	53	66	66	49	30	27	50	68	40	65	48	66	51	47	72	77	59	42	53	41	66	68.001	61.884	48	74	16	11	17.018	10	10	14	30	33	32	50	35	40	25	32	99	22	22	21
Os01g0234433	44.645	32.029	44.758	27.872	34.003	56	29.578	41.283	34.492	17.106	34	11.817	40.035	39.488	30.785	51	42.226	47	20.513	48.133	40.012	38	22.148	23.094	26.112	39.02	43.945	50.116	39.193	48.357	3	3	2	1	0	0	8.264	16	23.044	14	13.651	20	11	7	41.313	15	13	10
Os01g0234499	26.355	5.97	44.242	13.128	14.997	0	36.422	16.717	18.508	9.893	0	26.183	18.965	26.512	23.215	0	10.774	0	27.487	31.867	42.988	0	30.852	11.906	20.888	19.98	19.055	0	7.807	14.643	9	3	3	4	2	2	1.736	0	11.955	0	10.349	0	0	0	14.687	0	0	0
Os01g0234700	45	54	73	59	62	72.003	69	53	94	55	61.006	48	45.003	56	48	53	33	102	86	100	48	56.999	49	45.002	76.61	87	110	58	50.998	91	107.175	96.043	119.267	70.418	83.001	71.236	9	9	16	4	7	3	35	33	129	45	61	45
Os01g0234800	398.623	330.458	386.832	213.117	351.057	281.37	375.508	409.826	350.32	278.94	195.161	403.327	386.747	441.177	410.538	290.011	430.218	343.376	351.242	394.323	308.412	251.406	346.267	260.825	343.111	278.141	363.101	357.817	270.467	338.904	278.523	250.803	276.26	201.002	247.88	222.125	228.214	207.048	197.558	194.605	132.718	174.297	304.844	356.099	455.298	296.38	382.409	265.645
Os01g0234850	0	0	0	0	0	0	0	0	0	0	0	0	0	0	0	0	0	0	0	0	0	0	0	0	0	0	0	0	0	0	2	0	1	0	0	1	0	1	0	0	1	0	0	0	1	0	2	0
Os01g0234900	667.276	709.168	804.695	555.489	893.196	731.211	688.976	803.729	828.995	717.362	567.538	868.343	621.214	661.993	811.282	825.335	657.271	674	791.156	710.979	642.985	689.18	655.988	757.288	930.382	703.277	822.667	691.339	735.961	886.775	969.562	937.547	1024.398	729.647	782.279	673.783	362.995	424.331	517.981	480.99	411.177	402.978	645.194	807.958	1182.951	825.81	995.33	590.267
Os01g0235100	2691	5165	3321	7948	5511	6102	3016	1106	5087	5310	5002	987	918	1041	1030	4941	1114	6466	5052	2960	2711	3166	2711	6014	6594	5042	5323	5173	5088	5825	10.004	12	21	55	47	39.046	2431	1944	2468	3869	3007	2697	13	19	31	28	73	20
Os01g0235200	163	163	215	106	106	161	171	177	230	81	70	169	134	115	156	168	130	200	191	239	125	75	188	202	117	151	195	158	167	158	223.09	228.568	267.93	225.451	229.002	262.052	112	121	81	168	106	97	159	173	208	238	283	275
Os01g0235300	640.629	561	615	410.584	709	571	653.714	584	548	577.85	421	468.713	624	693	612	604	596	419	617	483	551.344	619.296	536	467.547	546.194	552	607	463	514.341	531	1190.747	1144.041	1259.321	1057.974	1114.259	971.592	160.42	170.62	326	185.762	117.493	130.806	637.766	796.844	1113.088	623.916	801.332	469.358
Os01g0235325	3.371	0	0	8.416	0	0	1.287	0	0	2.15	0	2.287	0	0	0	0	0	0	0	0	1.656	6.704	0	9.453	2.806	0	0	0	3.659	0	0	0	0	0	6	0	21.58	23.38	0	7.238	4.507	16.194	29.234	64.156	165.912	45.084	60.668	56.642
Os01g0235350	64	153	36	94	50	119	50	41	85	56	71	47	50	42	41	105	41	99	85	58	58	32	36	140	90	108	98	110	117	86	125	130	157	165	175	143	258	193	94	146	184	219	66	119	73	47	84	50
Os01g0235400	926	1020	870	368	744	742	836	1006	863	666	348	913	1139	980	976	1143	948	729	873	715	780	688	795	828	634	810	931	948	745	840	1828.583	1713.181	1822.361	2006.776	1821.417	1978.052	356	382	190	290	298	272	1271	1405	2071	1474	1931	2035
Os01g0235500	0	1	0	0	0	0	0	0	0	0	1	0	0	0	0	0	0	0	0	0	0	0	0	0	0	0	0	0	0	0	0	0	0	0	0	0	0	0	0	0	0	0	0	0	0	0	0	0
Os01g0235632	814.124	1028.452	888.001	430.57	645.765	912.674	899.126	991.575	917.573	779.948	410.726	867.624	718.395	675.96	711.903	972.501	770.09	1144.149	1023.043	776.004	662.733	812.57	602.851	728.82	941.002	544.649	928.332	929.69	934.257	1088.43	0	2.003	0	0	0	0	193.213	209.896	127.783	393.345	223.765	128.89	280.461	222.289	372.038	492.873	608.015	289.602
Os01g0235700	1008.875	1414.548	742.999	864.43	1063.235	1778.327	809.874	1221.425	1269.426	882.052	900.274	1288.376	1477.606	801.04	1064.097	1677.499	1028.91	1188.851	1176.957	1343.996	1112.266	691.43	1056.15	1411.18	1297.998	1809.351	1391.669	1309.31	1382.743	1240.569	1696.354	1638.404	1926.185	1242.249	1277.579	1315.462	767.787	684.104	506.217	616.655	534.235	664.11	1237.539	1528.711	1947.962	1657.126	2012.985	1399.398
Os01g0235800	1059	968	1143	575	891	817	1016	1128	1075	821	469	1085	1137	1022	1088	964	1116	1028	1068	971	962	698	1038	797	906	791	906	1185	860	1103	826.544	911.046	982.623	639.577	630.777	619.328	488	458	373	420	326	329	529	681	914	556	756	697
Os01g0235850	51.819	124.617	41.073	39.193	16.859	156.228	26.992	12.302	88.9	25.942	59.634	30.093	0	8.434	12.276	84.793	0	112.164	97.063	17.124	28.954	22.237	14.874	120.809	9.894	34.222	58.736	130.486	84.179	67.033	0	1	0	0	0	0	106.451	184.636	100.515	273.786	35.982	104.321	0	0	11.011	0	0	0
Os01g0235900	1967.181	2337.383	2024.927	1942.807	2183.273	2417.772	1823.008	538.698	3049.106	2249.048	1378.366	623.907	637	354.566	570.724	2775.21	533	2734.897	2518.937	1428.876	1892.055	1361.763	1619.087	2174.191	1980.115	3212.778	2243.264	2904.514	2258.821	3061.967	18	8	10	47.018	46	26	1371.549	965.364	1449.485	1235.214	1247.018	1202.679	6	11	8.989	27	43	11
Os01g0236000	85	96	105	80.001	96	110	92	77	119	88	52.026	95	77	83	90	81	72	83	98	112	87	87	95	115	110	93	112.716	68	107	79	112	60.94	104.629	164	174	156.101	24	26	36	28	38	50	84	74	161	96	155	124
Os01g0236300	245	265	255	232	301	308	230	445	293	131	168	465	416	310	354	380	404	434	368	321	212	146	298	291	207	379	339	308	345	338	1998.14	1859.993	2272.675	1851.995	2050.405	1828.075	369	533	195	475	386	372	3260	4082	5405	3650	4541	3361
Os01g0236400	87	165	131	100	56	147	90	116	100	24	53	188	98	70	100	172	116	92	110	175	63	47	140	163	100	110	161	66	127	52	198.105	173.356	233.354	161.206	163.897	176.986	18	19	9	38	14	3	184	229	348	185	258	247
Os01g0236700	3739	5038	3767	3186	3103	5211	3472	2102	5523	3076	2299	2013.001	2335	1746	1892	5558.196	2145	7008.289	5777	4792	3971	2036.03	3692	4784	3367	5049	5308	7017.872	5026	6535	2896.498	3230.507	3419.53	2465.817	2361.38	2225.522	5135	4600	2771	5520.695	5087	5106	2668	3561	4353	2821	3829.998	2782
Os01g0236800	1624.463	1590.734	1531.949	1470.236	1693.277	1458.59	1461.847	1132.493	1508.635	1611.926	1009.231	1068.155	1376.612	1283.017	1201.067	1679.789	1118.055	1527.207	1429.543	1347.236	1373.249	1055.908	1409.869	1302.479	1516.955	1553.349	1389.406	1768.562	1443.063	1727.693	305.084	319.15	311.919	261.022	224.004	228.005	553	398.969	620.272	463.272	401.415	409.014	206.995	199.161	322.269	211.611	277.524	213
Os01g0236900	17.424	24.545	9.563	9.247	8.351	17.192	7.442	7.633	11.506	5.079	7.326	4.55	16.417	8.549	15.395	12.72	5.398	11.809	16.099	13.182	10.015	2.052	12.993	14.722	5.11	15.126	15.902	26.235	9.762	22.811	0	0	0	0	1	0	0	1.047	0	0	0	0	1.081	0	0	0	1.098	0
Os01g0237000	2	1	8	3	3	2	5	2	3	3	1	2	5	3	1	1	1	7	1	10	10	0	13	1	0	2	0	4	5	6	151.048	363.961	201.133	408	400.841	370.051	0	20	0	3	2	2	235	412	478	368	435	228
Os01g0237100	4626	710	5727	507	636	680	4597	4319	1722	672	252	3832	4734	4446	4078	785	4851	1920	1381	5269	5121	495	5074	435	579	741	1324	1618	599	1905	14	11	19	17	15	14	1183	1056	1399	1081	849	988	7	18	8	4	13	10
Os01g0237200	3	0	13	0	2	4	4.816	11	3	2	1	5	8.002	6	6	1	5	4	3	8	9.774	2	5	3	0	1	2	0	1	1	4	2	2	4	0	0	3	1	1	4	4	1	2	5	1	1	5	7
Os01g0237366	0	0	0	0	0	0	0	0	1	1	0	0	0	1	0	0	0	0	0	0	0	0	0	0	0	0	0	0	1	0	0	0	0	0	0	0	0	0	0	0	0	0	0	0	0	0	0	0
Os01g0237400	0	0	0	0	0	0	0	0	0	0	0	0	0	0	0	0	0	0	0	0	0	0	0	0	0	0	0	0	0	0	0	0	0	0	0	0	4	1.007	8.067	3.018	3	4	12.06	26.113	51.25	27	30.111	42.002
Os01g0237500	1	0	0	0	0	1	0	0	0	1	0	1	0	0	1	0	0	0	2	0	3	1	1	0	0	0	0	2	1	2	35.228	76	38.053	0	4	2	7	66	59	26	5	14	43	201	169	15	20	45
Os01g0237750	0	0	0	0	0	0	0	0	0	0	0	0	0	0	0	2	0	0	0	0	1	1	0	0	0	0	0	0	0	1	20.009	48.063	12.949	3	1	2	17	55	33	25	4	10	42	204	100	23	11	20
Os01g0238200	604	513	735	471	777	603	768	566	470	476	426	614	604	692	536	422	581	537	488	732	556	605	766	693	862	539	671	393	492	519	83	45	62	150.013	155.756	156	174	129	244	156	125	97	101	141	296	198	204	191
Os01g0238287	0	0	0	0	0	0	0	0	0	0	0	0	0	0	0	0	0	0	0	0	0	0	0	0	0	0	0	0	0	0	1	0	0	0	0	4	0	0	0	0	0	0	0	0	0	0	0	0
Os01g0238375	0	0	0	0	0	0	0	0	0	0	0	0	0	0	0	0	0	0	0	0	0	0	0	0	0	0	0	0	0	0	0	0	0	0	0	0	2.918	3	3	6	3.97	2	0	0	0	0	0	0
Os01g0238500	12800	20647	12128	31909	17374	31273	14238	4366	18237	19141	32145	4417	6180	4713	3574	20569	3445	19552	16578	15144	14020	11524	11818	29042	27270	23394	24012	16941	21990	17429	1233.74	969.91	1223.624	956.22	758.131	719.619	12286	7594	8341	10628	9665	8558	1702	2146	3800	2510	2289	1605
Os01g0238600	770.019	590	787	530.002	875.904	575	777.885	747.885	739	654	390	712	753	872	758	631	730	642	743.003	563	659.915	718.003	633.02	601	795.024	653	709	604	577	692	1635.613	1594.501	1784.818	1338.887	1236.425	1380.466	205	198	346	197	157	161	415	428	1133	425	498.997	422
Os01g0238700	0	1	1	0	3	0	1	1	1	2	0	3	1	3	1	1	0	1	0	1	1	0	1	4	0	1	0	1	1	0	15	6	14	9	4	0	0	0	0	0	3	0	1	2	0	0	0	2
Os01g0238800	201.605	81.566	204.013	95.304	147	70.915	200.743	198.724	127.402	144.895	68	198.023	178.102	198.075	237.539	88.08	229.386	93.859	91.384	181.219	171.069	127	188.017	74.677	138.587	82.879	118.352	70.653	73	113.19	95.189	72.049	99.004	80	87.02	92	21.677	26.127	37.345	29.48	13.837	13.651	33.887	40.568	174.519	28.71	46.557	66.597
Os01g0238850	13.395	5.434	18.988	2.696	0	9.085	17.257	14.276	8.597	1.105	0	11.976	9.898	8.925	15.461	9.92	13.614	9.141	14.615	14.78	14.931	0	18.983	10.324	5.413	7.121	7.648	13.347	0	4.81	0	0	0	0	1	0	2.323	1.873	6.655	3.52	4.163	1.349	4.112	4.433	22.481	5.29	1.443	5.403
Os01g0238900	1706	1569	1770	999	1518	1135	1571	1645	1684	1421	762	1671	1826	1748	1736	1720	1753	1440	1671	1265	1604	1170	1387	968	1272	1227	1490	1763	1088	1708	1621.512	1602.172	1837.419	1420.233	1385.783	1391.936	551	558	392	495	416	375	1117	1368	1802	1137	1423	1333
Os01g0239000	4480	5372	4849	5247	5519	5782	4747	2145.877	5351	5809	4712	2070.207	2263	2127	2042	6055	2228	5711	5546	4188	4477.483	3213	4615	5529	4951	6613	5211	5431.998	5571	6176	4	0	4	5	8	3	2382	2048	2215	2487	2574	2262	5	13	10	24	71	9
Os01g0239100	1912.624	1333.717	2135.532	1372.455	1466.035	1195.061	1764.671	1555.909	1790.506	1356.383	859.242	1614.151	1563.466	1638.315	1644.712	1346.239	1718.206	1844.569	1350.354	2013.531	1673.362	1147.508	1846.074	1024.631	1595.253	1116.006	1497.205	1534.538	1159.369	1992.583	496.281	559.056	664.204	666.08	650.898	683.436	737.96	633.432	741.51	685.372	510.803	605.018	342.348	440.974	530.898	364.858	483.936	463.862
Os01g0239150	0	0	0	0	0	0	3.496	0	0	0	0	0	0	0	0	20.16	0	0	0	0	0	0	0	25.966	0	48.414	0	0	50.397	0	0	0	0	0	0	0	51.758	0	0	0	0	0	34.613	39.709	55.677	22.746	68.342	0
Os01g0239200	29457.558	24386.352	34863.221	22912.354	20211.436	30894.163	29820.785	32325.905	26367.454	18498.298	17886.415	32016.474	29749.903	27265.226	27088.679	24399.056	30546.802	32438.12	26902.648	42134.836	31863.394	16153.862	35322.922	29878.463	33713.871	27917.294	29662.797	26938.229	28667.308	31073.692	1060.844	1169.473	1149.052	1538.736	1583.166	1510.398	14460.499	11523.185	14495.118	16196.627	13800.308	13850.603	1135.39	1205.301	1795.993	1496.157	1987.899	1354.932
Os01g0239300	11.96	0	15	2	3	5	7	16	4	1	1	16	19	6	7	3	14	1	1	8	11	0	10	2	1	0	3	4	1	0	68	43	51	44	61.567	43	6.027	11	9	6	7	4	23	16	40.933	19.001	21	22
Os01g0239700	2263	2718	2479	1149.999	1601.001	2947	2422	1845	2677.999	954	1187	1891	1921.999	1493	1563	3001	1841	2593	2876	2626	2305	1273	2485	2684	1515	2765	3086	2747	2707	2743	2614.534	2731.83	3083.996	1484.086	1644.046	1560.634	1260	1334	989	1900	1436	1347	1712	2192	3456	2049	2847	2349
Os01g0240600	0	0	1	0	0	0	0	0	0	0	0	0	0	1	0	0	0	0	0	0	0	0	0	0	1	0	0	1	1	0	0	0	0	0	0	0	0	0	1	0	0	0	0	0	0	0	0	0
Os01g0240700	0	0	0	0	0	0	0	0	0	0	0	0	0	0	0	0	0	0	0	0	0	0	0	0	0	0	0	0	0	0	0	0	0	0	0	0	0	0	0	0	0	0	0	0	0	0	0	0
Os01g0240725	0	0	0	0	0	0	0	0	0	0	0	0	0	0	0	0	0	0	0	0	0	0	0	0	0	0	0	0	0	0	0	0	0	0	0	0	0	0	0	0	0	0	0	0	0	0	0	0
Os01g0241000	74	160	93	174	107	153	110	72	145	147	246	102	60	40	59	149	66	173	162	112	67	130	103	197	166	182	144	117	142	145	112.001	90	82.176	161	192.929	171.838	78	53	64	38	41	47	117	228	490	188	207	137
Os01g0241100	370	219	472	141	202	179	331	416	321	190	90	393	391	377	424	283	441	275	287	315	381	177	386	175	237	217	227	287	196	301	280.063	323.599	313.036	241.214	228.06	249.983	96	78	69	114	77	83	164	213	232	151	185	259
Os01g0241400	15	3	9	3	8	3	3	5	12	9	3	1	1	4	4	5	1	5	6	4	9	9	4	4	12	5	10	9	5	8	10	7	13	9	3	2	3	0	1	1	2	4	0	0	0	0	0	0
Os01g0242200	0	3.033	2.029	1.01	0	6.05	1.008	0	2.022	1.013	2.035	1.009	0	1.009	0	3.895	3.045	0	0	1.005	0	0	2.033	7.216	4.067	0	3.06	0	6.094	3.054	172.997	155.116	194.002	154	170	148.983	4.255	11.254	1.02	0	5.15	1.014	223.634	240.165	586.514	253.96	265.23	334.356
Os01g0242300	146	149	156	115	121	168	150	147	156.934	94	87	145.832	102	149	139	117	147	179	156	238	123	116	165	226	207.856	137.889	210	143	181.933	154.869	213	230	236.985	283.347	278	283.092	92	117	158	156	164	92	162.789	184	265.864	191.876	325.277	262.831
Os01g0242333	0	0	0	0	0	0	0	0	1.066	0	0	1.168	0	0	0	0	0	0	0	0	0	0	0	0	1.144	1.111	0	0	1.067	1.131	0	0	0	0	0	0	0	0	0	0	0	0	1.211	0	1.136	1.124	3.723	1.169
Os01g0242400	0	2	0	2	0	0	4	2	1	0	1	2	0	1	1	1	1	2	3	1	2	1	3	0	0	0	4	0	2	1	2	2	3	4	1	2	0	0	0	0	0	0	0	1	1	0	0	0
Os01g0242450	0	0	1	0	2	0	0	0	0	0	0	0	0	0	0	0	0	0	0	0	0	0	0	1	0	1	0	0	0	0	0	0	0	0	0	0	0	0	0	0	0	0	0	0	0	0	0	0
Os01g0242500	482	254	467	232	356	261	453	413	304	304	195	425	461	464	502	287	452	288	281	433	383	267	343	242	422	258	327	298	252	348	281.808	236.413	276.897	249	268.015	226.231	159	170	212	200	144	143	167	239	318	170	199	244
Os01g0242600	2081	1894	2134	1272	1248	1953	2181	2771	2074	1218	2098	3035	2756	2170	2586	1910	2809	2213	2439	2371	1671	1158	1742	1845	1473	1887	2241	1890	1863	2135	1437.498	1598.305	1843.937	1747.711	1595.356	1558.731	982	940	759	701	486	605	2211	2840	3019	1855	2918	2009
Os01g0242800	7	11	4	4	2	10	13	5	10	5	7	2	6	2	3	3	5	4	7	5	6	2	6	12	6	5	8	2	6	6	0	0	0	1	0	0	4	7	10	3	0	4	14	13	24	11	8	8
Os01g0242900	448	404	535	354	409	531	522	492	470	324	394	482	494	512	507	366	457	509	439	670	383	387	574	527	508	416	596	304	434	386	418.136	357.229	506.931	354.829	408.703	383.97	154	134	192	174	157	157	241	306	647	275	356	260
Os01g0243000	92	76	90	57	80	69	74	143	76	84	64	138	91	91	146	82	74	60	58	68	88	84	85	68	81	76	63	75	75	60	48	65.015	67.046	60	41	47	51	34	70	59	53	42	49	65	108	100	126	46
Os01g0243100	145	173	148	155	188	195	140	197	203	181	108	266	272	227	233	198	267	166	160	185	143	128	194	234	177	132	212	189	209	226	446.508	472.081	556.881	524.417	522.952	491.99	110	136	99	178	121	124	348	339	487	306	367	449
Os01g0243200	438.925	357.197	492.011	323.048	373.839	278.668	423.273	451.954	411.711	391.424	316.803	489.151	464.185	493.671	495.061	396.039	518.683	403.708	391.564	374.676	418.9	379.168	350.169	274.931	355.595	310.483	429.763	350.398	313.434	385.224	880.189	905.415	1050.303	445.136	454.6	449.25	192.278	176.992	100.57	97.622	99.6	94.561	254.247	324.282	439.773	243.885	307.157	321.474
Os01g0243300	13.076	21.802	6.989	9.952	12.16	11.332	10.727	26.046	10.289	10.576	1.198	16.849	20.815	13.329	3.939	9.961	19.317	11.292	21.436	11.324	5.101	5.832	4.831	14.07	8.405	6.516	15.237	18.602	11.566	10.776	1	0	0	0	0	0	15.722	12.008	5.43	14.378	21.4	13.439	20.753	25.718	17.227	19.115	30.843	23.526
Os01g0243400	131.723	154.386	196.39	154.336	204.162	142.997	166.276	248.372	149.262	166.15	176.245	335.648	198.458	225.574	227.644	119.922	172.006	210.926	141.95	205.8	148.127	152.031	174.854	208.89	242.717	182.201	182.401	112.103	169.073	124.08	169.22	104.006	191.944	162.445	152	171.09	41.044	41.216	81.133	32.39	28.992	56.223	111.18	149.693	181.13	117.187	147.814	103.615
Os01g0243450	88.741	156.65	141.963	132.045	129.106	177.378	154.724	247.641	117.735	108.121	175.831	270.246	146.556	128.426	191.356	148.447	156.22	134.128	171.091	159.2	102.886	165.978	116.355	222.926	181.729	184.627	155.747	87.968	170.006	128.924	0	0	0	0	0	0	74.997	66.885	102.005	101.625	91.073	76.967	148.83	182.169	367.033	165.021	186.575	161.398
Os01g0243600	30	12	22	6	9	14	19	35	17	9	5	23	15	17	25	21	17	8	9	10	9	13	17	4	10	11	13	5	8	6	13	4	11	4	4	5	1	1	4	5	1	0	10	15	35	6	12	13
Os01g0243700	80	172	166	115	42	178	91	88	129	58	118	145	54	79	87	124	75	121	138	161	46	62	128	178	174	182	163	53	165	54	411.312	387.378	454.103	902.671	966.931	957.982	7	47	12	19	4	7	755	857	1294	720	1182	860
Os01g0243800	168.346	73.002	150.19	73.721	81.042	63.509	116.459	144.45	114.009	91.597	40.001	213.252	156.937	190.922	165.78	113.001	199.641	67.97	103.693	96.581	106.412	61	99.992	41.928	84.39	84	80.864	121.811	61.852	101.605	25	53	32	35	32	27	29.99	20.271	9.973	22.239	16.536	18.001	38.372	35.375	55.669	31	48.96	31.996
Os01g0243901	0	0	0	0	0	0	0	0	0	0	0	0	0	0	0	0	1	0	0	0	0	0	0	0	0	0	0	0	1	0	0	0	0	0	0	0	0	0	0	0	0	0	0	0	0	0	0	0
Os01g0244000	0	0	0	0	0	0	0	0	0	0	0	0	0	0	0	0	0	0	0	0	0	0	1	0	0	0	0	0	0	0	0	0	0	0	0	0	0	0	0	0	0	0	0	0	0	0	0	1
Os01g0244150	0	0	0	0	0	0	0	0	0	0	0	0	0	0	0	0	0	0	0	0	0	0	0	0	0	0	0	0	0	0	0	0	0	0	0	0	0	0	0	0	0	0	0	0	0	0	0	0
Os01g0244400	0	0	0	0	0	0	0	0	0	0	0	0	0	0	0	0	0	0	0	0	0	0	0	0	0	0	0	0	0	0	0	2	0	0	0	0	0	0	0	0	0	0	0	0	0	0	0	0
Os01g0244966	0	0	0	0	0	0	0	0	0	0	0	0	0	0	0	0	0	0	0	0	0	0	0	0	0	0	0	0	0	0	0	1	0	1	0	0	1	0	0	0	1	0	0	0	8.488	3.56	1.484	1
Os01g0245000	0	0	0	0	0	0	0	0	0	0	0	0	0	0	0	0	0	0	0	0	0	0	0	0	0	0	0	0	0	0	0	0	0	0	0	0	0	0	0	0	0	0	0	0	0	0	0	0
Os01g0245532	0	0	0	0	0	0	0	0	0	0	0	0	0	0	0	0	0	0	0	0	0	0	0	0	0	0	0	0	0	0	0	0	0	0	0	0	0	0	0	0	0	0	0	0	0	0	0	0
Os01g0245600	0	0	0	0	0	0	0	0	0	0	0	0	0	0	0	0	0	0	0	0	0	0	0	0	0	0	0	0	1	0	0	0	0	1	0	0	0	0	0	0	0	0	0	0	0	0	0	0
Os01g0245700	0	0	0	0	0	0	0	0	0	0	0	0	0	0	0	0	0	0	0	0	0	0	0	0	0	0	0	0	0	0	0	0	0	0	0	0	0	0	0	0	0	0	0	0	0	0	0	0
Os01g0245901	0	0	0	0	0	0	0	0	0	0	0	0	0	0	0	0	0	0	0	0	0	0	0	0	0	0	0	0	0	0	0	0	0	0	0	0	0	0	0	0	0	0	0	0	0	0	0	0
Os01g0246100	1426	1785	1420	637	842	1610	1276	1712	1621	701	593	1871	1815	1360	1475	1811	1706	1885	1873	1893	1404	760	1366	1251	880	1407	1611	2159	1562	1815	1246.094	1365.86	1449.599	1152.692	1074.096	1011.784	1044	1035	313	966	780	760	978	1296	1373	1103	1649	1229
Os01g0246200	0	2.456	1.271	2.548	0	0	0	0	1.202	0	0	0	0	0	1.24	1.181	1.251	0	0	2.745	0	0	0	0	1.214	2.654	1.189	3.749	2.508	0	0	0	0	0	0	0	0	0	1.202	0	0	0	0	0	0	0	0	0
Os01g0246400	33008.586	46979.003	39624.358	75988.479	82766.774	28994.38	31960.832	11330.847	44068.427	68801.66	40237.784	12130.885	10946.378	11721.131	14165.043	62043.794	12492.77	38743.33	41218.354	20366.305	21648.978	41065.68	22870.115	24390.68	48099.887	56663.066	28716.375	48282.721	33582.81	42677.841	43	54.727	38.374	62	43	44	679.379	482.395	831.716	1435.581	992.543	756.596	20.773	31.612	76.063	110.475	67.546	44.745
Os01g0246500	284	249	414	268	327	281	320	267	245	311	245	317	272	242	286	308	258	254	256	308	298	216	318	270	334	256	237	224	238	294	151.188	148.002	179.61	174.296	133.328	144.141	61	55	93	73	74	65	106	127	203	116	153	118
Os01g0246601	0	0	2	0	2	0	1	3	0	2	1	1	0	3	2	1	1	0	1	3	0	0	0	0	1	1	0	1	2	1	2	4	1	3	1	3	1	0	1	0	1	1	2	1	4	3	4	0
Os01g0246700	915	485	720	238	692	205	685	3035	513	480	211	3048	1907	1751	2759	524.97	1931	322	435	474	840	719.984	476	163	503	389	291	378	229	483	2041.876	2069.3	2251.119	1245.241	1034.519	999.882	379	343	295	327	387	330	459	652	1358	1282	1004	669
Os01g0247500	102	152	97	139	108	172.421	109	84	112	115	159	121	75	83	77	134	71.783	133	124	143	87	97	96	182	131.536	142	119	107	125	91	38	60	36	7.056	7	0	134	145	126	123	120	123	26	29	20	26	31	14
Os01g0247550	0	0	0	0	0	1.579	0	0	0	0	0	0	0	0	0	0	1.217	0	0	0	0	0	0	0	1.464	0	0	0	0	0	0	0	0	0	0	0	0	0	0	0	0	0	0	0	0	0	0	0
Os01g0247600	0	0	0	0	0	0	0	0	0	0	0	0	0	0	0	0	0	0	0	0	0	0	0	0	0	0	0	0	0	0	9	6	11	17	18	17	0	0	0	0	0	0	0	0	0	0	0	0
Os01g0247700	2	3	0	1	12	1	1	0	0	1	3	0	6	2	2	0	1	2	3	0	6	3	2	1	2	0	5	2	1	2	481.269	417.922	543.048	1607.056	1814.294	1708.02	6	67	9	4	3	2	645	1146	2387	1075	726	730
Os01g0247900	11	16	21	13	11	48	21	18	17	8	30	22	19	17	28	22	7	23	23	72	34	117	35	92	83	35	37	14	51	9	17	15	31.678	34	40	38	1	7	2	10	11	5	68	88	163	108	88	73
Os01g0248000	0	0	1	1	0	1	1	0	1	0	0	0	0	0	0	0	0	0	0	2	0	0	0	1	0	0	1	0	0	0	70	55	60	61	60	66	0	4	0	0	0	1	103	133	270	67	117	174
Os01g0248300	8.194	11.659	17.93	11.177	7.702	19.89	14.883	13.867	20.488	5.239	9.749	14.591	5.284	5.133	13.309	12.377	11.796	10.71	11.308	16.729	13.221	11.644	10.583	23.348	21.752	16.855	21.067	7.98	14.475	11.204	578.077	379.394	464.63	300.914	341.59	255.491	1.604	14.682	20.422	12.447	8.199	4.8	204.534	304.703	419.993	119.631	113.597	96.519
Os01g0248350	0	0	0	0	1.185	0	0	0	0	0	0	5.455	0	0	0	0	0	4.126	0	0	2.305	1.348	0	0	0	0	0	0	0	0	0	0	0	0	0	0	3.834	3.872	0	6.419	0	6.041	38.665	47.498	63.902	18.516	36.186	24.805
Os01g0248400	1225.411	1091.665	1244.337	828.199	1052.436	1048.808	1045.913	1002.479	1334.276	908.554	725.01	1027.251	950.521	979.948	1070.979	1191.196	1041.347	1279.643	1236.82	1255.696	992.264	812.692	907.98	824.608	1024.759	893.143	1292.115	1172.221	853.461	1264.093	1862.217	2046.802	2247.994	1812.376	1531.307	1532.391	619.616	575.357	461.095	701.994	510.946	563.998	1161.909	1314.085	1678.092	1074.462	1424.811	1303.791
Os01g0248450	11.272	10.808	11.397	8.652	4.381	6.051	7.333	23.919	10.087	4.488	6.034	18.023	11.823	11.091	29.414	11.903	27.017	14.302	13.269	11.152	9.484	8.349	6.439	5.705	14.163	6.601	10.143	3.247	2.661	11.306	0	3	2	0	0	0	10.414	16.077	3.203	11.656	19.63	7.348	29.074	17.583	34.378	23.141	15.295	32.359
Os01g0248500	162.123	127.867	172.336	111.971	201.294	140.251	171.87	248.736	191.148	302.719	100.207	205.68	218.372	225.828	252.298	186.519	266.84	123.218	162.604	114.422	205.726	194.967	133.998	116.338	207.325	134.401	126.675	132.551	140.403	212.397	2444.368	2253.072	2715.062	693.458	752.224	602.292	550.531	918.011	924.281	447.485	240.225	422.813	216.807	241.133	394.631	263.258	224.092	430.511
Os01g0248600	876	473	780	260	630	341	722	712	563	496	211	767	727	762	746	511	731	474	462	644	691	439	699	288	461	370	443	499	359	548	295.582	267.219	340.215	306.177	394.004	323.269	163	161	151	189	122	133	217	287	434	236	333	305
Os01g0248701	10	17	8	13	11	28	10	9	15	4	10	14	8	6	11	19	5	26	17	6	8	4	13	23	9	21	35	8	22	9	3	10	10	3	5	1	3	4	14	9	18	21	2	3	7	4	6	5
Os01g0248800	19.072	15	22.815	16.589	30.342	33.6	23.283	14.452	14.542	11.706	10.956	14.754	22.404	27.611	19.919	20.808	19.127	26.881	19.676	25.028	9.422	19.807	25.373	28.746	25.205	18.851	31.86	15.856	12.407	15.424	2	1	3	5	1	4	11	0	11.513	10.875	11	17.222	5	5.696	7.226	1	0	3
Os01g0248850	21.928	6	16.185	11.411	17.658	17.4	22.717	18.548	16.458	6.294	7.044	20.246	18.596	22.389	13.081	14.192	14.873	20.119	18.324	29.972	15.578	10.193	14.627	12.254	20.795	18.149	14.14	8.144	16.593	11.576	0	0	0	0	0	0	8	3	13.487	17.125	6	7.778	1	3.304	5.774	0	2	2
Os01g0248900	0	0	0	1	0	0	0	0	0	4	0	0	0	0	0	2	0	0	0	0	0	1	0	0	0	0	0	0	0	0	117	107.976	121.737	80.016	109.115	134.048	0	6	1	0	0	0	56.997	157.003	267.966	216	370.663	160
Os01g0249050	2	4.099	1.627	1	0	18.976	4.776	1	4.761	0	4.549	0	4	2	0	3.494	3	3.463	2.804	1.995	1.357	3	1	20.535	13.799	7.654	14.214	2	7.731	3	0	0	0	0	0	0	0	3	1.627	1.519	0	3.997	14.045	38.949	37.386	38.575	53.333	18.287
Os01g0249100	0	7.901	1.373	0	3	17.024	4.224	0	2.239	0	1.451	0	0	1	0	4.506	0	4.537	1.196	1.005	2.643	0	1	31.465	5.201	11.346	2.786	3	20.269	0	0	3	1	134	108	159	1	0	1.373	4.481	5	3.003	28.958	44.048	108.609	76.425	75.667	44.713
Os01g0249200	568.892	1824.153	1060.194	797.333	861.974	3425.859	1006.901	1273.56	1109.025	265.88	1566.011	1387.953	665.738	1148.911	608.73	1332.593	857.857	1548.509	1228.89	2352.954	523.042	771.789	1376.489	3342.185	1944.652	2705.293	2012.299	691.566	2915.329	815.803	3194.986	2731.826	3244.94	3230.431	2336.747	2223.419	547.983	724.853	530.957	674.043	662.955	620.887	3454.171	4219.274	8533.225	3655.549	3358.824	2816.054
Os01g0249300	2507.859	2655.836	2541.346	1977.1	2624.918	2669.316	2731.853	2740.649	2657.882	2331.551	1867.249	2657.916	2754.934	2965.669	2631.585	2562.621	2765.15	2837.676	2646.416	2486.082	2431.028	2060.881	2539.134	2566.435	2674.117	2291.874	2620.518	2360.868	2349.491	2874.114	3045.11	3355.198	3437.445	2381.218	2344.755	2381.79	2000.29	2064.018	2578.115	2535.182	1948.703	1942.435	2129.075	2441.47	3562.118	2407.561	3218.429	2535.13
Os01g0249700	0	0	0	0	0	0	0	0	0	0	0	0	0	0	0	0	0	0	0	0	0	0	1	0	0	0	0	0	0	0	24	11	21	8	7	16	0	2	0	0	0	0	29	39	55	28	54	38
Os01g0249800	0	2	3	3	0	5	3	0	1	0	0	3	0	0	1	2	0	2	1	3	0	3	1	5	3	8	2	0	6	0	166	168.104	186.516	45	115.085	104	0	19	0	3	2	0	157	190	418	267	332	243
Os01g0249900	0	4.997	1	1	0	3	2	1	1	0	1	0	3	2	2	0	4	2	1	2	0	3	0	6	2	6	7	0	4	1	6	6	3	9	4	2	0	0	4	0	0	1	3	8	17.931	5	7.954	6
Os01g0250200	0	0	0	0	0	0	0	0	0	0	0	0	0	0	0	0	0	0	0	0	0	0	0	0	0	0	0	0	0	0	0	0	0	0	0	0	0	0	0	0	0	0	0	0	0	0	0	0
Os01g0250600	620	404	683	344	614	281	695	710	478	587	250	633	700	650	737	455	649	329	375	422	624	548	538	254	536	372	350	420	266	467	400.995	403.398	438.098	346.583	331	350.149	157	175	221	196	169	123	302	336	641	326	387	383
Os01g0250900	1992	1905	2127	859	1056	1802	1884	3720	1878	1023	827	3852	3685	2982	2875	1903	3518	2115	1870	2909	2018	929	2156	1568	1247	1691	1842	2202	1814	2080	932.232	986.924	1123.309	847.185	855.232	778.95	2812	2447	1541	2649	2561	2333	785	988	1154	881	1168	899
Os01g0251000	1201	722	1303	454	695	639	1045	1225	895	638	350	1345	1319	1256	1354	781	1351	753	821	882	1052	616	1012	598	714	656	822	900	662	906	982.323	963.973	1157.269	730.032	760.821	663.268	392	343	248	224	239	251	466	558	914	490	608	651
Os01g0251100	867	389	761	199	436	228	706	864	481	338	178	861	900	858	949	377	890	323	364	491	691	380	532	217	321	285	368	378	260	450	748.97	633.605	706.511	786.833	739.951	699.93	170	222	174	208	168	123	530	632	867	520	654	813
Os01g0251200	704	1058	801	729	815	974	720	781	954	761	562	785	858	828	707	1220	763	1098	1047	965	703	621	709	964	829	959	959	1054	948	1042	560.833	525.525	580.508	526.972	470.333	486.478	487	479	404	370	377	346	573	666	984	623	827	596
Os01g0251400	45	1475	1829	858	3	2354	247	217	1376	10	699	607	53	41	146	1748	14	986	400	2282	64	499	3186	4101	1704	1183	2675	50	2029	47	0	0	0	0	0	0	0	1	2	0	3	1	0	0	0	0	0	0
Os01g0252100	3136.775	3909.549	2924.867	1859	2704.079	3799.858	3350.91	3823.022	3309.698	2141.985	2042.755	3503.915	3860.252	3592.355	3138.968	3587.598	3406.503	3824.957	3975.142	3622.077	2934.817	1966.032	3299.916	3862.522	2854.12	3658.49	4099.75	3532.094	3550.003	3844.401	4372.824	4774.244	4796.95	4213.157	4362.836	4384.461	2504.51	2445.733	1700.789	2999.524	2461.456	2159.398	3322.782	3900.321	5515.26	4269.631	5612.145	5249.697
Os01g0252150	3.43	0	0	0	0	0	3.248	1.481	1.456	2.997	0	3.556	0	0	2.19	1.467	1.483	0	0	0	6.394	0	1.431	3.482	0	1.488	1.92	0	0	0	0	0	0	3	0	0	0	0	2.916	0	1.34	1.414	3.026	0	3.011	0	8.085	3.092
Os01g0252200	278	169	248	131	253	160	290	328	189	208	157	311	337	292	332	163	362	183	185	217	278	233	218	156	274	187	238	200	158	230	250.081	239.999	257.068	179.713	213.018	185	113	99	143	94	96	79	137	160	317	156	178	155
Os01g0252300	7	9.83	25.377	5.387	2	22.969	22.373	27.2	32.119	0	7.597	19.426	3.932	8.843	9.107	19.326	1	23.68	11.93	36.399	1.315	15.617	20.343	33.691	31.986	14.771	27.033	13.654	29.717	3.945	157.199	129.539	223.365	61.803	59	66	0	0	0	19	7	11	31	44	61	16.782	21.747	20.196
Os01g0252400	0	5.17	5.623	2.613	0	8.031	3.627	3.8	8.881	0	5.403	18.574	4.068	3.157	6.893	4.674	3	3.32	7.07	2.601	2.685	4.383	4.657	5.309	5.014	4.229	3.967	5.346	6.283	1.055	0	2	2	0	0	0	0	1	0	0	0	0	0	0	0	4.218	3.253	5.804
Os01g0252600	462	262	492	365	424	271	450	522	282	329	188	558	612	663	542	292	581	297	241	333	454	232	401	195	217	268	281	324	264	356	0	0	0	0	0	0	316	208	597	311	312	260	1	1	1	1	6	0
Os01g0252900	190	262	179	107	108	241	172	308	264	138	94	304	239	231	261	275	285	234	264	248	193	105	203	209	138	204	249	268	224	270	248	268	275.041	295.118	234.618	267	132	117	72	122	99	93	241	279	320	201	321	330
Os01g0253000	5.948	2.024	2	1	0	1.779	0	0	1	0	0	1.268	1	3.073	0	1	2	0	1.652	0	1.57	1.009	0	1	0	0	1	1.382	1	4	2	5	5	1	0	0	0	0	5.383	3	1	0	0	0	1.407	0	0	0
Os01g0253050	0	4.818	0	0	0	0	0	0	0	1.627	1	0	2	2.548	6.843	0	0	1.245	4.348	2.03	0	0	0	0	0	3	0	0	0	0	0	0	0	0	0	0	15.935	6.832	1.617	0	0	3	0	2	2.593	1	0	0
Os01g0253100	1136	1528	1196	786	999	1534	1186	1480	1380	855	832	1454	1420	1149	1242	1527	1302	1530	1518	1650	1058	931	1278	1641	1168	1380	1746	1425	1470	1434	2424.732	2487.475	2737.862	1827.187	1883.108	1842.432	861	827	492	815	634	664	1689	2092	2676	1738	2395	2097
Os01g0253200	0	0	1	0	0	0	0	0	0	0	0	0	0	0	0	0	0	0	0	1	0	0	0	0	0	0	0	0	0	0	8	16	13.967	0	2	0	0	0	0	0	0	0	1	1	2	0	0	0
Os01g0253300	7557	6030	7757	3167	6228	4246	6484	7102.998	5858	5033	2692	6886	7395	6855	7148	6626	6783.648	5051	5886	5342	6345	4757	5985.999	4066	4791	4793	5103	6711	4745.002	6229	7192.049	6811.047	7761.903	7206.363	7088.915	6921.432	2506	2437	1625	1820	1660	1454	5436	6789.998	8742	6499	8362	7750
Os01g0253400	19	29	23	14	30	47	26	20	14	13	39	21	19	23	34	21	7	38	20	90	20	72	34	57	68	30	44	11	49	11	15	20	25	34	40	39	12	8	12	20	27	10	44	65	202	91	97	70
Os01g0253500	42	22	32	23	46	26	44	38	21	25	13	46	26	20	37	22	30	31	17	24	40	25	24	21	30	22	35	17	35	33	25.562	18	21	26	31.643	18	13	9	11	3	8	8	12	26	46	29	29	31
Os01g0253600	406	342	422	249	530	264	407	345	324	411	190	300	363	417	392	341	400	273	338	303	345	374	371	316	435	294	305	296	254	331	536.432	468.903	523.412	437.098	430.337	487.672	86	94	175	140	70	80	261	271	475	308	382	353
Os01g0253800	9	4	8	2	3	1	5	17	2	1	1	6	7	13	7	5	1	2	3	4	7	5	2	6	2	6	3	2	4	2	34.998	34	36	28	29	28	3	4	5	1	1	3	32	29	39	9	34	34
Os01g0253900	471.28	344.043	596.183	203.957	237.773	284.31	450.082	777.099	448.258	450.489	298.915	1006.085	718.742	535.096	826.741	575.446	726.081	299.652	450.015	497.123	502.384	229.026	447.09	324.186	259.094	525.402	313.895	429.396	304.531	404.054	490.72	617.374	616.344	340.132	355.326	277.002	777.87	464.603	416	558.048	416.025	494.455	150.038	222.078	247.897	323.476	320.028	160.022
Os01g0254000	2319.213	2867.931	2493.451	3719.072	4299.19	3025.067	2494.278	2050.589	2357.521	4003.395	3636.013	2082.033	2266.496	2338.164	1991.799	3038.107	2085.925	2102.219	2361.991	1967.833	2012.538	3480.611	1961.211	3016.011	4348.652	2894.723	2498.417	1955.178	2671.97	2227.258	2330.064	2270.705	2544.355	2347.725	2121.996	2140.207	900.141	878.514	1016.343	897.502	685.003	659.957	1219.97	1599.798	2573.74	1574.582	1900.541	1348.479
Os01g0254100	3058	4798	3275	2338	3326	4233	2661	4845	3895	2598	1887	5664	4762	3523	4051	5103	4857	4486	4898	4272	3017	2364	2843	3536	3280	4078	4199	4664	4377	4574	4998.131	5775.509	6311.924	4710.243	4672.248	4329.752	3619	4084	1668	3931	2976	3261	5092	7093	7363	6585	9724	6893
Os01g0254200	839	1060	964	763	1153	973	903	1271	857	963	788	1254	1113	1393	1327	980	1060	835	819	885	710	1074	807	1106	1256	828	981	631	932	933	1456.161	1360.315	1681.762	1505.934	1536.773	1548.713	398	504	544	586	347	445	1008	1043	1519	1020	1420	1371
Os01g0254300	0	31.006	10	14	2	77.999	5.82	6.62	21	0	37.047	11	0	0	7	47.237	1	23	13.577	34.999	0	7.538	21.999	67.195	36	32.661	44.239	11	51.542	6	29	22.025	34	39	17	32	1.792	1.655	0	11	1.614	3.886	16.172	42.416	114.975	33.52	30.758	10.952
Os01g0254350	0	0	0	0	0	0	4.177	0	0	2	8.953	0	2	0	0	7.763	0	0	7.422	25.934	0	7.462	0	18.608	0	13.339	22.76	0	14.456	0	0	0	0	0	0	0	2.208	3.345	0	0	5.388	3.114	17.827	5.584	45.025	39.48	41.24	29.048
Os01g0254400	0	3.003	0	0	0	1	0	1	0	0	1	0	0	0	0	0	0	0	0	0	3.248	1	1	0	0	0	0	0	0	0	16	22	11.002	3	3	5	0	1.053	0	0	0	0	1.985	8.169	10.102	2.084	1.033	0
Os01g0254800	102.026	100.837	84.688	37.987	65.429	118.539	89.079	101.699	73.079	70.571	44.886	135.79	118.16	80.554	92.347	135.4	115.435	84.002	82.839	105.18	100.711	44.123	111.381	100.858	60.752	127.575	74.87	111.018	116.809	71.935	196.619	203.445	235.923	142.276	117.574	142.652	222.653	176.845	105.565	141.329	178.716	138.301	153.765	250.118	444.233	171.198	165.807	157.02
Os01g0254850	7	4.997	4	1	6	3	3	14	8	9	0	12	8	12	64	7	7	1	6	5	7.752	12	0	0	5	3	6	3	3	7	318.07	311	341.001	17	19	8	9	13.947	7	43	29	36	46.015	44.831	161.898	82.916	43.967	61
Os01g0254900	2761.541	2279.476	3215.687	1981.574	2612.139	2196.628	2866.565	2515.823	2868.258	2531.238	1653.546	2443.313	2427.571	2717.916	2708.84	2506.641	2556.505	2619.329	2624.946	2695.48	2474.138	2117.715	2550.642	2231.788	2746.56	2342.334	2534.103	2347.692	2073.806	2958.677	2465.238	2756.927	2919.66	1740.12	1721.289	1645.576	1134.82	1212.73	1518.184	1079.463	1027.755	1043.637	1137.213	1437.455	1915.589	1312.006	1666.236	1304.885
Os01g0254950	104.459	118.524	83.313	39.426	74.861	119.372	92.435	155.177	120.742	48.762	81.454	134.687	135.429	73.084	118.16	125.359	94.495	105.671	127.054	95.52	97.862	38.285	75.358	131.212	55.44	108.666	124.897	139.308	109.194	146.323	0	1	0	0	0	0	299.18	238.27	143.816	306.537	204.245	250.363	167.787	190.545	336.411	234.994	295.764	206.115
Os01g0255000	1238.99	554.999	1556.976	429.996	567.984	471.985	1400.969	1364.984	762.996	530.999	337	1305.166	1398.889	1426.99	1338.946	571.997	1460.951	869.999	745.999	1256.993	1151.966	443.994	1124.969	558.992	517.992	577	813.999	689	529	758	981.765	969.458	1076.733	577.179	543.348	491.883	632.977	589.971	1008.981	616	575	554.991	313.042	373.992	583.877	271	342.993	317.975
Os01g0255100	4.01	1.001	9.024	2.004	3.016	3.015	9.031	3.016	2.004	1.001	0	6.834	12.111	8.01	9.054	1.003	12.049	1.001	1.001	3.007	5.034	2.006	5.031	3.008	2.008	0	1.001	0	1	0	3	3	3	1	4	1	2.023	3.029	3.019	0	0	1.009	3.958	1.008	5.123	0	1.008	2.025
Os01g0255700	0	0	0	0	2.305	0	0	2.399	0	0	0	0	0	2.189	0.965	0	0	0	0	0	0	2.343	0	0	1.366	0	0	0	1.207	0	7	5	0	4	6	5	7.004	4	4.002	1.319	6.034	2	5.001	10.001	26.835	12.806	12.998	11.008
Os01g0256300	1	0	4	0	3	4	3	4	1	4	0	7	4	4	6	0	2	0	2	5	3	2	1	0	0	2	2	1	5	1	20	15	16	4	1	2	8	6	1	1	11	1	15	23	51	19	17	8
Os01g0256400	418.858	331.911	520.998	398.964	617.902	372.01	457.017	504.89	402.642	474.047	363.999	499.883	484.767	560.896	470.029	367.008	475.606	328.405	348.894	405.997	375.92	443.014	415.419	364.999	587.737	375.021	388.003	292.981	304.558	396.999	275.99	304.52	330.407	511.149	494.262	573.572	152	132.062	235	151	123.045	121.03	212	212	414.011	250.021	320	249.999
Os01g0256500	5664	2998	6055	4720	5647	2908	6739	6841	3918	4510	5990	10112	4931	3595	8082	4565	7791	2335	4627	5053	5023	5706	3147	2761	6262	3999	4919	2920	2474	4025	21447.132	17874.568	21564.363	11779.228	15677.512	14675.279	5162	5331	9354	1459	1504	1641	15323	31441	112180	8353	9148	8780
Os01g0256600	71	39	82	34	58	28	78	71	66	53	28	70	71	56	67	45	70	36	49	38	57	35	57	35	54	29	55	31	22	49	512.038	348.819	528.298	568.009	547.603	579.975	76	123	164	99	109	65	230	289	602	236	249	363
Os01g0256800	363	314	410	93	300	186	285	409	442	209	77	387	382	295	468	393	416	272	304	266	326	212	263	145	241	253	252	547	226	359	604.132	602	740.975	516.509	435.462	440.043	96	91	38	94	66	80	305	376	425	389	451	525
Os01g0256900	1095	952	1183	732	963	897	1115	1109	1077	923	656	1138	1131	1051	1050	986	1133	869	963	1099	1015	737	1193	887	966	869	895	866	858	919	1149.179	968.631	1132.992	1035.211	978.603	958.943	404	482	522	454	390	378	619	753	1220	898	1029	1009
Os01g0257100	171.997	256.511	213	148.998	224.004	375.454	205.001	240.008	215.993	74.992	251.485	290.998	190.013	333.693	225.006	162.472	175.998	293.482	227.983	316.774	129.003	202.988	181.353	512.988	340.418	286.201	409.488	118.513	352.853	137.995	359.447	288.725	367.265	669.766	538.395	649.186	76.014	82.006	167	130.007	127.999	123	341.512	465.996	1080.965	688.508	687.998	507.018
Os01g0257300	77	124.999	144.995	41	171.999	61.505	111	38	164.515	303.999	48.999	36	80	68	85	166	75	52	120	63.273	63	194.999	45	84.004	84.613	110	31.001	89	82	112	1529.328	1241.521	1382.755	238.065	247	289.506	16	49	11	11	12	17	483	638	1429.999	664	489.933	442
Os01g0257400	272	562	290	396	430	586	319	395	541	389	332	434	395	373	348	639	357	436	548	419	301	371	302	549	462	551	631	499	564	615	1121.403	1054.388	1180.409	803.936	858.092	819.821	366	344	204	333	267	274	696	729	1027	951	1061	805
Os01g0257900	229.511	242.089	190.844	80.075	137.641	187.302	217.496	188.905	218.553	118.672	113.734	209.382	257.373	245.181	183.324	257.345	260.005	298.124	223.504	284.719	196.479	139.562	214.165	176.039	128.075	236.891	272.043	274.023	236.116	248.223	103.73	75.078	94.005	50	85.055	97	43.292	39.345	33.784	42.116	31.217	30.539	93.787	84.015	127.964	85.083	113.68	85.14
Os01g0258000	136.489	173.911	111.156	109.925	192.359	196.698	161.504	178.095	57.447	138.328	99.266	166.618	193.627	167.819	145.676	230.655	130.995	53.876	99.496	110.281	130.521	119.438	120.835	153.961	148.925	212.109	84.957	71.977	173.884	50.777	86.27	87.528	78	81	45	108	29.708	36.655	52.216	29.884	31.783	33.461	53.213	91.985	221.036	105.917	90.32	63.86
Os01g0258100	0	1	0	0	0	0	0	2	2	0	0	0.998	0	2	1.606	3	0	0.995	1.368	0	0	0	0	0	0	0	1	1.549	0	0	75.429	77.265	125.596	104.904	108.361	110.989	83.629	59.441	39.399	40.452	43.62	39.326	104.958	134.243	136.426	97.018	104.053	105.652
Os01g0258600	113.078	58.492	123.284	66.402	92.165	48.516	92.582	78.183	103.588	81.327	34.13	83.798	74.513	118.971	116.416	58.63	76.49	75.183	84.183	58.648	70.171	71.597	74.068	41.242	81.815	53.343	61.65	70.572	41.958	72.345	238.655	172.852	186	186.422	191.583	201.547	44.755	55.683	98.054	71.04	47.589	35.999	156.27	139.562	234.431	145.548	184.991	195.898
Os01g0258700	1396	1849	1265	954	1601	1692	1471	1713	1417	1115	938	1855	1926	1903	1769	1657	1655	1379	1652	1652	1301	1299	1345	1503	1467	1454	1821	1515	1496	1511	2444.707	2411.766	2758.25	1501.003	1518.103	1347.116	1901	1507	1032	1580	1110	1196	1429	1695	2632	1338	1671	1470
Os01g0259200	2561	2550	2309	1435	2393	1806	2157	2648	2300	2145	1153	2570	3173	2727	2716	2557	2687	2353	2463	1847	2680	1799	1900	1490	1710	2162	2156	2769	1880	2814	2889.624	3258.475	3453.422	1572.251	1681.841	1561.015	1554	1593	838	1219	884	918	1231	1646	1899	1217	1455	1203
Os01g0259300	252	77	306	56	164	80	232	117	199	103	21	95	89	64	151	73	106	175	145	200	244	120	142	66	128	77	167	159	95	174	142.96	238	210	192	180	167	35	67	112	66	63	56	158	193	264	153	190	207
Os01g0259400	75	149	87	33	43	187	74	96	68	32	36	74	137	108	73	115	87	79	87	201	79	37	163	248	49	79	198	105	175	102	614.062	485.537	556.818	820.121	807.953	891.06	45	72	15	37	37	27	593	676	834	642	927	1008
Os01g0259600	5553	3392	6467	2436	2530	3299	5023	5671	4547	2838	1824	5554	5474	4865	5322	3667	5711	4473	3907	5782	5592	1926	4981	2607	2995	3273	3465	4709	3034	5316	1089.206	1197.164	1346.756	893.717	817.786	743.855	3383	2723	1801	3011	2656	2362	731	956	1160	781	1072	904
Os01g0259900	597.101	333.294	572.189	242.416	553.521	202.738	506.275	483.639	323.737	470.813	168.756	546.013	551.293	610.242	622.642	336.364	609.969	191.813	244.286	310.925	503.92	530.356	393.298	199.873	446.949	236.084	248.066	282.19	192.505	294.826	44.999	37	42.001	42	28	31.052	51.334	49.93	66.236	34.277	43.191	34.959	37.417	34.641	56.856	45.889	37.241	69.817
Os01g0259933	125	66	85	6	54	31	93	103	84	30	9	74	82	67	119	64	91.06	43	58	65	110	46	65	18	21	38	36	78	28	103	65	85.059	87.759	66.686	51	49	67	52.002	15.299	99	45	36	65	73	126	37	51.862	98
Os01g0259966	66	38	64	17	57	16	76	42	46	88	8	44	59	48	81	47	73	26	53	41	68	60	49	23	60	35	31	46	26	45	1	2	2	2	5	4	6	1	5	8	3	2	1	3	3	1	2	1
Os01g0260000	32	18	20	2	9	8	24	61	12	2	3	44	48	38	43	15	62	14	9	16	22	6	8	4	7	10	9	16	9	16	25.02	18	23	20	15	17	8	15	9	14	3	12	22	38	56	17	35	31
Os01g0260100	46	133	38	16	15	111	55	80	68	3	23	88	75	49	61	80	67	127	88	139	34	21	62	171	36	93	108	66	160	49	263.021	252.072	337.332	540.624	615.986	523.836	41	153	13	49	29	26	1746	2213	2048	899	1750	1545
Os01g0260500	91.119	139.721	87.774	23.066	25.999	108.412	79.31	153.067	76.944	23.002	32.14	201.164	213.907	89.538	120.112	134.088	136.979	164.178	120.603	135.658	117.649	21.952	87.721	93.12	26.412	121.326	108.169	179.804	134.009	100.79	103	120	148.005	137.83	137.059	142.998	175.457	171.456	19.346	170.594	137.401	116.701	226.99	352.238	497.448	250.448	421.697	295.846
Os01g0260700	2369	1770	2781	1302	1822	1532	2343	2742	2094	1665	969	2740	2817	2985	2714	1810	2804	1897	1843	2095	2268	1414	2436	1530	1726	1461	2102	1902	1502	1999	2155.93	2208.581	2283.049	2035.584	2039.686	1992.056	754	733	755	879	611	552	1265	1436	2316	1543	1849	1693
Os01g0260800	587	451	788	579	704	547	653	511	547	465	425	396	619	884	484	518	611	458	502	837	605	379	472	461	699	443	615	479	530	507	4346.131	3656.411	4758.23	1971.497	2007.388	1748.002	228	340	231	269	176	202	2479	2608	3954	2137	3005	2061
Os01g0260950	0	0	0	0	0	0	0	0	0	0	0	0	0	0	0	0	0	0	0	0	0	0	0	0	0	0	0	0	0	0	0	0	0	0	0	0	0	0	0	0	0	0	1	0	0	0	1	0
Os01g0261000	6.428	24.083	3.44	4.556	0	26.931	5.826	23.062	8.444	0	12.054	7.561	24.246	5.993	11.604	30.096	6.577	11.704	11.009	10.571	8.652	9.997	2.068	20.557	3.21	29.261	14.158	22.566	27.498	11.324	0	0	1	0	0	0	17.134	19.578	0	43.463	32.459	19.116	11.502	0	65.534	41.053	15.566	30.986
Os01g0261100	1539.572	1829.917	1726.56	1172.444	1658	1577.069	1503.174	1746.938	1838.556	1404	1012.946	1777.439	1802.754	1685.007	1669.396	1942.904	1715.423	1936.296	1858.991	1593.429	1473.348	1313.003	1451.932	1530.443	1503.79	1682.739	1722.842	2028.434	1689.502	2110.676	2761.937	2939.258	3449.529	1864.498	1890.305	1558.345	1232.866	1142.422	630	1022.537	795.541	937.884	1431.498	1743	1972.466	1851.947	2120.434	1673.014
Os01g0261200	5188	4052	4561	2132	5294	1956	4302	6423	4780	5877	1331	5935	5313	5002	7373	4951	6129	2756	3717	1978	5222	5547	2762	1572	4811	3406	2298	4226	2314	4514	3934.393	4336.702	4767.061	2471.263	2089.211	1775.869	1079	1090	1082	976	896	1090	1357	1725	2058	1757	2018	1191
Os01g0261500	390.999	247	400	208	263.001	209	383	471	294.001	240	146.001	519	433.001	463.999	485	227	519	254	226.001	359	358	195	407	166	213	212	256	255	167.001	265	260.008	230.769	258.026	251.009	217.059	257.43	296	269	274.999	308	216.001	250	296	309	556	285	346	379
Os01g0261700	11.31	0	8.861	1.606	5.73	0	0	0	9.151	10.376	2.062	15.786	11.382	13.813	4.782	7.377	9.018	8.837	2.569	1.568	0	1.214	20.184	5.397	3.787	4.256	0	4.492	0	3.882	0	0	0	0	0	0	1.752	10.489	11.248	0	3.37	4.499	0	0	0	0	0	0
Os01g0262000	0	0	1	0	0	0	0	0	0	0	0	0	0	0	0	0	0	0	0	0	0	0	0	1	0	0	0	0	0	0	6	1	2	0	0	0	0	0	0	0	0	0	3	8	20	0	1	0
Os01g0262401	0	0	0	0	0	0	0	0	0	0	0	0	0	0	0	0	0	0	0	0	0	0	0	0	0	0	0	0	0	0	0	0	0	0	0	0	1	0	1	0	0	0	8	9	32	9	14	10
Os01g0262500	87	421	285	221	97	666	196	171	251	65	270	304	55	93	80	279	90	446	418	827	103	153	455	996	425	779	451	225	657	204	57.177	31	51	85.457	78.753	81.013	45	80	133	182	98	87	50	53	86	24	92	69
Os01g0262600	500	356	542	245	368	351	438	474	394	316	241	504	511	501	523	429	469	336	342	424	427	294	455	387	339	375	350	339	335	393	896.308	899.708	1027.702	848.677	858.625	851.551	410	396	384	360	374	320	651	843	1298	715	846	797
Os01g0262700	1992	938	2349	477	725	816	1791	2509	1139	773	383	2626	2658	2400	2635	981	2927	1030	1020	2037	1994	534	1903	616	792	810	906	1134	825	1158	238.403	206.819	229.557	251.051	271.112	249.822	774	673	573	736	545	525	356	405	597	363	448	444
Os01g0263000	0	0	0	0	0	0	0	0	0	0	0	0	0	0	0	0	0	1	0	0	0	0	0	0	0	0	0	0	0	0	328	334.821	466.843	789.435	1277.609	979.439	0	33	0	1	0	0	599	751	708	732	1281	738
Os01g0263300	73.999	812.067	295.873	318.001	30	1470.896	243	168.999	380.996	31	666.855	366.881	96	87	106.012	594.524	181.987	513.997	562.928	816.811	75.995	186.997	426.014	2077.896	626.763	992.064	653.025	213.999	1600.89	138	8816.22	5987.904	8700.636	10137.393	10520.786	9537.287	63.999	640.856	67.999	385.092	292	146.901	9988.137	11401.796	14522.605	11247.536	15470.561	12788.436
Os01g0263400	97	70	76	10	24	34	64	168	65	16	12	175	207	108	135	72	146	54	59	100	89	25	50	37	14	70	51	91	41	61	95	78	84.014	82	67.054	88	54	46	5	63	32	29	64	102	115	74	88	107
Os01g0263500	488	340.534	572	306	343	370	475.019	520	441.004	350.843	225.012	553	499	466.834	554.009	409	510	408	356	499	396	279	528	353	453.985	314	369	446	337	518	332.4	342.366	391.05	352.178	330.024	330.348	178	181	190	175	123	119	235.554	236	357	233	313	282
Os01g0263600	213.724	360.959	196.204	127.933	161.95	280.655	241.78	370.58	329.68	191.341	108.977	426.548	437.273	346.622	271.178	452.321	351.262	303.562	302.03	227.531	231.977	109.871	243.304	263.885	135.859	353.91	232.717	376.626	335.43	362.869	339.22	312.012	383.023	282.643	256.037	262	344.091	318.238	140.803	235.199	245.354	223.41	354.093	448.949	650.337	402.913	492.861	343.614
Os01g0263900	15.071	164.757	17.108	180.903	233.115	96.792	19.368	27.619	76.715	345.078	182.816	22.808	38.262	15.606	39.97	173.181	30.307	54.42	64.699	2.254	9.988	157.803	15.55	142.955	227.901	159.22	48.61	93.983	177.286	97.847	2	1	7	3	4	0	84.36	28.547	96.893	66.278	82.788	91.182	39.371	53.249	77.351	36.613	74.126	21.516
Os01g0264000	64.929	603.243	58.892	615.097	747.885	477.208	47.632	127.381	349.285	795.922	539.184	171.192	128.738	68.394	133.03	774.819	104.693	280.58	371.301	46.746	68.012	555.197	55.45	369.045	715.099	596.78	281.39	362.017	483.714	435.153	292.315	386.711	382.607	352.929	358.056	352.371	507.64	393.453	258.107	465.722	329.212	379.818	149.629	198.751	239.649	241.387	302.874	149.484
Os01g0264100	3	7.01	3	1	3	0	2	11	3.001	0	0	6	16.255	10.582	9	1	10	2	0	0	0	2	1	3	0	4	1	3	3	2	1	1	1	1	1	0	0	0	0	0	1	0	1	6	2	5	1	1
Os01g0264125	0	0.99	1	0	0	0	0	0	1.999	0	1	0	3.745	1.418	0	0	0	0	1	0	0	0	0	0	1	0	0	0	0	0	0	0	0	0	0	0	0	0	0	0	0	0	0	0	0	0	0	0
Os01g0264400	161.573	275.533	207.918	109.867	254.991	227.049	173.704	213.529	196.539	251.994	120.811	200.734	139.889	237.282	224.058	190.868	110.402	169.324	200.755	243.625	168.779	480	153.371	260.047	413.241	295.337	266.326	103.759	255.929	134.94	1176.935	1133.295	1209.629	1622.542	1770.841	1676.194	30.718	155.296	36.941	94.542	78.9	40.901	2127.177	2388.913	4576.966	3234.921	3567.461	2508.692
Os01g0264500	780	675	781	753	1066	465	735	487	729	1043	389	489	645	710	530	670	637	632	717	486	660	648	622	485	840	548	582	768	465	829	594.952	591.083	684.035	434.711	466.178	451.054	379	297	399	571	430	367	325	319	553	237	306	302
Os01g0264600	5	5	11	0	1	4	9	21	4	1	3	19	11	8	12	4	35	1	3	6	8	6	14	8	3	3	2	2	3	2	3	0	2	21	15	11	3	4	2	3	2	2	25	59	112	38	45	22
Os01g0264700	1307	1437	1420	1052	1305	1325	1411	1510	1607	1296	1023	1431	1549	1600	1577	1592	1412	1353	1499	1220	1274	1090	1098	1130	1333	1216	1508	1366	1205	1538	2363.236	2898.687	2915.878	1657.359	1762.731	1484.67	718	739	808	553	426	477	1387	1587	2062	1285	1883	1659
Os01g0264900	134	71	173	84	160	64	144	154	116	148	62	119	164	181	189	80	166	104	92	137	135	134	135	67	145	76	113	107	56	118	82	100	105.058	81.905	115.998	86	45	48	60	29	31	25	62	87	128	55	80	76
Os01g0265000	90	89	79	81	107	98	111	117	94	74	48	133	128	126	132	107	142	43	62	81	77	85	94	80	93	105	102	66	75	63	86.003	43	72.229	88.02	79.077	94	21	33	47	18	18	21	78	77	255	75	86	113
Os01g0265100	152	1015.955	595.002	372.872	352.008	1125.005	298	307.733	519.995	174.951	711.032	604.002	229.011	484.889	327	527.996	170	869.002	604.894	1231.993	107	545.89	618.001	1578.964	990.015	908.031	938.934	229.756	1186.002	222	1583.97	1303.911	1732.217	2153.21	2076.44	2074.976	108	237.001	92	168	116	92.001	1580.004	1708.302	2075.005	1485.003	2017.933	1951.958
Os01g0265200	2255	1459	3176	790	1165	1068	2177	2992	2073	1376	515	3458	3136	3168	3338	1528	3893	1564	1449	2040	2253	947	2193	1110	1271	1188	1286	1884	1213	1797	528.414	550.786	677.444	820.724	807.099	731.594	679	597	483	781	556	445	571	694	1021	862	974	719
Os01g0265400	268.955	173.001	237.993	95.922	133.001	215.215	236.907	279.311	220.737	147.664	76.912	381.295	327.535	247.74	290.232	179.181	316.089	262.773	172.9	328.001	252.626	104.371	261.029	168.39	154.019	170.008	196.29	197.306	189.574	183.734	182.737	168.076	219.012	352	335.019	295.109	323.795	261.999	172.389	314.377	294.439	276.408	275.77	358.703	418.727	285.946	316.915	295.91
Os01g0265700	346	269	369	186	257	201	360	403	385	251	161	397	426	443	428	252	427	298	286	290	312	243	317	198	215	232	312	291	199	298	368.174	295	395.578	273.187	254.998	210.967	185	187	200	130	129	108	202	227	329	177	203	212
Os01g0265800	1957	3142	2306	2454	3271	3057	2144	2135.782	3203	2845	1931	2170.006	2132	2054	2027.564	3513	2083	2948	2811	2287	1989	2472	1935	3020.994	3231	3070	2878	2876	2992	3240	2068.91	2115.037	2360.414	1720.57	1638.199	1662.6	1516	1360	1291	1368	1218	1174	1719	1868	3087.33	2045.053	2469	1981
Os01g0265900	253	150	248	74	132	108	246	307	176	113	53	286	348	295	378	132	367	147	142	147	201	85	211	96	117	114	147	122	99	161	139.001	156.915	172	150.161	132.062	132.007	80	68	79	58	55	47	86	115	175	106	135	164
Os01g0266000	1321	1531	1106	434	738	1034	1316	2366	1726	693	306	2517	2677	1911	2169	1708	2497	1474	1642	1743	1385	604	1387	884	601	1093	1378	1984	1127	1702	2168.166	2326.07	2481.323	2175.403	1935.565	2025.264	671	639	314	638	530	437	1699	2027	2538	1779	2213	2331
Os01g0266100	106.002	171.445	159.997	101	112	230.378	140	131.001	124.999	48	118.167	182.266	119.337	106	96	115	118	135.001	175	258	108.002	70	137	200	157	230.216	197	90.215	204.172	138	16.004	18	20	10.002	16.01	20	28	18	41.001	24	35	17	10	21.301	70	12	9	12
Os01g0266200	543.845	1394.262	516.644	381.706	323.371	1338.95	649.308	968.427	784.66	254.376	352.743	1198.447	1445.556	820.382	744.477	1334.832	1111.146	1240.145	1189.871	1320.141	733.037	235.144	685.187	1117.301	397.526	1078.8	1177.991	1456.85	1372.018	1230.764	390.582	409.858	498.007	440.341	456.613	474.974	1339.146	1134.127	261.735	1138.317	974.92	973.819	590.758	828.71	886.591	661.155	886.785	724.668
Os01g0266400	177	119	201	71	133	178	181	110	142	41	64	142	59	81	133	139	39	95	127	201	138	190	199	179	281	170	171	72	213	95	41.002	20	41.111	28	31	24	8	12	22	17	15	14	35	35	77	29	29	21
Os01g0266500	429	441	604	1120	555	1183	611	595	614	453	1129	616	499	541	429	610	424	640	667	1103	469	493	598	805	1075	728	1152	351	634	493	1304.407	1154.746	1338.673	566.649	608.247	590.314	243	218	281	259	224	223	671	884	1668	551	516	508
Os01g0266600	2604	1667	3127	1417	1966	1404	2523	3257	1731	1908	1142	3549	3672	3831	3680	1673	4016	1400	1368	1868	2313	1530	2228	1290	2105	1577	1617	1678	1335	1609	483.398	513.289	569.264	505.864	430.044	390.982	593	450	837	702	624	419	272	278	574	399	370	330
Os01g0266800	938	2152	995	2828	1919	2173	1132	419	2437	3430	3576	530	440	420	422	2765	478	2100	2428	1178	980	2386	850	1541	2326	2652	1926	2062	1843	1912	257.821	292.395	354	335	273.363	280.669	1062	680	400	961	841	642	241	269	234	105	160	159
Os01g0267050	0	0	0	0	0	0	0	0	0	0	0	0	0	0	0	0	0	0	0	0	0	0	0	0	0	0	0	0	0	0	11.997	4	8	3	7	4	11.724	2.854	7.715	9.186	7.588	1.009	4.218	6.605	30.286	2.339	0	0
Os01g0267100	1528.409	1508.975	1563.548	603.878	815.201	1403.064	1416.865	1685.597	1570.425	749.837	607.318	1859.096	1882.673	1246.353	1580.022	1768.23	1621.119	1545.937	1721.249	1725.863	1585.071	684.163	1494.288	1191.583	809.258	1351.995	1474.448	1892.411	1418.624	1625.778	1588.46	1569.239	1936.88	1873.518	2011.99	1869.185	1153.125	1022.172	480.33	713.248	650.832	602.755	1354.156	1717.37	1869.129	1162.118	1451.668	1460.68
Os01g0267200	2402.812	2354.321	2457.187	1822.386	2828.173	2118.008	2295.255	2301.42	2283.532	2408.74	1575.873	2283.948	2240.302	2499.944	2415.915	2513.662	2186.577	1936.637	2136.428	2007.323	2134.275	2259.45	2039.402	1989.602	2666.121	2057.34	2289.437	1926.996	1961.58	2063.017	3977.563	4016.045	4429.532	3435.966	3471.04	3246.594	1124.365	1206.73	1144.49	1080.508	894.605	860.088	2016.082	2301.877	3269.993	2458.307	3180.771	2717.923
Os01g0267300	32	14	9	2	38	7	16	36	21	34	1	16	21	30	33	18	17	8	15	1	20	27	10	6	24	25	6	10	7	12	90.945	119	101.92	31	24	17	0	2	2	2	4	1	26	29	63	15	12	21
Os01g0267400	361	285	410	223	346	259	358	397	319	269	182	412	347	374	438	317	357	284	310	293	355	272	307	226	375	254	311	283	263	372	132.791	139.698	147.998	127	146	143	86	58	114	77	57	56	95	108	177	115	152	117
Os01g0267600	128.092	125.023	133.002	76.01	137.064	124.01	100.339	146.708	113.057	96.723	85.007	109.224	116.077	140.983	153.413	116.425	114.29	116.009	120.228	142.302	99.278	165.099	142.518	146.221	144	112.017	158.003	84.019	103.016	119.244	248	235.256	252.785	274.258	261.745	247.657	44.009	59.031	72.015	48.274	36.025	38.231	181.046	200.183	324.698	188.39	257.134	172.03
Os01g0267800	8	10	8	2	4	7	9	9	12	1	3	5	15	18	8	5	13	7	7	7	14	5	5	8	5	6	9	8	8	8	33	41	56	25.009	35	34	6	5	14	11	9	10	36	32	106	38	41	29
Os01g0267900	1719.768	1747.842	2116.817	1188.706	2092.375	1647.757	1662.508	1685.884	1767.251	2090.609	1101.776	1490.526	1672.738	1804.175	1874.482	2081.117	1721.437	1431.437	1401.316	1369.24	1442.976	2060.986	1948.404	2347.543	2486.419	1550.363	1585.545	1232.806	1751.335	1379.673	3325.841	3009.2	3448.766	2416.075	2825.584	2467.759	444.717	570.187	997.068	555.652	344.746	391.078	1867.719	1904.294	2868.014	2005.907	2842.722	2490.226
Os01g0268000	0	4	4	2.396	2	3.251	1.997	4	2	0	2	3.053	2	1	1	2.734	1.995	1	2	2	1	2	2.083	3.961	0	0	0	1	2	4	4	3.997	4	4	0	5	3.442	2	0	1	3	4.001	1	1.168	4.862	0	0	0
Os01g0268100	680.675	752	652	288	725.681	548	670.629	589.213	777	716	285.642	583.671	683.652	509	640	876.852	765.668	622.648	840.674	542.661	690	546.408	483	460	542	575.528	634.674	827.67	497.988	764.669	724.731	847.937	913.405	400.418	383.31	303	232	205	132	388	202.768	252	202.096	233	320	198	152	204
Os01g0268201	1.325	0	0	0	2.319	0	1.371	4.787	0	0	1.358	1.329	1.348	0	0	2.148	1.332	1.352	1.326	1.339	0	4.592	0	0	0	4.472	1.326	1.33	3.012	1.331	0	0	0	0	0	0	0	0	0	0	1.232	0	2.904	0	0	0	0	0
Os01g0268300	5139	3354	5740	2311	2616	2744	4199	6248	4556	2621	1047	6363	5891	4968	5630	3828	6318	4423	3734	4936	5288	1394	4914	2244	2148	2885	2998	5250	2852	4951	702.535	664.913	771.66	866.302	735.948	751.135	1380	1142	842	2130	1999	1544	693	810	1148	679	939	1067
Os01g0268600	85	76	148	70	111	82	112	68	86	99	65	66	42	43	77	84	87	79	99	93	108	85	89	57	100	105	69	71	54	56	85	76.001	73.151	13	10	4	61	50	78	52	65	51	4	3	13	4	5	1
Os01g0268700	0	0	1	0	0	0	0	0	0	0	0	0	0	0	0	0	0	0	1	0	0	0	0	0	0	0	0	0	0	0	0	0	0	0	0	0	0	0	0	0	0	0	0	0	0	0	0	0
Os01g0268733	0	0	0	0	0	0	0	0	1	0	0	1	0	0	0	0	0	0	0	0	0	1	0	1	0	0	0	0	0	0	0	0	0	0	0	0	0	0	0	0	0	0	0	0	0	0	0	0
Os01g0268800	923	944	1013	831	1205	822	921	1001	1081	1222	688	1018	995	1189	1014	1049	1071	872	991	961	913	956	818	815	1155	946	924	875	831	1027	1244.588	1285.475	1497.317	848.671	876.259	807.354	575	565	584	499	358	450	590	677	1030	652	803	659
Os01g0268900	687	257	860	226	337	221	691	1003	422	295	99	1046	918	921	859	339	1079	399	337	604	767	216	711	186	252	291	339	440	208	439	94	42	88.198	77	65	93	158	133	231	142	186	154	48	70	119	68	64	76
Os01g0269000	727	607	741	633	732	565	739	590	606	620	794	623	681	649	648	653	680	546	661	532	687	665	612	483	713	544	680	538	499	652	1677.041	1733.181	1963.712	1438.971	1378.528	1246.228	414	352	373	333	288	319	486	555	842	608	783	480
Os01g0269100	785	895	770	409	679	762	841	946	899	654	432	1031	1120	1006	998	949	856	789	927	705	776	593	703	659	648	762	840	933	696	950	1144.95	1124.773	1358.951	929.549	980.054	890.71	625	593	341	380	360	416	835	1026	1463	873	1087	901
Os01g0269500	76.185	90.627	63.965	53.94	56.986	71.417	77.545	58.897	60.946	47.495	76.549	65.921	107.614	81.724	59.23	84.387	62.509	86.445	108.961	77.997	64.608	43.253	53.272	71.287	35.999	80.403	95.423	85.898	70.665	70.169	48	25	44.179	22	20	14	28.843	39.806	3.376	24.708	24.449	22.638	43.359	94.888	75.401	37.052	73.491	60.882
Os01g0269550	0	1	1	0	1	1	1	0	1	0	0	1	1	4	0	1	1	4	3	2	2	0	1	1	0	0	2	1	2	0	2	4	14.821	8	7	4	6	6	4	0	3	2	17	26	43	10	13	19
Os01g0269800	2	3	2	0	0	5	1	5	1	0	2	0	2	2	0	2	1	3	2	4	1	0	0	6	6	3	0	2	5	1	107.015	93.02	112	42.056	48.004	39	0	8	2	4	4	2	139	162	172	101	152	128
Os01g0269900	471	337	482	242	286	268	394.763	468.735	413	290	163	485.478	474.275	445.482	517	322.517	530	288	309.041	365	410	228	393	256	277	316	307.331	311	258	341	366.187	315.619	400.932	313.135	309	286	411.132	385	291	456	393	382	374	416.959	585.901	475	555	521
Os01g0269950	0	0	0	0	0	0	5.237	7.265	0	0	0	5.522	5.725	4.518	0	7.483	0	0	1.959	0	0	0	0	0	0	0	3.669	0	0	0	0	0	0	0	0	0	4.868	0	0	0	0	0	0	21.041	29.099	0	0	0
Os01g0270100	1414	1206	1484	1256	1488	1095	1387	1582	1291	1571	1063	1540	1707	1766	1571	1308	1833	945	1126	1094	1329	1120	1135	1038	1283	1217	1066	1064	1081	1094	2996.683	2865.68	3496.155	2231.193	2249.421	2078.58	911	825	1389	633	511	531	789	1024	2096	891	1103	870
Os01g0270300	64	165.001	96	35.002	48.934	149.239	85.09	162	87.117	17	49	152.99	182	241	197.001	105	67.844	98.132	80.073	111.001	53.085	149.005	103	230.207	131	166.998	157	37	238.994	50.001	1740.82	1123.652	1657.693	2776.716	3009.861	3102.548	190	237.334	175	130	195.882	133.174	2388.867	2886.778	5627.55	3665.727	4012.859	3826.637
Os01g0270501	0	0	0	0	0	0	7.909	0	0	0	0	0	0	0	0	0	32.156	0	0	0	0	0	0	24.789	0	0	0	0	0	0	0	0	0	0	2.003	0	0	42.666	0	0	41.118	46.826	218.131	354.739	1094.435	534.454	262.398	122.965
Os01g0270700	0	0	0	0	0	0	0	0	0	0	0	0	0	0	0	0	0	0	0	0	0	0	0	0	0	0	0	0	0	0	0	0	0	0	0	1	0	0	0	0	0	0	0	0	0	0	0	0
Os01g0271000	682	388	710	298	450	334	739	682	466	343	249	675	709	706	737	454	713	407	420	532	646	376	555	300	426	325	437	425	302	429	381.339	386.174	407	334.442	296.994	313.861	117	119	154	129	78	74	221	229	365	206	261	250
Os01g0271200	408	440	443	236	322	379	420	450	539.994	304	217	508.993	485	441	465	527.993	478	451	499.001	513	332	265.001	391	400	307	392	428.988	513.001	393	552.001	509.233	593.079	592.662	546.142	505.13	495.062	137	143	98	132	110	119	319	361	476	336	420	487.988
Os01g0271400	1968	1495	2190	1117	1521	1240	1950	2211	1693	1580	741	2202	2348	2253	2219	1510	2341	1564	1501	1709	2012	1011	1829	1283	1461	1389	1356	1696	1258	1919	275.095	271.759	293	264	265.967	243	917	693	962	847	836	633	151	161	250	157	221	171
Os01g0271500	2114	1520	2155	901	1327	1235	1897	2113	1609	1228	752	2101	2276	2208	2217	1654	2064	1363	1425	1665	1780	1091	1616	1138	1264	1254	1366	1514	1214	1601	1824.738	1795.107	2177.391	1468.088	1496.056	1257.584	923	926	1052	859	731	668	1208	1439	1807	1138	1627	1552
Os01g0271700	757	449	919	419	674	372	842	773	510	708	295	808	903	992	888	465	843	387	385	670	803	588	600	281	534	367	397	423	343	457	318.029	283.272	347.085	204.436	212	197.089	246	240	327	348	329	191	254	264	537	287	296	283
Os01g0272600	44	44.001	46.001	19	42	38.644	55	67	55	34	20	51	62.649	57.21	70.617	45	63	51	56.985	57.447	43	57	41.875	27.972	37	51	54.001	42.983	31	37.977	792.959	829.105	905.96	459.365	422.873	377.858	56.001	82	54	58	36.99	42.926	387.842	432.929	698.218	413.429	544.689	499.303
Os01g0272650	0	0	0	0	0	1.356	0	0	0	0	0	0	1.319	1.79	3.384	0	0	0	0	2.553	0	0	1.125	0	0	0	0	0	0	0	0	0	0	0	0	0	0	0	0	0	0	13.074	2.149	8.07	16.773	10.571	24.314	10.696
Os01g0272700	0	2	0	0	1	1	0	0	0	0	0	0	1	0	0	0	0	0	2	1	1	0	1	1	2	2	1	1	0	0	0	0	0	0	1	1	0	0	0	0	0	0	1	2	2	0	0	0
Os01g0272800	1374.99	252.404	1687.02	166.009	469.547	99.98	1424.983	3045.561	377.59	454.8	123.431	2885.247	3336.926	3807.943	3066.036	342.939	3531.927	140.866	248.22	1170.445	1251.747	334.815	1168.182	108.954	290.579	232.878	148.738	309.767	160.981	257.545	109.878	115.062	141	59	46	34	321.643	295.378	728.774	374.182	325.01	264.957	53.685	41.476	72.828	49.353	50.259	38.196
Os01g0272850	1092.01	221.596	1089.98	77.991	144.453	85.02	883.017	2603.439	248.41	181.2	66.569	2832.753	2942.074	2028.057	2328.964	262.061	2697.073	141.134	160.78	856.555	1067.253	130.185	869.818	60.046	108.421	205.122	137.262	292.233	132.019	192.455	0	0	0	0	0	0	420.357	358.622	322.226	509.818	487.99	423.043	36.315	47.524	103.172	86.647	63.741	32.804
Os01g0272901	0	0	0	0	0	0	0	0	0	0	0	0	0	0	0	0	0	0	0	0	0	0	0	0	0	0	0	0	0	0	0	0	0	0	0	0	0	0	0	0	0	0	0	0	0	0	0	0
Os01g0273000	865.456	586.084	988.75	518.465	806.528	598.909	884.056	773.373	696.75	663.822	422.882	702.82	773.012	969.199	851.683	583.71	752.323	652.49	700.976	699.588	738.652	667.45	731.721	605.878	802.001	560.132	775.713	583.289	529.857	707.147	847.047	681.717	818.78	857.626	807.544	773.022	305.726	323.767	502.309	347.675	272.441	240.772	428.081	563.268	1116.713	622.198	759.018	675.62
Os01g0273100	4	24	18	20	4	143	8	0	16	2	93	29	4	2	3	48	4	13	6	56	4	28	124	358	119	21	97	2	156	1	354.847	206.183	321.199	446.456	533.122	580.99	3	24	9	11	8	11	370	441	988	635	660	614
Os01g0273150	18.211	26.369	38.934	35	24.693	26.872	21.588	29.538	12.829	17.583	26.936	26.633	35.879	25.752	20.647	21.843	33.059	18.754	20.645	35.472	6.58	20.379	29.759	30.401	32	16.403	13	15.088	16	12.801	7	2	7	3	0	3	6	6	6	11.806	2	3.333	9.084	14.608	26.948	3.496	5	13.109
Os01g0273200	9.789	7.632	1.066	0	2.292	3.128	5.412	7.462	2.172	3.412	1.064	4.367	9.112	10.244	3.353	3.157	7.941	4.246	6.354	6.528	6.999	4.621	4.241	4.599	0	4.597	4	9.883	4.989	8.201	2	3	0	0	0	2	6.183	6.221	3.089	2.27	5.204	8.927	11.194	13.943	19.78	13.975	19.754	15.458
Os01g0273300	440	859	370	361	519	735	540	721	792	474	340	646	733	738	588	870	701	655	605	669	397	484	570	803	559	747	702	659	780	718	978.979	962.044	1204.4	842.773	853.335	786.603	460	430	481	554	288	392	866	999	1522	799	1012	958
Os01g0273500	388	319	422	256	335	323	440	459	436	335	216	498	511	517	514	398	550	410	434	619	417	241	419	316	311	338	383	421	259	455	415.01	399.443	535	449.724	467.003	422.255	284	260	304	305	207	183	344	387	479	346	455	319
Os01g0273800	98.73	311.033	164.089	90.268	80.707	430.243	146.093	189.447	107.017	56.505	252.26	216.147	76.913	102.018	128.012	130.999	114.652	299.998	230.741	418.195	86.204	82.732	249.354	554.785	207.89	375.618	408.152	110.765	389.175	173.827	82.001	56	62	121.34	119	111.284	90.103	60.555	50.255	86.288	79.082	64.553	72	86.536	303	164.581	133	134.649
Os01g0273850	0	0	0	0	0	0	0	2.347	0	0	0	0	0	0	0	0	0	0	0	0	9.455	0	0	0	0	0	0	0	0	0	0	0	0	0	1	0	0	0	0	8.295	0	0	0	7.464	0	9.169	0	7.175
Os01g0273900	0	0	0	0	0	0	0	0	0	0	0	0	0	0	0	0	0	0	0	0	0	0	0	0	0	0	0	0	0	0	0	0	0	0	1	0	0	0	0	2	0	0	0	0	0	0	1	0
Os01g0274100	7.27	25.966	21.911	28.377	20.292	46.757	19.907	8.158	22.265	20.495	16.74	10.426	3.087	2.982	8.988	34.001	7.348	41.075	34.259	31.805	6.34	15.103	17.645	53.215	22.11	42.381	33.663	14.235	43.806	17.173	0	0	1	0	0	0	32.386	14.805	23.115	39.417	43.808	44.445	0	0	0	3.251	0	2.176
Os01g0274201	0	0	0	4.241	0	0	0	0	4.73	0	0	0	0	0	0	0	0	5.926	0	0	0	3.665	0	0	0	0	0	0	0	0	0	0	0	0	0	0	0	0	0	0	6.111	0	0	0	0	0	0	0
Os01g0274300	0	0	0	0	0	0	1	1	0	0	0	1	3	2	0	0	2	0	0	1	1	0	0	0	0	0	0	0	0	0	0	0	1	0	0	1	0	0	0	0	0	0	0	1	2	0	1	0
Os01g0274500	0	0	0	0	0	0	0	0	0	0	0	0	0	0	0	0	0	0	0	0	0	0	0	0	0	0	0	0	0	0	339.865	242.838	289.168	281.953	317	399.566	0	12.91	0	0	0	0	176.993	263.994	744.066	197.959	263.867	310.885
Os01g0274601	49.258	34.004	38.921	11.793	14.913	23.718	27.694	40.501	34.618	15.916	13.463	38.413	41.981	42.7	52.88	28.555	57.515	32.586	25.067	53.409	31.142	14.292	43.108	20.908	21.175	12.826	27.793	38.567	23.262	39.824	22.484	26	26	20	14	20	23.346	28.394	12.736	16.888	5.305	17.84	22.817	29.317	30.557	15.923	20.579	37.976
Os01g0274800	9.993	16	10.001	19	16.095	13.972	8	22	12.001	7	8.232	21.046	34.84	47.998	17.93	13.001	36.997	17.112	13.653	7.993	3	15.072	5	11.001	6.057	11.992	23	13.999	8.027	8.002	364.453	280	407.952	61	45	60	23.995	10.998	6	2	9.069	6.997	77.001	98.004	230.116	59.734	34.064	82.212
Os01g0274901	56.48	33.564	82.16	16.928	21.061	27.578	49.867	71.991	46.062	26.409	17.885	49.209	47.863	48.851	54.206	27.094	34.843	39.593	34.372	91.46	47.476	20.097	48.592	24.342	24.996	34.876	33.58	36.132	36.178	41.205	7.96	9.004	5	1.013	6.999	7	32.858	24.965	19.596	20.174	16.595	23.591	21.491	33.162	26.845	22.272	28.315	24.696
Os01g0275200	2	1	0	0	0	0	0	2	1	0	1	0	0	1	0	0	1	0	0	0	0	0	0	0	0	0	0	1	0	0	3	3	8	0	1	0	0	0	0	0	0	0	0	1	1	0	0	0
Os01g0275300	1132.72	440.541	1409.577	377.216	604.502	356.216	1002.956	1180.315	737.131	599.072	197.618	1267.262	1187.007	1285.082	1286.771	461.793	1372.957	597.629	585.637	957.097	1063.921	424.674	955.701	308.213	552.073	427.336	521.702	620.988	367.28	782.818	196.595	172.031	232.388	141.522	131.365	149.498	194.802	150.788	271.132	112.173	107.425	107.516	92.85	123.244	305.626	91.944	104.041	95.776
Os01g0275500	2	0	1	0	1	0	0	0	0	0	0	2	1	0	2	2	0	0	1	1	1	0	0	0	0	0	2	2	0	0	11.007	20	9	8	1	0	3	0	0	1	0	0	0	1	1	0	1	0
Os01g0275600	2808	2564	3058	1272	1647	2209	2676	3795	2618	1428	1183	4605	3940	2792	3627	2737	4201	2802	2905	3300	2556	1044	2847	2226	1273	2156	2706	3271	2283	2698	2821.298	2961.076	3066.786	2834.352	2835.31	2863.385	2418	2291	1149	1986	1650	1632	2078	2435	3024	2817	3752	3783
Os01g0275700	0	0	0	0	0	0	0	0	0	0	0	0	0	0	0	0	0	0	0	0	0	0	0	0	0	0	0	0	0	0	0	0	0	0	0	0	0	0	0	0	0	0	0	0	0	0	0	0
Os01g0275800	77.008	55.948	76.065	18.576	33.413	49.796	66.379	94.226	30.343	13.477	20.256	90.975	113.417	130.677	105.57	49.983	127.133	64.711	47.156	84.31	66.489	26.118	55.157	37.31	26.233	40.741	59.48	70.172	41.894	51.03	5	3	4.999	4	2	11	154.412	137.39	17.017	115.994	81.781	74.46	55.284	69.522	99.431	55.804	75.864	74.635
Os01g0275900	480.93	390.167	322.742	100.253	266.1	264.19	426.143	475.064	309.188	172.903	100.135	317.671	509.482	414.513	400.692	260.553	413.531	342.878	331.594	424.774	395.329	237.73	364.941	248.695	184.498	377.221	287.276	369.359	308.227	369.019	742.021	870.252	983.318	402.014	437.536	334.759	675.917	586.787	559.029	492.551	431.189	408.777	499.807	684.411	1004.837	500.765	511.508	452.826
Os01g0275950	113.045	144.884	62.789	8.233	23.456	100.01	80.713	148.645	76.469	15.62	16.61	143.417	188.38	95.958	99.322	132.479	110.318	135.32	132.977	134.852	138.165	26.152	80.851	92.003	21.27	99.037	120.147	168.143	145.879	109.95	216.963	263.392	277.555	134.003	99.621	88.855	348.671	299.822	38.954	241.455	178.037	227.772	219.909	290.183	280.73	194.431	234.792	244.523
Os01g0276000	4410.352	2759.984	4703.309	2028.719	3767.327	2257.91	4171.422	3979.848	2871.034	3574.4	1599.53	3837.566	3961.394	4316.963	4747.23	3178.904	3910.101	1872.286	2352.006	2447.071	3727.661	3399.961	3803.086	2547.631	3636.241	2250.765	2595.724	2415.086	2159.141	2606.063	4785.672	3736.706	4620.303	5251.837	5057.479	5059.745	865.183	1051.99	1621.036	1271.546	899.997	736.003	3541.974	3983.693	6311.058	3876.654	5369.664	4840.882
Os01g0276033	0	3.03	0	0	0	0	1.447	0	0	1.387	0	0	0	0	0	0	0	0	0	0	0	0	0	0	0	1.5	1.472	0	0	4.98	0	0	0	0	0	0	4.845	0	0	2.458	0	0	0	1.5	0	1.336	4.005	0
Os01g0276066	75	26	60	17	29	26	63	73	68	41	14	56	70	51	69	37	65	44	27	30	55	48	44	25	30	39	26	27	19	46	43	50	85	65	55	76	22	21	16	25	10	13	37	42	62	37	43	54
Os01g0276100	1835	1703	2073	1476	1949	1900	1743	2169	1996	1513	1384	2072	2013	1948	2078	2069	2010	1540	1848	1912	1857	1754	1602	1809	2331	1664	1924	1526	1648	1710	3903.351	4350.303	4317.115	4554.778	4736.685	4486.252	1113	1171	1100	1132	1053	863	2237	2832	3589	3249	4845	3658
Os01g0276200	803	263	743	102	267	155	618	960	285	199	89	930	920	945	1162	237	888	166	202	405	646	321	513	185	237	171	213	207	121	252	753.347	748.193	766.755	1039.693	935.993	893.256	68	121	100	94	70	56	490	598	908	554	653	807
Os01g0276300	2	8	10	4	23	5	10	7	19	8	11	17	8	16	6	12	6	2	9	5	5	15	4	4	19	11	4	2	5	8	1	2	2	2	0	1	5	5	6	0	0	0	0	4	0	1	0	1
Os01g0276400	164	186	154	117	224	180	144	250	172	148	98	228	180	190	228	216	170	142	161	165	164	205	152	146	242	181	145	159	191	174	201	263.624	221.731	164.55	188	187.005	118	108	111	105	95	103	186	219	442	270	307	215
Os01g0276500	649	313	726	193	251	312	559	862	443	191	176	784	777	789	763	313	772	329	370	559	517	261	532	313	363	307	392	337	303	377	419.142	393.813	483.137	433.59	501.687	412.122	169	159	208	206	154	135	253	330	462	255	347	297
Os01g0276600	186	144	251	137	304	219	198	240	158	135	139	266	190	181	209	185	205	139	167	203	156	256	182	199	273	211	210	108	199	118	164.448	157.07	147	161.055	192	225.573	77	84	130	107	59	62	163	245	764	197	216	162
Os01g0276650	0	0	0	0	0	0	0	0	0	0	0	0	0	0	0	0	0	0	0	0	0	0	0	0	0	0	0	0	0	0	0	0	0	0	0	0	0	0	0	0	0	0	0	0	0	0	0	0
Os01g0276700	498	555	441	228	492	502	416.001	568	477	416	233	493.999	499.001	585	529.999	626.999	415.001	383	464.999	367	396	584	340	560	524	584.001	530	489	490	471	1941.894	1999.321	2021.391	2317.474	2113.048	2080.018	561	667	428	455	511	450	1953	2249	3167	2278	2968	2963
Os01g0276800	1375	2675.001	1493	1081	1504	2434	1668	1898	2519	1336.999	1053.999	2292	2242	2045	1890	2673.001	1941.001	2387	2346	2387	1373	1346	1759	2371.001	1574	2244	2586	2258	2537	2237.001	4782.577	4558.026	5607.722	4410.502	4430.343	4183.583	1680	1763	1142	1297.999	1123	1194	3121	3752.001	4723	3027.001	4213	3905
Os01g0276900	658	409	969	500	1097	351	723	594	688.966	726	306	356	557	764	668	499	686	463	470	484	797	941	456	325	685	456	401	470	374	602	11	10	9	10	13	12	141	133	306	367	334	289	8	8	31	10	29	7
Os01g0277100	1	1	2	0.5	0.5	0	1	7.946	0	1	0	9	2.5	2	7	0	8	1	0.333	1.5	0	3	4	1	0.333	0	3	0.333	0	0	1	0	0	1.257	2	0	3	0.667	5	1.333	3	1.5	0.333	0	11	2	1	2.5
Os01g0277500	97	174	149	111	128	192	100	273	147	97	112	318	245	218	264	180	288	170	147	173	88	128	156	246	176	153	245	107	204	140	279.082	221	324.043	445.389	476.027	417	143	164	111	163	90	131	381	444	575	519	662	539
Os01g0277600	950	1278	903	501	775	1057	852	941	1205	697	520	991	1031	839	903	1304	988	1235	1137	978	841	657	839	899	748	998	1051	1378	1055	1234	1262.021	1681.347	1747.349	1172.97	989.287	895.458	926	861	280	687	529	583	996	1372	1424	1233	1385	1012
Os01g0277700	764	735	717	345	807	659	690	711	580	495	382	622	727	794	724	591	669	545	649	615	655	622	645	571	710	583	690	525	678	628	515.893	507.409	554.471	462.873	472.393	503.197	172	172	190	167	168	146	404	466	897	533	608	522
Os01g0278000	236	357	153	205	497	201	183	593	303	333	114	621	371	348	499	348	307	177	176	151	194	490	151	125	512	269	254	364	222	321	53.739	31	80	79	84	111	106	59	109	201	123	126	190	227	735	299	386	148
Os01g0278050	149	156	147	168	149	125	146	177	159	136	115	151	137	159	158	139	150	167	129	141	118	132	123	78	171	123	163	144	100	182	0	0	0	0	0	0	0	0	0	0	0	0	0	0	0	0	0	0
Os01g0278100	0	0	0	0	0	0	0	1	0	1	0	0	1	0	0	0	1	0	1	0	0	0	0	0	1	0	0	1	1	0	9	4	9	4	7	8	1	1	5	2	8	0	2	1	4	1	3	2
Os01g0278200	106.399	67.563	117.816	59.675	84.043	40.518	88.32	83.922	69.759	63.425	31.036	81.309	98.261	113.311	87.664	59.472	125.045	59.493	56.668	100.886	83.489	55.464	95.967	42.831	65.434	53.855	66.507	55.802	48.148	70.845	168.901	156.009	187.156	128.002	131.999	132	160.182	148.4	150.601	152.371	170.087	119.313	137.564	218.241	420.423	199.612	191.544	152.662
Os01g0278600	242	143	203.002	96	148	138	227	198	162	110	81	213	232	206	200	121	194	162	183	248	212.999	99	173	99	134	142	153.002	150	147	171	138.291	124	180	114	119.928	69	130	166	101	136	107	105.013	62	85	118	86	97	86
Os01g0278900	6691	5794	7454	6458	7942	6153	7227	7025	4457	7637	4502	7611	7773	8140	6704	6162	8080	4450	4331	7148	7047	5419	7416	6625	8808	6520	5011	4646	5935	5195	19	15	9.746	73	54.532	62	3332	2657	4500	4688	3776	3063	38	58	78	38	123	52
Os01g0278950	27	131	43	135.147	50.663	183	40	32	42.878	40	180	56.893	45.546	37.389	26.68	105	12.341	70	62.811	164	22	111.072	96	292.898	132	115	171.762	38	144.599	23.602	993.123	854.266	899.193	521.031	517.015	517.307	45	97.83	32	17	25	26	944.744	1158.89	3845.11	1324.732	1123	742.402
Os01g0278975	0	0	0	1.853	3.337	0	0	0	2.122	0	0	4.107	4.454	1.611	3.32	0	1.659	0	2.189	0	0	1.928	0	10.102	0	0	4.238	0	4.401	2.398	0	0	0	3	1	0	0	2.17	0	0	0	0	11.256	23.11	50.89	28.268	0	11.598
Os01g0279000	15	7	10	20	14	17	16	2	16	11	15	3	8	3	4	12	4	8	7	15	14	14	17	14	12	12	14	11	15	9	494.251	461.094	574.017	425.26	389.24	385.797	9	32	10	2	2	4	537	547	1298	858	745	810
Os01g0279100	68153	57150	60389	58062	43753	70724	61705	10135	54798	39052	38333	9165	12596	12079	10437	58778	10731	67870	54238	52055	67689	24861	67407	72238	54686	64526	67661	63277	64610	62544	104	92	94.674	1008.035	684.392	623.713	21610	17921	20461	26262	30134	23311	158	291	220	150	503	151
Os01g0279200	1748	1438.001	1887	805.999	1141.001	1302	1600	1950	1684	1072.999	672	2081	2062	1887	2074	1593	1933	1536	1564	1660	1572.999	891.999	1520.001	1117	1044	1222	1441	1693	1276	1801.999	1926.477	2188.61	2366.503	1998.289	1794.967	1723.471	1045	1091	1100	940	771	747	1338	1549	1695	1226	1936	1724
Os01g0279300	2750.276	3038.374	3436.329	2132.153	3307.261	2869.168	2984.512	2817.297	3192.237	3114.044	2060.161	2595.007	2793.81	2969.828	3193.739	3262.53	2781.476	2568.078	2822.865	2399.66	2592.408	3328.179	2710.072	3012.794	3955.563	2697.869	2884.979	2259.28	2668.64	2615.584	5379.2	5149.709	6023.833	5482.39	5480.004	5142.317	1185.368	1302.94	1696.038	934.844	648.355	847.002	3323.514	3752.401	4782.544	3689.144	5279.652	4591.966
Os01g0279400	1684.974	509.724	1749.901	166.953	570.959	500.854	1646.867	2982.57	1030.902	304.952	130	3013.295	2939.262	2938.665	2517.855	651.742	2891.612	635.888	591.818	1359.823	1500.798	278.988	1313.939	249.664	353.934	379.847	709.689	1043.842	421.798	790.707	44	32	40.17	80	111	100.012	399.313	329.795	302.918	1057.389	860.787	724.727	34.934	26.92	24.599	36.837	44.97	49.822
Os01g0279500	1.04	7.552	3.098	1.888	3.068	3.909	4.133	9.72	3.253	2.172	0	15	15.734	11.32	4.216	5.291	9.565	3.317	5.138	5.17	4.185	1.05	2.071	5.803	3.058	4.259	8.217	3.867	6.202	7.409	0	0	2	1	0	0	7.906	4.205	3.082	10.611	4.213	5.273	3.068	2.065	6.402	3.163	1.03	2.257
Os01g0279700	14973	6030	16571	4933.999	3810.001	6434	13791.001	12667	8701.999	4425	3512	13078	13803	12949	12434	6342	13837	11182	8600	15864.001	14564	2157	14197	6344	3897	6235	8500	9954	6161	10185	81	85.034	107	43	44	35	6054	4736	3706	5084	5076	4623	37	64	53	42	104	48
Os01g0279800	1541.292	1036.49	1783.035	842.876	1337.618	899.917	1459.062	1534.001	1431.215	1145.252	623.517	1433.204	1760.792	1836.336	1769.442	1177.362	1682.544	1249.148	1292.7	1226.263	1373.229	1170.184	1399.565	844.08	1284.888	992.325	1285.459	1278.824	925.506	1308.385	962.105	944.552	1075.716	971.432	1024.91	985.787	297.994	349.997	454.883	315.972	251.042	300.977	609.995	721.16	1244.049	545.174	690.012	729.245
Os01g0279900	647	604	634	427	587	592	683	734	582	557	308	676	724	688	661	623	701	667	611	717	631	487	638	462	581	515	577	563	507	680	539.623	575.419	632.927	560.766	528.048	486.354	424	365	413	332	272	293	385	434	727	439	534	481
Os01g0280000	997.203	923.222	990.899	493.137	855.581	774.415	936.678	1015.806	1058.043	776.656	448.057	1014.867	1034.606	971.769	1003.292	1030.273	995.557	859.387	973.195	791.831	832.822	712.365	808.702	627.287	892.686	770.234	897.004	942.577	735.176	1029.118	1816.686	1889.08	2066.78	1328.7	1243.433	1115.275	632.019	560.03	536.37	542.109	450.099	457.012	1119.502	1243.154	1417.707	1052.867	1298.498	1104.917
Os01g0280200	1	0	0	0	0	0	0	0	0	0	0	0	0	0	0	0	0	0	0	0	0	0	0	0	0	0	0	0	1	0	10	3	11	9	14	10	2.97	7.268	8.197	7.202	7.596	5.529	19.684	32.076	78.835	39.933	43.622	28.962
Os01g0280400	421.342	62.147	464.903	6.834	18.238	50.412	388.253	636.742	109.717	16.084	12.672	609.126	640.388	608.677	635.645	58.459	757.245	106.712	117.332	249.498	417.84	50.953	404.134	65.868	15.859	44.605	108.059	118.579	44.272	92.421	297.755	267.845	261.421	461.05	387.96	501.616	35.895	72.034	26.174	42.544	59.35	33.34	288.337	316.159	377.962	305.358	408.114	626.526
Os01g0280500	645	454	319	18	588	67	460	787	263	680	2	325	697	781	1128	445	407	66	179	41	601	1386	168	60	509	287	89	157	141	324	107.037	106	103.076	26	9	15	30	32	37	41	32	24	15	19	50	8	5	11
Os01g0280600	0	0	0	0	0	0	0	0	0	0	1	0	0	0	0	0	0	0	0	0	0	0	0	0	0	0	0	0	0	0	0	2	0	0	0	0	0	0	0	0	0	0	0	0	0	0	0	0
Os01g0281000	2703	3832	2751	3798	3406	4677	2680	1876	3367.003	3130	2941	1898	1706	1388	1695	3787	1405	4219	3533	2977	2861	2185	2501	4525	3839	4437	3976	3835	4170	4490	1311.817	1400.768	1670.414	1652.5	1803.248	1541.075	3646	3235	2893	4639	3359	3282	2060	2870	3978	1797	2070	1694
Os01g0281050	0	0	0	0	0	0	0	0	0	0	0	0	0	0	0	0	0	0	0	0	0	0	0	0	0	0	0	0	0	0	0	0	0	0	0	0	0	0	0	0	0	0	0	0	0	0	0	0
Os01g0281100	367.008	1257.931	404.268	1247.955	1428.523	1356.492	320.003	65.272	1115.119	1487.018	1023.949	54.61	54.553	42.705	62.161	1381.357	47.715	1004.254	966	289.305	338.96	930.957	317.861	1148.69	1647.287	1247.868	906.498	1139.862	1205.837	1202.604	140.047	126.972	140.005	233.208	199.781	211.907	213.005	246.008	294.741	290.603	265.601	262.42	33.612	61.01	34.813	64.217	61.568	35.986
Os01g0281200	4	3	5	4	1	15	4	1	9	5	4	1	3	0	0	4	2	5	4	4	1	4	3	33	11	11.806	12	5	14	9	18	19	26	14	20.007	19	2.001	0.998	1.001	0	0	0.996	8.738	17.99	24.409	12.687	7.916	15.719
Os01g0281250	0	0	0	0	0	0	0	0	0	0	0	0	0	0	0	0	0	0	0	0	0	0	0	0	0	0	0	0	0	0	0	0	0	0	0	0	0	0	0	0	0	0	0	0	0	0	0	0
Os01g0281301	0	0	1	0	0	3	0	0	0	0	0	0	0	0	0	0	0	1.001	0	1	0	0	1	1	0	2	0	0	2	0	27	15	32	30	41	36	0	0	2	2	0	0	17	26	57	13	25.002	22
Os01g0281400	2039.978	4095.934	2103.863	1294.319	2212.036	3852.077	2110.906	2478.281	2836.757	1759.52	1643.932	2803.202	2583.447	2302.87	2318.132	4146.305	2163.447	3077.562	3316.732	2984.388	1823.634	2117.703	2101.861	4029.058	2549.722	3596.17	3799.937	2980.585	4156.924	2902.993	6257.538	6711.722	7227.653	6038.356	6078.892	6387.793	2316.76	2340.1	1142.847	1601.526	1576.078	1442.567	5498.592	6783.176	8731.458	6071.556	8375.968	7194.071
Os01g0281600	107	210	174	75	121	241	147	233	127	29	109	261	203	257	176	112	165	174	153	408	94	171	194	283	228	241	212	95	250	132	26	23	27	50	44	48	103	117	75	105	74	69	139	161	236	75	77	64
Os01g0282251	25.777	13.784	32.921	16.082	14.014	20.679	31.033	33.056	25.512	8.018	6.694	35.588	25.413	17.814	21.823	23.185	23.927	25.696	36.267	41.194	21.898	10.556	32.648	10.221	25.027	5.329	25.306	20.021	17.314	21.741	127.176	131.942	119.7	62.798	66.613	61.845	153.653	165.509	138.814	140.232	123.387	122.313	191.444	247.881	401.969	206.735	192.162	228.555
Os01g0282800	1152.11	4958.922	2067.859	1459.814	2568.971	5783.47	1232.785	1549.928	2443.664	891.548	2266.016	1598.085	1600.229	3262.648	1770.54	3539.82	870.556	2908.947	1983.621	3238.945	678.768	2437.246	3251.26	9834.803	4493.42	3984.908	4526.336	1176.595	6528.529	1001.333	5729.913	4960.505	5723.931	12142.922	11928.907	12414.413	549.244	1188.526	686.343	988.666	736.109	790.061	11288.82	13107.243	17635.399	16435.756	24835.814	17990.868
Os01g0282866	0	0	0	0	0	0	0	0	0	0	0	0	0	0	0	0	0	0	0	0	0	0	0	0	0	0	5.12	4.974	0	0	0	0	0	1.001	0	3.003	0	0	0	0	0	0	0	9.73	15.855	6.709	0	0
Os01g0283000	111	138	155	56	76	127	100	134	136	56	66	141	135	93	110	131	131	144	125	164	86	70	123	152	76	112	173	111	130	82	206.004	201	263.301	270.291	272	248.936	38	40	15	32	30	31	226	269	365	200	292	269
Os01g0283100	2461	2481	2903	1693	2115	2549	2403	2251	2588	1585	1558	2184	2255	2284	2214	2339	2028	2360	2347	2769	2197	1623	2424	2717	2492	2044	2759	2210	2258	2170	2226.178	2272.652	2610.755	2863.257	2818.666	2744.976	905	1002	960	1106	885	808	2105	2410	3058	2180	3229	2859
Os01g0283300	261	461	473	173	394	472	466	746	495	352	275	779	895	704	594	815	829	304	456	352	419	536	316	617	594	773	468	402	650	417	5159.944	5081.421	5885.257	1230.763	1448.22	1185.508	1639	1238	1227	1062	887	1083	2900	3478	5913	1922	1322	1305
Os01g0283400	2	0	1	1	1	1	1	2	1	0	2	1	0	2	1	0	2	1	0	1	3	0	0	1	2	1	0	0	1	2	6	9	7	1	1	3	3	0	7	1	1	8	8	10	17	5	4	2
Os01g0283500	508	528	523	627	709	425	514	360	671	698	321	327	327	399	371	665	375	529	514	390	442	574	375	380	648	520	535	696	429	718	260	305	362.534	267	204.005	210.097	211	166	179	187	185	180	147	108	194	123	180	132
Os01g0283600	5	31.998	13.004	23.91	0	62.258	16.867	12.833	21.701	9	21.641	10.691	9.501	4	5	47.9	16.366	33.967	44.606	9.906	10.113	6.508	8.031	60.262	18.692	68.981	22.066	9.967	54.673	8.094	0	1	1	3	6	7	1	1	0	5	8	6.683	26	37	42	12	13.932	10
Os01g0283700	6	23.002	16.996	105.09	3	46.742	13.133	12.167	22.299	2	45.359	23.309	12.499	2	2	28.1	5.634	41.033	21.394	12.094	5.887	8.492	9.969	57.738	9.308	33.019	46.934	9.033	15.327	8.906	0	0	0	0	0	0	5	4	5	0	18	4.317	0	0	0	0	1.068	0
Os01g0284300	0	0	0	0	0	0	0	0	1	0	0	1	0	0	0	0	0	0	0	2	0	0	0	1	1	0	1	0	1	1	1	4	1	4	1	7	0	0	0	1	0	0	2	0	2	1	0	0
Os01g0284500	35	129	103	109	98	242	85	90	91	59	114	165	32	23	78	177	36	99.005	112	143	33	137	169	180	156	205	151	18	204	20	8606.152	5827.955	7006.654	13674.277	23829.898	21971.053	30	522	10	19	24	3	9231	11288	30659	31538	33873	17601.88
Os01g0284700	1995	1325	2459	848	1153	1120	1874	2477	1505	1231	579	2570	2657	2802	2622	1174	2897	1297	1107	1697	1971	1083	1942	1179	1416	1096	1397	1366	1126	1460	349.116	373.928	407.528	401.022	344.214	383	427	291	548	431	285	227	218	211	428	196	240	235
Os01g0284900	49	95	55	138	93	107	71	57	86	96	208	50	58	35	57	103	54	86	116	62	55	127	48	104	117	122	149	65	79	77	298.042	293.506	321.615	56.002	55	67.528	94	69	101	53	63	62	56	110	169	67	58	74
Os01g0285200	13	25	28	22	15	36	29	22	36	10	16	20	12	27	16	18	21	42	15	57	8	16	44	33	42	23	35	18	27	34	2	5	7	6	15	9	1	5	6	1	2	1	39	23	36	14	20	21
Os01g0285300	326	1097	474	344	281	1390	465	486	632	145	751.003	572	475	483	286	780.573	529	946.594	1163	1108	306	328	554	1570	550.355	1192	1128.607	731	1321	903	280.33	350.907	382.126	528.001	593.972	542.465	266	306	139	260	205	157	755	899	872	444	906	667
Os01g0286000	197	178	219	93	163	148	184	232	187	138	90	272	223	216	247	179	254	161	187	173	178	129	195	135	157	144	170	184	162	185	215.127	188	263.068	208.911	178.024	213.829	130	150	145	151	91	113	193	254	318	164	240	208
Os01g0286100	1735.214	2104.216	2122.025	2013.36	1716.907	1898.774	1954.651	1835.83	2071.394	1936.945	1677.246	2482.259	2034.93	1884.696	1892.039	2452.301	2030.557	2116.832	2191.857	2246.566	1911.026	930.547	2013.759	1848.561	1517.671	1976.49	1838.179	2599.768	2016.849	2576.883	39.005	28	48	23	32	25.017	471.425	356.902	264.079	306.554	256.776	229.946	38.566	47.512	103.934	28.1	34.782	25.343
Os01g0286200	18.786	31.784	18.975	18.64	15.093	35.226	16.349	32.17	21.606	15.055	23.754	48.741	18.07	12.304	27.961	84.699	26.443	34.168	25.143	29.434	29.974	6.453	17.241	42.439	4.329	52.51	18.821	60.232	40.151	43.117	12	9	26	12	12	4	36.575	26.098	20.921	37.446	25.224	19.054	9.434	31.488	40.066	13.9	10.218	2.657
Os01g0286500	23.611	7.079	31.002	4.028	4.027	9.001	18.975	21.58	17.698	10.051	9.003	25.52	22.798	23.999	28.038	17.002	30.022	12.859	16	24.875	26.084	7.1	26.365	23.105	6.111	16.805	14.867	18.083	17.097	16.093	2	0	2	0	2	0	6.928	1.904	8.054	4.683	3	3.976	2.524	6.916	20.955	5.616	11.489	6.338
Os01g0286550	12.739	7.155	2.322	1.012	1.008	4.18	5.008	19.229	3.021	3.015	1.012	22.168	11.201	5.918	1.969	4.016	12.654	2.017	3.043	12.176	3.414	0	3.874	4.174	0	3.792	6.093	11.511	8.748	6.271	0	0	0	0	0	0	4.101	1.051	0.931	0	1.967	1	0	0	1	1	0	0
Os01g0286600	2204.261	1831.845	2591.678	858.988	1229.99	1539.82	1915.992	3384.771	1440.979	1250.985	745.985	3659.828	3444.799	2846.082	2935.031	1552.984	3581.346	1530.983	1339.953	2889.824	2201.586	987	2248.126	1639.81	1625	1709.206	1632.907	1585.489	1674.25	1728.729	47	43	47.557	96.184	74	92	797.855	658.94	510.045	945.404	771.877	538.978	73.01	79.172	111.996	69.253	88.998	101.003
Os01g0286900	68	64	63	26	62	69	61	75	65	29	33	61	57	68.001	67	34	69	39	47	74	52	43	50	61	57	49	60	42	42	78	76	70.076	103	32	27	25	15	15	16	16	5	6	66	61	147	44	65	49
Os01g0287400	1	4	3	2	5	1	2	1	1	1	1	6	5	3	3	1	4	2	2	3	2	3	2	4	4	4	4	0	5	2	38	33	45.035	36	15	5	2	4	12	9	6	3	2	5	12	0	8	6
Os01g0287600	67	28	75	34	131.001	45	66	105	57	75	72	78	113	99	94	53	110	34	42	35	89	75	37	28	91	46	57	38	42	85	383.87	297.555	324.952	244.871	246.698	231.396	36	35	70	38	55	43	274	267	894.009	526	408	380.005
Os01g0287700	374.647	311.104	341.748	238.488	268.363	325.422	411.968	354.531	298.095	246.891	204.374	344.726	430.256	473.429	305.329	307.235	418.462	323.076	329.433	498.224	369.339	201.643	414.429	235.325	200.901	300.125	306.899	313.816	264.179	303.221	164.999	156.14	163.428	176.949	175.736	117.588	255.51	244.279	178.419	207.331	176.435	147.842	255.011	331.716	610.905	254.898	271.269	242.126
Os01g0287900	0	0	0	0	0	0	0	0	0	0	0	0	0	0	0	0	0	0	0	0	0	0	0	0	0	0	0	0	0	0	0	0	0	0	0	0	0	0	0	0	0	0	0	0	0	1	0	0
Os01g0288200	2	10	4	0	2	4	2	3	4	4	2	3	0	0	2	4	4	0	1	4	1	3	2	8	2	5	5	0	3	0	32	23	37.87	86	102.963	101	2	9	5	5	2	1	50	67	89	41	92	120
Os01g0288700	0	0	0	0	0	0	0	0	0	0	0	0	0	0	0	0	0	0	0	0	0	0	0	0	0	0	0	0	0	0	0	0	0	0	0	0	0	0	0	0	0	0	0	0	0	0	0	0
Os01g0288800	0	0	1	0	0	0	0	0	0	0	0	1	0	0	0	0	1	0	0	0	1	0	0	0	0	0	0	0	0	0	1	2.001	4	0	1	0	0	0	0	0	0	0	0	0	0	0	0	0
Os01g0289100	0	0	0	0	0	0	0	0	0	2	0	0	0	0	0	0	0	0	0	0	0	0	0	0	0	0	0	0	0	0	310.081	180.836	268.225	24	25.004	23	1	2	0	0	0	0	3	1	11	2	1	6
Os01g0289600	411.009	240	409	51	379	143.33	294.312	437.567	363.952	518.555	68	352	335	187	497	320.945	460	152	265	229	529	388	254.602	190	236.952	394	141	284	228.039	332.167	705.845	701.64	735.227	88	88	96	359.411	472.432	809.832	376.437	247	328	61	105.154	393.194	56	35.615	51.004
Os01g0289732	3.991	0	0	0	0	1.67	2.688	2.433	2.048	2.445	0	0	0	0	0	2.055	0	0	0	0	0	0	3.398	0	2.048	0	0	0	1.961	1.833	13	6.013	10	9	5	9	3.589	1.568	14.168	5.563	0	0	0	1.846	9.806	0	1.385	0
Os01g0289750	0	0	0	0	1.002	0	0	0	0	2	0	0	1	0	0	0	0	0	0	0	1	0	1	0	2	0	2	0	0	0	0	0	0	0	0	1	0	0	0	0	0	0	0	0	0	0	0	0
Os01g0289900	14.398	0	0	0	11.849	0	8.954	0	8.891	5.837	7.434	0	16.153	2.289	0	0	0	6.043	2.286	11.441	0	0	0	0	3.343	9.398	15.588	0	23.612	0	1	2	4	10	15	8	0	5.489	5.137	9.266	4.169	6.574	17.868	38.369	81.925	10.56	40.422	22.404
Os01g0289950	32.602	50	43.995	77.303	40.606	67.492	31.042	34.27	65.105	45.168	32.566	28.198	11.847	21.711	23.187	80.972	39	54.955	57.708	25.559	47.996	27.317	51	59	28.658	92.605	43.412	83	60.998	51	22	29	32	51	37	43.001	16.146	9.511	2.97	13.734	19.831	1.426	73.791	106.397	202.064	78.899	73.662	39.137
Os01g0290000	14828.001	4190	16766	1427.999	2704	2961	13394	17516	5817	2093	1033	16491	20449	17423	17203	4425	19413	5890	5787	11605.999	14518	2126	12655	2413	1918	3483	4538	6959	3333	6087	3581.885	3712.583	4295.971	2769.582	2797.619	2544.631	5915	5588	3952	4992	3963	4055	4907	5758	6332.001	4533	6272	4867
Os01g0290100	1338	1524	1240	973	1335	1434	1319	1402	1382	1274	882	1383	1402	1297	1288	1617	1378	1113	1350	1169	1288	1167	1194	1363	1276	1509	1442	1306	1445	1374	2305.39	2179.696	2450.615	2142.54	1975.728	1948.616	1173	1003	1059	928	923	888	1501	1914	3266	1943	2367	1856
Os01g0290600	104	73	72	55	79	90	96	94	63	54	100	100	119	109	73	92	69	41	65	106	74	65	75	74	87	113	82	49	83	51	491.221	455.395	425.123	569.346	689.264	702.298	32	71	44	30	35	33	496	624	1617	719	848	534
Os01g0290650	58.02	69.489	63.896	25.21	76.014	41.913	66.227	65.503	52.527	46.242	39.943	52.53	83.94	99.526	56.506	53.37	58.657	49.936	30.985	61.605	42.649	62.01	46.715	46.068	35.628	29.062	45.656	45.965	62.104	64.808	125	153	118.158	205.215	204.605	208	35.695	74.712	32.726	27.636	21.54	23.595	346.701	496.94	585.554	437.632	594.985	368.472
Os01g0290700	285.98	368.511	297.104	283.79	508.986	356.087	294.773	250.497	422.473	354.758	209.057	272.47	285.06	352.474	300.494	359.63	248.343	331.064	381.015	536.395	214.351	403.99	282.285	347.932	561.372	355.938	447.344	215.035	296.896	318.192	1516.398	1292.108	1795.411	1105.086	1302.001	1072.758	141.305	155.288	169.274	197.364	126.46	116.405	833.299	949.06	1670.446	902.368	911.015	837.528
Os01g0290800	374	788	409	178	345	787	327	533	578	241	273	665	552	312	505	816	429	689	817	783	369	312	355	772	428	746	899	620	809	495	186.013	197.15	184.875	315.328	284.108	317	469	695	142	459	415	393	2759	3533	3781	2753	3731	2826
Os01g0290901	1	4	3	1	4	0	2	5	3	2	0	9	2	6	1	2	0	3	1	2	5	2	1	0	3	3	3	3	4	2	0	0	0	0	0	0	0	0	0	0	0	0	0	0	0	0	0	0
Os01g0291500	72	162	84	74	81	277	71	60	103	47	207	67	31	38	35	109	34	139	68	159	55	105	88	402	175	179	239	58	281	63	11178.645	12046.451	11243.805	8972.95	9801.54	9170.441	73	474	162	92.883	107.566	99.345	6191.643	8057.32	14476.893	13367.1	17554.004	9380.195
Os01g0291733	0	0	0	0	0	0	0	0	0	0	0	0	0	0	0	0	0	0	0	0	0	0	0	0	0	0	0	0	0	0	7.011	13.006	6.004	8.006	5.009	9.01	0	0	0	51.117	30.434	41.655	745.357	1382.681	5696.107	6183.9	4207.995	1472.805
Os01g0292200	7601.461	7657.819	10585.8	9503.533	4333.065	9627.24	10216.862	1715.927	10005.037	8398.476	8782.601	1500.807	1280.127	1140.972	1202.368	6913.709	1263.481	15978.313	10183.867	13443.604	8913.295	2898.255	11322.927	11527.919	6849.418	8003.142	10792.672	9985.756	7584.072	11584.767	2132.626	2519.275	2619.314	3028.674	2853.704	2698.63	10568.39	7554.595	8022.223	6408.864	5006.714	5476.144	1806.769	2321.684	2578.004	2508.44	3173.941	2067.004
Os01g0292250	61.539	55.18	41.199	52.466	13.936	54.76	42.138	8.072	69.963	32.524	63.399	13.193	4.873	6.027	10.633	55.291	9.52	102.687	55.133	79.395	31.706	22.745	40.991	64.081	28.582	20.858	67.328	64.244	35.788	83.233	0	0	0	0	1	0	77.61	72.405	70.778	60.136	79.286	62.856	28.232	51.316	65.996	30.56	64.059	42.996
Os01g0292700	274	405	280	427	410	364	257	267	356	474	242	246	292	300	296	376	299	447	363	253	259	249	221	284	420	361	296	383	329	453	0	2	0	2	1	1	439	419	657	394	280	339	0	1	0	0	7	0
Os01g0292900	1554	1373	1408	501	1051	986	1531	1473	1165	811	545	1431	1697	1349	1615	1506	1334	1229	1446	1188	1616	968	1226	765	838	1069	1157	1427	919	1335	2986.54	3270.51	3588.416	1542.255	1438.489	1237.603	2093	2230	1162	1457	1224	1391	1509	2070	2243	1178	1563	1337
Os01g0293000	645	738.019	575	658.915	610	711	598	597	487.018	500.025	594.017	457	803	842	598.035	693	504	602.019	576	597	523	709	450	693	622	646	645.019	557	635	604	7	3	8	8	2	3	57	66	91	15	4	21	24	46	69	49	12	69
Os01g0293100	4	1	0	0	2	1	0	0	3	0	0	0	0	0	0	2	0	0	1	0	0	2	0	0	1	2	0	0	0	0	0	0	1	3	1	11	0	0	1	0	0	0	0	0	1	2	4	3
Os01g0293200	337	255	309	128	217	196	358	419	265	167	101	444	482	402	391	308	399	220	204	275	277	184	307	158	175	206	204	275	197	250	238.002	224	282.283	180.013	194.926	195.971	143	170	127	131	109	102	245	336	454	260	325	321
Os01g0293501	0	0	0	0	0	0	0	0	0	0	0	0	1	0	0	0	0	0	0	0	0	0	0	1	0	0	0	0	0	0	0	0	0	0	0	0	0	0	0	0	0	0	2.609	5.917	3.557	4.766	6.977	6.51
Os01g0293800	0	0	0	0	0	0	0	0	0	0	0	0	0	0	0	0	0	0	0	0	0	0	0	0	0	0	0	0	0	0	0	0	0	0	0	0	0	0	0	0	0	0	0	0	0	0	0	0
Os01g0293900	0	0	0	0	0	0	0	0	0	0	0	0	0	0	0	0	0	0	0	0	0	0	0	0	1.257	0	0	0	0	0	0	0	0	0	0	0	0	0	0	0	0	0	0	0	0	0	0	0
Os01g0294500	0	1.001	0	0	0	0	0	0	0	0	0	0	0	0	0	0	0	0	0	0	0	0	0	0	0	0	0	0	0	0	204	114.052	164.312	834.626	997.566	974.418	2	14	7	1	3	1	100	145	201	651	887.988	1043
Os01g0294700	527	2699.999	778.999	1419	1067	5670.978	663	871	1756	527	2990.999	1014.996	645	336	389	2038	632	3064.998	2445.999	3632	710	1180	1292.999	6718.948	3276.992	3981.993	3699.995	1393.003	4772.979	2152	3529.744	2620.761	3015.387	8839.519	11255.865	11472.621	758	1105	892	1244	1148	1476.943	5687	6872	11940	8883.918	12365.019	10339.997
Os01g0295600	2	1	0	0	0	1	3	0	2	1	1	2	0	2	1	0	1	2	2	1	3	2	0	0	1	2	0	0	2	0	1	0	0	0	0	0	0	0	1	0	0	0	0	0	0	0	0	0
Os01g0295700	443	545	536	546	719	429	441	1026	492	781	431	1054	651	738	951	594	636	359	468	365	409	682	341	365	591	469	343	482	375	492	701.968	717.337	877.796	525.99	488.642	446	1002	822	687	1220	677	684	727	944	1772	1371	1331	622
Os01g0295900	981.708	561.066	1194.797	547.517	495.868	525.631	953.174	1031.382	630.312	582.502	224.996	1145.338	1229.804	1179.733	1008.12	600.432	1249.635	635.364	598.704	1066.549	957.034	298.846	961.881	374.212	456.79	554.881	511.221	657.236	491.808	676.389	29.051	32	37	45	41	16	486.481	394.591	340.677	425.763	364.471	338.637	52.336	66.832	120.775	45.602	82.221	75.347
Os01g0296000	89	40	80	12	35	20	72	155	36	25	9	121	134	103	145	21	145	22	22	53	106	42	73	9	27	19	32	36	13	32	88	79.125	110	56.001	56	46	8	21	23	23	12	16	51	81	122	59	65	139
Os01g0296100	2368.754	2295.551	2752.666	1273.996	1849	1969.613	2208.884	2351.559	2530.002	1492.999	1187	2696.563	2296.576	2208.001	2440.551	2282	2346.003	2408.377	2546.002	2489	2250.606	1450	2173.597	1765	1851	1911	2274.371	2584.317	1979	2676.647	2417.562	2552.658	2764.389	2093.103	2140.074	2013.434	2291.35	2014	1213.153	1525	1315	1441	1757.3	2147	2573	1524	2235	1640.274
Os01g0296133	2.245	1.449	1.334	0	0	1.387	2.115	1.441	0	0	0	2.437	3.423	0	1.447	0	0	5.623	0	0	3.394	0	1.402	0	0	0	1.629	1.683	0	2.353	0	0	0	0	0	0	1.65	0	2.847	0	0	0	1.7	0	0	0	0	1.726
Os01g0296166	34.006	80.656	72.003	102.89	138.28	102.902	36.646	50.409	82.402	79.867	101.211	81	63	99.212	87	136.473	81.747	67.696	85.061	95.374	44.005	102.914	39.517	104.815	193.671	79.011	93.727	75.426	84.059	75.022	0	1.001	0	0	3	1.001	52.133	50.74	71.479	82.646	52.007	70.138	150.529	232.856	481.409	201.495	250.857	178.054
Os01g0296200	0	102.34	0	54.091	47.716	92.078	29.357	35.591	28.591	57.133	139.006	0	0	24.728	0	74.785	28.253	18.419	30.94	16.626	0	81.09	26.483	117.168	122.325	103.992	29.452	28.566	106.124	42.972	298.06	267.053	389.796	514.156	590.992	642.761	59.87	71.26	80.519	56.349	83.923	76.866	168.472	251.146	753.361	380.503	296.141	182.943
Os01g0296450	0	235.636	31.793	26.577	8.018	463.992	30.192	58.338	64.03	0	66.947	123.861	11.541	1.43	11.975	85.525	11.964	93.938	110.106	150.787	8.961	66.824	86.542	619.939	188.601	345.85	222.241	53.137	549.944	26.85	0	0	1	1	0	0	38.409	56.766	12.246	63.671	51.3	23.266	265.5	450.728	683.328	499.235	511.86	494.572
Os01g0296700	5	205.364	58.207	38.423	9.982	267.008	26.808	59.662	94.97	3	92.053	147.139	16.459	13.57	18.025	87.475	23.036	157.062	88.894	230.213	7.039	81.176	125.458	534.061	315.399	266.15	272.759	35.863	324.056	50.15	84	42	80.285	264.032	302.432	285.328	8.591	20.234	29.754	17.329	6.7	3.734	61.5	83.272	171.672	71.765	135.14	114.428
Os01g0296900	0	0	0	0	0	0	0	0	0	0	0	0	0	0	0	0	0	0	0	0	0	0	0	0	0	0	0	0	0	0	0	0	0	0	0	0	0	0	0	0	0	0	0	0	0	0	0	0
Os01g0297200	19.063	4.41	8.695	4.143	51.187	5.276	17.251	33.557	33.923	41.388	0	9.875	16.384	27.83	30.674	23.895	21.461	3.033	11.336	0	32.275	30.15	8.133	2.099	32.157	16.793	8.133	10.295	9.123	24.385	2049.177	2117.897	1891.69	991.155	887.026	871.408	51.227	223.151	238.981	91.77	48.643	69.149	900.561	1229.334	3132.963	1051.901	914.111	910.353
Os01g0297700	0	0	0	0	0	1	0	0	2	0	0	0	0	0	0	0	0	0	0	0	1	0	0	0	0	0	0	0	0	0	21	24	12	61	45	43.049	5	3	0	0	0	0	57	57.569	101	84	40	105
Os01g0297950	0	1	0	0	0	0	0	0	0	0	0	0	0	0	0	0	0	0	0	0	0	0	0	0	0	0	0	0	0	0	0	0	0	0	0	0	0	0	0	1	0	0	0	1.431	0	0	0	0
Os01g0298301	8	17	9	11	5	17	11	7	16	2	4	10	8	9	10	7	6	7	6	16	9	5	13	13	13	15	11	14	19	6	41	26	36	22	9	28	19	16	25	19	37	27	35	42	62	43	32	45
Os01g0298400	1	1	2	0	2.001	0	1	14.005	0	2	0	6	4	5.003	8	1	2	0	2	0	2	0	0	0	3	1	0	0	0	0	68	70	49	12	16	16	7	16	19.086	52	20.016	13	178	208	827	469	233	86
Os01g0298500	45	72	60	30	44	77	74	66	44	45	34	113	99	63	72	88	76	35	58	86	62	36	67	78	37	104	60	58	87	54	37	37	34	43	40	32.995	46	46	36	40	50	50	29	47	73	59	46	33
Os01g0299100	1	1	3	1	4	2	0	0	1	0	6	0	4	1	2	0	0	0	0	0	1	2	0	2	1	1	1	1	1	1	6	4	8	1	4	2	4	8	4	0	0	2	4	5	9	3	4	5
Os01g0299150	9	1	9	0	1	3	8	15	3	1	0	20	15	8	13	4	11	0	0	6	7	0	2	2	0	4	5	7	3	3	1.04	1	6	0	0	3	4	1	1	1	4	0	4	7	8	2	5	9
Os01g0299200	62	16	45	5	8	9	35	84	14	2	6	110	126	76	83	17	96	16	15	34	43	7	39	9	6	14	18	24	15	21	25.686	17	19	19	18	16.006	42	33	13	16	24	29	23	37	40	21	31	32
Os01g0299300	88	75	92	27	81	84	83	118	87	60	35	102	116	116	94	106	96	53	67	68	70	57	66	84	64	104	70	76	79	57	471.775	551.705	719.534	260.051	206.961	205.115	48	36	34	55	47	49	112	156	209	73	70	96
Os01g0299400	386.02	182.009	469.071	157.751	220.673	198.017	357.044	336.004	253.522	173.653	137.034	318.774	339.753	327.014	382.024	189.017	346.024	212.823	199.995	359.027	319.018	172.011	340.008	202.006	263.031	201.03	248.016	216.006	156.839	246.006	177	119.282	165.099	169	169.735	206.347	85	78.999	141.998	127.03	80	71	157.017	178.018	295.019	157.019	203.017	224.919
Os01g0299500	816.835	678.165	909.439	469.225	765	699	803.88	818.381	680.525	585.025	440	778.384	731.21	852.407	746.408	725.761	753.863	749.14	676.439	908.856	782.436	542.745	774.382	562.32	708	618	645.439	640.361	675	746.728	1549.37	1649.228	1985.26	2168.354	2657.678	2497.42	1007.941	1119.602	770.644	1301.741	841.475	870.322	2220.741	3338.841	4532.998	3111.457	3739.383	2512.737
Os01g0299700	0	0	0	0	0	0	0	1	0	0	0	0	0	0	0	0	0	0	0	0	0	0	0	0	0	0	0	0	0	0	0	1	0	0	2	1	0	0	1	0	0	0	0	0	0	0	0	0
Os01g0299801	0	0	0	0	0	0	0	0	0	0	0	0	0	0	0	0	0	0	0	0	0	0	0	0	0	0	0	0	0	0	0	0	0	0	0	0	0	0	0	0	0	0	0	0	0	1	0	0
Os01g0300000	0	0	0	0	0	0	0	0	0	0	0	0	0	0	0	0	0	0	1	1	0	0	1	0	0	0	0	0	0	0	1	0	1	0	0	0	0	0	0	0	0	0	0	0	0	0	0	0
Os01g0300200	3417	5979	3980	2468	3902	6385.001	3450	4257	4314	2705	2810.999	4887	3855	3961	3724.001	5383.001	3421	4992.999	5194	5828	3072	3243	4294	6966	4826	5337.001	6086	4187	6530	4039	7711.398	8356.236	9510.056	9024.021	9168.612	8733.149	2018	2273	1441	2279.001	2008.001	1996	6491	8003	8080	5688	9203	8911.999
Os01g0300400	1	10	1	1	2	8	0	8	4	1	4	7	3	3	4	8	2	4	3	11	2	2	0	12	6	9	7	5	13	5	23	15	25	18.006	17	16	5	10	1	10	10	6	62	121	101	40	64	71
Os01g0300600	1331	1166	1307	514	940	915	1173	1241	1255	816	462	1231	1411	1486	1411	1108	1429	1143	1027	1448	1087	864	1246	922	964	815	1190	978	922	1040	2449.54	2350.071	2809.375	2772.75	3004.122	2752.519	534	679	499	465	376	423	1460	1799	2021	1314	1829	1972
Os01g0300900	4	56	35	18	2	76	15	26	26	1	18	49	10	7	12	39	11	51	35	67	1	12	49	176	42	86	80	8	117	4	112.013	109	154.91	158.008	143.461	142	38	61	39	67	55	21	173	191	403	303	266	395
Os01g0301000	471	193	452	55	176	134	413	482	272	120	59	468	524	491.982	532	178	553	194	203	286	395	157	327	119	114	140	200	254	114	258	355.313	390.923	397.006	473.041	427	401.996	65	73	83	64	44	43	194	237	304	277	298	377
Os01g0301100	0	0	0	0	0	0	0	0	2	0	0	1	1	0	0	0	0	0	0	0	0	0	0	0	1	4	0	0	0	0	1	0	0	0	0	4	1	0	4	0	0	2	2	1	1	2	0	0
Os01g0301300	91	45	95	61	73	40	89	83	64	59	54	93	90	106	78	55	112	57	47	96	79	72	81	45	68	44	41	45	31	50	27	33.995	43	24	22	24	35	19	31	36	19	17	13	35	48	21	25	20
Os01g0301500	2	4	1	2	4	1	4	3	2	0	1	2	2	8.018	2	0	1	2	1	0	0	0	0	0	0	3	0	1	2	1	0	0	0	2	2	0	0	0	1	1	0	0	1	1	0	0	1	0
Os01g0301700	105	68	110	22	46	48	92	145	82	37	22	138	162	133	126	58	178	53	57	98	90	38	95	49	25	52	61	77	50	54	66	65.002	87	71	95	95	30.998	27	33	20.099	19	17.006	64.106	82.336	116.102	74.771	121.822	119.805
Os01g0301900	28	78	62	72	88	95	53	60	67	51	97	39	46	74	49	56	55	92	89	53	32	80	41	164	118	108	72	68	80	61	0	0	0	0	0	0	34	29	58	58	48	68	0	0	0	0	1	0
Os01g0302000	260	361	533	278	297	391	421	372	374	231	290	223	291	442	283	241	337	583	370	431	298	205	339	472	411	305	421	356	290	419	1	0	1	0	0	0	175	189	354	281	183	201	0	1	0	0	5	0
Os01g0302100	8.676	3.806	11.072	7.89	7.468	2.634	5.87	10.856	3.632	2.714	4.649	13.859	6.778	10.329	10.368	4.396	14.991	11.482	5.861	10.418	14.246	8.928	7.054	4.33	11.254	7.881	3.294	5.815	8.708	3.446	130	121.237	128.441	88.343	99.174	100	92.999	71.003	74.999	42.997	28	20.002	182.999	286.004	426.003	165.999	162.591	208.997
Os01g0302250	88.849	49.525	102.633	30.199	54.576	54.372	123.502	159.197	51.621	60.44	18.002	185.526	206.264	168.473	158.312	70.668	168.669	50.003	50.611	57.494	109.729	42.574	111.195	46.107	51.543	64.387	53.977	61.411	49.727	67.002	5	2	3	5	6	8	23	15	33	24	25.234	9.965	8	9.111	16.137	6	3.029	8.097
Os01g0302500	0	0	0	0	0	0	0	0	0	0	0	0	0	0	0	0	0	0	0	0	0	0	0	0	0	0	0	0	0	0	276.034	273.393	312.197	140	118	111	0	7	0	0	0	0	92.981	143.993	271.994	80.001	72.989	91.002
Os01g0302800	329	293	370	291	393	277	349	420	231	424	257	414	415	509	369	293	423	173	231	300	305	367	337	304	467	305	238	204	291	249	120.077	96	114	153.208	132.202	95.277	129	109	177	144	105	92	118	144	260	140	185	123
Os01g0302900	3	2	3	3	2	3	4	2	4	2	3	4	5	4	3	2	1	5	2	7	3	5	3	1	14	3	3	1	7	2	2	3	9	5	2	7	9	7	4	3	3	1	0	4	2	6	6	3
Os01g0303000	102663.951	14177.514	124366.722	10414.731	10911.791	13195.213	115095.205	119505.606	25610.862	9651.392	8173.982	115555.113	114999.9	133725.113	106894.465	14486.248	133297.969	26581.09	19864.855	89728.04	101488.467	6392.289	101732.826	13810.343	10592.277	15368.42	24268.263	20984.338	11769.009	23242.937	19	14	13	45.982	24.051	26	20852.583	17196	33255.917	26388.71	25600.951	21973.945	21	69	19	34	379	23
Os01g0303100	11.187	2.022	18.194	3.049	1.012	0	9	36.432	3	3	1.013	46.959	36	41.607	41	4.043	36	1.015	2.016	12	15.204	3	13	0	0	6	1.006	3	1	1.005	4	5	6	2	2	2	3.028	6.093	7	4.089	0	4.044	1.004	0	0	4.032	1.005	1.007
Os01g0303200	470	757	516	269	312	746	506	641.999	605	270	310	729	656	535	593	659	528.999	745	736	747	418	317	532	778	486	644.999	807	533	736	568	723.185	831.286	931.159	793.685	886.614	787.987	437	491	209	412	292	285	824	895	1138	847	1244	1101
Os01g0303300	5.912	8	13	23	24	3	21	17	28	24	19	33.661	14	15.836	15	9.831	29	5	16	8	7	14	17	9	11.9	12	5	9	4	22	1	0	0	1	0	0	8	4	1	0	1	1	1	3	1	0	0	0
Os01g0303401	2.088	0	0	0	0	0	0	0	0	0	0	1.339	0	1.164	0	1.169	0	0	0	0	0	1	0	0	1.1	0	1	0	0	0	0	0	0	0	0	0	0	0	0	0	0	0	0	0	0	0	0	1
Os01g0303600	73	191	117	152	144	226	128	171	152	144	224	266	138	171	118	189	135	136	153	300	101	178	210	237	273	245	156	96	243	108	120	76	126.899	229.938	243.021	219	65	50	31	82	56	36	223	317	445	466	682	382
Os01g0303800	1055	440	845	394	1044	458	900	519	412	967	700	415	489	489	686	538	420	244	423	452	934	802	546	190	1166.96	464	341	258	351	455	115.387	79	90.457	236.008	298.283	254	35	66.904	44	73	34	32	143	386	336	116	270	94
Os01g0304000	3691.342	2632.697	3984.358	1980.925	4024.402	1657.314	3701.772	3537.679	2738.879	3881.059	1418.683	3039.565	3429.553	3786.015	4231.801	2688.328	3377.657	1798.186	1856.137	2208.778	3236.749	3953.987	2613.232	1630.817	3430.671	1916.501	1762.744	1887.169	1602.588	2350.712	1921.844	1605.118	2009.335	1971.223	1838.082	1976.891	686.285	807.429	1011.572	1232.837	846.808	666.124	2039.522	2112.965	3230.488	2231.289	2799.169	3269.901
Os01g0304050	14	35	21	22	24	22.768	19	14.537	5.817	3	23	30.659	51.873	41.229	26.392	32	29.303	34	12	23.853	12	18	16.563	53.37	13.298	23	32	8.821	20.689	8	0	0	0	0	0	0	13.033	14.235	17	10	5	8	67.16	90	149	25.578	56	96.12
Os01g0304100	0	0	0	0	0	8.232	0	7.463	7.192	0	0	9.341	2.127	11.771	8.608	0	6.697	0	0	11.147	0	0	3.437	3.63	3.702	0	0	13.179	12.311	0	8	4	8	8	5	10	9.967	10.765	0	0	0	0	17.84	0	0	27.422	0	37.88
Os01g0304200	11.511	7.932	8.989	5.684	2.287	1.456	14.301	11.137	9.449	5.343	4.568	10.231	14.302	17.475	8.49	4.079	12.316	5.733	2.244	11.024	13.732	6.362	7.869	3.596	1.334	4.011	2.625	5.021	3.826	13.565	2	3	4	1	3.969	3	3.816	0	3.922	0	1.717	1.619	0	1.389	4.643	0	0	0
Os01g0304300	139.434	267.875	147.333	108.612	165.878	331.738	145.09	196.784	227.08	99.379	129.527	269.108	244.455	243.958	199.744	260.213	177.957	235.767	262.86	309.674	133.412	184.258	182.975	363.466	215.841	261.709	360.527	155.691	291.38	218.364	685.61	673.341	801.372	687.286	734.263	664.765	225.602	235	109.158	227	186.408	182.381	786	870.611	1257.057	847	992	986
Os01g0304400	2	0	1	0	0	1	2	13	3	1	2	13	8	7	6	2	5	0	2	2	2	1	5	4	3	0	0	2	2	1	16	16	19	16.008	12	28	2	1	4	23	9	6	47	59	190	160	164	83
Os01g0304500	3.711	4.845	2.612	0	7	2.816	1.386	6.995	7.963	0.998	1	2	3.007	2.009	3.128	3.525	3.008	4.798	1.001	5.008	6	4.023	4.845	5.042	2.014	4	3.704	1.001	2.605	1	1	0	1	0	2.001	0	2.236	0	0	0.843	0	1.854	1.1	0	1.818	1.079	1.091	0
Os01g0305200	362	267	529	218	304	430	493	417	383	280	318	394	280	302	260	312	284	484	411	701	426	279	469	450	438	404	436	224	294	430	655.482	714.012	767.002	393.031	410.604	344.617	320	287	457	450	250	296	352	446	787	825	881	559
Os01g0305300	6	11	13	1	8	19	3	25	13	0	8	29	11	4	21	10	9	22	14	36	7	4	13	13	8	15	18	15	15	13	31	32	47	23	23	24	22	23	9	24	15	31	32	45	53	123	155	82
Os01g0305900	294	451	298	296	543.994	529	293	583	367	261	413	600.991	574.996	380	504	516	508	465	438	367	218	344.768	311	486	407.997	444	452	360	419	448	4.023	7	1	6	0	2	217.989	185.185	232.964	368	269.986	307	2	5	8	2	6	2
Os01g0306100	0	1	7	0	0	3	1	0	0	1	1	2	0	0	0	3	0	0	0	1	1	0	17	16	3	0	5	0	3	0	31.665	21.015	36	24	15	17	0	1	2	2	0	0	16	20	72	27	17	31
Os01g0306200	0	0	0	0	0	1	0	0	0	0	0	0	0	0	0	0	0	0	0	0	0	0	0	0	0	0	0	0	0	0	0	0	1	0	0	0	0	0	0	0	0	0	0	1	0	0	0	0
Os01g0306400	2	0	3	5	6	2	0	4	3	2	5	5	2	8	2	8	2	2	6	3	2	3	3	3	1	1	3	5	2	2	11	21.111	9	2	3	7	18	9	11	1	2	2	1	13	17	4	6	3
Os01g0306800	3883.883	1939.202	3871.251	444.998	1165.891	988.211	3438.589	5649.906	2179.796	1295.873	335.813	6234.896	6563.659	5671.474	5488.46	1856.515	7084.984	1572.438	1575.215	3453.847	4075.204	863.999	3436.811	1119.577	878.879	1342.658	1428.272	2584.768	1288.548	2211.07	124	90	132	167	187.999	154.887	1073.671	819.997	775	1106.254	925.011	605	67	94.001	99.666	75.4	129	151.48
Os01g0306900	719	580	843	361	631	582	704	728	631	387	220	724	706	912	740	504	840	686	611	773	670	367	648	503	518	550	656	667	574	712	281	257	259.035	313.954	269.022	286.871	400	431	236	518	433	308	333	486	513	282	368	268
Os01g0307500	96	67	79	42	98	46	56	26	74	40	20	16	29	27	26	66	25	51	67	58	81	63	47	36	34	53	84	122	45	82	27	29	30	324	228.961	271.017	5	34	14	5	9	3	415	582	1305	559	523	380
Os01g0307562	6	10	12	8	8	12	18	13	8	3	9	13	9	12	11	11	12	14	8	19	8	6	25	21	10	21	16	6	21	6	12	17	17	29	35	26.025	2	0	0	0	3	1	8	18	43	24	19	14
Os01g0307624	97.118	16.925	138.995	14	32.842	29.496	130.691	206.704	57.877	26.944	14.999	185.004	170.714	179.1	166.849	35.003	189.365	46.003	28.357	212.112	93.001	20	136.76	21.38	20.999	19.413	33.962	39.881	27	38.61	114	111.048	134	56	50.02	47	210.207	173.207	186.465	125.73	88.879	120.42	68.476	90.022	90.827	79	93	92.157
Os01g0307686	18	40	36	4	113	22	16	50	26	83	41	49	60	53	59	36	40	10	12	7	11	97	21	19	37	43	14	31	10	13	120.253	85.194	134	42	30	24	215	168	92	34	42	47	23	30	79	40	27	12
Os01g0307750	0	0	0	0	0	0	0	0	0	0	0	0	0	0	0	0	0	0	0	0	0	0	0	0	0	0	0	0	0	0	0	0	0	0	0	0	0	0	0	0	0	0	0	0	0	0	0	1
Os01g0308200	22	15.259	15	4	0	19	0	22	23	9	6	24	37	24	24	2.164	18	23	33	24	20	8	6.27	0	8	19	20	0	21	8.365	6	3	16	3	10	5	0	15	0	0	0	0	224	306	311	195	279	151.704
Os01g0308300	0	20.741	0	0	17	0	15	0	0	0	0	0	0	0	0	19.836	0	0	0	0	0	0	13.73	13	0	0	0	29	0	19.635	53	71	63	99	73	62	6	0	7	0	4	0	0	0	0	0	0	56.296
Os01g0308600	76	85	130	116	42	120	153	103	160	48	114	145	38	50	84	120	80	134	176	156	79	85	105	110	133	101	208	90	106	104	0	1	0	0	1	3	0	0	2	10	4	3	1	3	2	3	3	4
Os01g0308700	0	0	0	0	0	0	0	0	0	0	0	0	0	0	0	0	0	0	0	0	0	0	0	0	0	0	0	0.333	0	1	29.763	17.754	53.167	10.666	17.555	10.866	0	0	0	0	0	3.354	0	0	0	0	0	36.657
Os01g0309100	9	62	58	78	3	117	22	24	66	4	91	60	11	2	23	68	8	84	66	82	12	52	45	120	111	79	184	13	110	21	268.219	188.994	257.717	381.213	441.999	530.612	6	25	0	2	5	0	337	393	894.999	385	384	333
Os01g0309451	0	0	0	0	0	0	0	0	0	0	0	0	0	0	0	0	0	0	0	0	0	0	0	0	0	0	0	0	0	0	0	0	0	0	0	0	0	0	0	0	0	0	0	0	5	1	0	1
Os01g0309800	1668	975	2063	363	1330	761	1473	911	1850	712	131	627	983	1259	1032	1005	1221	1582	1341	1264	1924	594	1428	558	662	900	1109	1878	795	2231	9	27	22	133.212	185.576	168.961	1153	1098	1229	2050	1267	1160	83	159	187	83	113	76
Os01g0309900	1242	1424	1224	747	1119	1222	1289	1560	1537.131	964	825	1485	1566	1429	1428.865	1457	1471.553	1307.127	1368.611	1476	1150.317	918	1281	996	1033.428	1299	1336	1441	1209	1591	950.213	925.96	1260.368	981.832	1017.331	775.311	1044.37	928.01	759	913.62	699.228	717.46	912.813	1255.745	1767	968.619	1070.291	820.479
Os01g0309966	0	0	0	0	0	0	0	0	2.869	0	0	0	0	0	5.135	0	2.447	26.873	8.389	0	2.683	0	0	0	1.572	0	0	0	0	0	1	0	0	0	0	0	81.63	100.99	0	52.38	39.772	57.54	83.187	67.255	0	48.381	55.709	66.521
Os01g0310032	15.479	3	22.462	0	4.073	6.078	13.117	17.248	6.081	1.008	1.01	26.001	17.291	34.608	19.514	4	15.637	11	10	26.343	17.001	0	21.991	7.069	4.023	2.017	9.188	10.11	3.03	5.048	0	0	0	0	0	0	3	1	2	1	5.24	1	1.13	2.001	3	1	2	1
Os01g0310100	419	727	373	502	417	581	377	425	494	400	521	483	541	349	398	686	470	705	588	603	356	300	445	649	420	596	557	623	609	633	435.969	438.965	464.033	622	684.755	574.019	399	313	115	281	167	177	434	541	549	512	719	498
Os01g0310500	543.896	529.915	480.87	224.824	255.723	588.836	535.59	769.731	452.385	278.992	246.728	910.033	899.506	602.794	730.439	557.304	766.989	613.321	572.662	798.474	634.312	228.65	519.461	441.937	241.714	428.275	586.947	570.944	555.304	620.848	913.867	979.331	1098.927	979.016	1078.273	943.023	945.693	810.049	295.689	1030.233	777.789	654.438	892.268	1233.925	1825.465	1399.656	1554.735	1467.094
Os01g0310550	77.105	22.092	80.242	39.154	59.279	20.166	65.415	54.271	77.949	21.012	15.272	28.976	34.029	79.205	54.562	16.697	35.023	21.909	32.591	55.881	37.689	28.355	93.548	20.063	55.278	14.724	31.026	19.261	4.745	51.138	24.318	26.258	22	13.136	30.897	19	132.371	112.944	232.311	77.772	53.573	69.562	12.122	32.145	25.79	16.292	24.036	11.541
Os01g0310600	0	0	0	0	0	0	0	0	0	0	0	1	0	0	0	0	0	0	0	0	0	0	0	1	1	0	0	0	1	0	25	9	17	25	35	44.82	262	229	347	292	211	182	14	34	41	14	24	7
Os01g0310700	0	0	0	0	0	1	0	0	0	1	0	0	0	0	0	0	0	0	0	0	0	0	0	0	0	0	0	0	0	0	1	0	0	10	3	11	13	22	42	38	6	5	0	1	2	0	1	0
Os01g0310800	438.999	555.999	354.888	176.001	244	460.999	404	575.998	399.999	233	203	599.01	677.01	537.999	526	511.999	538.999	474.01	476	550.998	374.999	227.999	381	379	279	411	529.021	477.79	494.999	467.013	1031.284	1367.282	1363.127	629.894	632.259	543.04	313.997	315.002	167	220	213.006	187	517.738	673.009	729.689	418.993	622.995	519.999
Os01g0311100	138	57	115	11	48	25	122	107	45	39	4	72	58	96	138	43	85	39	47	77	133	57.997	77	20	33.993	33	47	36	32.995	50	17	8	18	2	2	4	44	32	101	74	51	49	5	11	28	12	10	12
Os01g0311300	78.577	46.001	80.875	20.003	38	51.439	84.877	86.715	36	28	26	85.014	103.321	76	93.865	35.676	105.661	27	34.999	58.569	72.453	43.933	72.626	47.999	71	55.999	44.427	43	53.903	46.648	3	10	0	13	11	8	14.003	9	13	24.465	6	10.999	10.463	3	12.01	11	11	10
Os01g0311400	45	32	48	24	37	29	39	31	33	34	22	21	23	25	25	37	18	21	27	27	31	43.003	13	36	45.007	54	34	30	29.005	36	25	31	12	12.019	17	21	9	20	73	15	21	24	6	17	43	5	7	16
Os01g0311500	490	687	491	248	393	609	425	594	471	276	288	672	689	562	568	613	527	586	573	490	361	360	506	671	413	540	732	574	618	436	1118.683	972.862	1176.101	1056.715	1148.594	1095.83	210	183	116	125	96	115	762	906	1154	1016	1616	1550
Os01g0311600	24	15	18	1	6	5	14	16	4	2	2	9	9	11	17	7	10	6	8	12	7	5	14	11	5	8	8	6	7	7	13	12	19	34	43	48	5	6	2	3	1	3	32	53	119	29	50	40
Os01g0311700	0	0	0	0	0	0	0	0	1	0	0	0	0	0	1	0	0	0	0	1	0	1	0	0	0	0	1	0	0	0	0	0	0	0	0	0	0	0	0	0	0	0	1	0	4	0	0	1
Os01g0311800	11	15.009	8.998	4	4.038	16	7.999	8.018	8.999	12.614	3.999	1.997	6.999	3.999	1.997	12.999	1.997	18.008	12	13.999	7.268	9.999	12.008	34.026	2.989	10.999	10.999	9.974	12.008	6.007	3211.948	4085.095	3276.753	1074.912	1240.987	1138.548	3	11	5	3	12	6	140	181	457	680	666	473
Os01g0312500	7	995	191.66	310	9	1300.289	132	153.573	365.022	8.559	484.08	397	8.834	5	64	563.197	29	688	572	542.339	9	296	338.83	1765	701.1	1138.674	1038.843	175	1575.111	139	120	90	110.085	133	127.228	124.02	94	99	115	91.007	95	53.257	76	91.43	184.885	61.39	70	106
Os01g0312600	0	0	4.34	0	0	3.711	0	2.427	1.978	5.441	6.92	0	4.166	0	0	7.7	0	0	0	5.661	0	0	3.17	0	4.794	3.325	0	0	12.667	0	0	0	0	0	0	0	0	0	0	37.993	0	15.743	0	13.57	21.115	12.61	0	0
Os01g0312800	4	40.261	30.94	31.854	0	39.015	23.409	7.482	26.111	2.09	9.56	30.322	4.27	0	4.29	57.378	0	15.801	14.579	23.337	3	23.427	22.897	63.831	15.964	19.676	36.832	0	43.647	2.168	241.185	207.413	219.007	240.043	254.04	334.803	0	16.562	0	1	2	1	327.753	325.14	1127.557	518.721	541.479	645.07
Os01g0313050	0	0	0	1.92	2.454	1.812	0	0	2.454	0	0	0	0	0	0	0	1.084	3.83	3.113	0	0	15.503	0	0	0	0	0	0	0	0	2.009	0	1	1	0	0	0	0	0	0	0	0	10.914	12.491	74.586	39.814	16.641	50.849
Os01g0313300	1183.281	196.994	437.74	35	449.841	77.673	525.849	1181.009	153.48	104.055	34.054	975.952	631.826	697.075	1096.335	170.003	567.586	50.066	90	351.008	821.807	349.424	363.997	16.284	274.606	78.566	85	105.104	91.119	211.166	75	71	73	51	57	74	11	21.055	25	36	54	24.548	123.995	174.28	452.658	130.775	115.762	47.22
Os01g0313600	0	0	0	0	0	0	0	0	0	0	0	0	0	0	0	0	0	0	0	0	0	0	0	0	0	0	0	0	0	0	5	2	1	0	1	0	15.001	13	16.843	10.233	4.985	4	16.991	15.985	58.886	34.803	21.988	23.932
Os01g0314000	10	15	14.999	12	12	11	13	16	9	6	9	23	21	16	16	11	13	4	11	6	8	12	18	11	6	11	12	13	9	7	160.093	113.122	138.749	41	55	34	50	36	23	13	21	25	13	26	33	17	25	13
Os01g0314100	671	641	765	488	384	679	754	836	763	436	572	956	818	782	793	726	927	643	777	881	670	321	624	646	401	624	827	663	568	703	2151.159	2601.204	2929.985	2232.262	2284.2	1838.684	1009	669	643	493	439	513	401	502	634	486	668	468
Os01g0314300	2312	1803	2367	1413	1987	1557	2168	1958	2057	1889	1094	1892	1963	2360	2080	1635	1978	1837	1711	1898	1905	1638	1744	1373	2057	1446	1847	1728	1313	1970	1812.016	1728.547	2041.021	1997.31	1926.414	1827.742	985	1052	1294	1196	844	928	1450	1720	2208	1473	1950	2034
Os01g0314600	0	0	0	0	0	0	0	0	0	0	0	0	0	0	0	0	0	0	0	0	0	0	0	0	0	0	0	0	0	0	0	0	0	0	0	0	0	0	0	0	0	0	0	0	0	0	0	0
Os01g0314800	2315	9005	2736	9737	14889	9125	2783	1453	7648	15209	6505	936	1046	1565	1693	9660	1069	5191	6378	1190	2540	11691	1191	8064	16338	7918	6136	5398	7193	7322	3553.344	3416.897	3952.078	812.006	598.792	616.488	3856	2344	5903	7686	6877	5146	210	187	559	443	450	251
Os01g0315600	6	69	41	31	2	94	31	13	46	1	50	43	5	5	9	60	1	54	44	50	6	18	48	117	26	53	81	15	91	6	27.99	23	35.055	7	3	6	4	3	4	58	18	12	14	30	26.925	17	21	15
Os01g0315700	13.047	76	84.002	86	9	122.4	41	28.178	48.001	10	73.002	70.212	13	9	32.198	67.217	19.001	68	55.001	118.407	19.063	25	130	138	69	84.002	98	17	136	12.001	54	37	64	15	26	21	2	3	6	12	11	3	6	6	20	9	5	5
Os01g0315800	2209.375	2998.512	2244.59	2008.297	2710.307	2802.864	2289.596	2305.931	2459.67	2481.497	2155.096	2354.642	2331.649	2324.199	2372.636	2872.572	2251.007	2437.302	2744.082	2517.23	2082.928	2385.06	2001.958	2549.64	2590.73	2805.959	2675.013	2236.333	2609.364	2363.026	4732.193	5075.936	5281.167	3098.553	3384.05	3038.108	1299.02	1350.764	1134.932	1015.549	827.75	903.611	1705.272	2276.816	3772.147	1741.312	1899.225	1949.893
Os01g0315850	2.61	3.872	0	0	8.805	13.102	2.405	0	0	0	15.323	7.81	8.555	3.244	2.508	0	2.898	2.715	0	3.754	9.065	2.551	0	0	0	11.044	0	0	0	0	3.003	1	3	0	0	1.001	0	0	0	22.417	5.848	0	0	30.13	0	0	5.703	0
Os01g0316001	2	0	1	0	0	0	1	0	0	0	0	0	0	2	0	1	0	0	0	0	0	0	0	0	0	0	0	0	0	0	0	0	0	0	0	0	3	1	0	2	1	0	4	2	4	1	2	6
Os01g0316100	4	1	4	15	3	13	4	2	11	5	5	5	2	2	1	10	0	9	8	6	8	6	2	7	4	6	6	3	11	4	98.058	93	108.016	39	36	37	0	2	0	0	0	0	30	36	117	11	16	13
Os01g0316500	661	516	670	523	643	527	680	569	630	602	501	557	636	668	600	624	603	554	533	535	593	600	607	479	658	555	568	489	511	620	302.548	340.279	391.618	323	279.23	355.648	217	158	283	173	156	175	199	219	402	238	273	236
Os01g0316600	1669	2174	1439	2800	2115	1918	1592	472	1681	2162	2789	655	698	733	497	2100	545	1951.999	1591	1265	1427	1676	1252	1677	2135	1934	1755	1746	1855	1728	555.664	583.57	629.005	290.826	277.248	254	1999	1594	890	1157	1078	1066	522	726	783	233.991	336	193
Os01g0316800	1579.544	1380.916	1982.25	1226.535	1652.472	1469.091	1715.944	1448.627	1453.25	1283.178	1196.118	1498.18	1530.988	1540.801	1563.317	1273.29	1313.677	1338.51	1177.024	1614.412	1310.348	1203.55	1602.279	1379.122	1855.999	1298.868	1377.287	1106.711	1275.143	1294.853	1608.953	1439.287	1638.316	1335.578	1274.356	1103.636	607.274	652.233	841.691	780.325	498.559	470.228	857.919	1050.732	1895.287	1200.802	1363.982	1179.38
Os01g0316900	1065.287	1175.562	1153.251	790.308	985.448	1139.915	1158.482	1232.028	1172.707	950.598	677.969	1363.899	1360.211	1316.589	1145.196	1300.752	1300.971	1134.615	1175.828	1252.734	1010.951	721.274	1070.11	1017.372	946.964	1216.025	1159.251	1297.586	1171.701	1451.605	1364.424	1469.083	1648.039	1105.324	1224.379	1022.487	2052.316	1916.612	1252.235	1793.852	1479.023	1462.344	1114.533	1421.312	1714.791	1322.992	1591.437	1161.61
Os01g0317125	259.713	275.438	249.749	99.692	71.552	282.085	186.518	252.972	352.293	83.402	101.031	282.101	300.789	220.411	226.804	204.248	292.029	387.385	349.172	282.266	256.049	49.726	229.89	215.628	129.036	213.975	274.749	298.414	214.299	336.395	1.001	1	0	0	0	0	179.684	135.388	138.765	78.148	23.977	116.656	131.467	110.688	42.209	20.008	82.563	83.39
Os01g0317500	92.032	138.199	126.823	51.283	30.782	218.366	117.787	115.72	126.596	22.376	56.582	102.537	70.816	62.96	77.145	113.043	84.492	160.604	169.157	229.463	109.66	28.133	140.007	252.93	79.617	203.856	196.99	112.005	175.167	93.254	0	0	1	1	0	3	0	0	0	0	1.181	1.025	0	0	0	0	0	0
Os01g0317800	735.968	565.635	994.177	283.698	337.218	767.203	850.213	598.2	654.404	165.624	355.418	559.463	490.184	598.017	454.855	566.887	582.508	580.396	659.663	1134.581	707.282	314.472	902.993	947.003	455.144	881.172	853.01	524.995	768.522	520.746	99.622	60	93	49	52	50.006	65	62	121	58	61.819	52.975	49	55	183	65	71	80.999
Os01g0318000	0	2.166	0	2.02	0	4.431	0	2.08	0	0	0	0	0	1.023	0	1.07	0	0	2.18	3.956	1.058	5.395	0	1.068	3.24	2.972	0	0	4.312	0	0	0	0	0	0	0	0	0	0	0	0	0	0	0	0	0	0	1.001
Os01g0318201	0	0	0	0	0	0	0	0	0	0	0	0	1	0	0	0	0	0	0	0	0	0	0	0	0	0	0	0	0	0	1	0	2	0	0	0	0	0	0	0	0	0	0	0	1	0	0	1
Os01g0318202	159.137	202.601	49.867	54.983	299.257	130	80.463	36.799	136	153.46	67.103	10.445	36.268	17.722	57.44	206	9	58	103	53.42	104.846	254.434	50.572	56	224.787	140	131	100	104	192.878	0	1	0	1	0	7	4	17	6	14	27	13	98	244	344	138	205	84
Os01g0318400	15.863	13.399	22.133	9.017	123.743	0	36.537	5.201	0	86.54	9.897	8.555	5.732	10.278	9.56	0	0	0	0	11.58	28.154	67.566	12.428	0	67.213	0	0	0	0	26.122	8	5	11	29	50	35	0	0	0	0	0	0	0	0	0	0	0	0
Os01g0318600	322.004	438.254	287.101	285.333	296.612	410.14	285.134	431.073	451.835	338.859	271.5	448.068	410.694	318.272	403.085	585.945	369.233	408.01	412.026	199.158	268.685	233.863	221.842	339.641	285.67	493.693	338.788	527.614	427.604	470.225	0	0	1	0	0	3	280.66	215.598	138.665	282.347	251.573	198.989	225.268	267.286	413.138	298.42	264.951	291.746
Os01g0318700	188.996	187.746	261.899	353.667	452.388	156.86	221.866	213.927	330.165	352.141	149.5	240.932	227.306	347.728	276.915	198.055	306.767	255.99	240.974	150.842	177.315	251.137	198.158	182.359	372.33	180.307	211.212	246.386	161.396	293.775	245.325	220	253.748	220.02	188	189.929	78.34	74.402	119.335	68.653	64.427	56.011	64.732	68.714	79.862	70.58	74.049	71.254
Os01g0319000	38	223	117	190	62	404	95	104	134	55	251	214.86	28	59	61	164	114	195	249	350	57	125	156	416	272	356	312	120	348	133	2	5	1	36	31	26.001	87	92	68	118.25	77	45	22	48	54	77	82	30
Os01g0319066	0	0	0	0	0	0	0	0	0	0	0	2.14	0	0	0	0	0	0	0	0	0	0	0	0	0	0	0	0	0	0	0	0	0	0	0	0	0	0	0	1.75	0	0	0	0	0	0	0	0
Os01g0319200	1	0	0	0	0	2	0	0	3	0	1	0	1	0	0	1	0	0	0	0	1	1	0	3	0	1	4	0	1	0	13	2	4	18.005	10	15	0	2	0	0	0	0	25	25	81.989	11.975	11.961	33
Os01g0319400	0	2.083	0	0	0	0	0	3.09	0	0	1.565	4.764	0	0	0	5.927	1.09	0	0	1.035	0	0	1.995	2.009	0	1.009	0	1.124	4.069	2.656	0	0	0	0	0	0	1.132	0	4.459	0	3.91	1.031	0	1.023	1.36	0.604	1.157	0
Os01g0320400	0	0	0	0	0	0	0	0	0	0	0	0	0	0	0	0	0	0	0	0	0	0	0	0	0	0	0	0	0	0	0	0	0	0	0	2	0	1	0	0	0	0	1	4	3	7	8	4
Os01g0320700	0	0	0	0	0	0	0	0	0	0	0	0	0	0	0	0	0	0	0	0	0	0	0	0	0	0	0	0	0	0	18	9.003	15	33.001	20	46	224	197	213	194	167	164	39	24	60	46	62	18
Os01g0321300	6136	6918	5920	3363	3010	6546	5196	7572	6817	3676	2461	8407	8375	6029	6408	7484	7767	7587	6168	6976	6260	2168	6204	4930	3564	5927	5924	9099	6529	8107	311.535	333.507	401.65	404.446	389.261	279.698	5381	4459	2276	4815	4391	4077	333	395	466	293	491	348
Os01g0321500	0	0	0	0	0	0	0	0	0	0	0	0	0	0	0	0	0	0	0	0	0	0	0	0	0	0	0	0	0	0	0	0	0	0	0	0	0	0	0	0	0	0	0	0	0	0	0	0
Os01g0321700	572	853	549	339	474	855	528	756	708	378	362	802	748	681	637	809	714	757	784	696	516	414	593	890	519	686	920	705	853	751	837.973	930.62	1000.504	993.756	1052.012	1038.175	480	476	329	475	418	414	792	1023	1264	893	1291	1100
Os01g0321800	326	278	389	201	274	222	305	378	325	285	173	324	392	396	440	243	376	271	275	272	295	214	295	217	279	259	275	308	231	303	343.959	362.774	409.023	275.508	278.749	278.986	155	163	208	205	117	115	194	253	473	271	307	267
Os01g0321900	4	4	9	3	2	1	10	2	5	1	1	0	3	3	3	2	1	8	7	10	4	1	4	5	4	6	8	2	4	3	2	0	4	1	2	0	1	0	4	3	0	3	4	10	11	35	46	14
Os01g0322300	0	2	0	1	0	3	1	2	2	1	1	0	0	0	3	3	0	5	0	2	0	0	2	2	2	1	8	2	1	2	0	0	0	0	0	0	0	0	0	0	0	0	0	0	0	0	0	0
Os01g0322700	1248	221	955	205	349	266	1218	1239	573	172	203	986	1434	1626	905	223	1658	376	468	1500	805	171	1027	175	241	187	562.002	461	342	481	0	0	0	3	6	10	13	17	9	0	1	2	0	1	1	3	1.832	4
Os01g0322800	1039	721	1010	434	624	530	800	1109	879	713	261	1183	1111	1020	1090	802	1176	748	729	754	896	492	838	544	539	559	677	870	576	840	739.129	867.608	823.476	685.08	650.494	662.255	354	346	311	342	309	260	531	582	891	530	683	732
Os01g0323000	328	1294	585	694	493	1626	414	602	804	325	930	914	476	538	469	1073	382	1252	1089	1056	282	786	709	2031	1121	1379	1304	654	1753	623	1067.945	892.364	1187.87	1286.253	1319.339	1236.138	305	449	127	404	260	232	1913	2176	2473	1730	2704	2266
Os01g0323100	12	41	48	32	5	43	51	31	36	4	41	39	18	17	25	48	25	41	45	49	14	26	61	67	39	55	58	21	74	21	83	83	93.111	74.025	91.002	60	13	18	11	23	8	16	119	198	229	143	180	162
Os01g0323300	1132	707	1001	242.768	176	675	1015	1302	1044	208	132	1411	1706	1257	1055	772	1402	1183	927	1477	1120	115	1069	567	176.658	627	988	1290	646	1143	5	7	9	11	16	13	1044	888	579	795	837	706	11	19	32	13	50	33
Os01g0323500	0	0	0	0	0	0	0	0	0	0	0	0	0	0	0	0	0	1	0	2	0	0	0	1	1	0	1	0	1	0	23	7	22	11	23	20	18	10	1	8	9	4	33	23	84	37	58	50
Os01g0323600	30644.806	33011.53	31325.366	32761.643	55367.611	43483.37	35294.88	14846	41589.702	42728.207	29911.054	17142.076	12653.467	14212	12479.943	45833.875	11781.754	41253.086	54566	24798	26461	46216.847	26151.873	31000.712	50275.859	42928.49	52463.954	40877.502	37059.709	52803.658	28150.871	28086.675	29169.078	18605.162	19460.787	20085.267	9107.824	8281.814	7653	8822.158	7326.909	7442.939	18649.853	24205.416	45158.373	77495.602	70809.773	35830.583
Os01g0323775	10.194	27.288	11.59	0	28.389	19.38	0	0	43.861	59.731	58.751	9.665	7.469	0	0	30.656	22.194	8.867	0	0	0	78.763	12.127	0	26.013	33.061	0	27.441	7.035	25.299	13.021	12.012	18.016	9.016	2.002	10.014	0	0	0	9.842	0	9.061	38.819	21.953	187.503	112.032	52.997	22.671
Os01g0323950	2	5	0	0	1	0	1	0	5	2	0	1	2	2	4	5	1	0	1	0	3	9	1	0	3	1	6	0	0	2	0	0	0	0	0	0	0	0	0	0	0	0	0	0	0	0	0	0
Os01g0324400	566	196	369	199.001	187	121	452	628	247	245	40	581	306.999	520	499.001	293	224	179.999	187	254	327	216	456.001	89	127	178	139.999	328	110.001	200	280.006	263.35	357	292	291.621	245.078	153.999	149	114	174	153	104.999	274.001	319	571	328	397	361
Os01g0326000	2545.215	1647.48	3916.153	2593.701	3654.159	2448.559	3825.239	1792.86	4298.893	2698.993	1488.071	984.091	1305.327	1728.887	1301.072	4666.494	1154.729	2728.85	4932.795	2142.28	3242.602	4778.502	2470.589	1424.047	3457.181	3168.164	3657.049	4491.172	2344.933	3699.289	214.032	186	199.039	187.007	230.941	195.639	80.533	60.703	74.91	53.999	82.332	62.008	131.355	152.93	386.328	232.252	249.281	146.735
Os01g0326100	49.092	33	18.99	7	14	25.69	28.913	24.067	18.065	10	6	18.125	26.148	20.781	24.486	32.801	15.487	21.674	23.719	29.375	23.055	32	21.55	20.987	18	25.685	20.998	39.711	19.595	24.012	1	2.609	0	1.277	0	0	0	3	6	28	14	17	0	0	0	0	5	3.749
Os01g0326300	282.4	241.498	189.559	47.517	261.224	78.101	221.126	98.237	134.548	132.885	20.87	42.834	105.25	81.343	92.721	186.912	108.678	61.498	180.209	80.24	191.341	471.032	145.586	86.388	204.306	161.108	81.639	119.387	66.312	149.766	10	40.391	33	18.723	8	9	9.029	20.594	51.325	141.036	106.099	107.537	1.073	27.174	21.67	3.323	12.307	9.207
Os01g0327000	16.238	24.617	13.086	6.006	13.263	37.954	10.365	11.197	12.529	11.183	14.429	27.089	14.642	14.066	20.469	27.014	7.82	25.132	16.029	27.682	2.257	12.807	16.12	67.68	15.631	38.686	25.541	14.373	46.328	9.391	887.21	679.623	1073.123	505.21	597.669	593.652	31.674	90.332	13.421	33.142	24.341	26.477	720.575	913.098	1739.616	562.932	652.443	859.247
Os01g0327100	265.987	402.088	242.827	158.328	335.166	341.724	276.951	320.517	146.94	417.66	209.05	244.221	271.231	184.231	296.058	393.305	218.005	163.978	224.063	217.905	219.674	274.003	310.852	382.565	252.682	380.783	310.197	229.956	313.035	216.924	7045.542	7488.727	7444.544	282.184	333.083	317.778	213.833	157.06	218.303	92.783	79.028	99.338	162.766	187.545	378.416	102.758	70.704	456.833
Os01g0327250	0	0	0	0	0	25.284	0	0	0	0	26.214	0	0	0	0	0	0	0	0	0	0	26.305	0	26.213	20.222	28.218	0	0	0	0	3	4.001	0	0	1.008	1	103.02	32.001	23.361	24.036	65.214	47.993	76.585	129.569	184.373	218.659	118.554	63.543
Os01g0327400	572.475	928.488	610.528	676.396	817.806	1183.152	714.986	835.23	574.65	470.228	1178.139	862.278	767.751	639.036	744.333	758.655	588.711	653.062	714.122	637.646	513.731	830.046	708.404	1372.348	770.442	1143.056	1038.083	445.18	1030.974	456.114	5314.639	6748.64	5946.554	5220.258	5604.008	5769.44	428.517	604.747	660.978	349.998	411.244	313.999	2709.101	3473.612	6338.902	3590.678	4859.724	3305.711
Os01g0327500	11	2	15	4	9	6	14	14	10	6	3	11	23	13	12	12	13	9	6	9	14	9	12	28	7	12	18	8	4	7	2	6	3	11	8	3	0	0	0	0	0	0	2	1	5	0	1	2
Os01g0327600	583	583	472	193	257	528	461	573	450	231	183	710	721	464	545	548	642	597	616	651	537	214	451	400	243	419	589	744	482	580	670.213	693.234	817.261	630.106	616.246	587.487	419	469	137	314	269	292	589	769	860	621	875	685
Os01g0327900	22.965	10.111	27.335	11.689	6.32	4.762	27.556	25.158	7.932	9.624	8.578	6.453	24.214	23.181	18.213	10.123	23.139	15.569	11.85	19.755	23.164	10.632	21.388	6.307	9.392	10.123	11.207	8.928	6.363	1.363	99.377	119.078	129.196	85.788	103.558	97.858	191.136	165.885	141.303	111.319	135.804	122.765	93.888	135.501	243.101	76.807	109.667	77.91
Os01g0328300	161.035	108.889	181.665	82.311	99.68	82.238	170.444	170.842	100.068	77.376	49.423	179.547	187.786	188.819	153.787	105.877	204.861	94.431	97.15	139.245	145.837	90.368	184.611	74.693	76.608	97.877	90.793	92.072	78.637	130.637	284	344.838	359.02	206.135	205.716	165.171	219.865	229.115	76.698	158.681	173.197	110.235	240.112	289.5	436.899	222.193	295.333	222.09
Os01g0328400	5796.575	4504.8	6490.294	3047.566	5788.612	3151.475	5883.483	5905.375	4346.059	5862.909	2195.892	5557.994	6004.185	6402.419	6774.234	4806.731	5609.317	2868.567	3231.342	3837.412	5301.805	5516.581	4542.868	3667.681	5050.544	3596.301	3351.844	3432.339	3128.069	3724.87	8832.592	7015.967	8425.574	8920.555	8794.05	9057.14	1174.484	1276.212	1786.709	1842.643	1460.256	1139.155	4258.909	4425.782	9337.046	4847.893	5706.846	6603.758
Os01g0328500	399	383	435	247	367	338	409	491	371	376	226	508	486	525	495	393	498	299	369	354	358	317	387	350	358	376	385	297	331	368	609.113	490.657	579.157	532.119	527.413	459.049	165	161	155	161.519	133	137	394	425	565	407	507	487
Os01g0328600	1390	1425	1618	1460	1414	1526	1509	1461	1824	1272	1091	1413	1239	1321	1334	1490	1452	1852	1526	1678	1340	936	1393	1270	1458	1433	1428	1527	1313	1810	645.73	729	813.942	598.027	561.491	492.397	1345	1110	1382	1632	1273	1254	580	784	993	600	810	603
Os01g0328700	7497	11571	7434	9321	8738	11782	6588	10115	10137	8435	5915	10698	11605	8949	8461	11790	9906	10095	8998	7927	7192	6416	6584	9887	10278	10461	10245	11504	10126	11316	6981.853	7443.829	7770.553	7168.704	6920.349	6720.084	8191	6200	6560	10941	9529	8161	4607	4612	5812	4918	7206	6255
Os01g0328900	277	283	307	187	199	279	318	272	310	160	171	293	320	283	278	276	256	329	277	389	246	149	280	281	199	251	307	250	273	288	331.008	282.714	397.426	314.001	335.692	320.137	128	126	107	144	121	108	281	319	405	251	348	313
Os01g0329000	12.258	277.294	99.698	63.057	32.774	276.627	61.11	29.481	86.19	11	244.573	47.616	4.016	9	12.335	92.532	41	131.178	292.897	261.377	68.367	4.039	62.689	240.99	98.561	249.393	171.973	127.985	147.169	266.981	0	0	0	0	3	0	80.974	36.961	9	36	24	10.719	0	0	0	0	0	0
Os01g0329075	3.708	11.851	7.519	4.128	9.339	63.48	7.207	2.52	0	0	35.215	17.487	0	0	2.666	16.772	0	0	28.381	10.671	2.633	0	7.378	27.092	5.643	42.151	14.177	8.995	0	10.178	0	0	0	0	0	0	0	0	0	0	0	29.282	0	0	0	0	2	0
Os01g0329150	0	0	0	0	0	0	0	0	0	0	0	0	0	0	0	0	0	0	0	0	0	0	0	0	0	0	0	0	0	0	0	0	0	0	0	0	0	0	0	0	0	0	0	0.968	0	0	0	0
Os01g0329300	0	0	0	0	0	1	0	0	0	0	0	0	1	0	1	1	0	0	1	0	0	0	0	1	0	0	0	1	1	0	52	47	48	35	37	41	0	2	0	0	0	0	75	72	206.02	38	27.592	27
Os01g0329350	0	0	0	0	0	0	0	0	0	0	0	1	0	1	0	0	0	0	0	0	0	0	0	0	0	0	0	0	0	0	2	0	0	0	0	0	0	0	0	0	0	0	0	0	14.98	0	2.383	0
Os01g0329400	634	622	614	703	725	627	579	546	690	719	594	503	482	536	501	686	479	651	703	423	559	549	470	556	708	546	682	696	525	770	744.167	830.012	872.27	390.058	355.373	331.081	738	557	436	577	464	474	344	396	557	411	482	386
Os01g0329800	258	299	226	107	240	203	251	310	316	211	85	292	357	342	358	356	379	223	266	240	214	208	240	203	197	231	255	304	197	343	836.348	892.305	905.302	678.642	650.002	673.584	265	236	150	136	130	142	406	445	619	417	523	572
Os01g0329900	56	755.873	275	316.885	188.998	1262.773	194.001	297.913	407.774	76	713.834	544.236	174	188.001	160	519.641	200.994	745.381	557.151	666.336	75.264	325.488	359.294	1630.296	572.923	1027.192	780.511	348.695	1129.848	285.79	61	44.083	40.01	156.178	129	153	374.204	362.29	306.766	418.879	348.11	345.259	312.895	341.103	572.331	372.915	290.023	293.786
Os01g0330001	0	0	0	0	0	0	0	0	0	0	0	0	0	0	0	0	1.228	1.286	2.082	5.416	0	0	5.277	2.597	0	1.647	0	0	2.763	0	0	0	0	0	0	0	1.935	0	0	0	2.602	2.004	0	4.716	0	2.906	0	2.192
Os01g0330100	53	245	184	125	43	312	129	175	183	28	140	303	82	87	120	173	94	219	201	402	66	151	252	420	252	255	343	119	318	103	88	56	83	98	152	100.035	89	96	59	141	65	56	84	105	137	86	144	133
Os01g0330200	1.066	0	0	0	0	1	0	0	0	0	0	0	0	1	0	0	0	0	1	0	0	2.157	0	0	1	0	0	0	0	0	15	53	17	46.965	77.518	60	0	46.736	0	0	0	0	294.815	784.308	769.838	4116.37	3812.288	1855.459
Os01g0330650	2	2.164	1	0	1.353	1	0	3.646	3.005	1	1.002	2.637	2.468	5.279	1.001	2.988	2.918	3.001	3.999	9.365	0	0	0	1.005	0	0	1	4.083	0	4.647	0	1	4	4	7	4.987	32.687	21.672	1.423	33.434	22.456	22.701	25.915	42.883	24.103	15.451	20.898	21.904
Os01g0331100	120	147	97	43	141	103.989	92	105	102	75	32	109	163.997	189	122	129	148	70	92	84	108.073	140	71	69	95	83.51	128.984	128	121	110	2	0	1	0	5	5	29	36	39	32	38	28	2	6	4.011	1	0	1
Os01g0331500	0	0	0	0	0	0	0	0	0	0	0	0	0	0	0	0	0	0	0	0	0	0	0	0	0	3.49	4.012	0	0	0	0	0	0	0	0	0	0	0	0	0	0	0	0	0	0	0	0	0
Os01g0331900	892	703	1015	478	613	668	875	867	627	610	431	823	891	884	955	668	851	639	680	831	766	576	751	578	784	604	640	586	585	639.996	601.751	617.26	639.638	471.485	469.708	443.418	494	530	444	471	370	353	580	738	886.994	692	860	682
Os01g0332002	1	1	0	2	1	4.999	1	0	0	4	1	1	0	1	1	1	1	3	1	1	1	1	1	1	2	1	3	2	2	7	0	0	0	0	0	0	0	3	0	0	0	0	0	0	0	0	0	0
Os01g0332100	3276.797	1719.302	4082.282	930.766	1046.175	1577.263	3932.42	6621.204	2220.697	1302.8	586.484	6047.445	4195.063	4524.798	5743.197	2385.097	4649.076	1948.755	2484.253	3732.902	3750.926	1055.442	2662.762	1248.148	926.973	1667.715	1734.846	2232.861	1292.47	2695.8	1401.806	1458.876	1753.701	843.427	881.933	807.683	4311.069	3114.342	2438.68	5163.066	2842.143	3740.205	662.112	812.172	1173.489	1216.3	1127.336	683.325
Os01g0332150	48.203	35.698	15.718	5.234	1.826	30.737	2.58	164.796	53.302	5.2	3.516	139.555	101.937	43.202	104.803	44.902	90.923	46.245	32.746	27.097	46.075	5.558	14.237	10.852	2.027	12.286	25.154	21.139	30.53	49.2	2	0	0	2	0	0	178.931	87.658	14.32	254.935	60.858	180.795	41.888	39.828	8.51	30.7	48.664	31.675
Os01g0332200	35	7	35	3	4	3	32	26	3	4	1	24	27	36	36	5	31	1	4	13	29	9	22	2	1	0	6	4	4	5	5	0	2	0	1	0	2	1	1	1	6	0	6	12	28	18	24	17
Os01g0332500	4.003	12	6	5	2.014	10	2	4	5.315	1	5	6	3	3	2	4	1	11	8.005	10.002	2	6	14	15.007	5	5.004	5	2	20.015	2	137	133.045	164.005	125.019	126.096	121.033	8	13	2	4	6	4	198.999	179.999	332	168.999	206.001	252
Os01g0332700	0	0	0	0	0	0	0	0	0	0	0	0	0	0	0	0	0	0	0	0	0	0	0	0	0	0	0	1	0	0	1	0	2	3	0	2	8	9	0	12	8	5	13	5	19	5	9	10
Os01g0332800	5538.997	2551	5578	1391	1470.986	2763	5027	2732	3979.685	924	556	2191	3652	2978	2074	2402	2775	4624	3401.995	6845.999	6185	679	5326.999	2018.993	1230	2097.996	3670	4381	2387.986	5187	87.308	124.173	118.871	51	59	31	2613	2284	1902	4315	3591	3139	44	38.001	61	69.001	133.998	58
Os01g0332900	940.514	2446.833	1036.392	1197.228	1534.011	2416.717	1336.067	1273.321	1946.558	1616.39	864.731	1163.407	1658.968	1673.613	1118.55	2939.693	1347.565	1925.513	1624.775	1841.012	1034.576	1186.374	1459.896	2488.797	1614.727	2569.32	1679.938	1784.254	2439.938	2333.676	1514.962	1607.565	1767.742	1672.561	1859.57	1794.804	1534.393	1661.755	2201.871	1834.924	1151.175	1258.901	1626.083	1722.325	2950.049	2213.807	2768.433	2532.981
Os01g0333001	17.486	78.167	16.608	18.772	20.99	99.283	31.933	52.679	97.442	28.61	29.269	47.593	53.032	56.386	37.45	103.307	41.435	110.487	77.226	72.989	24.424	21.626	37.104	98.203	37.273	67.679	74.062	102.746	66.062	103.324	8	0	2	1	4	2	71.608	80.245	77.129	221.076	66.825	63.099	61.916	64.675	163.951	132.193	135.567	184.019
Os01g0333600	5	2	1	0	1	0	1	1	0	1	0	0	1	2	1	0	0	1	0	1	1	2	0	1	0	1	1	3	1	1	7	17	10	0	0	0	0	1	0	0	0	0	0	0	1	1	0	0
Os01g0335600	0	0	0	0	0	0	0	0	0	0	0	0	0	0	0	0	0	0	0	0	0	0	0	0	0	0	0	0	0	0	1	0	0	0	0	0	0	0	0	1	0	0	0	0.831	1.064	0	0.949	0
Os01g0335700	317	328	348	153	229	339	285	386	339	170	142	352	309	265	296	389	342	355	341	284	319	211	256	261	290	269	335	266	278	360	780.249	914.409	954.133	619.984	633.058	569.066	209	271	178	261	170	194	583	858	989	705	979	776
Os01g0336300	0	0	0	0	0	0	0	0	0	0	0	0	0	0	0	0	0	0	0	0	0	0	0	0	0	0	0	0	0	0	0	1	0	4	1	3	0	2	0	0	0	0	12	44.169	21.936	96	33.051	16
Os01g0337100	0	0	0	0	0	0	0	0	1	0	0	0	0	0	0	0	0	0	0	0	1	1	0	0	1	0	0	3	0	0	0	2	1	1	0	0	1	2	1	0	0	1	0	0	0	0	0	0
Os01g0337160	0	0	0	0	0	0	0	0	0	0	0	0	0	0	1	0	0	0	0	0	1	0	0	0	0	0	0	0	0	0	50.016	41	42	30	36	34	54	37	84	81	46	37	44	42	136	53	41	50
Os01g0337180	0	0	0	0	0	0	0	0	0	0	0	0	0	0	0	0	0	0	0	0	0	0	0	0	0	0	0	0	0	0	1	2	1	0	1	3	0	0	0	0	0	0	0	0	0	0	0	0
Os01g0337500	7	5.839	10.001	1	11	4	15	8.93	10	9	3	16	6	7	9	7	7	5	11	8	9	7.022	12	3	2	11	1	3	8	6	1023.615	1321.334	1188.514	263	181	210.254	120.999	166	117	33	15.999	67.926	82.001	117.944	174.092	81.91	113.942	128.928
Os01g0337600	2094	2262	2059	1073	1146	1898	1864	2381	2199	1107	891	2486	2377	2025	2122	2298	2191	2469	2431	2700	2004	936	1986	1732	1306	1812	2026	2425	1894	2344	2235.852	2431.861	2679.161	2065.616	1993.489	1907.511	1656	1703	839	1386	1193	1220	1714	2039	2360	1745	2514	1989
Os01g0337700	191	108	217	69	112	115	200	281	134	88	66	282	262	201	201	144	279	147	117	211	177	80	181	87	110	113	131	162	140	130	96	112	122	87.021	136.513	104	113	111	75	79	81	70	117	194	376	140	129	76
Os01g0337900	2455.998	1809.999	2411.997	1037.998	1409.997	1394.998	1934.998	2742.997	1805.002	1381.003	636	2720.997	3324.991	2910.004	3023.997	1914.999	2942.001	1455	1530.637	1793.997	2142.003	1384.997	2026.996	1303	1483.996	1323	1560.001	1819.994	1466.995	1687.994	688.338	820.175	795.602	1024.102	997.98	1073.117	626	535.998	489	588.999	562.999	416.999	701.964	848.289	1064.99	713.988	1141.999	1109.99
Os01g0338000	1848.167	2005.543	2299.003	1418.359	1924.728	2280.402	1959.884	2123.014	1918.399	1516.366	1454.973	2175.92	1990.63	2219.323	2054.94	1882.453	2015.447	1899.325	1815.929	2441.807	1700.64	1795.504	2169.874	2824.339	2524.454	1951.73	2326.69	1416.69	2115.632	1701.498	2695.422	2370.365	2747.953	3212.474	3097.125	2881.102	884.56	924.492	1219.758	982.478	776.336	710.967	1984.313	2342.424	4001.754	2574.676	3358.031	3043.77
Os01g0338100	130.079	104.3	141.77	68.611	88.375	105.994	147.004	113.046	112.781	92.603	80.772	95.515	114.25	99.28	121.131	110.439	145.978	113.759	134.301	121.3	122.955	91.622	100.932	97.585	119.125	128.772	137.574	131.433	86.55	98.044	104.035	89	118.03	111.262	113	122.066	35.135	29.21	48.61	34.487	25.489	21.803	47.919	68.803	100.4	39.828	61.657	68.793
Os01g0338150	383.022	330.7	462.23	249.389	359.625	321.006	409.996	355.954	388.866	292.397	288.228	382.485	380.679	383.72	374.869	354.561	350.022	340.241	315.699	389.7	330.045	273.378	364.068	308.415	340.875	354.23	354.426	285.567	337.45	361.956	1	0	2	1	1	2	267.865	242.79	321.39	224.513	212.511	199.197	261.081	349.197	746.6	417.172	388.343	313.207
Os01g0338200	1098	983	1198	569	801	1051	1008	1343	1183	741	527	1285	1259	1148	1254	1125	1292	1247.999	1234	1303	1010	685	1037	935	861	1021	1211	1132	993	1168	2040.54	2472.573	2629.997	1808.945	1867.914	1810.126	629	683	498	676.004	541	540	805	1096	1186	890	1200	938
Os01g0338401	0	0	0	0	0	0	0	0	0	0	0	0	0	0	0	0	0	0	0	0	0	0	0	1	0	0	0	0	0	0	0	0	0	0	0	0	2	1	0	0	1	1	0	2	1	1	0	0
Os01g0338600	2675	1952	3380	2186	1953	2044	2804	2596.58	2585	1885	1304	2565.607	2134	2072	2318.308	1924	2624	2828	2231	3114	2827	1289	2814	2007	2701	2106	2254	2341	1913	2784	436.672	483.983	454.029	314.943	312.101	260	1222	1067	1120	2079	1698	1514	235	308	437	315	398	291
Os01g0339001	0	0	0	0	0	0	0	3.42	0	0	0	3.393	0	0	7.692	0	0	0	0	0	0	0	0	0	0	0	0	0	0	0	0	0	0	0	0	0	0	0	0	0	0	0	0	0	0	0	0	0
Os01g0339400	0	0	2	0	1	0	2	1	0	1	1	1	0	2	1	1	1	0	2	1	1	2	0	0	0	0	0	1	1	1	1	0	0	0	0	0	0	0	1	0	1	1	0	0	0	0	0	0
Os01g0339500	195.621	131.035	220.325	141.405	139.066	135.535	234.213	254.386	100.13	93.8	99.961	275.479	279.891	264.946	206.002	143.581	277.017	161.085	146.443	244.831	203.194	87.446	226.189	93.304	92.39	175.486	132.463	143.114	145.545	161.706	10	14	9	35.314	35	29	300.985	285.209	320.252	329.419	331.644	306.373	77.75	147.844	331.69	68.582	52.229	30.738
Os01g0339600	68.687	61.356	74.105	36.699	49.266	72.756	67.942	92.372	69.437	32.358	42.339	104.538	93.038	95.776	71.721	65.61	105.774	72.34	87.768	86.011	83.308	36.556	63.358	52.958	41.973	63.66	78.983	51.893	55.529	97.948	12	17	16.017	12	20	10	71.533	97.644	57.122	132.768	90.687	90.434	70.34	90.606	150.717	69.716	68.134	40.557
Os01g0339851	0	0	0	0	0	0	0	0	0	0	0	0	0	0	0	0	0	0	0	0	0	0	0	0	0	0	0	0	0	0	0	0	0	0	0	2	3	2	4	0	0	2	0	0	2	0	0	1
Os01g0339900	2636.932	1896.413	2703.971	1191.536	1829.368	1587.017	2461.878	2636.108	2185.44	1521.719	938.308	2587.136	3028.534	2981.897	3006.283	1821.551	2840.094	1739.878	1965.869	1916.443	2132.205	1889.156	2265.056	1576.768	1922.676	1493.322	1936.958	1623.536	1533.37	1838.17	4820.79	4497.549	5477.482	3994.509	4002.144	3884	1264.213	1539.441	1427.84	1126.947	889.983	935.214	2910.158	3203.038	4216.463	2757.117	3728.846	3504.604
Os01g0339950	31.407	11.585	24.218	13.567	22.697	15.201	29.161	23.005	15.983	18.348	4.544	24.302	18.648	49.158	27.269	12.94	24.976	13.141	17.2	23.124	15.839	20.351	21.027	2.782	25.877	6.329	20.78	8.824	13.79	8.19	0	1	0	0	0	0	27.861	18.574	13.265	34.088	12.053	12.813	17.974	16.413	37.389	15.006	22.189	30.542
Os01g0340100	0	0	0	0	0	0	0	1	1	0	0	0	0	1	0	0	0	0	0	1	0	0	0	1	0	1	0	0	1	0	0	0	1	0	0	1	0	0	0	1	0	0	0	0	1	0	0	0
Os01g0340400	0	0	0	0	0	0	0	0	0	0	0	0	0	0	0	0	0	0	0	0	0	0	0	0	0	0	0	0	0	0	0	0	0	0	0	0	0	0	0	0	0	0	0	0	0	0	0	0
Os01g0340600	0	0	0	0	1	0	1	0	0	0	0	0	1	0	0	1	0	0	1	0	0	0	0	0	0	0	0	0	0	0	9	3	4	5	2	6	1	0	0	0	0	0	4	5	9	2	1	3
Os01g0340801	7.625	4.854	8.44	9.97	1.123	7.917	13.125	18.914	4.013	5.93	4.984	20.339	6.046	6.46	10.252	8.95	11.381	6.891	2.472	16.832	11.273	6.01	5.491	5.721	10.585	3.361	8.021	9.041	7.077	12.649	22.935	15.947	20.071	13	20.043	13.498	5.924	5.988	2.067	7.915	3.942	3.718	3.136	5.211	12.015	5.454	1.819	1.508
Os01g0341000	44	68.002	47.477	45	33	108	44	49	47.996	34.996	71	48	66	54.371	41.997	75.999	41.001	62.997	65	65	38.002	73.534	39	130	66.997	78	111.997	63	88	31.001	479.099	415.823	446.407	147	148	154	26	39	18.344	35	28	23	226.807	277.055	694.045	317.546	289.714	248.735
Os01g0341200	75	110.998	62.523	99	121	117	82	82	91.004	67.004	108	53	109	107.629	59.003	120.001	90.999	85.003	99	75	74.998	77.466	62	113	104.003	112	139.003	104	107	64.999	310.368	276	255.573	78	107	114	33	27	41.656	24	25	29	83.193	105.945	242.955	115.454	140.286	108.265
Os01g0341300	3	9	10	8	8	19	10	5	6	0	8	6	3	5	5	9	0	7	10	25	6	4	7	16	15	14	19	6	15	13	5	0	1	4.073	0	4	3	4	4	9	6	7	16	2	41	5	8	6
Os01g0341750	7	1	3	0	0	1	4	4	0	0	0	2	5	3	11	2	7	2	3	8	3	1	5	1	0	2	0	4	0	1	1	1	0	0	0	0	2	3	5	8	1	3	44	71	81	23	29	27
Os01g0342500	44	46	69	71	77	40	72	40	30	23	80	27	70	100	77	43	61	47	48	59	21	118	53	89	68	65	42	36	56	26	12	3	11	2	3	7	40	53	74	28	34	28	0	3	4	1	1	1
Os01g0342750	149.998	91.002	126.001	28	55	43.995	140.007	158.985	69.003	53.984	16	161.985	197.001	184.006	173.999	80.99	174.004	88.003	71.001	113.998	147.002	33.002	115.997	31.001	33.002	63	55	118.002	54.999	90.996	854.662	904.388	1191.741	33	41	31	136.091	200.97	72.003	26	21	42.001	31.882	60.004	86.933	26	33.011	43.002
Os01g0342800	81	33	94	19	40	27	73	98	33	40	13	111	139	158	143	24	133	24	31	53	76	49	59	27	50	27	42	24	16	34	37.004	32.698	27	21.948	25	34	33	16	45	38	35	24	39	49	119	66	47	58
Os01g0342900	0	0	0	1.005	0	0	0	0	0	0	0	0	0	0	0	0	0	0	3.003	0	5.004	0	0	0	3	0	1.978	0	0	0	22	6	18	15	15	15	9.058	6.409	0	3.013	13.045	4.035	39.77	17.135	94.921	18.632	14.034	18.099
Os01g0343001	0	1.008	0	0	5.034	8.079	2.01	2.003	3.307	0	1.007	2.002	1.024	1	1	5.519	0	0	0	1.007	0	5.484	3	1	0	1.006	0	2.091	4.027	2.062	0	0	1	0	0	0	0	0	3.938	3.174	0	0	0	0	0	0	0	0
Os01g0343100	2	10	12	10	3	28	0	6	14	8	5	4	7	1	7	15	4	9	12	35	2	9	12	29	18	12	27	11	7	12	1026.9	1157.407	1072.42	41	49	44	0	3	0	0	0	1	131	115	210	48	67	102
Os01g0343200	521	321	586	206	199	365	491	601	329	197	176	549	592	498	453	358	573	434	429	615	460	166	552	367	241	355	376	325	319	397	394.452	429.963	489.075	319	312	318.755	297	274	212	256	246	267	311	354	560	437	518	349
Os01g0343300	905.45	937	1310.24	1037.184	892	1386.59	1036.085	1000.176	1222.509	643.597	914.625	1018.668	773.834	830.979	841.396	821.715	843.809	1362	1159.541	2036.83	996.964	962.695	1163	1214.967	1877.73	1091.546	1454.167	841.269	1218.146	1199.641	813.257	761.181	1006.184	875.359	1040.464	900.815	725.58	652	765	1096.004	826.122	807.287	598	717.726	1208.594	1212.592	1466.375	757.529
Os01g0343350	5.55	0	2.76	2.816	0	1.41	2.915	7.824	1.491	0	1.375	1.332	1.166	8.021	1.604	5.285	3.191	0	1.459	7.17	3.036	3.305	0	3.033	1.27	1.454	4.833	2.731	2.854	3.359	0	0	0	0	0	0	1.42	0	0	0	9.878	7.713	0	3.274	5.406	5.408	1.625	5.471
Os01g0343400	0	1	0	0	1	0	0	1	1	0	0	0	1	2	0	0	0	0	1	1	0	0	1	1	0	0	0	0	1	0	0	0	0	0	0	0	5	4	12	9	9	6	0	3	3	4	1	1
Os01g0343500	461	227	521	186	187	207	464	537	327	220	158	607	543	440	603	206	715	320	281	520	527	128	436	206	259	229	313	274	205	315	19	19	31	29	37	44	484	383	507	626	517	448	23	32	49	28	61	34
Os01g0343780	0	0	0	0	0	0	0	0	0	0	0	0	0	0	0	0	0	0	0	0	0	0	0	0	0	0	0	0	0	0	0	0	0	0	0	0	0	0	0	0	0	0	0	0	0	0	0	0
[truncated: 35,977 more rows]

## Sheet: 0.05_up
	baseMean	log2FoldChange	lfcSE	stat	pvalue	padj
[truncated: 82 more rows]

## Sheet: 0.01_up
	baseMean	log2FoldChange	lfcSE	stat	pvalue	padj
[truncated: 23 more rows]

[truncated: 6 more sheets: 0.005_up, 0.001_up, 0.05_down, 0.01_down, 0.005_down, 0.001_down]
