# Supplementary material for: Meta-analysis of public RNA-sequencing data of drought and salt stresses in different phenotypes of resistant and susceptible Oryza sativa cultivars
Source: Quant Plant Biol. 2025 Sep 5;6:e27. doi: 10.1017/qpb.2025.10020 (PMC12451249; doi:10.1017/qpb.2025.10020)
Supplement: Shintani and Bono supplementary material [file S2632882825100209sup001.zip › Supplementary_TableS10.xlsx]

## Sheet: a)lists
Names	total	Os-Gene stable ID	Os-Gene name	Os-Gene description
DESeq2 and TN2-score	54	Os06g0246500		Similar to Pyruvate dehydrogenase E1 alpha subunit (EC 1.2.4.1)
		Os12g0639500		ATPase, AAA-type, core domain containing protein
		Os01g0849000	OsLTPd5	Hypothetical protein
		Os12g0221400		Similar to cDNA clone:001-112-B09, full insert sequence
		Os01g0225600	Lea14A	Similar to Dehydrin
		Os04g0104900	OsCOMTL2	Similar to 0-methyltransferase (EC 2.1.1.6) (Fragment)
		Os11g0181200		Hypothetical protein
		Os03g0154000		Aromatic-ring hydroxylase family protein
		Os03g0195100	OsALD1	Putative aminotransferase, Disease resistance response against infection with rice blast fungu
		Os02g0695200	OsMYB58/63-L	Similar to P-type R2R3 Myb protein (Fragment)
		Os07g0683600		Similar to Osr40c1 protein
		Os08g0140300	TDC1	Aromatic L-amino acid decarboxylase (AADC), Senescence-induced serotonin biosynthesi
		Os04g0179100	OsSDR110C-MS2	Similar to OSIGBa0109M01.2 protein
		Os07g0522500	ABCG43	Similar to PDR6 ABC transporter
		Os02g0266000		Similar to N-(5'-phosphoribosyl)anthranilate isomerase
		Os04g0266900		Transketolase C-terminal-like domain containing protein
		Os09g0325700	PP2C1	Protein phosphatase 2C, Abiotic stress response, Early panicle developmen
		Os06g0553100	HSfC2b	Similar to Heat stress transcription factor C-2b
		Os04g0167875		Protein phosphatase 2C-like domain containing protein
		Os03g0663500	TLP	Similar to Osmotin precursor
		Os09g0298100	OsPFPA4	Similar to predicted protein
		Os04g0180400	CYP99A2	Similar to Cytochrome P450 99A2
		Os06g0498800	OsMFT1	Similar to MOTHER of FT and TF1 protein
		Os11g0112400	prx130	Peroxidase (EC 1.11.1.7)
		Os04g0661100		Similar to H0112G12.8 protein
		Os03g0709300	OsUCL9	Similar to Chemocyanin precursor (Basic blue protein) (Plantacyanin)
		Os02g0569000	CYP76M5	Cytochrome P450 family protein
		Os12g0555200	RPR10b	Similar to Probenazole-inducible protein PBZ1
		Os07g0663700	OsSDR110C-MI3	Similar to Oxidoreductase, short chain dehydrogenase/reductase family protein, expressed
		Os04g0179700	OsKS4	9-beta-pimara-7,15-diene synthase, Momilactone phytoalexins biosynthesis, Defense respons
		Os04g0415800	OsLTPd6	Similar to OSIGBa0092M08.2 protein
		Os03g0734300		Similar to Proteinase inhibitor type II CEVI57 precursor
		Os04g0178300	OsCPS4	Similar to Isoform 3 of Syn-copalyl diphosphate synthase
		Os02g0570700	Oscyp71Z7	Cytochrome P450 family protein
		Os01g0214500		Conserved hypothetical protein
		Os07g0190000	OsDXS	Similar to 1-deoxy-D-xylulose 5-phosphate synthase 2 precursor
		Os02g0649300	HOX24	HD-ZIP I protein, Transcription activator, Stress response, Panicle developmen
		Os03g0347500	OsSWEET12	Similar to Senescence-associated protein (SAG29)
		Os12g0555000	RSOsPR10	Similar to Probenazole-inducible protein PBZ1
		Os11g0514500		Sorghum bicolor leucine-rich repeat-containing extracellular glycoprotein precursor
		Os02g0824500	OsREM1.1	Similar to Remorin
		Os09g0109600	OsDSSR1	Small peptide, Drought toleranc
		Os01g0723600		Ribose-phosphate pyrophosphokinase 3 (EC 2.7.6.1) (Phosphoribosyl pyrophosphate synthetase 3)
		Os04g0209200	OsABCC9	Similar to MRP-like ABC transporter
		Os04g0179200	OsMAS	Similar to Stem secoisolariciresinol dehydrogenase (Fragment)
		Os08g0140500	OsTDC3	Similar to Tryptophan decarboxylase (EC 4.1.1.28)
		Os02g0569900	OsCYP76M7	Cytochrome P450 family protein
		Os12g0112000	Pox	Similar to Peroxidase precursor (EC 1.11.1.7) (Fragment)
		Os12g0555500	OsPR10a	Pathogen resistance protein PBZ1, 17 kDa RNase, Disease resistanc
		Os06g0569500	KO4	Ent-kaurene oxidase, Diterpenoid phytoalexin biosynthesi
		Os12g0268000	sl	Similar to Cytochrome P450 71A1 (EC 1.14.-.-) (CYPLXXIA1) (ARP-2)
		Os01g0846300	OsPP15	Similar to Protein phosphatase 2C
		Os05g0465000		Conserved hypothetical protein
		Os11g0641500	OsLAC23	Cupredoxin domain containing protein
DESeq2	28	Os04g0172400	OsAT19	Transferase family protein
		Os01g0721200		Similar to cDNA clone:J013002N02, full insert sequence
		Os08g0230800	OsLecRK	Hypothetical conserved gene
		Os01g0879200	DRR206	Plant disease resistance response protein domain containing protein
		Os11g0592200	OsPR4	Similar to Chitin-binding allergen Bra r 2 (Fragments)
		Os01g0343100		Protein of unknown function DUF594 family protein
		Os02g0571100	OsCPS2	Ent-copalyl diphosphate synthase, Defense against both fungal pathogen and bacterial pathogen, Biosynthesis of phytoalexi
		Os01g0581800		Hypothetical conserved gene
		Os03g0182000		Similar to flavin-dependent monooxygenase 1
		Os01g0382000	OsPR1b	Similar to Pathogenesis-related protein PRB1-2 precursor
		Os06g0557700		Protein kinase, catalytic domain domain containing protein
		Os06g0569300		Conserved hypothetical protein
		Os02g0106100	OSINV3	Similar to Fructosyltransferase
		Os04g0633300		Similar to H0613A10.4 protein
		Os01g0342750		Hypothetical conserved gene
		Os06g0289200	UGT	UDP-glucuronosyl/UDP-glucosyltransferase family protein
		Os09g0255400	IGPS	Similar to Indole-3-glycerol phosphate synthase, chloroplast precursor (EC 4.1.1.48) (IGPS)
		Os07g0116900		Conserved hypothetical protein
		Os04g0167900	OsPP2C37	Protein phosphatase 2C-like domain containing protein
		Os07g0664000		Similar to Oxidoreductase, short chain dehydrogenase/reductase family protein, expressed
		Os01g0116800		Similar to Receptor-like kinase
		Os05g0349800	Em*	Embryonic abundant protein 1
		Os01g0910800		Conserved hypothetical protein
		Os07g0684900	WOX11	WUSCHEL-related homeobox protein, Transcription factor, Crown root developmen
		Os12g0237900		NB-ARC domain containing protein
		Os09g0364800		Heavy metal transport/detoxification protein domain containing protein
		Os05g0399400	Cht9	Chitinase 9
		Os01g0822001		Hypothetical gene
TN2-score	343	Os05g0119000	STAR2	Bacterial-type ATP binding cassette (ABC) transporter, Al toleranc
		Os08g0390200		Similar to Oxidoreductase, 2OG-Fe oxygenase family protein, expressed
		Os11g0112200	PRX131	Similar to Cationic peroxidase 1 precursor (EC 1.11.1.7) (PNPC1)
		Os04g0630300		NAD(P)-binding domain containing protein
		Os02g0136150		Hypothetical gene
		Os02g0212500		Conserved hypothetical protein
		Os07g0599600		Hypothetical protein
		Os08g0442900		Hypothetical protein
		Os09g0425500		Hypothetical gene
		Os10g0412700		Thaumatin, pathogenesis-related family protein
		Os10g0205700		Pollen Ole e 1 allergen/extensin domain containing protein
		Os07g0127700	PR1b	Similar to Pathogenesis-related protein class 1
		Os07g0480800	OsXTH21	Cellulase (EC 3.2.1.4)
		Os05g0122700	OsRCI2-7	Similar to Low-temperature induced protein lt101.2
		Os03g0822000	OsEXPA7	Alpha-expansin OsEXPA7
		Os01g0195066	OsIDD2	Non-protein coding transcript
		Os01g0740700		Hypothetical protein
		Os11g0453900	RAB21	Dehydrin RAB 16D
		Os02g0291000	OsCBL7	Calcineurin B (Fragment)
		Os08g0478000		Similar to mucin-2
		Os04g0347200		Similar to OSIGBa0111I14.7 protein
		Os03g0752500		Similar to Cysteine proteinase (Fragment)
		Os02g0813083	OsFbox118	Conserved hypothetical protein
		Os11g0427800	OsLTP1.14	Similar to Lipid transfer protein LPT III
		Os10g0447900	SIET5	Similar to Citrate transporter family protein
		Os01g0307686		Similar to embryonic abundant protein-like
		Os04g0581100	OsS3H	2OG-Fe(II) oxygenase domain containing protein
		Os04g0493400	Cht4(t)*(Chi4)	Similar to Chitinase
		Os04g0521900		Similar to Vegetative cell wall protein gp1
		Os06g0698300	OsPP2C59	Protein phosphatase 2C family protein
		Os01g0856850		Similar to ribosomal protein S7
		Os01g0731100		Similar to Pathogen-related protein
		Os01g0658900	OsBZ8	OSBZ8
		Os11g0474800	OsKS8	Similar to Isoform 2 of Stemar-13-ene synthase
		Os06g0287200		Similar to NBS-LRR type R protein Nbs7-75
		Os07g0413800		Conserved hypothetical protein
		Os10g0569450		Non-protein coding transcript
		Os04g0541700	HOX22	Similar to Homeobox-leucine zipper protein HOX22
		Os01g0872566		Hypothetical protein
		Os12g0573600		Similar to predicted protein
		Os05g0360400		Zinc finger, RING/FYVE/PHD-type domain containing protein
		Os02g0782500	OsHSP18.0-CIII	Similar to Small heat stress protein class CIII
		Os06g0632200	TS	Similar to tryptophan synthase-related
		Os01g0627400	OsCYP72A17	Similar to Cytochrome P450 monooxygenase CYP72A5 (Fragment)
		Os07g0627600		Non-protein coding transcript
		Os01g0192300	OsMYB1R1	Similar to I-box binding factor (Fragment)
		Os08g0320400		Similar to Indole-3-glycerol phosphate synthase-like
		Os07g0638100		Six-bladed beta-propeller, TolB-like domain containing protein
		Os01g0237500		NmrA-like family protein
		Os05g0186300	OscytME2	Similar to NADP-malic enzyme
		Os04g0564700		WD40 repeat domain containing protein
		Os01g0716500		Methyltransferase type 12 domain containing protein
		Os02g0139000	PHR3	Transcription factor, Regulation of Pi signaling and homeostasis, Tolerance to low-Pi stres
		Os08g0425500		Endonuclease/exonuclease/phosphatase domain containing protein
		Os12g0594000	OsWD40-198	WD40 repeat-like domain containing protein
		Os12g0431300		Six-bladed beta-propeller, TolB-like domain containing protein
		Os11g0133800		Similar to zinc finger (DHHC type) family protein
		Os01g0636400		Alpha/beta hydrolase family protein
		Os01g0283300		Conserved hypothetical protein
		Os07g0126100		Allergen V5/Tpx-1 related family protein
		Os01g0571300	OsHsfA7	Similar to Heat shock transcription factor 31 (Fragment)
		Os07g0664400		Short-chain dehydrogenase/reductase SDR domain containing protein
		Os03g0700400	LOX-3	Lipoxygenase-3, Generation of stale flavo
		Os02g0463401		Conserved hypothetical protein
		Os12g0174700		Similar to disease resistance response protein 206
		Os02g0569400	CYP76M8	Cytochrome P450 family protein
		Os05g0151200		TspO/MBR-related protein family protein
		Os01g0555100	SRZ3	Similar to TATA-binding protein associated factor 2N (RNA-binding protein 56) (TAFII68) (TAF(II)68)
		Os01g0511100		UspA domain containing protein
		Os05g0550250		Similar to seed maturation protein
		Os01g0183600	OsCYP96E1	Cytochrome P450 family protein
		Os08g0485400		Similar to Oxidoreductase
		Os12g0575300		Conserved hypothetical protein
		Os07g0416600		Similar to OSIGBa0092G14.1 protein
		Os09g0572400	OsABCF5	Similar to Abcf2-prov protein
		Os04g0508500	R2R3-MYB	Similar to OSIGBa0101P20.9 protein
		Os03g0146200		Conserved hypothetical protein
		Os02g0744200	OsEXPA5	Alpha-expansin OsEXPA5
		Os01g0543100	prx17	Similar to Peroxidase 72 precursor (EC 1.11.1.7) (Atperox P72) (PRXR8) (ATP6a)
		Os09g0379600	Oshox25	Similar to Homeobox-leucine zipper protein HOX25
		Os06g0539500	OsLTP1.6	Similar to Non-specific lipid-transfer protein
		Os07g0209100		Similar to Seed imbibition protein (Fragment)
		Os05g0477900	OsLTP1.4	Similar to nonspecific lipid-transfer protein
		Os10g0505900		Conserved hypothetical protein
		Os01g0155800		Conserved hypothetical protein
		Os07g0645050		Non-protein coding transcript
		Os07g0675100	OsPME22	Similar to Pectin methylesterase isoform alpha (EC 3.1.1.11) (Fragment)
		Os03g0268600	OsPP2C30	Similar to Protein phosphatase type 2C
		Os04g0552000		Barwin-related endoglucanase domain containing protein
		Os07g0523965		Similar to Glucose-6-phosphate/phosphate-translocator precursor
		Os11g0645400		Plant disease resistance response protein family protein
		Os01g0695700	OsABCB4	Similar to MDR-like ABC transporter
		Os01g0124700		Hypothetical protein
		Os04g0165000		Similar to thaumatin-like protein 1a
		Os03g0219350		Hypothetical gene
		Os05g0359966		Hypothetical protein
		Os03g0793800	OsLTPG7	Plant lipid transfer protein and hydrophobic protein, helical domain containing protein
		Os01g0891000	OsSTA39	Glycoside hydrolase, family 20 protein
		Os01g0945100	OsBAT2	Similar to amino acid transporter
		Os08g0557800		Similar to Fatty acyl coA reductase
		Os03g0103400		GRAS transcription factor domain containing protein
		Os10g0569800	Rir1b	Similar to RIR1b protein
		Os07g0416900	OsFAD2-3	Similar to Omega-6 fatty acid desaturase, endoplasmic reticulum isozyme 2 (EC 1.14.19.-)
		Os07g0417200	OsFAD2-2	Similar to Delta 12 oleic acid desaturase FAD2
		Os01g0128000		Myb transcription factor domain containing protein
		Os06g0568600	OsKO5	Similar to Ent-kaurene oxidase 1 (Fragment)
		Os11g0126900	NAC122	NAC-domain protein, Drought toleranc
		Os01g0158400		Galactose-binding like domain containing protein
		Os06g0106800		Similar to glycoside hydrolase, family 28
		Os01g0595201		Similar to metal ion binding protein
		Os03g0197100		Similar to Sugar transporter protein
		Os02g0332450		Hypothetical conserved gene
		Os05g0246300		Barwin-related endoglucanase domain containing protein
		Os07g0187900		Similar to nitrate and chloride transporter
		Os03g0339300	PRX41	Hypothetical conserved gene
		Os02g0140400	OsOSC4	Similar to Beta-amyrin synthase
		Os11g0240600		Alpha/beta hydrolase fold-3 domain containing protein
		Os06g0160600		Hypothetical conserved gene
		Os01g0220500		Similar to predicted protein
		Os05g0537400	OsPP2C50	Similar to Protein phosphatase 2C
		Os05g0170200		Similar to Universal stress protein
		Os03g0243700		Similar to Glycosyl hydrolase family 10 protein, expressed
		Os10g0528400	OsGSTU3	Glutathione S-transferase, C-terminal-like domain containing protein
		Os11g0454000	RAB21	Dehydrin RAB 16C
		Os04g0416700		Harpin-induced 1 domain containing protein
		Os08g0158200		FAD linked oxidase, N-terminal domain containing protein
		Os04g0438600		Glycolipid transfer protein, GLTP domain containing protein
		Os01g0363300		Uncharacterised protein family UPF0497, trans-membrane plant subgroup domain containing protein
		Os01g0642801		Similar to S-domain class receptor-like kinase3
		Os09g0110300	OsCYL4	Putative cyclase family protein
		Os01g0910900		Conserved hypothetical protein
		Os08g0290700		Winged helix repressor DNA-binding domain containing protein
		Os01g0522400		Armadillo-like helical domain containing protein
		Os01g0592500	OsAGP15	Protein of unknown function DUF1070 family protein
		Os12g0106000	FER2	Ferritin, Iron storage protein, Iron homeostasi
		Os01g0740600		Transferrin receptor-like, dimerisation domain containing protein
		Os09g0272600		Conserved hypothetical protein
		Os06g0697500		ATPase, AAA-type, core domain containing protein
		Os04g0538300		Hypothetical conserved gene
		Os02g0140500	OsOSC4	Similar to cycloartenol synthase
		Os11g0591800	OsPR4d	Barwin domain containing protein
		Os12g0147200		Conserved hypothetical protein
		Os11g0282900		Hypothetical protein
		Os04g0545600	OsUCL15	Similar to Uclacyanin 3-like protein
		Os03g0439500		2OG-Fe(II) oxygenase domain containing protein
		Os02g0186800		Cytochrome P450 family protein
		Os03g0289800		Similar to Leucoanthocyanidin dioxygenase-like protein
		Os01g0871150		Hypothetical gene
		Os09g0396900	OsVIT2	Protein of unknown function DUF125, transmembrane family protein
		Os06g0110200	OsLEA2	Late embryogenesis abundant (LEA) group 1 family protein
		Os07g0599700		Similar to Surface protein PspC
		Os12g0478200	OsABA45	Hypothetical protein
		Os07g0599300		Hypothetical protein
		Os12g0202700		Similar to N-methyltransferase
		Os01g0914300	OsLTPd2	Plant lipid transfer protein/seed storage/trypsin-alpha amylase inhibitor domain containing protein
		Os10g0540200		Similar to Selenium-binding protein-like
		Os08g0349300		Conserved hypothetical protein
		Os02g0768000		Conserved hypothetical protein
		Os12g0610800		Uncharacterised protein family UPF0497, trans-membrane plant subgroup domain containing protein
		Os02g0194700	OsLOX1	Similar to Lipoxygenase 2.3, chloroplast precursor (EC 1.13.11.12) (LOX2:Hv:3)
		Os08g0412800		Protein of unknown function DUF1262 family protein
		Os03g0397700		Protein kinase, catalytic domain domain containing protein
		Os03g0734200		Conserved hypothetical protein
		Os01g0124650	RBBI2-3	Hypothetical conserved gene
		Os05g0368000	RH1	Non-protein coding transcript
		Os12g0242500		Conserved hypothetical protein
		Os01g0794400		Thioredoxin domain 2 containing protein
		Os11g0591000		Similar to NB-ARC domain containing protein
		Os09g0425200		Conserved hypothetical protein
		Os04g0651000	prx57	Similar to Peroxidase
		Os09g0565300		Similar to RING-finger protein
		Os06g0323100		Similar to H1005F08.18 protein
		Os11g0454200	RAB16B	Dehydri
		Os06g0318600	OsCttP3	Peptidase S41 domain containing protein
		Os12g0123700	NAC131	NAC domain containing transcription factor, Abiotic and biotic stress respons
		Os07g0182100	OsTSA	Similar to Tryptophan synthase alpha chain
		Os05g0115100		Hypothetical conserved gene
		Os11g0289700		Cytochrome P450 family protein
		Os04g0182200		2OG-Fe(II) oxygenase domain containing protein
		Os04g0218400		Similar to ankyrin protein kinase-like
		Os01g0583100	OsPP2C06/OsABI2	Similar to Protein phosphatase 2C
		Os06g0622400		Hypothetical protein
		Os03g0832800	GPAT	Similar to glycerol-3-phosphate acyltransferase 1
		Os09g0316000		Similar to cupin, RmlC-type
		Os11g0687100		von Willebrand factor, type A domain containing protein
		Os12g0150500	OsENODL23	Plastocyanin-like domain containing protein
		Os10g0492900		Similar to alpha-galactosidase
		Os03g0296200		Conserved hypothetical protein
		Os09g0272401		Hypothetical conserved gene
		Os06g0668200	PGK	Similar to Phosphoglycerate kinase, cytosolic (EC 2.7.2.3)
		Os01g0899387		Conserved hypothetical protein
		Os06g0218300		Zinc finger, RING-type domain containing protein
		Os09g0242000	Os_F0709	Similar to F-box domain containing protein, expressed
		Os03g0707250		Non-protein coding transcript
		Os03g0119300	OsSub25	Peptidase S8, subtilisin-related domain containing protein
		Os07g0124100	OsPSK4	Similar to Phytosulfokines 4 precursor
		Os08g0465800	OsGAD1	Similar to Glutamate decarboxylase
		Os01g0633400	OsCBSX10	Cystathionine beta-synthase, core domain containing protein
		Os01g0718500		Protein of unknown function DUF1070 domain containing protein
		Os12g0217800		Hypothetical gene
		Os07g0190800	OsTRXh5	Similar to Thioredoxin h
		Os01g0719300	OsSultr3	Similar to Sulfate transporter 3.1 (AST12) (AtST1)
		Os04g0573000	OsSPX-MFS1	SPX-MFS protein, Phosphate transporter, Pi homeostasi
		Os11g0106700	OsFER1	Similar to Ferritin 1, chloroplast precursor (EC 1.16.3.1) (ZmFer1)
		Os06g0247850		Non-protein coding transcript
		Os03g0327600		Ricin B-related lectin domain containing protein
		Os11g0147150		Hypothetical gene
		Os05g0460000	OsctHSP70-1	Similar to 70 kDa heat shock cognate protein 1
		Os03g0254250		Non-protein coding transcript
		Os03g0712800	OsGS1	Cytosolic glutamine synthetas
		Os07g0230600		Hypothetical conserved gene
		Os10g0450800		Hypothetical protein
		Os01g0692100	OsGSTU39	Glutathione S-transferase, C-terminal-like domain containing protein
		Os01g0974900		Similar to 26S proteasome non-ATPase regulatory subunit 6
		Os06g0654400		Hypothetical conserved gene
		Os07g0218700		Cytochrome P450 family protein
		Os01g0733500	RD22	Similar to Dehydration-induced protein RD22-like protein 1
		Os10g0491000		Plant Basic Secretory Protein family protein
		Os01g0855000	GPAT	Similar to Glycerol-3-phosphate acyltransferase 6 (EC 2.3.1.15) (AtGPAT6)
		Os04g0639000		Conserved hypothetical protein
		Os06g0187000	OsORC1	Similar to Origin recognition complex 1
		Os06g0147400		Conserved hypothetical protein
		Os03g0607200		Gibberellin regulated protein family protein
		Os07g0664600	RMP8	Glucose/ribitol dehydrogenase family protein
		Os05g0368100		Conserved hypothetical protein
		Os09g0491100	Os9bglu30	Similar to Beta-primeverosidase (EC 3.2.1.149)
		Os02g0537000		Pectinesterase inhibitor domain containing protein
		Os01g0864566		Hypothetical conserved gene
		Os12g0630600		Carbohydrate/puine kinase, PfkB, conserved site containing protein
		Os04g0589800	OsLEA1	Late embryogenesis abundant (LEA) group 1 family protein
		Os01g0934600		Similar to Esterase PIR7B
		Os06g0168700		Similar to Prolin rich protein
		Os01g0767600		Conserved hypothetical protein
		Os06g0564100		Protein of unknown function DUF3511 domain containing protein
		Os03g0286900	OsRCI2-5	RCI2 (rare cold-inducible 2) family protein, Drought resistanc
		Os08g0467500	OsEnS-122	TB2/DP1 and HVA22 related protein family protein
		Os01g0946500		Similar to Glucan endo-1,3-beta-glucosidase GV (EC 3.2.1.39) ((1->3)-beta-glucan endohydrolase GV) ((1->3)-beta-glucanase isoenzyme GV) (Beta-1,3- endoglucanase GV)
		Os06g0214300		Alpha/beta hydrolase fold-3 domain containing protein
		Os04g0244800		Heavy metal transport/detoxification protein domain containing protein
		Os12g0514300		Similar to UPF0497 membrane protein 9
		Os03g0718800		Similar to Physical impedance induced protein
		Os09g0555500	OsPSY	Similar to Chloroplast phytoene synthase 3
		Os02g0755900		UDP-glucuronosyl/UDP-glucosyltransferase domain containing protein
		Os03g0689300	OSA1	Plasma membrane H+ ATPase (EC 3.6.3.6) (H-ATPase)
		Os08g0238200		Dienelactone hydrolase domain containing protein
		Os08g0431900	OsMADS23	Transcription factor MADS23
		Os01g0872600		TGF-beta receptor, type I/II extracellular region family protein
		Os12g0512800	OsCYP71E5	Cytochrome P450 71E1 (EC 1.14.13.68) (4-hydroxyphenylacetaldehyde oxime monooxygenase)
		Os01g0196300	DPF	Basic helix-loop-helix (bHLH) transcription factor, Diterpenoid phytoalexin factor, Biosynthesis of diterpenoid phytoalexins, Stress respons
		Os07g0541200		Similar to receptor-like serine-threonine protein kinase
		Os01g0851100		GDP-fucose protein O-fucosyltransferase domain containing protein
		Os11g0255500		Similar to Allyl alcohol dehydrogenase; NADP-dependent oxidoreductase-like protein
		Os06g0651200		Conserved hypothetical protein
		Os11g0634800		Similar to Adenylyl-sulfate kinase
		Os07g0418700	OsRePRP2.1	Proline-rich glycoprotein, ABA-dependent inhibition of root growt
		Os10g0524300	OsEMSA1	LysM domain-containing protein, Embryo sac developmen
		Os04g0322100		Protein of unknown function DUF26 domain containing protein
		Os12g0635400		VQ domain containing protein
		Os01g0206700	OsCIPK05	Similar to Serine/threonine protein kinase (CBL-interacting protein kinase 20)
		Os02g0808601		Similar to predicted protein
		Os04g0405900		Similar to OSIGBa0142C11.2 protein
		Os01g0132000	IAI2	Similar to Wound-induced protease inhibitor (WIP1)
		Os06g0227500	OsGSTU38	Similar to Glutathione S-transferase
		Os05g0361000		Similar to cDNA, clone: J075083L18, full insert sequence
		Os03g0820500	OsADF3	Actin depolymerizing factor, Actin-binding protein, Abiotic stress respons
		Os12g0529300		Similar to Auxin-binding protein
		Os06g0726200	Cht1*(Chi1)	Similar to Chitinase 1
		Os01g0200700	OsMT3a	Similar to Metallothionein-like protein type 3 (MT-3) (MWMT3)
		Os06g0686400	OsLTPG13	Bifunctional inhibitor/plant lipid transfer protein/seed storage domain containing protein
		Os04g0288100		Similar to Auxin-binding protein ABP20
		Os02g0657850		Conserved hypothetical protein
		Os05g0142400		Conserved hypothetical protein
		Os01g0946600		Conserved hypothetical protein
		Os07g0599900		Conserved hypothetical protein
		Os07g0217600	CYP71Z2	CytochromeP450 monooxygenase, Diterpenoid phytoalexin biosynthesis, Bacterial blight resistanc
		Os12g0559250		Non-protein coding transcript
		Os06g0234600	OsTBL52	Domain of unknown function DUF231, plant domain containing protein
		Os12g0131400	OsFbox640	Hypothetical conserved gene
		Os01g0184100	OsHsp18.0	Class II small heat shock protein, Positive regulation in both Xoo resistance and heat/salt toleranc
		Os03g0200200		Conserved hypothetical protein
		Os05g0382500		Similar to Cytochrome P450 CYP94E4
		Os10g0503300		Similar to 10-deacetylbaccatin III 10-O-acetyltransferase
		Os11g0291475		Hypothetical protein
		Os01g0266500		Phenazine biosynthesis PhzC/PhzF protein family protein
		Os10g0548100		Similar to DM280 protein
		Os07g0585900		Hypothetical conserved gene
		Os07g0418600	OsRePRP2.2	Proline-rich glycoprotein, ABA-dependent inhibition of root growt
		Os11g0699532		Hypothetical gene
		Os03g0658800	OsCYP87C2	Cytochrome P450 family protein
		Os07g0118200		Protein of unknown function DUF538 domain containing protein
		Os02g0627100	OsPAL1	Similar to Phenylalanine ammonia-lyase (EC 4.3.1.5)
		Os05g0381400	AWPM-19	AWPM-19-like protein, Stress tolerance through ABA-dependent pathewa
		Os05g0142000		Conserved hypothetical protein
		Os03g0559700		Conserved hypothetical protein
		Os04g0462400	OsLHT9	Similar to lysine/histidine transporter
		Os07g0684000		Ricin B-related lectin domain containing protein
		Os03g0694000	Osoxo4	Similar to Oxalate oxidase 1 (EC 1.2.3.4) (Germin)
		Os12g0431700		Hypothetical conserved gene
		Os01g0237750		Hypothetical conserved gene
		Os02g0567800		Alpha/beta hydrolase fold-3 domain containing protein
		Os10g0512400	CYP84A5	Coniferaldehyde 5-hydroxylase, Lignin biosynthesi
		Os07g0422100	OsPM19L2	AWPM-19-like family protein
		Os09g0503850		Hypothetical protein
		Os06g0483200	OsOSC6	Similar to cycloartenol synthase
		Os03g0664400	OsLTPG26	Similar to Protease inhibitor/seed storage/LTP family protein
		Os01g0760900		Conserved hypothetical protein
		Os05g0542500	OsLEA3-1	Similar to Isoform 2 of Late embryogenesis abundant protein, group 3
		Os02g0706550		Hypothetical protein
		Os06g0178700		Similar to Iron/ascorbate-dependent oxidoreductase
		Os04g0178400		Similar to Cytochrome P450 CYP99A1 (EC 1.14.-.-) (Fragment)
		Os06g0115800		Hypothetical conserved gene
		Os06g0223700		Protein of unknown function DUF581 family protein
		Os11g0634200		Conserved hypothetical protein
		Os01g0220400		Hypothetical protein
		Os06g0691200		Similar to Thaumatin-like protein precursor
		Os05g0574600	OsCHS	Similar to 3-ketoacyl-CoA synthase
		Os07g0604466		Non-protein coding transcript
		Os09g0518200	OsSGT	UDP-glucuronosyl/UDP-glucosyltransferase family protein
		Os01g0705200	OsLEA14	Late embryogenesis abundant protein repeat containing protein
		Os09g0412400		Conserved hypothetical protein
		Os04g0498101		Hypothetical gene
		Os07g0600200		Conserved hypothetical protein
		Os05g0560200	OsDOG1L-3	Similar to tumor-related protein-like
		Os10g0569600		Similar to RIR1b protein precursor
		Os09g0278401		Hypothetical protein
		Os04g0635350		Non-protein coding transcript
		Os01g0968100		Conserved hypothetical protein
		Os01g0954000		NADPH-dependent FMN reductase family protein
		Os03g0322900	LEA17	Late embryogenesis abundant (LEA) protein, Abiotic stress toleranc
		Os02g0773200		UspA domain containing protein
		Os11g0211800	OsDT11	Similar to Specific abundant protein-like protein 1
		Os02g0205200		Similar to Unidentified precursor
		Os05g0456300	AKR4C15	Aldose reductase
		Os10g0118200	ZRP4	Conserved hypothetical protein
		Os06g0129900		Similar to Cytochrome P450 CYPD
		Os01g0508100	RH3	Ferritin/ribonucleotide reductase-like family protein
		Os10g0570001		Conserved hypothetical protein
		Os11g0498600		Similar to HVA22 protein
		Os07g0271000		Similar to GDP dissociation inhibitor protein OsGDI1
		Os01g0644200		Similar to Little protein 1
		Os05g0550600	OsLTP2.5	Similar to Nonspecific lipid-transfer protein 2 (nsLTP2) (7 kDa lipid transfer protein)
		Os11g0687200		Hypothetical conserved gene
		Os11g0454300	Rab16A	Similar to Water-stress inducible protein RAB21

## Sheet: b)Overlap
Enrichment FDR	nGenes	Pathway Genes	Fold Enrichment	Pathway	URL	Genes
0.00021136	2	4	331.25	Serotonin biosynthetic proc. from tryptophan	http://amigo.geneontology.org/amigo/term/GO:0006587	TDC1 sl
0.00021136	2	4	331.25	Serotonin metabolic proc.	http://amigo.geneontology.org/amigo/term/GO:0042428	TDC1 sl
0.00015354	3	22	90.3409	Reg. of protein serine/threonine phosphatase activity	http://amigo.geneontology.org/amigo/term/GO:0080163	RSOsPR10 RPR10b OsPR10a
1.46e-06	5	41	80.7927	Diterpenoid biosynthetic proc.	http://amigo.geneontology.org/amigo/term/GO:0016102	CYP76M5 Oscyp71Z7 OsCPS4 OsKS4 KO4
0.00017583	3	25	79.5	Tryptophan metabolic proc.	http://amigo.geneontology.org/amigo/term/GO:0006568	TDC1 sl
0.00017583	3	25	79.5	Indolalkylamine metabolic proc.	http://amigo.geneontology.org/amigo/term/GO:0006586	TDC1 sl
0.00021136	3	29	68.5345	Indole-containing compound biosynthetic proc.	http://amigo.geneontology.org/amigo/term/GO:0042435	TDC1 sl
2.18e-06	5	51	64.951	Diterpenoid metabolic proc.	http://amigo.geneontology.org/amigo/term/GO:0016101	CYP76M5 Oscyp71Z7 OsCPS4 OsKS4 KO4
0.00021136	3	31	64.1129	Neg. reg. of phosphoprotein phosphatase activity	http://amigo.geneontology.org/amigo/term/GO:0032515	RSOsPR10 RPR10b OsPR10a
0.00021136	3	31	64.1129	Neg. reg. of protein dephosphorylation	http://amigo.geneontology.org/amigo/term/GO:0035308	RSOsPR10 RPR10b OsPR10a
2.18e-06	6	114	34.8684	Terpenoid biosynthetic proc.	http://amigo.geneontology.org/amigo/term/GO:0016114	CYP76M5 Oscyp71Z7 OsCPS4 OsKS4 KO4 OsDXS
3.93e-06	6	132	30.1136	Terpenoid metabolic proc.	http://amigo.geneontology.org/amigo/term/GO:0006721	CYP76M5 Oscyp71Z7 OsCPS4 OsKS4 KO4 OsDXS
6.55e-06	6	154	25.8117	Isoprenoid biosynthetic proc.	http://amigo.geneontology.org/amigo/term/GO:0008299	CYP76M5 Oscyp71Z7 OsCPS4 OsKS4 KO4 OsDXS
1.27e-05	6	181	21.9613	Isoprenoid metabolic proc.	http://amigo.geneontology.org/amigo/term/GO:0006720	CYP76M5 Oscyp71Z7 OsCPS4 OsKS4 KO4 OsDXS
4.36e-05	6	228	17.4342	Protein dephosphorylation	http://amigo.geneontology.org/amigo/term/GO:0006470	OsPP15 PP2C1 RSOsPR10 RPR10b OsPR10a
4.53e-06	10	688	9.62936	Defense response	http://amigo.geneontology.org/amigo/term/GO:0006952	OsLTPd5 CYP76M5 OsALD1 TLP OsCPS4 OsKS4 OsLTPd6 sl RPR10b OsPR10a
0.00017583	9	891	6.69192	Organic acid metabolic proc.	http://amigo.geneontology.org/amigo/term/GO:0006082	OsALD1 OsCPS4 KO4 TDC1 OsTDC3 OsPFPA4 sl
1.27e-05	14	1796	5.16425	Response to stress	http://amigo.geneontology.org/amigo/term/GO:0006950	Lea14A OsLTPd5 CYP76M5 OsALD1 TLP OsCPS4 OsKS4 OsLTPd6 HSfC2b prx130 Pox sl RPR10b OsPR10a
0.00020856	11	1456	5.00515	Small molecule metabolic proc.	http://amigo.geneontology.org/amigo/term/GO:0044281	OsALD1 OsCPS4 KO4 OsDXS TDC1 OsTDC3 OsPFPA4 sl

## Sheet: c)DESeq2_unique
Enrichment FDR	nGenes	Pathway Genes	Fold Enrichment	Pathway	URL	Genes
0.0210103	5	688	9.28545	Defense response	http://amigo.geneontology.org/amigo/term/GO:0006952	OS01G0382000 OS02G0571100 OS05G0399400 OS11G0592200 OS12G0237900

## Sheet: d)TN2_unique
Enrichment FDR	nGenes	Pathway Genes	Fold Enrichment	Pathway	URL	Genes
0.00540285	3	9	35.9187	Intracellular sequestering of iron ion	http://amigo.geneontology.org/amigo/term/GO:0006880	OS09G0396900 OS11G0106700 OS12G0106000
0.00540285	3	9	35.9187	Sequestering of metal ion	http://amigo.geneontology.org/amigo/term/GO:0051238	OS09G0396900 OS11G0106700 OS12G0106000
0.00231716	4	14	30.7874	Cold acclimation	http://amigo.geneontology.org/amigo/term/GO:0009631	OS11G0453900 OS11G0454000 OS11G0454200 OS11G0454300
0.0133022	3	15	21.5512	Tryptophan biosynthetic proc.	http://amigo.geneontology.org/amigo/term/GO:0000162	OS06G0632200 OS07G0182100 OS08G0320400
0.0133022	3	15	21.5512	Indolalkylamine biosynthetic proc.	http://amigo.geneontology.org/amigo/term/GO:0046219	OS06G0632200 OS07G0182100 OS08G0320400
0.00540285	4	25	17.241	Tryptophan metabolic proc.	http://amigo.geneontology.org/amigo/term/GO:0006568	OS06G0632200 OS07G0182100 OS08G0320400 OS09G0110300
0.00540285	4	25	17.241	Indolalkylamine metabolic proc.	http://amigo.geneontology.org/amigo/term/GO:0006586	OS06G0632200 OS07G0182100 OS08G0320400 OS09G0110300
0.0104231	4	32	13.4695	Response to hydrogen peroxide	http://amigo.geneontology.org/amigo/term/GO:0042542	OS01G0184100 OS02G0782500 OS11G0106700 OS12G0106000
0.0109895	4	33	13.0613	Cellular transition metal ion homeostasis	http://amigo.geneontology.org/amigo/term/GO:0046916	OS01G0200700 OS09G0396900 OS11G0106700 OS12G0106000
0.0177624	5	70	7.69686	Aromatic amino acid family metabolic proc.	http://amigo.geneontology.org/amigo/term/GO:0009072	OS02G0627100 OS06G0632200 OS07G0182100 OS08G0320400 OS09G0110300
0.00304518	8	116	7.43145	Response to cold	http://amigo.geneontology.org/amigo/term/GO:0009409	OS03G0322900 OS09G0110300 OS11G0106700 OS11G0453900 OS11G0454000 OS11G0454200 OS11G0454300 OS12G0106000
0.0133022	6	100	6.46536	Secondary metabolite biosynthetic proc.	http://amigo.geneontology.org/amigo/term/GO:0044550	OS02G0569400 OS02G0627100 OS07G0416600 OS07G0664600 OS08G0557800 OS10G0512400
0.00037932	13	244	5.7411	Response to temperature stimulus	http://amigo.geneontology.org/amigo/term/GO:0009266	OS01G0184100 OS01G0571300 OS02G0782500 OS03G0322900 OS05G0460000 OS06G0668200 OS09G0110300 OS11G0106700 OS11G0453900 OS11G0454000 OS11G0454200 OS11G0454300 OS12G0106000
0.0251683	6	115	5.62205	Response to water deprivation	http://amigo.geneontology.org/amigo/term/GO:0009414	OS03G0322900 OS09G0110300 OS11G0453900 OS11G0454000 OS11G0454200 OS11G0454300
0.0100311	9	211	4.59623	Response to abscisic acid	http://amigo.geneontology.org/amigo/term/GO:0009737	OS03G0268600 OS05G0151200 OS08G0467500 OS10G0505900 OS11G0453900 OS11G0454000 OS11G0454200 OS11G0454300 OS12G0478200
0.00304518	12	287	4.50548	Response to inorganic substance	http://amigo.geneontology.org/amigo/term/GO:0010035	OS01G0184100 OS02G0782500 OS03G0322900 OS05G0119000 OS08G0485400 OS09G0110300 OS11G0106700 OS11G0453900 OS11G0454000 OS11G0454200 OS11G0454300 OS12G0106000
0.0104231	9	216	4.48983	Response to alcohol	http://amigo.geneontology.org/amigo/term/GO:0097305	OS03G0268600 OS05G0151200 OS08G0467500 OS10G0505900 OS11G0453900 OS11G0454000 OS11G0454200 OS11G0454300 OS12G0478200
0.0048934	17	580	3.15837	Response to oxygen-containing compound	http://amigo.geneontology.org/amigo/term/GO:1901700	OS01G0184100 OS02G0782500 OS03G0268600 OS03G0322900 OS04G0178400 OS05G0151200 OS06G0668200 OS08G0467500 OS09G0110300 OS10G0505900 OS11G0106700 OS11G0453900 OS11G0454000 OS11G0454200 OS11G0454300 OS12G0106000 OS12G0478200
0.0100311	25	1206	2.23375	Response to chemical	http://amigo.geneontology.org/amigo/term/GO:0042221	OS01G0184100 OS01G0543100 OS02G0782500 OS03G0268600 OS03G0322900 OS03G0339300 OS04G0178400 OS04G0651000 OS05G0119000 OS05G0151200 OS05G0460000 OS06G0668200 OS08G0467500 OS08G0485400 OS09G0110300 OS10G0505900 OS11G0106700 OS11G0112200 OS11G0453900 OS11G0454000 OS11G0454200 OS11G0454300 OS12G0106000 OS12G0478200 OS12G0529300
