# Supplementary material for: Meta-analysis of public RNA-sequencing data of drought and salt stresses in different phenotypes of resistant and susceptible Oryza sativa cultivars
Source: Quant Plant Biol. 2025 Sep 5;6:e27. doi: 10.1017/qpb.2025.10020 (PMC12451249; doi:10.1017/qpb.2025.10020)
Supplement: Shintani and Bono supplementary material [file S2632882825100209sup001.zip › Supplementary_TableS11.xlsx]

## Sheet: All_Phenotype_stress_up
Pathway	Fold Enrichment	Enrichment FDR	nGenes	Pathway Genes	URL	Genes
Diterpenoid metabolic proc.	7.78082	7.10007e-07	13	51	http://amigo.geneontology.org/amigo/term/GO:0016101	OS01G0757200 OS02G0569000 OS02G0569400 OS02G0570700 OS04G0178300 OS04G0178400 OS04G0179700 OS05G0208550 OS06G0568600 OS06G0569500 OS08G0507702 OS08G0508000 OS11G0474800
Response to water deprivation	7.69754	7.29211e-15	29	115	http://amigo.geneontology.org/amigo/term/GO:0009414	OS01G0225600 OS01G0702500 OS01G0797600 OS01G0867300 OS01G0884300 OS01G0923700 OS02G0178800 OS02G0669100 OS02G0753800 OS02G0766700 OS03G0273200 OS03G0315400 OS03G0322900 OS03G0356414 OS03G0643300 OS03G0815100 OS03G0843300 OS04G0233400 OS04G0605500 OS06G0154200 OS06G0592500 OS09G0110300 OS09G0440300 OS10G0517500 OS11G0451700 OS11G0453900 OS11G0454000 OS11G0454200 OS11G0454300
Response to acid chemical	7.19689	2.10196e-14	29	123	http://amigo.geneontology.org/amigo/term/GO:0001101	OS01G0225600 OS01G0702500 OS01G0797600 OS01G0867300 OS01G0884300 OS01G0923700 OS02G0178800 OS02G0669100 OS02G0753800 OS02G0766700 OS03G0273200 OS03G0315400 OS03G0322900 OS03G0356414 OS03G0643300 OS03G0815100 OS03G0843300 OS04G0233400 OS04G0605500 OS06G0154200 OS06G0592500 OS09G0110300 OS09G0440300 OS10G0517500 OS11G0451700 OS11G0453900 OS11G0454000 OS11G0454200 OS11G0454300
Terpenoid metabolic proc.	4.85621	2.55187e-07	21	132	http://amigo.geneontology.org/amigo/term/GO:0006721	OS01G0757200 OS02G0140400 OS02G0569000 OS02G0569400 OS02G0570700 OS02G0703600 OS03G0125100 OS03G0645900 OS03G0805100 OS04G0178300 OS04G0178400 OS04G0179700 OS04G0344100 OS05G0208550 OS06G0568600 OS06G0569500 OS07G0154100 OS07G0190000 OS08G0507702 OS08G0508000 OS11G0474800
Response to temperature stimulus	4.62875	2.23966e-12	37	244	http://amigo.geneontology.org/amigo/term/GO:0009266	OS01G0136100 OS01G0184100 OS01G0571300 OS01G0702500 OS01G0797600 OS01G0884300 OS01G0923700 OS02G0232000 OS02G0669100 OS02G0753800 OS02G0782500 OS03G0266300 OS03G0266900 OS03G0277300 OS03G0315400 OS03G0322900 OS03G0643300 OS03G0648400 OS04G0107900 OS04G0605500 OS05G0460000 OS05G0519700 OS06G0172800 OS06G0553100 OS06G0592500 OS06G0668200 OS06G0682900 OS08G0546800 OS09G0110300 OS09G0491772 OS11G0106…
Response to inorganic substance	4.46704	1.53224e-13	42	287	http://amigo.geneontology.org/amigo/term/GO:0010035	OS01G0136100 OS01G0184100 OS01G0225600 OS01G0702500 OS01G0797600 OS01G0867300 OS01G0884300 OS01G0923700 OS02G0178800 OS02G0580900 OS02G0669100 OS02G0753800 OS02G0766700 OS02G0782500 OS03G0266300 OS03G0266900 OS03G0273200 OS03G0315400 OS03G0322900 OS03G0356414 OS03G0643300 OS03G0815100 OS03G0843300 OS04G0233400 OS04G0605500 OS05G0119000 OS06G0154200 OS06G0592500 OS08G0485400 OS08G0519700 OS09G0110…
Response to heat	4.45617	1.9988e-06	20	137	http://amigo.geneontology.org/amigo/term/GO:0009408	OS01G0136100 OS01G0184100 OS01G0571300 OS02G0232000 OS02G0753800 OS02G0782500 OS03G0266300 OS03G0266900 OS03G0277300 OS03G0643300 OS03G0648400 OS04G0107900 OS05G0460000 OS05G0519700 OS06G0553100 OS06G0592500 OS06G0668200 OS06G0682900 OS08G0546800 OS09G0491772
Response to salt stress	4.41806	6.10709e-07	22	152	http://amigo.geneontology.org/amigo/term/GO:0009651	OS01G0136100 OS01G0184100 OS01G0667200 OS01G0797600 OS01G0867300 OS01G0884300 OS01G0923700 OS02G0753800 OS02G0766700 OS02G0782500 OS03G0266300 OS03G0266900 OS03G0315400 OS03G0322900 OS03G0643300 OS03G0737000 OS03G0815100 OS05G0151200 OS07G0666900 OS07G0685700 OS09G0110300 OS09G0440300
Response to alcohol	4.23955	4.38865e-09	30	216	http://amigo.geneontology.org/amigo/term/GO:0097305	OS01G0702500 OS01G0797600 OS01G0867300 OS01G0869900 OS01G0923700 OS02G0178800 OS02G0551100 OS02G0669100 OS02G0766700 OS02G0807000 OS03G0266900 OS03G0268600 OS03G0315400 OS03G0643300 OS05G0151200 OS05G0572700 OS06G0592500 OS08G0467500 OS09G0440300 OS10G0505900 OS11G0451700 OS11G0453900 OS11G0454000 OS11G0454200 OS11G0454300 OS12G0448900 OS12G0478200 OS12G0555000 OS12G0555200 OS12G0555500
Response to abscisic acid	4.19534	1.09872e-08	29	211	http://amigo.geneontology.org/amigo/term/GO:0009737	OS01G0702500 OS01G0797600 OS01G0867300 OS01G0869900 OS01G0923700 OS02G0178800 OS02G0551100 OS02G0669100 OS02G0766700 OS02G0807000 OS03G0268600 OS03G0315400 OS03G0643300 OS05G0151200 OS05G0572700 OS06G0592500 OS08G0467500 OS09G0440300 OS10G0505900 OS11G0451700 OS11G0453900 OS11G0454000 OS11G0454200 OS11G0454300 OS12G0448900 OS12G0478200 OS12G0555000 OS12G0555200 OS12G0555500
Response to lipid	3.30991	5.2896e-08	36	332	http://amigo.geneontology.org/amigo/term/GO:0033993	OS01G0192000 OS01G0702500 OS01G0797600 OS01G0867300 OS01G0869900 OS01G0923700 OS02G0178800 OS02G0551100 OS02G0669100 OS02G0766700 OS02G0807000 OS03G0180900 OS03G0268600 OS03G0315400 OS03G0643300 OS04G0178400 OS04G0301500 OS05G0151200 OS05G0572700 OS06G0592500 OS06G0725000 OS08G0467500 OS09G0440300 OS10G0391400 OS10G0392400 OS10G0505900 OS11G0451700 OS11G0453900 OS11G0454000 OS11G0454200 OS11G0454…
Response to oxygen-containing compound	3.26299	1.52896e-13	62	580	http://amigo.geneontology.org/amigo/term/GO:1901700	OS01G0136100 OS01G0184100 OS01G0192000 OS01G0225600 OS01G0702500 OS01G0797600 OS01G0867300 OS01G0869900 OS01G0884300 OS01G0923700 OS02G0178800 OS02G0551100 OS02G0580900 OS02G0612900 OS02G0669100 OS02G0753800 OS02G0766700 OS02G0782500 OS02G0807000 OS03G0180900 OS03G0195100 OS03G0266300 OS03G0266900 OS03G0268600 OS03G0273200 OS03G0315400 OS03G0322900 OS03G0356414 OS03G0643300 OS03G0815100 OS03G0843…
Response to abiotic stimulus	2.61267	3.47876e-09	60	701	http://amigo.geneontology.org/amigo/term/GO:0009628	OS01G0136100 OS01G0184100 OS01G0225000 OS01G0225600 OS01G0571300 OS01G0667200 OS01G0702500 OS01G0797600 OS01G0867300 OS01G0884300 OS01G0923700 OS02G0178800 OS02G0232000 OS02G0669100 OS02G0753800 OS02G0766700 OS02G0782500 OS03G0266300 OS03G0266900 OS03G0273200 OS03G0277300 OS03G0315400 OS03G0322900 OS03G0356414 OS03G0643300 OS03G0648400 OS03G0737000 OS03G0748700 OS03G0815100 OS03G0843300 OS04G0107…
Response to hormone	2.41244	1.54513e-06	49	620	http://amigo.geneontology.org/amigo/term/GO:0009725	OS01G0192000 OS01G0702500 OS01G0741900 OS01G0797600 OS01G0867300 OS01G0869900 OS01G0923700 OS02G0178800 OS02G0551100 OS02G0643800 OS02G0669100 OS02G0766700 OS02G0805100 OS02G0807000 OS03G0180900 OS03G0268600 OS03G0315400 OS03G0643300 OS03G0843300 OS04G0178400 OS04G0301500 OS05G0151200 OS05G0521300 OS05G0523300 OS05G0563400 OS05G0572700 OS06G0592500 OS06G0725000 OS07G0182400 OS07G0685700 OS08G0467…
Response to endogenous stimulus	2.37415	2.28274e-06	49	630	http://amigo.geneontology.org/amigo/term/GO:0009719	OS01G0192000 OS01G0702500 OS01G0741900 OS01G0797600 OS01G0867300 OS01G0869900 OS01G0923700 OS02G0178800 OS02G0551100 OS02G0643800 OS02G0669100 OS02G0766700 OS02G0805100 OS02G0807000 OS03G0180900 OS03G0268600 OS03G0315400 OS03G0643300 OS03G0843300 OS04G0178400 OS04G0301500 OS05G0151200 OS05G0521300 OS05G0523300 OS05G0563400 OS05G0572700 OS06G0592500 OS06G0725000 OS07G0182400 OS07G0685700 OS08G0467…
Response to organic substance	2.20566	2.86871e-06	56	775	http://amigo.geneontology.org/amigo/term/GO:0010033	OS01G0192000 OS01G0702500 OS01G0741900 OS01G0797600 OS01G0867300 OS01G0869900 OS01G0923700 OS02G0178800 OS02G0551100 OS02G0643800 OS02G0669100 OS02G0766700 OS02G0805100 OS02G0807000 OS03G0180900 OS03G0195100 OS03G0266900 OS03G0268600 OS03G0277300 OS03G0315400 OS03G0643300 OS03G0843300 OS04G0178400 OS04G0301500 OS05G0151200 OS05G0460000 OS05G0521300 OS05G0523300 OS05G0563400 OS05G0572700 OS06G0592…
Response to chemical	2.17672	3.39651e-09	86	1206	http://amigo.geneontology.org/amigo/term/GO:0042221	OS01G0136100 OS01G0184100 OS01G0192000 OS01G0225600 OS01G0543100 OS01G0702500 OS01G0741900 OS01G0797600 OS01G0867300 OS01G0869900 OS01G0884300 OS01G0923700 OS02G0178800 OS02G0551100 OS02G0580900 OS02G0612900 OS02G0643800 OS02G0669100 OS02G0753800 OS02G0766700 OS02G0782500 OS02G0805100 OS02G0807000 OS03G0180900 OS03G0195100 OS03G0266300 OS03G0266900 OS03G0268600 OS03G0273200 OS03G0277300 OS03G0315…
Response to stress	1.92054	4.33194e-09	113	1796	http://amigo.geneontology.org/amigo/term/GO:0006950	OS01G0136100 OS01G0184100 OS01G0225000 OS01G0225600 OS01G0382000 OS01G0508100 OS01G0543100 OS01G0571300 OS01G0615050 OS01G0615100 OS01G0667200 OS01G0678500 OS01G0702500 OS01G0783200 OS01G0797600 OS01G0849000 OS01G0850100 OS01G0867300 OS01G0884300 OS01G0914300 OS01G0923700 OS02G0178800 OS02G0232000 OS02G0569000 OS02G0569400 OS02G0612900 OS02G0669100 OS02G0736300 OS02G0753800 OS02G0766700 OS02G0782…

## Sheet: All_Phenotype_stress_down
Pathway	Fold Enrichment	Enrichment FDR	nGenes	Pathway Genes	URL	Genes
Nitrate metabolic proc.	14.9874	1.11552e-06	8	14	http://amigo.geneontology.org/amigo/term/GO:0042126	OS01G0357100 OS01G0631200 OS02G0112100 OS02G0112600 OS02G0595900 OS02G0770800 OS08G0468100 OS08G0468700
Nitrate assimilation	14.9874	1.11552e-06	8	14	http://amigo.geneontology.org/amigo/term/GO:0042128	OS01G0357100 OS01G0631200 OS02G0112100 OS02G0112600 OS02G0595900 OS02G0770800 OS08G0468100 OS08G0468700
Reactive nitrogen species metabolic proc.	14.9874	1.11552e-06	8	14	http://amigo.geneontology.org/amigo/term/GO:2001057	OS01G0357100 OS01G0631200 OS02G0112100 OS02G0112600 OS02G0595900 OS02G0770800 OS08G0468100 OS08G0468700
Nitrogen cycle metabolic proc.	11.6569	1.25101e-05	8	18	http://amigo.geneontology.org/amigo/term/GO:0071941	OS01G0357100 OS01G0631200 OS02G0112100 OS02G0112600 OS02G0595900 OS02G0770800 OS08G0468100 OS08G0468700
Hydrogen peroxide catabolic proc.	5.66072	1.43466e-11	30	139	http://amigo.geneontology.org/amigo/term/GO:0042744	OS01G0172600 OS01G0270300 OS01G0294500 OS01G0294700 OS01G0326300 OS01G0963000 OS02G0192700 OS02G0240100 OS03G0131200 OS03G0368000 OS03G0368300 OS03G0369600 OS04G0602100 OS04G0688100 OS05G0134800 OS05G0135200 OS05G0499300 OS06G0306300 OS06G0521500 OS06G0522300 OS06G0681600 OS06G0695500 OS07G0499500 OS07G0638600 OS07G0639400 OS08G0113000 OS09G0323700 OS10G0109300 OS10G0109600 OS10G0536700
Reactive oxygen species metabolic proc.	4.78275	8.71214e-11	31	170	http://amigo.geneontology.org/amigo/term/GO:0072593	OS01G0172600 OS01G0270300 OS01G0294500 OS01G0294700 OS01G0326300 OS01G0963000 OS02G0192700 OS02G0240100 OS03G0131200 OS03G0368000 OS03G0368300 OS03G0369600 OS04G0602100 OS04G0688100 OS05G0134800 OS05G0135200 OS05G0499300 OS06G0306300 OS06G0521500 OS06G0522300 OS06G0681600 OS06G0695500 OS07G0499500 OS07G0638600 OS07G0639400 OS08G0113000 OS09G0323700 OS10G0109300 OS10G0109600 OS10G0536700 OS12G0571…
Inorganic anion transport	4.57465	6.83192e-05	15	86	http://amigo.geneontology.org/amigo/term/GO:0015698	OS01G0175600 OS01G0175700 OS02G0112100 OS02G0112600 OS02G0593500 OS02G0595900 OS03G0150600 OS03G0150800 OS03G0195450 OS03G0195500 OS03G0195800 OS03G0196000 OS04G0652400 OS10G0554200 OS12G0438600
Cellular oxidant detoxification	4.39287	8.71214e-11	34	203	http://amigo.geneontology.org/amigo/term/GO:0098869	OS01G0172600 OS01G0270300 OS01G0294500 OS01G0294700 OS01G0326300 OS01G0835500 OS01G0963000 OS02G0129800 OS02G0192700 OS02G0240100 OS03G0368000 OS03G0368300 OS03G0369600 OS04G0602100 OS04G0688100 OS05G0134800 OS05G0135200 OS05G0499300 OS06G0185900 OS06G0232600 OS06G0306300 OS06G0521500 OS06G0522300 OS06G0681600 OS06G0695500 OS07G0499500 OS07G0638600 OS07G0639400 OS08G0113000 OS09G0323700 OS10G0109…
Cellular response to toxic substance	4.39167	3.22265e-11	36	215	http://amigo.geneontology.org/amigo/term/GO:0097237	OS01G0172600 OS01G0270300 OS01G0294500 OS01G0294700 OS01G0326300 OS01G0835500 OS01G0963000 OS02G0129800 OS02G0192700 OS02G0240100 OS03G0368000 OS03G0368300 OS03G0369600 OS04G0602100 OS04G0688100 OS05G0134800 OS05G0135200 OS05G0499300 OS06G0185900 OS06G0232600 OS06G0306300 OS06G0521500 OS06G0522300 OS06G0681600 OS06G0695500 OS07G0499500 OS07G0638600 OS07G0639400 OS08G0113000 OS09G0323700 OS10G0109…
Cellular detoxification	4.39167	3.22265e-11	36	215	http://amigo.geneontology.org/amigo/term/GO:1990748	OS01G0172600 OS01G0270300 OS01G0294500 OS01G0294700 OS01G0326300 OS01G0835500 OS01G0963000 OS02G0129800 OS02G0192700 OS02G0240100 OS03G0368000 OS03G0368300 OS03G0369600 OS04G0602100 OS04G0688100 OS05G0134800 OS05G0135200 OS05G0499300 OS06G0185900 OS06G0232600 OS06G0306300 OS06G0521500 OS06G0522300 OS06G0681600 OS06G0695500 OS07G0499500 OS07G0638600 OS07G0639400 OS08G0113000 OS09G0323700 OS10G0109…
Detoxification	4.31145	4.58928e-11	36	219	http://amigo.geneontology.org/amigo/term/GO:0098754	OS01G0172600 OS01G0270300 OS01G0294500 OS01G0294700 OS01G0326300 OS01G0835500 OS01G0963000 OS02G0129800 OS02G0192700 OS02G0240100 OS03G0368000 OS03G0368300 OS03G0369600 OS04G0602100 OS04G0688100 OS05G0134800 OS05G0135200 OS05G0499300 OS06G0185900 OS06G0232600 OS06G0306300 OS06G0521500 OS06G0522300 OS06G0681600 OS06G0695500 OS07G0499500 OS07G0638600 OS07G0639400 OS08G0113000 OS09G0323700 OS10G0109…
Response to toxic substance	4.15951	8.71214e-11	36	227	http://amigo.geneontology.org/amigo/term/GO:0009636	OS01G0172600 OS01G0270300 OS01G0294500 OS01G0294700 OS01G0326300 OS01G0835500 OS01G0963000 OS02G0129800 OS02G0192700 OS02G0240100 OS03G0368000 OS03G0368300 OS03G0369600 OS04G0602100 OS04G0688100 OS05G0134800 OS05G0135200 OS05G0499300 OS06G0185900 OS06G0232600 OS06G0306300 OS06G0521500 OS06G0522300 OS06G0681600 OS06G0695500 OS07G0499500 OS07G0638600 OS07G0639400 OS08G0113000 OS09G0323700 OS10G0109…
Photosynthesis	3.63157	1.00143e-06	27	195	http://amigo.geneontology.org/amigo/term/GO:0015979	OS01G0600900 OS01G0720500 OS01G0805300 OS01G0934400 OS01G0938100 OS02G0103800 OS02G0698000 OS02G0764500 OS03G0333400 OS04G0457000 OS05G0401100 OS05G0508900 OS06G0107700 OS07G0147500 OS07G0148900 OS07G0196200 OS07G0558400 OS08G0200300 OS08G0440900 OS08G0553800 OS11G0242800 OS12G0271700 OS12G0274700 OS12G0291100 OS12G0291400 OS12G0292400 OS12G0504050
Response to oxidative stress	3.1735	4.77194e-07	34	281	http://amigo.geneontology.org/amigo/term/GO:0006979	OS01G0172600 OS01G0270300 OS01G0294500 OS01G0294700 OS01G0326300 OS01G0893400 OS01G0963000 OS02G0192700 OS02G0240100 OS03G0131200 OS03G0368000 OS03G0368300 OS03G0369600 OS04G0602100 OS04G0688100 OS05G0134800 OS05G0135200 OS05G0499300 OS06G0185900 OS06G0306300 OS06G0521500 OS06G0522300 OS06G0681600 OS06G0695500 OS07G0499500 OS07G0517100 OS07G0638600 OS07G0639400 OS08G0113000 OS09G0323700 OS10G0109…
Response to light stimulus	2.73602	8.57741e-05	29	278	http://amigo.geneontology.org/amigo/term/GO:0009416	OS01G0134700 OS01G0164600 OS01G0209700 OS01G0600900 OS01G0631200 OS01G0687300 OS01G0710700 OS01G0720500 OS01G0850900 OS02G0203000 OS02G0204400 OS02G0220400 OS02G0764500 OS02G0767300 OS03G0131200 OS03G0229500 OS03G0333400 OS03G0795100 OS04G0412100 OS04G0457000 OS04G0540200 OS06G0157500 OS06G0655500 OS07G0558400 OS08G0174500 OS08G0440900 OS10G0167600 OS11G0102200 OS11G0242800
Cellular response to chemical stimulus	2.14593	1.39758e-06	63	770	http://amigo.geneontology.org/amigo/term/GO:0070887	OS01G0172600 OS01G0197700 OS01G0270300 OS01G0294500 OS01G0294700 OS01G0326300 OS01G0800900 OS01G0826400 OS01G0835500 OS01G0919800 OS01G0952500 OS01G0952800 OS01G0963000 OS02G0112100 OS02G0112600 OS02G0129800 OS02G0192700 OS02G0240100 OS02G0557800 OS02G0628600 OS03G0181100 OS03G0232600 OS03G0297600 OS03G0368000 OS03G0368300 OS03G0369600 OS03G0667100 OS04G0442300 OS04G0593400 OS04G0602100 OS04G0673…
Transmembrane transport	2.05059	5.41861e-10	105	1343	http://amigo.geneontology.org/amigo/term/GO:0055085	OS01G0173900 OS01G0175600 OS01G0209800 OS01G0232000 OS01G0279400 OS01G0356400 OS01G0557500 OS01G0597600 OS01G0648000 OS01G0770700 OS01G0871500 OS01G0871600 OS01G0878700 OS01G0881300 OS01G0899275 OS01G0919800 OS02G0107900 OS02G0112100 OS02G0112600 OS02G0211000 OS02G0314300 OS02G0318450 OS02G0318500 OS02G0550800 OS02G0593500 OS02G0649900 OS02G0650300 OS02G0658100 OS02G0678200 OS02G0788800 OS02G0823…
Response to chemical	1.97906	8.94012e-08	91	1206	http://amigo.geneontology.org/amigo/term/GO:0042221	OS01G0134700 OS01G0172600 OS01G0197700 OS01G0270300 OS01G0294500 OS01G0294700 OS01G0326300 OS01G0639900 OS01G0800900 OS01G0826400 OS01G0835500 OS01G0893400 OS01G0919800 OS01G0924966 OS01G0952500 OS01G0952800 OS01G0963000 OS02G0112100 OS02G0112600 OS02G0129800 OS02G0192700 OS02G0220400 OS02G0240100 OS02G0557800 OS02G0595900 OS02G0628600 OS02G0649900 OS02G0650300 OS02G0775600 OS02G0823100 OS03G0131…
Small molecule metabolic proc.	1.71131	2.41051e-05	95	1456	http://amigo.geneontology.org/amigo/term/GO:0044281	OS01G0134700 OS01G0209700 OS01G0323600 OS01G0357100 OS01G0557100 OS01G0631200 OS01G0855600 OS01G0873100 OS01G0880800 OS01G0899275 OS01G0940100 OS02G0105400 OS02G0112100 OS02G0112600 OS02G0130100 OS02G0134400 OS02G0183900 OS02G0278700 OS02G0280500 OS02G0306401 OS02G0514500 OS02G0571100 OS02G0595900 OS02G0613900 OS02G0678400 OS02G0703600 OS02G0731900 OS02G0770800 OS03G0196600 OS03G0225900 OS03G0307…

## Sheet: Salt_Resistant_up
Pathway	Fold Enrichment	Enrichment FDR	nGenes	Pathway Genes	URL	Genes
Tryptophan metabolic proc.	25.9508	1.67e-06	7	25	http://amigo.geneontology.org/amigo/term/GO:0006568	OS02G0266000 OS06G0632200 OS07G0182100 OS08G0140300 OS08G0320400 OS09G0110300 OS12G0268000
Indolalkylamine metabolic proc.	25.9508	1.67e-06	7	25	http://amigo.geneontology.org/amigo/term/GO:0006586	OS02G0266000 OS06G0632200 OS07G0182100 OS08G0140300 OS08G0320400 OS09G0110300 OS12G0268000
Indole-containing compound biosynthetic proc.	19.1755	4.17e-05	6	29	http://amigo.geneontology.org/amigo/term/GO:0042435	OS02G0266000 OS06G0632200 OS07G0182100 OS08G0140300 OS08G0320400 OS12G0268000
Diterpenoid biosynthetic proc.	18.0842	2.28e-06	8	41	http://amigo.geneontology.org/amigo/term/GO:0016102	OS02G0569000 OS02G0569400 OS02G0570700 OS04G0178300 OS04G0179700 OS06G0568600 OS06G0569500 OS11G0474800
Diterpenoid metabolic proc.	16.3555	1.67e-06	9	51	http://amigo.geneontology.org/amigo/term/GO:0016101	OS02G0569000 OS02G0569400 OS02G0570700 OS04G0178300 OS04G0178400 OS04G0179700 OS06G0568600 OS06G0569500 OS11G0474800
Systemic acquired resistance	15.0294	0.00011952	6	37	http://amigo.geneontology.org/amigo/term/GO:0009627	OS01G0508100 OS01G0849000 OS01G0914300 OS03G0195100 OS04G0415800 OS05G0368100
Indole-containing compound metabolic proc.	14.1037	4.17e-05	7	46	http://amigo.geneontology.org/amigo/term/GO:0042430	OS02G0266000 OS06G0632200 OS07G0182100 OS08G0140300 OS08G0320400 OS09G0110300 OS12G0268000
Cellular biogenic amine metabolic proc.	12.0142	9.4e-05	7	54	http://amigo.geneontology.org/amigo/term/GO:0006576	OS02G0266000 OS06G0632200 OS07G0182100 OS08G0140300 OS08G0320400 OS09G0110300 OS12G0268000
Aromatic amino acid family metabolic proc.	10.5922	5.73e-05	8	70	http://amigo.geneontology.org/amigo/term/GO:0009072	OS02G0266000 OS02G0627100 OS06G0632200 OS07G0182100 OS08G0140300 OS08G0320400 OS09G0110300 OS12G0268000
Secondary metabolite biosynthetic proc.	8.34132	7.9e-05	9	100	http://amigo.geneontology.org/amigo/term/GO:0044550	OS02G0569000 OS02G0569400 OS02G0627100 OS04G0179100 OS06G0569500 OS07G0416600 OS07G0664600 OS08G0557800 OS10G0512400
Terpenoid biosynthetic proc.	8.12994	4.17e-05	10	114	http://amigo.geneontology.org/amigo/term/GO:0016114	OS02G0140400 OS02G0569000 OS02G0569400 OS02G0570700 OS04G0178300 OS04G0179700 OS06G0568600 OS06G0569500 OS07G0190000 OS11G0474800
Terpenoid metabolic proc.	7.72345	2.75e-05	11	132	http://amigo.geneontology.org/amigo/term/GO:0006721	OS02G0140400 OS02G0569000 OS02G0569400 OS02G0570700 OS04G0178300 OS04G0178400 OS04G0179700 OS06G0568600 OS06G0569500 OS07G0190000 OS11G0474800
Isoprenoid metabolic proc.	5.63257	0.00018703	11	181	http://amigo.geneontology.org/amigo/term/GO:0006720	OS02G0140400 OS02G0569000 OS02G0569400 OS02G0570700 OS04G0178300 OS04G0178400 OS04G0179700 OS06G0568600 OS06G0569500 OS07G0190000 OS11G0474800
Response to temperature stimulus	5.31778	4.17e-05	14	244	http://amigo.geneontology.org/amigo/term/GO:0009266	OS01G0184100 OS01G0571300 OS02G0782500 OS03G0322900 OS05G0460000 OS06G0553100 OS06G0668200 OS09G0110300 OS11G0106700 OS11G0453900 OS11G0454000 OS11G0454200 OS11G0454300 OS12G0106000
Response to abscisic acid	5.27098	0.00015388	12	211	http://amigo.geneontology.org/amigo/term/GO:0009737	OS03G0268600 OS05G0151200 OS08G0467500 OS10G0505900 OS11G0453900 OS11G0454000 OS11G0454200 OS11G0454300 OS12G0478200 OS12G0555000 OS12G0555200 OS12G0555500
Response to alcohol	5.14896	0.0001854	12	216	http://amigo.geneontology.org/amigo/term/GO:0097305	OS03G0268600 OS05G0151200 OS08G0467500 OS10G0505900 OS11G0453900 OS11G0454000 OS11G0454200 OS11G0454300 OS12G0478200 OS12G0555000 OS12G0555200 OS12G0555500
Response to oxygen-containing compound	3.67529	1.74e-05	23	580	http://amigo.geneontology.org/amigo/term/GO:1901700	OS01G0184100 OS01G0225600 OS02G0782500 OS03G0195100 OS03G0268600 OS03G0322900 OS04G0178400 OS05G0151200 OS06G0668200 OS08G0467500 OS09G0110300 OS09G0298100 OS10G0505900 OS11G0106700 OS11G0453900 OS11G0454000 OS11G0454200 OS11G0454300 OS12G0106000 OS12G0478200 OS12G0555000 OS12G0555200 OS12G0555500
Response to chemical	2.53606	7.13e-05	33	1206	http://amigo.geneontology.org/amigo/term/GO:0042221	OS01G0184100 OS01G0225600 OS01G0543100 OS02G0782500 OS03G0195100 OS03G0268600 OS03G0322900 OS03G0339300 OS04G0178400 OS04G0651000 OS05G0119000 OS05G0151200 OS05G0460000 OS06G0668200 OS08G0467500 OS08G0485400 OS09G0110300 OS09G0298100 OS10G0505900 OS11G0106700 OS11G0112200 OS11G0112400 OS11G0453900 OS11G0454000 OS11G0454200 OS11G0454300 OS12G0106000 OS12G0112000 OS12G0478200 OS12G0529300 OS12G0555…
Response to stress	2.27059	4.17e-05	44	1796	http://amigo.geneontology.org/amigo/term/GO:0006950	OS01G0184100 OS01G0225600 OS01G0508100 OS01G0543100 OS01G0571300 OS01G0849000 OS01G0914300 OS02G0569000 OS02G0569400 OS02G0782500 OS03G0195100 OS03G0322900 OS03G0339300 OS03G0663500 OS04G0165000 OS04G0178300 OS04G0178400 OS04G0179700 OS04G0415800 OS04G0651000 OS05G0151200 OS05G0368100 OS05G0460000 OS06G0553100 OS06G0668200 OS06G0691200 OS06G0726200 OS07G0126100 OS07G0127700 OS09G0110300 OS10G0412…

## Sheet: Drought_Resistant_up
Pathway	Fold Enrichment	Enrichment FDR	nGenes	Pathway Genes	URL	Genes
Cold acclimation	27.7756	3.58e-06	6	14	http://amigo.geneontology.org/amigo/term/GO:0009631	OS02G0669100 OS11G0451700 OS11G0453900 OS11G0454000 OS11G0454200 OS11G0454300
Seed germination	11.9386	0.00010894	7	38	http://amigo.geneontology.org/amigo/term/GO:0009845	OS01G0678500 OS01G0867600 OS01G0923700 OS03G0268600 OS05G0572700 OS06G0154200 OS12G0478200
Response to water deprivation	11.2713	9.78e-13	20	115	http://amigo.geneontology.org/amigo/term/GO:0009414	OS01G0225600 OS01G0797600 OS01G0867300 OS01G0923700 OS02G0669100 OS02G0753800 OS02G0766700 OS03G0273200 OS03G0643300 OS03G0815100 OS03G0843300 OS04G0233400 OS04G0605500 OS06G0154200 OS09G0440300 OS11G0451700 OS11G0453900 OS11G0454000 OS11G0454200 OS11G0454300
Response to acid chemical	10.5382	1.78e-12	20	123	http://amigo.geneontology.org/amigo/term/GO:0001101	OS01G0225600 OS01G0797600 OS01G0867300 OS01G0923700 OS02G0669100 OS02G0753800 OS02G0766700 OS03G0273200 OS03G0643300 OS03G0815100 OS03G0843300 OS04G0233400 OS04G0605500 OS06G0154200 OS09G0440300 OS11G0451700 OS11G0453900 OS11G0454000 OS11G0454200 OS11G0454300
Response to abscisic acid	5.83595	1.78e-07	19	211	http://amigo.geneontology.org/amigo/term/GO:0009737	OS01G0797600 OS01G0867300 OS01G0869900 OS01G0923700 OS02G0551100 OS02G0669100 OS02G0766700 OS03G0268600 OS03G0643300 OS05G0151200 OS05G0572700 OS09G0440300 OS10G0505900 OS11G0451700 OS11G0453900 OS11G0454000 OS11G0454200 OS11G0454300 OS12G0478200
Response to alcohol	5.70086	2.19e-07	19	216	http://amigo.geneontology.org/amigo/term/GO:0097305	OS01G0797600 OS01G0867300 OS01G0869900 OS01G0923700 OS02G0551100 OS02G0669100 OS02G0766700 OS03G0268600 OS03G0643300 OS05G0151200 OS05G0572700 OS09G0440300 OS10G0505900 OS11G0451700 OS11G0453900 OS11G0454000 OS11G0454200 OS11G0454300 OS12G0478200
Response to salt stress	5.54294	5.26e-05	13	152	http://amigo.geneontology.org/amigo/term/GO:0009651	OS01G0136100 OS01G0797600 OS01G0867300 OS01G0923700 OS02G0753800 OS02G0766700 OS03G0266300 OS03G0643300 OS03G0815100 OS05G0151200 OS07G0666900 OS07G0685700 OS09G0440300
Response to inorganic substance	4.968	1.78e-07	22	287	http://amigo.geneontology.org/amigo/term/GO:0010035	OS01G0136100 OS01G0225600 OS01G0797600 OS01G0867300 OS01G0923700 OS02G0669100 OS02G0753800 OS02G0766700 OS03G0266300 OS03G0273200 OS03G0643300 OS03G0815100 OS03G0843300 OS04G0233400 OS04G0605500 OS06G0154200 OS09G0440300 OS11G0451700 OS11G0453900 OS11G0454000 OS11G0454200 OS11G0454300
Response to temperature stimulus	4.51544	2.25e-05	17	244	http://amigo.geneontology.org/amigo/term/GO:0009266	OS01G0136100 OS01G0571300 OS01G0797600 OS01G0923700 OS02G0669100 OS02G0753800 OS03G0266300 OS03G0277300 OS03G0643300 OS04G0605500 OS06G0553100 OS06G0668200 OS11G0451700 OS11G0453900 OS11G0454000 OS11G0454200 OS11G0454300
Response to lipid	4.29462	1.55e-06	22	332	http://amigo.geneontology.org/amigo/term/GO:0033993	OS01G0192000 OS01G0797600 OS01G0867300 OS01G0869900 OS01G0923700 OS02G0551100 OS02G0669100 OS02G0766700 OS03G0268600 OS03G0643300 OS04G0301500 OS05G0151200 OS05G0572700 OS06G0725000 OS09G0440300 OS10G0505900 OS11G0451700 OS11G0453900 OS11G0454000 OS11G0454200 OS11G0454300 OS12G0478200
Response to oxygen-containing compound	3.68745	5.12e-08	33	580	http://amigo.geneontology.org/amigo/term/GO:1901700	OS01G0136100 OS01G0192000 OS01G0225600 OS01G0797600 OS01G0867300 OS01G0869900 OS01G0923700 OS02G0551100 OS02G0669100 OS02G0753800 OS02G0766700 OS03G0266300 OS03G0268600 OS03G0273200 OS03G0643300 OS03G0815100 OS03G0843300 OS04G0233400 OS04G0301500 OS04G0605500 OS05G0151200 OS05G0572700 OS06G0154200 OS06G0668200 OS06G0725000 OS09G0440300 OS10G0505900 OS11G0451700 OS11G0453900 OS11G0454000 OS11G0454…
Response to hormone	3.34502	5.24e-07	32	620	http://amigo.geneontology.org/amigo/term/GO:0009725	OS01G0192000 OS01G0741900 OS01G0797600 OS01G0867300 OS01G0869900 OS01G0923700 OS02G0551100 OS02G0643800 OS02G0669100 OS02G0766700 OS02G0805100 OS03G0268600 OS03G0643300 OS03G0843300 OS04G0301500 OS05G0151200 OS05G0521300 OS05G0523300 OS05G0563400 OS05G0572700 OS06G0725000 OS07G0182400 OS07G0685700 OS09G0440300 OS09G0491740 OS10G0505900 OS11G0451700 OS11G0453900 OS11G0454000 OS11G0454200 OS11G0454…
Response to endogenous stimulus	3.29193	6.83e-07	32	630	http://amigo.geneontology.org/amigo/term/GO:0009719	OS01G0192000 OS01G0741900 OS01G0797600 OS01G0867300 OS01G0869900 OS01G0923700 OS02G0551100 OS02G0643800 OS02G0669100 OS02G0766700 OS02G0805100 OS03G0268600 OS03G0643300 OS03G0843300 OS04G0301500 OS05G0151200 OS05G0521300 OS05G0523300 OS05G0563400 OS05G0572700 OS06G0725000 OS07G0182400 OS07G0685700 OS09G0440300 OS09G0491740 OS10G0505900 OS11G0451700 OS11G0453900 OS11G0454000 OS11G0454200 OS11G0454…
Response to abiotic stimulus	2.95851	5.27e-06	32	701	http://amigo.geneontology.org/amigo/term/GO:0009628	OS01G0136100 OS01G0225600 OS01G0571300 OS01G0797600 OS01G0867300 OS01G0923700 OS02G0669100 OS02G0753800 OS02G0766700 OS03G0266300 OS03G0273200 OS03G0277300 OS03G0643300 OS03G0815100 OS03G0843300 OS04G0233400 OS04G0605500 OS05G0151200 OS05G0208550 OS06G0154200 OS06G0229000 OS06G0553100 OS06G0668200 OS07G0666900 OS07G0685700 OS09G0440300 OS10G0572300 OS11G0451700 OS11G0453900 OS11G0454000 OS11G0454…
Response to organic substance	2.84327	5.27e-06	34	775	http://amigo.geneontology.org/amigo/term/GO:0010033	OS01G0192000 OS01G0741900 OS01G0797600 OS01G0867300 OS01G0869900 OS01G0923700 OS02G0551100 OS02G0643800 OS02G0669100 OS02G0766700 OS02G0805100 OS03G0268600 OS03G0277300 OS03G0643300 OS03G0843300 OS04G0301500 OS05G0151200 OS05G0521300 OS05G0523300 OS05G0563400 OS05G0572700 OS06G0668200 OS06G0725000 OS07G0182400 OS07G0685700 OS09G0440300 OS09G0491740 OS10G0505900 OS11G0451700 OS11G0453900 OS11G0454…
Response to chemical	2.41828	5.27e-06	45	1206	http://amigo.geneontology.org/amigo/term/GO:0042221	OS01G0136100 OS01G0192000 OS01G0225600 OS01G0741900 OS01G0797600 OS01G0867300 OS01G0869900 OS01G0923700 OS02G0551100 OS02G0643800 OS02G0669100 OS02G0753800 OS02G0766700 OS02G0805100 OS03G0266300 OS03G0268600 OS03G0273200 OS03G0277300 OS03G0643300 OS03G0815100 OS03G0843300 OS04G0233400 OS04G0301500 OS04G0605500 OS05G0151200 OS05G0521300 OS05G0523300 OS05G0563400 OS05G0572700 OS06G0154200 OS06G0668…
Reg. of transcription, DNA-templated	1.96843	0.00013013	53	1745	http://amigo.geneontology.org/amigo/term/GO:0006355	OS01G0200600 OS01G0571300 OS01G0658900 OS01G0741900 OS01G0797600 OS01G0867300 OS01G0900800 OS02G0187700 OS02G0555300 OS02G0565600 OS02G0649300 OS02G0655200 OS02G0764700 OS02G0766700 OS02G0805100 OS03G0159400 OS03G0191900 OS03G0214200 OS03G0231150 OS03G0270000 OS03G0696300 OS03G0815100 OS04G0166600 OS04G0301500 OS04G0493100 OS04G0541700 OS04G0669200 OS05G0316800 OS05G0421600 OS05G0497200 OS05G0497…
Reg. of nucleic acid-templated transcription	1.96843	0.00013013	53	1745	http://amigo.geneontology.org/amigo/term/GO:1903506	OS01G0200600 OS01G0571300 OS01G0658900 OS01G0741900 OS01G0797600 OS01G0867300 OS01G0900800 OS02G0187700 OS02G0555300 OS02G0565600 OS02G0649300 OS02G0655200 OS02G0764700 OS02G0766700 OS02G0805100 OS03G0159400 OS03G0191900 OS03G0214200 OS03G0231150 OS03G0270000 OS03G0696300 OS03G0815100 OS04G0166600 OS04G0301500 OS04G0493100 OS04G0541700 OS04G0669200 OS05G0316800 OS05G0421600 OS05G0497200 OS05G0497…
Reg. of RNA metabolic proc.	1.92948	0.00013013	56	1881	http://amigo.geneontology.org/amigo/term/GO:0051252	OS01G0200600 OS01G0571300 OS01G0658900 OS01G0741900 OS01G0769000 OS01G0797600 OS01G0867300 OS01G0900800 OS02G0187700 OS02G0517300 OS02G0555300 OS02G0565600 OS02G0649300 OS02G0655200 OS02G0764700 OS02G0766700 OS02G0805100 OS03G0159400 OS03G0191900 OS03G0214200 OS03G0231150 OS03G0270000 OS03G0696300 OS03G0815100 OS04G0166600 OS04G0301500 OS04G0493100 OS04G0541700 OS04G0669200 OS05G0316800 OS05G0421…

## Sheet: Salt_Susceptible_up
Pathway	Fold Enrichment	Enrichment FDR	nGenes	Pathway Genes	URL	Genes
Cold acclimation	40.5612	1.41e-08	7	14	http://amigo.geneontology.org/amigo/term/GO:0009631	OS01G0702500 OS02G0669100 OS11G0451700 OS11G0453900 OS11G0454000 OS11G0454200 OS11G0454300
Response to hydrogen peroxide	15.2105	0.00013353	6	32	http://amigo.geneontology.org/amigo/term/GO:0042542	OS01G0184100 OS02G0782500 OS03G0266300 OS03G0266900 OS11G0106700 OS12G0106000
Response to water deprivation	10.5812	2.29e-09	15	115	http://amigo.geneontology.org/amigo/term/GO:0009414	OS01G0225600 OS01G0702500 OS01G0867300 OS01G0884300 OS02G0669100 OS03G0356414 OS03G0643300 OS03G0815100 OS06G0592500 OS10G0517500 OS11G0451700 OS11G0453900 OS11G0454000 OS11G0454200 OS11G0454300
Response to heat	10.0663	2.72e-10	17	137	http://amigo.geneontology.org/amigo/term/GO:0009408	OS01G0184100 OS01G0571300 OS02G0232000 OS02G0782500 OS03G0266300 OS03G0266900 OS03G0643300 OS03G0648400 OS04G0107900 OS05G0460000 OS05G0519700 OS06G0553100 OS06G0592500 OS06G0668200 OS06G0682900 OS08G0546800 OS09G0491772
Cellular response to heat	9.9843	8.83e-05	8	65	http://amigo.geneontology.org/amigo/term/GO:0034605	OS01G0571300 OS02G0232000 OS04G0107900 OS05G0460000 OS05G0519700 OS06G0553100 OS08G0546800 OS09G0491772
Response to acid chemical	9.89298	4.6e-09	15	123	http://amigo.geneontology.org/amigo/term/GO:0001101	OS01G0225600 OS01G0702500 OS01G0867300 OS01G0884300 OS02G0669100 OS03G0356414 OS03G0643300 OS03G0815100 OS06G0592500 OS10G0517500 OS11G0451700 OS11G0453900 OS11G0454000 OS11G0454200 OS11G0454300
Response to temperature stimulus	8.97666	6.38e-15	27	244	http://amigo.geneontology.org/amigo/term/GO:0009266	OS01G0184100 OS01G0571300 OS01G0702500 OS01G0884300 OS02G0232000 OS02G0669100 OS02G0782500 OS03G0266300 OS03G0266900 OS03G0643300 OS03G0648400 OS04G0107900 OS05G0460000 OS05G0519700 OS06G0553100 OS06G0592500 OS06G0668200 OS06G0682900 OS08G0546800 OS09G0491772 OS11G0106700 OS11G0451700 OS11G0453900 OS11G0454000 OS11G0454200 OS11G0454300 OS12G0106000
Response to inorganic substance	7.34907	1.74e-12	26	287	http://amigo.geneontology.org/amigo/term/GO:0010035	OS01G0184100 OS01G0225600 OS01G0702500 OS01G0867300 OS01G0884300 OS02G0580900 OS02G0669100 OS02G0782500 OS03G0266300 OS03G0266900 OS03G0356414 OS03G0643300 OS03G0815100 OS05G0119000 OS06G0592500 OS08G0485400 OS08G0519700 OS09G0491772 OS10G0517500 OS11G0106700 OS11G0451700 OS11G0453900 OS11G0454000 OS11G0454200 OS11G0454300 OS12G0106000
Response to cold	6.99331	0.000113	10	116	http://amigo.geneontology.org/amigo/term/GO:0009409	OS01G0702500 OS01G0884300 OS02G0669100 OS11G0106700 OS11G0451700 OS11G0453900 OS11G0454000 OS11G0454200 OS11G0454300 OS12G0106000
Response to alcohol	6.7602	2.51e-08	18	216	http://amigo.geneontology.org/amigo/term/GO:0097305	OS01G0702500 OS01G0867300 OS02G0669100 OS02G0807000 OS03G0266900 OS03G0268600 OS03G0643300 OS05G0151200 OS05G0572700 OS06G0592500 OS08G0467500 OS10G0505900 OS11G0451700 OS11G0453900 OS11G0454000 OS11G0454200 OS11G0454300 OS12G0478200
Response to abscisic acid	6.53593	1.11e-07	17	211	http://amigo.geneontology.org/amigo/term/GO:0009737	OS01G0702500 OS01G0867300 OS02G0669100 OS02G0807000 OS03G0268600 OS03G0643300 OS05G0151200 OS05G0572700 OS06G0592500 OS08G0467500 OS10G0505900 OS11G0451700 OS11G0453900 OS11G0454000 OS11G0454200 OS11G0454300 OS12G0478200
Protein folding	4.97449	0.00014403	13	212	http://amigo.geneontology.org/amigo/term/GO:0006457	OS01G0184100 OS01G0844300 OS02G0259900 OS02G0782500 OS03G0266300 OS03G0266900 OS03G0648400 OS03G0807900 OS04G0107900 OS05G0460000 OS05G0562300 OS08G0559400 OS09G0491772
Response to oxygen-containing compound	4.75545	2.1e-11	34	580	http://amigo.geneontology.org/amigo/term/GO:1901700	OS01G0184100 OS01G0225600 OS01G0702500 OS01G0867300 OS01G0884300 OS02G0580900 OS02G0612900 OS02G0669100 OS02G0782500 OS02G0807000 OS03G0180900 OS03G0266300 OS03G0266900 OS03G0268600 OS03G0356414 OS03G0643300 OS03G0815100 OS05G0151200 OS05G0572700 OS06G0592500 OS06G0668200 OS08G0467500 OS08G0519700 OS10G0392400 OS10G0505900 OS10G0517500 OS11G0106700 OS11G0451700 OS11G0453900 OS11G0454000 OS11G0454…
Response to lipid	4.64255	2.85e-06	19	332	http://amigo.geneontology.org/amigo/term/GO:0033993	OS01G0702500 OS01G0867300 OS02G0669100 OS02G0807000 OS03G0180900 OS03G0268600 OS03G0643300 OS05G0151200 OS05G0572700 OS06G0592500 OS08G0467500 OS10G0392400 OS10G0505900 OS11G0451700 OS11G0453900 OS11G0454000 OS11G0454200 OS11G0454300 OS12G0478200
Response to abiotic stimulus	4.39751	1.08e-11	38	701	http://amigo.geneontology.org/amigo/term/GO:0009628	OS01G0184100 OS01G0225000 OS01G0225600 OS01G0571300 OS01G0702500 OS01G0867300 OS01G0884300 OS02G0232000 OS02G0669100 OS02G0782500 OS03G0266300 OS03G0266900 OS03G0356414 OS03G0643300 OS03G0648400 OS03G0748700 OS03G0815100 OS04G0107900 OS05G0151200 OS05G0460000 OS05G0519700 OS05G0560200 OS06G0229000 OS06G0553100 OS06G0592500 OS06G0668200 OS06G0682900 OS08G0546800 OS09G0491772 OS10G0517500 OS10G0572…
Response to chemical	2.89243	5.46e-08	43	1206	http://amigo.geneontology.org/amigo/term/GO:0042221	OS01G0184100 OS01G0225600 OS01G0702500 OS01G0867300 OS01G0884300 OS02G0580900 OS02G0612900 OS02G0669100 OS02G0782500 OS02G0807000 OS03G0180900 OS03G0266300 OS03G0266900 OS03G0268600 OS03G0356414 OS03G0643300 OS03G0815100 OS05G0119000 OS05G0151200 OS05G0460000 OS05G0572700 OS06G0592500 OS06G0668200 OS07G0638300 OS07G0638400 OS08G0467500 OS08G0485400 OS08G0519700 OS09G0491740 OS09G0491772 OS10G0109…
Response to hormone	2.87854	0.0005571	22	620	http://amigo.geneontology.org/amigo/term/GO:0009725	OS01G0702500 OS01G0867300 OS02G0669100 OS02G0807000 OS03G0180900 OS03G0268600 OS03G0643300 OS05G0151200 OS05G0572700 OS06G0592500 OS08G0467500 OS09G0491740 OS10G0392400 OS10G0505900 OS11G0106700 OS11G0451700 OS11G0453900 OS11G0454000 OS11G0454200 OS11G0454300 OS12G0106000 OS12G0478200
Response to organic substance	2.72153	0.00025859	26	775	http://amigo.geneontology.org/amigo/term/GO:0010033	OS01G0702500 OS01G0867300 OS02G0669100 OS02G0807000 OS03G0180900 OS03G0266900 OS03G0268600 OS03G0643300 OS05G0151200 OS05G0460000 OS05G0572700 OS06G0592500 OS06G0668200 OS08G0467500 OS09G0491740 OS09G0491772 OS10G0392400 OS10G0505900 OS11G0106700 OS11G0451700 OS11G0453900 OS11G0454000 OS11G0454200 OS11G0454300 OS12G0106000 OS12G0478200
Response to stress	2.34876	8.88e-07	52	1796	http://amigo.geneontology.org/amigo/term/GO:0006950	OS01G0184100 OS01G0225000 OS01G0225600 OS01G0382000 OS01G0571300 OS01G0615100 OS01G0702500 OS01G0849000 OS01G0850100 OS01G0867300 OS01G0884300 OS02G0232000 OS02G0612900 OS02G0669100 OS02G0782500 OS03G0130300 OS03G0180900 OS03G0244200 OS03G0266300 OS03G0266900 OS03G0356414 OS03G0596900 OS03G0643300 OS03G0648400 OS03G0663400 OS03G0815100 OS04G0107900 OS04G0415800 OS04G0684800 OS05G0151200 OS05G0460…

## Sheet: Drought_Susceptible_up
Pathway	Fold Enrichment	Enrichment FDR	nGenes	Pathway Genes	URL	Genes
Glyoxylate cycle	82.4309	9.19e-05	3	3	http://amigo.geneontology.org/amigo/term/GO:0006097	OS04G0486950 OS07G0529000 OS12G0632700
Glyoxylate metabolic proc.	82.4309	9.19e-05	3	3	http://amigo.geneontology.org/amigo/term/GO:0046487	OS04G0486950 OS07G0529000 OS12G0632700
Cold acclimation	29.4396	3.56e-05	5	14	http://amigo.geneontology.org/amigo/term/GO:0009631	OS02G0669100 OS11G0451700 OS11G0453900 OS11G0454000 OS11G0454300
Response to water deprivation	12.1854	3.8e-11	17	115	http://amigo.geneontology.org/amigo/term/GO:0009414	OS01G0797600 OS01G0867300 OS01G0923700 OS02G0178800 OS02G0669100 OS02G0753800 OS02G0766700 OS03G0273200 OS03G0315400 OS03G0643300 OS06G0154200 OS09G0440300 OS10G0517500 OS11G0451700 OS11G0453900 OS11G0454000 OS11G0454300
Response to acid chemical	11.3929	5.9e-11	17	123	http://amigo.geneontology.org/amigo/term/GO:0001101	OS01G0797600 OS01G0867300 OS01G0923700 OS02G0178800 OS02G0669100 OS02G0753800 OS02G0766700 OS03G0273200 OS03G0315400 OS03G0643300 OS06G0154200 OS09G0440300 OS10G0517500 OS11G0451700 OS11G0453900 OS11G0454000 OS11G0454300
Organic acid catabolic proc.	7.25392	3.26e-05	11	125	http://amigo.geneontology.org/amigo/term/GO:0016054	OS01G0757200 OS02G0196800 OS02G0274100 OS03G0643300 OS03G0835400 OS05G0125500 OS06G0486800 OS08G0465800 OS12G0183100 OS12G0448900 OS12G0605800
Carboxylic acid catabolic proc.	7.23078	9.05e-05	10	114	http://amigo.geneontology.org/amigo/term/GO:0046395	OS02G0196800 OS02G0274100 OS03G0643300 OS03G0835400 OS05G0125500 OS06G0486800 OS08G0465800 OS12G0183100 OS12G0448900 OS12G0605800
Response to cold	7.10611	9.19e-05	10	116	http://amigo.geneontology.org/amigo/term/GO:0009409	OS01G0797600 OS01G0923700 OS02G0669100 OS02G0753800 OS03G0315400 OS06G0172800 OS11G0451700 OS11G0453900 OS11G0454000 OS11G0454300
Response to abscisic acid	6.64135	2.65e-07	17	211	http://amigo.geneontology.org/amigo/term/GO:0009737	OS01G0797600 OS01G0867300 OS01G0923700 OS02G0178800 OS02G0669100 OS02G0766700 OS03G0268600 OS03G0315400 OS03G0643300 OS05G0151200 OS05G0572700 OS09G0440300 OS11G0451700 OS11G0453900 OS11G0454000 OS11G0454300 OS12G0448900
Response to salt stress	6.5077	3.26e-05	12	152	http://amigo.geneontology.org/amigo/term/GO:0009651	OS01G0667200 OS01G0797600 OS01G0867300 OS01G0923700 OS02G0753800 OS02G0766700 OS03G0266300 OS03G0315400 OS03G0643300 OS03G0737000 OS05G0151200 OS09G0440300
Response to alcohol	6.48762	3.04e-07	17	216	http://amigo.geneontology.org/amigo/term/GO:0097305	OS01G0797600 OS01G0867300 OS01G0923700 OS02G0178800 OS02G0669100 OS02G0766700 OS03G0268600 OS03G0315400 OS03G0643300 OS05G0151200 OS05G0572700 OS09G0440300 OS11G0451700 OS11G0453900 OS11G0454000 OS11G0454300 OS12G0448900
Response to inorganic substance	5.4571	4.99e-07	19	287	http://amigo.geneontology.org/amigo/term/GO:0010035	OS01G0797600 OS01G0867300 OS01G0923700 OS02G0178800 OS02G0669100 OS02G0753800 OS02G0766700 OS03G0266300 OS03G0273200 OS03G0315400 OS03G0643300 OS06G0154200 OS09G0440300 OS10G0517500 OS11G0451700 OS11G0453900 OS11G0454000 OS11G0454300 OS12G0448900
Small molecule catabolic proc.	5.41213	7.37e-05	13	198	http://amigo.geneontology.org/amigo/term/GO:0044282	OS01G0757200 OS02G0196800 OS02G0274100 OS03G0643300 OS03G0835400 OS04G0608100 OS05G0125500 OS05G0595100 OS06G0486800 OS08G0465800 OS12G0183100 OS12G0448900 OS12G0605800
Response to temperature stimulus	5.4053	6.72e-06	16	244	http://amigo.geneontology.org/amigo/term/GO:0009266	OS01G0571300 OS01G0797600 OS01G0923700 OS02G0669100 OS02G0753800 OS03G0266300 OS03G0277300 OS03G0315400 OS03G0643300 OS06G0172800 OS06G0553100 OS06G0668200 OS11G0451700 OS11G0453900 OS11G0454000 OS11G0454300
Response to lipid	4.96572	8.26e-07	20	332	http://amigo.geneontology.org/amigo/term/GO:0033993	OS01G0797600 OS01G0867300 OS01G0923700 OS02G0178800 OS02G0669100 OS02G0766700 OS03G0268600 OS03G0315400 OS03G0643300 OS04G0301500 OS05G0151200 OS05G0572700 OS06G0725000 OS09G0440300 OS10G0391400 OS11G0451700 OS11G0453900 OS11G0454000 OS11G0454300 OS12G0448900
Response to oxygen-containing compound	3.69518	1.88e-06	26	580	http://amigo.geneontology.org/amigo/term/GO:1901700	OS01G0797600 OS01G0867300 OS01G0923700 OS02G0178800 OS02G0669100 OS02G0753800 OS02G0766700 OS03G0266300 OS03G0268600 OS03G0273200 OS03G0315400 OS03G0643300 OS04G0301500 OS05G0151200 OS05G0572700 OS06G0154200 OS06G0668200 OS06G0725000 OS09G0440300 OS10G0391400 OS10G0517500 OS11G0451700 OS11G0453900 OS11G0454000 OS11G0454300 OS12G0448900
Monocarboxylic acid metabolic proc.	3.64559	0.000151803	18	407	http://amigo.geneontology.org/amigo/term/GO:0032787	OS01G0743500 OS01G0797600 OS02G0196800 OS02G0274100 OS02G0703600 OS03G0220100 OS03G0645900 OS03G0700400 OS03G0835400 OS04G0119400 OS04G0486950 OS04G0608100 OS06G0246500 OS06G0486800 OS06G0668200 OS07G0529000 OS12G0448900 OS12G0632700
Response to abiotic stimulus	3.17494	1.74e-05	27	701	http://amigo.geneontology.org/amigo/term/GO:0009628	OS01G0571300 OS01G0667200 OS01G0797600 OS01G0867300 OS01G0923700 OS02G0178800 OS02G0669100 OS02G0753800 OS02G0766700 OS03G0266300 OS03G0273200 OS03G0277300 OS03G0315400 OS03G0643300 OS03G0737000 OS05G0151200 OS05G0560200 OS06G0154200 OS06G0172800 OS06G0553100 OS06G0668200 OS09G0440300 OS10G0517500 OS11G0451700 OS11G0453900 OS11G0454000 OS11G0454300

## Sheet: Salt_Resistant_down
Pathway	Fold Enrichment	Enrichment FDR	nGenes	Pathway Genes	URL	Genes
Floral organ abscission	27.164	0.00693101	3	9	http://amigo.geneontology.org/amigo/term/GO:0010227	OS04G0686100 OS11G0114300 OS12G0114000
Abscission	24.4476	0.00929488	3	10	http://amigo.geneontology.org/amigo/term/GO:0009838	OS04G0686100 OS11G0114300 OS12G0114000
Nitrate metabolic proc.	23.2834	0.00124037	4	14	http://amigo.geneontology.org/amigo/term/GO:0042126	OS01G0357100 OS01G0631200 OS02G0112100 OS08G0468100
Nitrate assimilation	23.2834	0.00124037	4	14	http://amigo.geneontology.org/amigo/term/GO:0042128	OS01G0357100 OS01G0631200 OS02G0112100 OS08G0468100
Reactive nitrogen species metabolic proc.	23.2834	0.00124037	4	14	http://amigo.geneontology.org/amigo/term/GO:2001057	OS01G0357100 OS01G0631200 OS02G0112100 OS08G0468100
Reductive pentose-phosphate cycle	20.373	0.00193526	4	16	http://amigo.geneontology.org/amigo/term/GO:0019253	OS02G0698000 OS12G0274700 OS12G0291100 OS12G0291400
Photosynthesis, dark reaction	20.373	0.00193526	4	16	http://amigo.geneontology.org/amigo/term/GO:0019685	OS02G0698000 OS12G0274700 OS12G0291100 OS12G0291400
Nitrogen cycle metabolic proc.	18.1093	0.00300338	4	18	http://amigo.geneontology.org/amigo/term/GO:0071941	OS01G0357100 OS01G0631200 OS02G0112100 OS08G0468100
Iron ion transport	12.5372	0.0115403	4	26	http://amigo.geneontology.org/amigo/term/GO:0006826	OS02G0649900 OS03G0667300 OS03G0751100 OS07G0258400
Hydrogen peroxide catabolic proc.	8.7941	1.47e-07	15	139	http://amigo.geneontology.org/amigo/term/GO:0042744	OS01G0172600 OS01G0294500 OS01G0326300 OS02G0240100 OS03G0368000 OS03G0368300 OS03G0369600 OS06G0306300 OS07G0499500 OS07G0638600 OS07G0639400 OS08G0113000 OS09G0323700 OS10G0109300 OS10G0109600
Reactive oxygen species metabolic proc.	7.19047	9.93e-07	15	170	http://amigo.geneontology.org/amigo/term/GO:0072593	OS01G0172600 OS01G0294500 OS01G0326300 OS02G0240100 OS03G0368000 OS03G0368300 OS03G0369600 OS06G0306300 OS07G0499500 OS07G0638600 OS07G0639400 OS08G0113000 OS09G0323700 OS10G0109300 OS10G0109600
Cellular response to toxic substance	6.06452	2.09e-06	16	215	http://amigo.geneontology.org/amigo/term/GO:0097237	OS01G0172600 OS01G0294500 OS01G0326300 OS02G0240100 OS03G0368000 OS03G0368300 OS03G0369600 OS06G0306300 OS07G0499500 OS07G0638600 OS07G0639400 OS08G0113000 OS09G0323700 OS10G0109300 OS10G0109600 OS11G0210500
Cellular detoxification	6.06452	2.09e-06	16	215	http://amigo.geneontology.org/amigo/term/GO:1990748	OS01G0172600 OS01G0294500 OS01G0326300 OS02G0240100 OS03G0368000 OS03G0368300 OS03G0369600 OS06G0306300 OS07G0499500 OS07G0638600 OS07G0639400 OS08G0113000 OS09G0323700 OS10G0109300 OS10G0109600 OS11G0210500
Cellular oxidant detoxification	6.02158	4.11e-06	15	203	http://amigo.geneontology.org/amigo/term/GO:0098869	OS01G0172600 OS01G0294500 OS01G0326300 OS02G0240100 OS03G0368000 OS03G0368300 OS03G0369600 OS06G0306300 OS07G0499500 OS07G0638600 OS07G0639400 OS08G0113000 OS09G0323700 OS10G0109300 OS10G0109600
Detoxification	5.95376	2.26e-06	16	219	http://amigo.geneontology.org/amigo/term/GO:0098754	OS01G0172600 OS01G0294500 OS01G0326300 OS02G0240100 OS03G0368000 OS03G0368300 OS03G0369600 OS06G0306300 OS07G0499500 OS07G0638600 OS07G0639400 OS08G0113000 OS09G0323700 OS10G0109300 OS10G0109600 OS11G0210500
Response to toxic substance	5.74393	3.21e-06	16	227	http://amigo.geneontology.org/amigo/term/GO:0009636	OS01G0172600 OS01G0294500 OS01G0326300 OS02G0240100 OS03G0368000 OS03G0368300 OS03G0369600 OS06G0306300 OS07G0499500 OS07G0638600 OS07G0639400 OS08G0113000 OS09G0323700 OS10G0109300 OS10G0109600 OS11G0210500
Response to oxidative stress	4.64012	4.17e-05	16	281	http://amigo.geneontology.org/amigo/term/GO:0006979	OS01G0172600 OS01G0294500 OS01G0326300 OS02G0240100 OS03G0368000 OS03G0368300 OS03G0369600 OS06G0306300 OS07G0499500 OS07G0517100 OS07G0638600 OS07G0639400 OS08G0113000 OS09G0323700 OS10G0109300 OS10G0109600
Cellular response to chemical stimulus	2.96335	3.98e-05	28	770	http://amigo.geneontology.org/amigo/term/GO:0070887	OS01G0172600 OS01G0197700 OS01G0294500 OS01G0326300 OS01G0826400 OS01G0952500 OS01G0952800 OS02G0112100 OS02G0240100 OS02G0557800 OS03G0181100 OS03G0297600 OS03G0368000 OS03G0368300 OS03G0369600 OS04G0593400 OS05G0473000 OS06G0306300 OS07G0499500 OS07G0638600 OS07G0639400 OS08G0113000 OS09G0323700 OS09G0545300 OS10G0109300 OS10G0109600 OS11G0143300 OS11G0210500
Response to chemical	2.4326	8.42e-05	36	1206	http://amigo.geneontology.org/amigo/term/GO:0042221	OS01G0134700 OS01G0172600 OS01G0197700 OS01G0294500 OS01G0326300 OS01G0826400 OS01G0924966 OS01G0952500 OS01G0952800 OS02G0112100 OS02G0240100 OS02G0557800 OS02G0649900 OS03G0133000 OS03G0181100 OS03G0297600 OS03G0368000 OS03G0368300 OS03G0369600 OS03G0660500 OS03G0679700 OS04G0593400 OS05G0473000 OS06G0306300 OS07G0499500 OS07G0517100 OS07G0638600 OS07G0639400 OS08G0113000 OS09G0323700 OS09G0545…

## Sheet: Drought_Resistant_down
Pathway	Fold Enrichment	Enrichment FDR	nGenes	Pathway Genes	URL	Genes
Protein autoprocessing	58.1707	0.0198947	2	3	http://amigo.geneontology.org/amigo/term/GO:0016540	OS03G0597600 OS04G0650700
Aspartate family amino acid catabolic proc.	43.628	0.00360792	3	6	http://amigo.geneontology.org/amigo/term/GO:0009068	OS03G0597600 OS04G0516600 OS04G0650700
Glycine metabolic proc.	18.6977	0.0217027	3	14	http://amigo.geneontology.org/amigo/term/GO:0006544	OS04G0516600 OS06G0611900 OS10G0516100
Cytokinin-activated signaling pathway	12.1753	0.00171565	6	43	http://amigo.geneontology.org/amigo/term/GO:0009736	OS01G0952500 OS02G0557800 OS04G0442300 OS04G0673300 OS11G0143300 OS12G0139400
Cellular response to cytokinin stimulus	11.8986	0.00171565	6	44	http://amigo.geneontology.org/amigo/term/GO:0071368	OS01G0952500 OS02G0557800 OS04G0442300 OS04G0673300 OS11G0143300 OS12G0139400
Serine family amino acid metabolic proc.	10.1799	0.00163235	7	60	http://amigo.geneontology.org/amigo/term/GO:0009069	OS03G0196600 OS03G0850400 OS04G0516600 OS06G0611900 OS08G0447000 OS10G0516100 OS12G0625000
Serine family amino acid biosynthetic proc.	9.69512	0.0127427	5	45	http://amigo.geneontology.org/amigo/term/GO:0009070	OS03G0196600 OS03G0850400 OS04G0516600 OS08G0447000 OS12G0625000
Response to cytokinin	9.11631	0.00171565	7	67	http://amigo.geneontology.org/amigo/term/GO:0009735	OS01G0952500 OS02G0220400 OS02G0557800 OS04G0442300 OS04G0673300 OS11G0143300 OS12G0139400
Alpha-amino acid catabolic proc.	8.44414	0.00752558	6	62	http://amigo.geneontology.org/amigo/term/GO:1901606	OS03G0597600 OS04G0516600 OS04G0650700 OS06G0611900 OS10G0516100 OS10G0550900
Cellular metabolic compound salvage	8.39001	0.0174523	5	52	http://amigo.geneontology.org/amigo/term/GO:0043094	OS02G0613900 OS04G0504000 OS12G0274700 OS12G0291400 OS12G0292400
Phosphorelay signal transduction system	7.07482	0.013985	6	74	http://amigo.geneontology.org/amigo/term/GO:0000160	OS01G0952500 OS02G0557800 OS04G0442300 OS04G0673300 OS11G0143300 OS12G0139400
Cellular amino acid catabolic proc.	6.98049	0.013985	6	75	http://amigo.geneontology.org/amigo/term/GO:0009063	OS03G0597600 OS04G0516600 OS04G0650700 OS06G0611900 OS10G0516100 OS10G0550900
Alpha-amino acid metabolic proc.	4.68731	0.00163235	13	242	http://amigo.geneontology.org/amigo/term/GO:1901605	OS03G0196600 OS03G0597600 OS03G0850400 OS04G0406600 OS04G0516600 OS04G0650700 OS06G0611900 OS06G0709000 OS08G0447000 OS09G0424200 OS10G0516100 OS10G0550900 OS12G0625000
Small molecule catabolic proc.	3.96619	0.0217027	9	198	http://amigo.geneontology.org/amigo/term/GO:0044282	OS02G0280500 OS03G0597600 OS04G0516600 OS04G0650700 OS06G0611900 OS07G0558300 OS10G0516100 OS10G0550900 OS11G0210600
Cellular amino acid metabolic proc.	3.12426	0.013985	14	391	http://amigo.geneontology.org/amigo/term/GO:0006520	OS03G0196600 OS03G0597600 OS03G0850400 OS04G0406600 OS04G0516600 OS04G0650700 OS06G0611900 OS06G0709000 OS08G0447000 OS09G0424200 OS10G0100700 OS10G0516100 OS10G0550900 OS12G0625000
Organic acid metabolic proc.	2.35033	0.0100335	24	891	http://amigo.geneontology.org/amigo/term/GO:0006082	OS01G0557100 OS01G0940100 OS02G0280500 OS03G0196600 OS03G0597600 OS03G0850400 OS04G0178300 OS04G0406600 OS04G0516600 OS04G0650700 OS05G0132100 OS05G0574400 OS06G0136600 OS06G0215900 OS06G0569500 OS06G0611900 OS06G0709000 OS08G0360300 OS08G0447000 OS09G0424200 OS10G0100700 OS10G0516100 OS10G0550900 OS12G0625000
Carboxylic acid metabolic proc.	2.30725	0.0164759	22	832	http://amigo.geneontology.org/amigo/term/GO:0019752	OS01G0557100 OS01G0940100 OS02G0280500 OS03G0196600 OS03G0597600 OS03G0850400 OS04G0406600 OS04G0516600 OS04G0650700 OS05G0132100 OS05G0574400 OS06G0136600 OS06G0215900 OS06G0611900 OS06G0709000 OS08G0360300 OS08G0447000 OS09G0424200 OS10G0100700 OS10G0516100 OS10G0550900 OS12G0625000
Small molecule metabolic proc.	2.27729	0.00163235	38	1456	http://amigo.geneontology.org/amigo/term/GO:0044281	OS01G0557100 OS01G0873100 OS01G0940100 OS02G0134400 OS02G0280500 OS02G0613900 OS03G0196600 OS03G0597600 OS03G0603600 OS03G0850400 OS04G0178300 OS04G0406600 OS04G0412500 OS04G0504000 OS04G0516600 OS04G0650700 OS04G0662700 OS05G0132100 OS05G0574400 OS06G0136600 OS06G0215900 OS06G0569500 OS06G0611900 OS06G0646000 OS06G0709000 OS07G0179300 OS07G0558300 OS07G0674100 OS08G0360300 OS08G0447000 OS08G0470…
Oxoacid metabolic proc.	2.22954	0.0217027	22	861	http://amigo.geneontology.org/amigo/term/GO:0043436	OS01G0557100 OS01G0940100 OS02G0280500 OS03G0196600 OS03G0597600 OS03G0850400 OS04G0406600 OS04G0516600 OS04G0650700 OS05G0132100 OS05G0574400 OS06G0136600 OS06G0215900 OS06G0611900 OS06G0709000 OS08G0360300 OS08G0447000 OS09G0424200 OS10G0100700 OS10G0516100 OS10G0550900 OS12G0625000
Transmembrane transport	2.14404	0.00420791	33	1343	http://amigo.geneontology.org/amigo/term/GO:0055085	OS01G0209800 OS01G0232000 OS01G0279400 OS01G0919800 OS02G0107900 OS02G0211000 OS02G0314300 OS02G0593500 OS03G0138700 OS03G0149300 OS03G0195450 OS03G0195500 OS03G0226400 OS03G0233000 OS03G0388100 OS03G0751100 OS04G0652400 OS05G0137100 OS05G0137200 OS05G0409500 OS06G0109200 OS06G0125500 OS06G0228200 OS07G0134000 OS07G0232800 OS08G0480000 OS08G0562800 OS10G0344500 OS11G0298000 OS12G0126000 OS12G0181…

## Sheet: Salt_Susceptible_down
Pathway	Fold Enrichment	Enrichment FDR	nGenes	Pathway Genes	URL	Genes
Nicotianamine metabolic proc.	79.3237	8.73e-05	3	3	http://amigo.geneontology.org/amigo/term/GO:0030417	OS03G0307200 OS03G0307300 OS07G0689600
Nicotianamine biosynthetic proc.	79.3237	8.73e-05	3	3	http://amigo.geneontology.org/amigo/term/GO:0030418	OS03G0307200 OS03G0307300 OS07G0689600
Iron import into cell	79.3237	8.73e-05	3	3	http://amigo.geneontology.org/amigo/term/GO:0033212	OS02G0649900 OS02G0650300 OS04G0542800
Siderophore-dependent iron import into cell	79.3237	8.73e-05	3	3	http://amigo.geneontology.org/amigo/term/GO:0033214	OS02G0649900 OS02G0650300 OS04G0542800
Nitrate metabolic proc.	28.3299	3.65e-05	5	14	http://amigo.geneontology.org/amigo/term/GO:0042126	OS01G0357100 OS02G0112600 OS02G0595900 OS02G0770800 OS08G0468100
Nitrate assimilation	28.3299	3.65e-05	5	14	http://amigo.geneontology.org/amigo/term/GO:0042128	OS01G0357100 OS02G0112600 OS02G0595900 OS02G0770800 OS08G0468100
Reactive nitrogen species metabolic proc.	28.3299	3.65e-05	5	14	http://amigo.geneontology.org/amigo/term/GO:2001057	OS01G0357100 OS02G0112600 OS02G0595900 OS02G0770800 OS08G0468100
Iron ion transport	18.3055	4.35e-05	6	26	http://amigo.geneontology.org/amigo/term/GO:0006826	OS02G0649900 OS02G0650300 OS03G0667300 OS03G0751100 OS04G0542800 OS07G0258400
Hydrogen peroxide catabolic proc.	9.70146	1.01e-09	17	139	http://amigo.geneontology.org/amigo/term/GO:0042744	OS01G0270300 OS01G0294500 OS01G0294700 OS03G0368000 OS03G0369600 OS05G0134800 OS05G0135200 OS05G0499300 OS06G0306300 OS06G0521500 OS06G0522300 OS06G0681600 OS07G0499500 OS07G0638600 OS07G0639400 OS09G0323700 OS10G0536700
Reactive oxygen species metabolic proc.	7.93237	7.99e-09	17	170	http://amigo.geneontology.org/amigo/term/GO:0072593	OS01G0270300 OS01G0294500 OS01G0294700 OS03G0368000 OS03G0369600 OS05G0134800 OS05G0135200 OS05G0499300 OS06G0306300 OS06G0521500 OS06G0522300 OS06G0681600 OS07G0499500 OS07G0638600 OS07G0639400 OS09G0323700 OS10G0536700
Cellular oxidant detoxification	7.81515	1.01e-09	20	203	http://amigo.geneontology.org/amigo/term/GO:0098869	OS01G0270300 OS01G0294500 OS01G0294700 OS01G0835500 OS03G0368000 OS03G0369600 OS05G0134800 OS05G0135200 OS05G0499300 OS06G0232600 OS06G0306300 OS06G0521500 OS06G0522300 OS06G0681600 OS07G0499500 OS07G0638600 OS07G0639400 OS09G0323700 OS10G0536600 OS10G0536700
Cellular response to toxic substance	7.37895	1.01e-09	20	215	http://amigo.geneontology.org/amigo/term/GO:0097237	OS01G0270300 OS01G0294500 OS01G0294700 OS01G0835500 OS03G0368000 OS03G0369600 OS05G0134800 OS05G0135200 OS05G0499300 OS06G0232600 OS06G0306300 OS06G0521500 OS06G0522300 OS06G0681600 OS07G0499500 OS07G0638600 OS07G0639400 OS09G0323700 OS10G0536600 OS10G0536700
Detoxification	7.24418	1.18e-09	20	219	http://amigo.geneontology.org/amigo/term/GO:0098754	OS01G0270300 OS01G0294500 OS01G0294700 OS01G0835500 OS03G0368000 OS03G0369600 OS05G0134800 OS05G0135200 OS05G0499300 OS06G0232600 OS06G0306300 OS06G0521500 OS06G0522300 OS06G0681600 OS07G0499500 OS07G0638600 OS07G0639400 OS09G0323700 OS10G0536600 OS10G0536700
Response to toxic substance	6.98887	1.95e-09	20	227	http://amigo.geneontology.org/amigo/term/GO:0009636	OS01G0270300 OS01G0294500 OS01G0294700 OS01G0835500 OS03G0368000 OS03G0369600 OS05G0134800 OS05G0135200 OS05G0499300 OS06G0232600 OS06G0306300 OS06G0521500 OS06G0522300 OS06G0681600 OS07G0499500 OS07G0638600 OS07G0639400 OS09G0323700 OS10G0536600 OS10G0536700
Response to oxidative stress	5.08124	2.08e-06	18	281	http://amigo.geneontology.org/amigo/term/GO:0006979	OS01G0270300 OS01G0294500 OS01G0294700 OS03G0368000 OS03G0369600 OS05G0134800 OS05G0135200 OS05G0499300 OS06G0306300 OS06G0521500 OS06G0522300 OS06G0681600 OS07G0499500 OS07G0638600 OS07G0639400 OS09G0323700 OS10G0536600 OS10G0536700
Cellular response to chemical stimulus	3.50261	3.48e-08	34	770	http://amigo.geneontology.org/amigo/term/GO:0070887	OS01G0270300 OS01G0294500 OS01G0294700 OS01G0800900 OS01G0835500 OS01G0952500 OS01G0952800 OS02G0112600 OS02G0557800 OS02G0628600 OS03G0297600 OS03G0368000 OS03G0369600 OS05G0134800 OS05G0135200 OS05G0499300 OS06G0225300 OS06G0232600 OS06G0306300 OS06G0521500 OS06G0522300 OS06G0681600 OS07G0499500 OS07G0638600 OS07G0639400 OS09G0323700 OS10G0536600 OS10G0536700 OS11G0109950 OS11G0143300 OS11G0169…
Response to chemical	2.95984	1.26e-08	45	1206	http://amigo.geneontology.org/amigo/term/GO:0042221	OS01G0270300 OS01G0294500 OS01G0294700 OS01G0639900 OS01G0800900 OS01G0835500 OS01G0952500 OS01G0952800 OS02G0112600 OS02G0557800 OS02G0595900 OS02G0628600 OS02G0649900 OS02G0650300 OS03G0297600 OS03G0368000 OS03G0369600 OS03G0660500 OS04G0542800 OS05G0134800 OS05G0135200 OS05G0382600 OS05G0496200 OS05G0499300 OS06G0225300 OS06G0232600 OS06G0306300 OS06G0521500 OS06G0522300 OS06G0681600 OS07G0448…
Transmembrane transport	2.42165	1.72e-05	41	1343	http://amigo.geneontology.org/amigo/term/GO:0055085	OS01G0175600 OS01G0557500 OS01G0648000 OS01G0871500 OS01G0871600 OS01G0881300 OS02G0112600 OS02G0550800 OS02G0649900 OS02G0650300 OS02G0658100 OS02G0678200 OS03G0149300 OS03G0195450 OS03G0195500 OS03G0196000 OS03G0667300 OS03G0751100 OS04G0542800 OS05G0424000 OS06G0125400 OS07G0102100 OS07G0232800 OS07G0258400 OS07G0448100 OS07G0448400 OS07G0582400 OS09G0314333 OS09G0469950 OS10G0415100 OS10G0492…

## Sheet: Drought_Susceptible_down
Pathway	Fold Enrichment	Enrichment FDR	nGenes	Pathway Genes	URL	Genes
Aspartate family amino acid catabolic proc.	32.8211	0.00430687	3	6	http://amigo.geneontology.org/amigo/term/GO:0009068	OS03G0597600 OS04G0516600 OS04G0650700
Glycine catabolic proc.	28.1324	0.00567738	3	7	http://amigo.geneontology.org/amigo/term/GO:0006546	OS04G0623800 OS06G0611900 OS10G0516100
Reductive pentose-phosphate cycle	20.5132	0.00044367	5	16	http://amigo.geneontology.org/amigo/term/GO:0019253	OS02G0698000 OS12G0274700 OS12G0291100 OS12G0291400 OS12G0292400
Photosynthesis, dark reaction	20.5132	0.00044367	5	16	http://amigo.geneontology.org/amigo/term/GO:0019685	OS02G0698000 OS12G0274700 OS12G0291100 OS12G0291400 OS12G0292400
Glycine metabolic proc.	18.7549	0.00416474	4	14	http://amigo.geneontology.org/amigo/term/GO:0006544	OS04G0516600 OS04G0623800 OS06G0611900 OS10G0516100
Photosynthesis, light harvesting in photosystem I	17.5046	0.00430149	4	15	http://amigo.geneontology.org/amigo/term/GO:0009768	OS01G0720500 OS02G0764500 OS04G0457000 OS11G0242800
Carbon fixation	12.156	0.00416474	5	27	http://amigo.geneontology.org/amigo/term/GO:0015977	OS02G0698000 OS12G0274700 OS12G0291100 OS12G0291400 OS12G0292400
Cellular modified amino acid biosynthetic proc.	11.7218	0.00429157	5	28	http://amigo.geneontology.org/amigo/term/GO:0042398	OS04G0662700 OS06G0699700 OS10G0503200 OS12G0263000 OS12G0263050
Cellular aldehyde metabolic proc.	7.87706	0.00567738	6	50	http://amigo.geneontology.org/amigo/term/GO:0006081	OS02G0130100 OS02G0280500 OS02G0646500 OS02G0647900 OS10G0100700 OS11G0210600
Serine family amino acid metabolic proc.	7.65826	0.00396643	7	60	http://amigo.geneontology.org/amigo/term/GO:0009069	OS03G0196600 OS04G0516600 OS04G0623800 OS06G0611900 OS09G0294000 OS10G0516100 OS12G0625000
Alpha-amino acid catabolic proc.	7.41122	0.00416474	7	62	http://amigo.geneontology.org/amigo/term/GO:1901606	OS03G0597600 OS04G0516600 OS04G0623800 OS04G0650700 OS06G0611900 OS10G0516100 OS10G0550900
Response to cytokinin	6.85814	0.00431418	7	67	http://amigo.geneontology.org/amigo/term/GO:0009735	OS01G0952500 OS02G0557800 OS04G0442300 OS04G0659100 OS07G0176900 OS11G0143300 OS12G0139400
Photosynthesis	5.72265	9.78e-06	17	195	http://amigo.geneontology.org/amigo/term/GO:0015979	OS01G0720500 OS01G0805300 OS01G0934400 OS01G0938100 OS02G0698000 OS02G0764500 OS04G0457000 OS06G0107700 OS07G0196200 OS08G0440900 OS08G0553800 OS11G0242800 OS12G0271700 OS12G0274700 OS12G0291100 OS12G0291400 OS12G0292400
Response to light stimulus	4.01409	0.00044367	17	278	http://amigo.geneontology.org/amigo/term/GO:0009416	OS01G0164600 OS01G0687300 OS01G0720500 OS01G0850900 OS02G0203000 OS02G0204400 OS02G0764500 OS03G0131200 OS03G0229500 OS03G0795100 OS04G0412100 OS04G0457000 OS06G0157500 OS08G0174500 OS08G0440900 OS10G0167600 OS11G0242800
Small molecule catabolic proc.	3.97832	0.00429157	12	198	http://amigo.geneontology.org/amigo/term/GO:0044282	OS02G0280500 OS03G0597600 OS04G0516600 OS04G0623800 OS04G0650700 OS06G0611900 OS07G0558300 OS09G0457100 OS10G0516100 OS10G0550900 OS11G0210600 OS12G0420200
Response to radiation	3.86131	0.00044367	17	289	http://amigo.geneontology.org/amigo/term/GO:0009314	OS01G0164600 OS01G0687300 OS01G0720500 OS01G0850900 OS02G0203000 OS02G0204400 OS02G0764500 OS03G0131200 OS03G0229500 OS03G0795100 OS04G0412100 OS04G0457000 OS06G0157500 OS08G0174500 OS08G0440900 OS10G0167600 OS11G0242800
Alpha-amino acid metabolic proc.	3.52623	0.00554825	13	242	http://amigo.geneontology.org/amigo/term/GO:1901605	OS03G0196600 OS03G0597600 OS04G0516600 OS04G0623800 OS04G0650700 OS04G0659100 OS06G0611900 OS06G0709000 OS09G0294000 OS09G0424200 OS10G0516100 OS10G0550900 OS12G0625000
Response to abiotic stimulus	2.43466	0.00396643	26	701	http://amigo.geneontology.org/amigo/term/GO:0009628	OS01G0164600 OS01G0687300 OS01G0720500 OS01G0850900 OS01G0893400 OS02G0203000 OS02G0204400 OS02G0764500 OS02G0823100 OS03G0131200 OS03G0229500 OS03G0795100 OS04G0412100 OS04G0457000 OS04G0659100 OS05G0496200 OS06G0157500 OS06G0591600 OS06G0646000 OS07G0448200 OS07G0517100 OS08G0174500 OS08G0440900 OS10G0167600 OS11G0242800 OS12G0122000
Transmembrane transport	2.1506	0.00044367	44	1343	http://amigo.geneontology.org/amigo/term/GO:0055085	OS01G0175600 OS01G0232000 OS01G0356400 OS01G0919800 OS02G0314300 OS02G0318450 OS02G0318500 OS02G0593500 OS02G0823100 OS03G0127900 OS03G0149300 OS03G0195450 OS03G0195500 OS03G0226400 OS03G0229500 OS03G0254200 OS03G0388100 OS03G0571700 OS03G0641200 OS03G0751100 OS04G0441800 OS04G0542800 OS04G0562100 OS04G0652400 OS05G0137100 OS05G0409500 OS05G0410900 OS06G0109200 OS06G0109300 OS06G0125500 OS06G0228…
Small molecule metabolic proc.	2.11894	0.00044367	47	1456	http://amigo.geneontology.org/amigo/term/GO:0044281	OS01G0557100 OS01G0873100 OS01G0940100 OS02G0130100 OS02G0134400 OS02G0278700 OS02G0280500 OS02G0571100 OS02G0613900 OS02G0678400 OS03G0196600 OS03G0597600 OS03G0603600 OS04G0178300 OS04G0412500 OS04G0459500 OS04G0516600 OS04G0623800 OS04G0650700 OS04G0659100 OS04G0662700 OS04G0680400 OS05G0132100 OS05G0496200 OS05G0574400 OS06G0257450 OS06G0608700 OS06G0611900 OS06G0646000 OS06G0709000 OS07G0179…
