# Supplementary material for: Meta-analysis of public RNA-sequencing data of drought and salt stresses in different phenotypes of resistant and susceptible Oryza sativa cultivars
Source: Quant Plant Biol. 2025 Sep 5;6:e27. doi: 10.1017/qpb.2025.10020 (PMC12451249; doi:10.1017/qpb.2025.10020)
Supplement: Shintani and Bono supplementary material [file S2632882825100209sup001.zip › Supplementary_TableS12.csv]

Treatment type	Phenotype	Regulation	GO term ID	GO name	Fold Enrichment	Enrichment FDR
Salt	Resistant	upregulated	GO:0006568	Tryptophan metabolic proc.	25.9507772	1.67E-06
Salt	Resistant	upregulated	GO:0006586	Indolalkylamine metabolic proc.	25.9507772	1.67E-06
Salt	Resistant	downregulated	GO:0010227	Floral organ abscission	27.1640091	0.00693101
Salt	Resistant	downregulated	GO:0009838	Abscission	24.4476082	0.00929488
Salt	Susceptible	upregulated	GO:0009631	Cold acclimation	40.5612245	1.41E-08
Salt	Susceptible	upregulated	GO:0042542	Response to hydrogen peroxide	15.2104592	0.00013353
Salt	Susceptible	downregulated	GO:0030417	Nicotianamine metabolic proc.	79.3237251	8.73E-05
Salt	Susceptible	downregulated	GO:0030418	Nicotianamine biosynthetic proc.	79.3237251	8.73E-05
Drought	Resistant	upregulated	GO:0009631	Cold acclimation	27.7756211	3.58E-06
Drought	Resistant	upregulated	GO:0009845	Seed germination	11.9386442	0.00010894
Drought	Resistant	downregulated	GO:0016540	Protein autoprocessing	58.1707317	0.01989467
Drought	Resistant	downregulated	GO:0009068	Aspartate family amino acid catabolic proc.	43.6280488	0.00360792
Drought	Susceptible	upregulated	GO:0006097	Glyoxylate cycle	82.4308756	9.19E-05
Drought	Susceptible	upregulated	GO:0046487	Glyoxylate metabolic proc.	82.4308756	9.19E-05
Drought	Susceptible	downregulated	GO:0009068	Aspartate family amino acid catabolic proc.	32.8211009	0.00430687
Drought	Susceptible	downregulated	GO:0006546	Glycine catabolic proc.	28.1323722	0.00567738
