# Supplementary material for: Meta-analysis of public RNA-sequencing data of drought and salt stresses in different phenotypes of resistant and susceptible Oryza sativa cultivars
Source: Quant Plant Biol. 2025 Sep 5;6:e27. doi: 10.1017/qpb.2025.10020 (PMC12451249; doi:10.1017/qpb.2025.10020)
Supplement: Shintani and Bono supplementary material [file S2632882825100209sup001.zip › Supplementary_TableS13.csv]

Stress type	Regulation	Common to both phenotypes	Specific to Resistant phenotype	Specific to Susceptible phenotype
Salt	upregulated	106	291	350
Salt	downregulated	114	359	375
Drought	upregulated	298	271	143
Drought	downregulated	249	166	307
