# Supplementary material for: Meta-analysis of public RNA-sequencing data of drought and salt stresses in different phenotypes of resistant and susceptible Oryza sativa cultivars
Source: Quant Plant Biol. 2025 Sep 5;6:e27. doi: 10.1017/qpb.2025.10020 (PMC12451249; doi:10.1017/qpb.2025.10020)
Supplement: Shintani and Bono supplementary material [file S2632882825100209sup001.zip › Supplementary_TableS14.csv]

Treatment type	Unique or common	Phenotype	Regulation	GO term ID	GO name	Fold Enrichment	Enrichment FDR
Salt	unique	Resistant	up	GO:0051501	Diterpene phytoalexin metabolic proc.	76.6607143	1.50E-04
Salt	unique	Susceptible	up	GO:0006572	Tyrosine catabolic proc.	71.1940299	0.01518192
Salt	common	Resistant and Susceptible	up	GO:0009631	Cold acclimation	96.4285714	3.86E-06
Salt	unique	Resistant	down	GO:0010227	Floral organ abscission	36.0271903	0.03397284
Salt	unique	Susceptible	down	GO:0030417	Nicotianamine metabolic proc.	104.300292	0.00019586
Salt	common	Resistant and Susceptible	down	GO:0006826	Iron ion transport	50.9615385	4.00E-05
Drought	unique	Resistant	up	GO:0055129	L-proline biosynthetic proc.	69.0637066	0.04002621
Drought	unique	Susceptible	up	GO:0008610	Lipid biosynthetic proc.	4.65547531	0.03500824
Drought	common	Resistant and Susceptible	up	GO:0009631	Cold acclimation	43.6067772	5.47E-06
Drought	unique	Resistant	down	KEGG: osa00904	Diterpenoid biosynthesis	31.162892	0.00535764
Drought	unique	Susceptible	down	GO:0009768	Photosynthesis, light harvesting in photosystem I	23.9297659	0.03759248
Drought	common	Resistant and Susceptible	down	GO:0016540	Protein autoprocessing	96.9512195	0.00545431
