# Supplementary material for: Meta-analysis of public RNA-sequencing data of drought and salt stresses in different phenotypes of resistant and susceptible Oryza sativa cultivars
Source: Quant Plant Biol. 2025 Sep 5;6:e27. doi: 10.1017/qpb.2025.10020 (PMC12451249; doi:10.1017/qpb.2025.10020)
Supplement: Shintani and Bono supplementary material [file S2632882825100209sup001.zip › Supplementary_TableS16.xlsx]

## Sheet: a
Pathway	Fold Enrichment	Enrichment FDR	nGenes	Pathway Genes	URL	Genes
Diterpene phytoalexin metabolic proc.	76.6607	0.00015028	3	5	http://amigo.geneontology.org/amigo/term/GO:0051501	OS02G0569000 OS02G0569400 OS06G0569500
Tryptophan biosynthetic proc.	34.0714	0.00015028	4	15	http://amigo.geneontology.org/amigo/term/GO:0000162	OS02G0266000 OS06G0632200 OS07G0182100 OS08G0320400
Indolalkylamine biosynthetic proc.	34.0714	0.00015028	4	15	http://amigo.geneontology.org/amigo/term/GO:0046219	OS02G0266000 OS06G0632200 OS07G0182100 OS08G0320400
Tryptophan metabolic proc.	30.6643	3.45633e-06	6	25	http://amigo.geneontology.org/amigo/term/GO:0006568	OS02G0266000 OS06G0632200 OS07G0182100 OS08G0140300 OS08G0320400 OS09G0110300
Indolalkylamine metabolic proc.	30.6643	3.45633e-06	6	25	http://amigo.geneontology.org/amigo/term/GO:0006586	OS02G0266000 OS06G0632200 OS07G0182100 OS08G0140300 OS08G0320400 OS09G0110300
Diterpenoid biosynthetic proc.	24.9303	2.96375e-07	8	41	http://amigo.geneontology.org/amigo/term/GO:0016102	OS02G0569000 OS02G0569400 OS02G0570700 OS04G0178300 OS04G0179700 OS06G0568600 OS06G0569500 OS11G0474800
Diterpenoid metabolic proc.	22.5473	1.34696e-07	9	51	http://amigo.geneontology.org/amigo/term/GO:0016101	OS02G0569000 OS02G0569400 OS02G0570700 OS04G0178300 OS04G0178400 OS04G0179700 OS06G0568600 OS06G0569500 OS11G0474800
Indole-containing compound biosynthetic proc.	22.0289	0.00013517	5	29	http://amigo.geneontology.org/amigo/term/GO:0042435	OS02G0266000 OS06G0632200 OS07G0182100 OS08G0140300 OS08G0320400
Indole-containing compound metabolic proc.	16.6654	8.68701e-05	6	46	http://amigo.geneontology.org/amigo/term/GO:0042430	OS02G0266000 OS06G0632200 OS07G0182100 OS08G0140300 OS08G0320400 OS09G0110300
Cellular biogenic amine metabolic proc.	14.1964	0.00015028	6	54	http://amigo.geneontology.org/amigo/term/GO:0006576	OS02G0266000 OS06G0632200 OS07G0182100 OS08G0140300 OS08G0320400 OS09G0110300
Aromatic amino acid family metabolic proc.	12.7768	7.99789e-05	7	70	http://amigo.geneontology.org/amigo/term/GO:0009072	OS02G0266000 OS02G0627100 OS06G0632200 OS07G0182100 OS08G0140300 OS08G0320400 OS09G0110300
Terpenoid biosynthetic proc.	11.2077	3.45633e-06	10	114	http://amigo.geneontology.org/amigo/term/GO:0016114	OS02G0140400 OS02G0569000 OS02G0569400 OS02G0570700 OS04G0178300 OS04G0179700 OS06G0568600 OS06G0569500 OS07G0190000 OS11G0474800
Terpenoid metabolic proc.	10.6473	1.68775e-06	11	132	http://amigo.geneontology.org/amigo/term/GO:0006721	OS02G0140400 OS02G0569000 OS02G0569400 OS02G0570700 OS04G0178300 OS04G0178400 OS04G0179700 OS06G0568600 OS06G0569500 OS07G0190000 OS11G0474800
Secondary metabolite biosynthetic proc.	10.2214	7.99789e-05	8	100	http://amigo.geneontology.org/amigo/term/GO:0044550	OS02G0569000 OS02G0569400 OS02G0627100 OS04G0179100 OS06G0569500 OS07G0416600 OS07G0664600 OS10G0512400
Isoprenoid biosynthetic proc.	8.29661	3.18792e-05	10	154	http://amigo.geneontology.org/amigo/term/GO:0008299	OS02G0140400 OS02G0569000 OS02G0569400 OS02G0570700 OS04G0178300 OS04G0179700 OS06G0568600 OS06G0569500 OS07G0190000 OS11G0474800
Isoprenoid metabolic proc.	7.7649	1.87145e-05	11	181	http://amigo.geneontology.org/amigo/term/GO:0006720	OS02G0140400 OS02G0569000 OS02G0569400 OS02G0570700 OS04G0178300 OS04G0178400 OS04G0179700 OS06G0568600 OS06G0569500 OS07G0190000 OS11G0474800
Secondary metabolic proc.	6.38839	0.00041038	9	180	http://amigo.geneontology.org/amigo/term/GO:0019748	OS02G0569000 OS02G0569400 OS02G0627100 OS04G0179100 OS06G0569500 OS07G0416600 OS07G0664600 OS10G0512400 OS11G0641500
Defense response	3.52847	0.00012839	19	688	http://amigo.geneontology.org/amigo/term/GO:0006952	OS01G0508100 OS01G0914300 OS02G0569000 OS02G0569400 OS03G0195100 OS03G0663500 OS04G0165000 OS04G0178300 OS04G0178400 OS04G0179700 OS05G0368100 OS06G0691200 OS06G0726200 OS07G0126100 OS07G0127700 OS10G0412700 OS11G0591800 OS12G0555200 OS12G0555500

## Sheet: b
Pathway	Fold Enrichment	Enrichment FDR	nGenes	Pathway Genes	URL	Genes
Tyrosine catabolic proc.	71.194	0.0151819	2	3	http://amigo.geneontology.org/amigo/term/GO:0006572	OS02G0196800 OS06G0103300
Reg. of response to water deprivation	28.4776	0.0008763	4	15	http://amigo.geneontology.org/amigo/term/GO:2000070	OS01G0867300 OS01G0884300 OS03G0356414 OS03G0815100
Pos. reg. of response to water deprivation	24.6441	0.0139072	3	13	http://amigo.geneontology.org/amigo/term/GO:1902584	OS01G0867300 OS01G0884300 OS03G0815100
Cold acclimation	22.8838	0.0151819	3	14	http://amigo.geneontology.org/amigo/term/GO:0009631	OS01G0702500 OS02G0669100 OS11G0451700
Response to water deprivation	9.28618	2.77e-05	10	115	http://amigo.geneontology.org/amigo/term/GO:0009414	OS01G0702500 OS01G0867300 OS01G0884300 OS02G0669100 OS03G0356414 OS03G0643300 OS03G0815100 OS06G0592500 OS10G0517500 OS11G0451700
Response to acid chemical	8.6822	3.17e-05	10	123	http://amigo.geneontology.org/amigo/term/GO:0001101	OS01G0702500 OS01G0867300 OS01G0884300 OS02G0669100 OS03G0356414 OS03G0643300 OS03G0815100 OS06G0592500 OS10G0517500 OS11G0451700
Response to heat	8.57446	2.77e-05	11	137	http://amigo.geneontology.org/amigo/term/GO:0009408	OS02G0232000 OS03G0266300 OS03G0266900 OS03G0643300 OS03G0648400 OS04G0107900 OS05G0519700 OS06G0592500 OS06G0682900 OS08G0546800 OS09G0491772
Cellular response to heat	8.2147	0.0189004	5	65	http://amigo.geneontology.org/amigo/term/GO:0034605	OS02G0232000 OS04G0107900 OS05G0519700 OS08G0546800 OS09G0491772
Cellular amino acid catabolic proc.	7.1194	0.0305657	5	75	http://amigo.geneontology.org/amigo/term/GO:0009063	OS02G0196800 OS03G0643300 OS05G0125500 OS06G0103300 OS12G0183100
Response to temperature stimulus	6.56502	1.05e-05	15	244	http://amigo.geneontology.org/amigo/term/GO:0009266	OS01G0702500 OS01G0884300 OS02G0232000 OS02G0669100 OS03G0266300 OS03G0266900 OS03G0643300 OS03G0648400 OS04G0107900 OS05G0519700 OS06G0592500 OS06G0682900 OS08G0546800 OS09G0491772 OS11G0451700
Carboxylic acid catabolic proc.	5.62058	0.0305657	6	114	http://amigo.geneontology.org/amigo/term/GO:0046395	OS02G0196800 OS03G0643300 OS03G0835400 OS05G0125500 OS06G0103300 OS12G0183100
Response to inorganic substance	5.58141	2.77e-05	15	287	http://amigo.geneontology.org/amigo/term/GO:0010035	OS01G0702500 OS01G0867300 OS01G0884300 OS02G0580900 OS02G0669100 OS03G0266300 OS03G0266900 OS03G0356414 OS03G0643300 OS03G0815100 OS06G0592500 OS08G0519700 OS09G0491772 OS10G0517500 OS11G0451700
Protein folding	5.03731	0.00289294	10	212	http://amigo.geneontology.org/amigo/term/GO:0006457	OS01G0844300 OS02G0259900 OS03G0266300 OS03G0266900 OS03G0648400 OS03G0807900 OS04G0107900 OS05G0562300 OS08G0559400 OS09G0491772
Response to alcohol	4.44963	0.0139072	9	216	http://amigo.geneontology.org/amigo/term/GO:0097305	OS01G0702500 OS01G0867300 OS02G0669100 OS02G0807000 OS03G0266900 OS03G0643300 OS05G0572700 OS06G0592500 OS11G0451700
Response to abiotic stimulus	3.50384	3.17e-05	23	701	http://amigo.geneontology.org/amigo/term/GO:0009628	OS01G0225000 OS01G0702500 OS01G0867300 OS01G0884300 OS02G0232000 OS02G0669100 OS03G0266300 OS03G0266900 OS03G0356414 OS03G0643300 OS03G0648400 OS03G0748700 OS03G0815100 OS04G0107900 OS05G0519700 OS06G0229000 OS06G0592500 OS06G0682900 OS08G0546800 OS09G0491772 OS10G0517500 OS10G0572300 OS11G0451700
Response to oxygen-containing compound	3.49833	0.00030587	19	580	http://amigo.geneontology.org/amigo/term/GO:1901700	OS01G0702500 OS01G0867300 OS01G0884300 OS02G0580900 OS02G0612900 OS02G0669100 OS02G0807000 OS03G0180900 OS03G0266300 OS03G0266900 OS03G0356414 OS03G0643300 OS03G0815100 OS05G0572700 OS06G0592500 OS08G0519700 OS10G0392400 OS10G0517500 OS11G0451700
Response to chemical	2.12519	0.0236383	24	1206	http://amigo.geneontology.org/amigo/term/GO:0042221	OS01G0702500 OS01G0867300 OS01G0884300 OS02G0580900 OS02G0612900 OS02G0669100 OS02G0807000 OS03G0180900 OS03G0266300 OS03G0266900 OS03G0356414 OS03G0643300 OS03G0815100 OS05G0572700 OS06G0592500 OS07G0638300 OS07G0638400 OS08G0519700 OS09G0491740 OS09G0491772 OS10G0109600 OS10G0392400 OS10G0517500 OS11G0451700
Response to stress	2.02166	0.00653625	34	1796	http://amigo.geneontology.org/amigo/term/GO:0006950	OS01G0225000 OS01G0382000 OS01G0615100 OS01G0702500 OS01G0850100 OS01G0867300 OS01G0884300 OS02G0232000 OS02G0612900 OS02G0669100 OS03G0130300 OS03G0180900 OS03G0244200 OS03G0266300 OS03G0266900 OS03G0356414 OS03G0596900 OS03G0643300 OS03G0648400 OS03G0663400 OS03G0815100 OS04G0107900 OS04G0684800 OS05G0519700 OS06G0592500 OS06G0682900 OS07G0638300 OS07G0638400 OS08G0546800 OS09G0491772 OS10G0109…

## Sheet: c
Pathway	Fold Enrichment	Enrichment FDR	nGenes	Pathway Genes	URL	Genes
Cold acclimation	96.4286	3.86e-06	4	14	http://amigo.geneontology.org/amigo/term/GO:0009631	OS11G0453900 OS11G0454000 OS11G0454200 OS11G0454300
Response to hydrogen peroxide	42.1875	8.2e-05	4	32	http://amigo.geneontology.org/amigo/term/GO:0042542	OS01G0184100 OS02G0782500 OS11G0106700 OS12G0106000
Response to reactive oxygen species	19.2857	0.00124622	4	70	http://amigo.geneontology.org/amigo/term/GO:0000302	OS01G0184100 OS02G0782500 OS11G0106700 OS12G0106000
Response to cold	17.4569	5.27e-05	6	116	http://amigo.geneontology.org/amigo/term/GO:0009409	OS11G0106700 OS11G0453900 OS11G0454000 OS11G0454200 OS11G0454300 OS12G0106000
Response to temperature stimulus	16.5984	4.19e-09	12	244	http://amigo.geneontology.org/amigo/term/GO:0009266	OS01G0184100 OS01G0571300 OS02G0782500 OS05G0460000 OS06G0553100 OS06G0668200 OS11G0106700 OS11G0453900 OS11G0454000 OS11G0454200 OS11G0454300 OS12G0106000
Response to heat	14.781	0.00010184	6	137	http://amigo.geneontology.org/amigo/term/GO:0009408	OS01G0184100 OS01G0571300 OS02G0782500 OS05G0460000 OS06G0553100 OS06G0668200
Response to water deprivation	14.6739	0.00062807	5	115	http://amigo.geneontology.org/amigo/term/GO:0009414	OS01G0225600 OS11G0453900 OS11G0454000 OS11G0454200 OS11G0454300
Response to abscisic acid	14.3957	1.05e-06	9	211	http://amigo.geneontology.org/amigo/term/GO:0009737	OS03G0268600 OS05G0151200 OS08G0467500 OS10G0505900 OS11G0453900 OS11G0454000 OS11G0454200 OS11G0454300 OS12G0478200
Response to alcohol	14.0625	1.11e-06	9	216	http://amigo.geneontology.org/amigo/term/GO:0097305	OS03G0268600 OS05G0151200 OS08G0467500 OS10G0505900 OS11G0453900 OS11G0454000 OS11G0454200 OS11G0454300 OS12G0478200
Response to acid chemical	13.7195	0.00077645	5	123	http://amigo.geneontology.org/amigo/term/GO:0001101	OS01G0225600 OS11G0453900 OS11G0454000 OS11G0454200 OS11G0454300
Response to inorganic substance	12.9355	1.5e-07	11	287	http://amigo.geneontology.org/amigo/term/GO:0010035	OS01G0184100 OS01G0225600 OS02G0782500 OS05G0119000 OS08G0485400 OS11G0106700 OS11G0453900 OS11G0454000 OS11G0454200 OS11G0454300 OS12G0106000
Response to lipid	9.1491	2.97e-05	9	332	http://amigo.geneontology.org/amigo/term/GO:0033993	OS03G0268600 OS05G0151200 OS08G0467500 OS10G0505900 OS11G0453900 OS11G0454000 OS11G0454200 OS11G0454300 OS12G0478200
Response to oxygen-containing compound	8.72845	4.26e-08	15	580	http://amigo.geneontology.org/amigo/term/GO:1901700	OS01G0184100 OS01G0225600 OS02G0782500 OS03G0268600 OS05G0151200 OS06G0668200 OS08G0467500 OS10G0505900 OS11G0106700 OS11G0453900 OS11G0454000 OS11G0454200 OS11G0454300 OS12G0106000 OS12G0478200
Response to abiotic stimulus	7.22183	2.25e-07	15	701	http://amigo.geneontology.org/amigo/term/GO:0009628	OS01G0184100 OS01G0225600 OS01G0571300 OS02G0782500 OS05G0151200 OS05G0460000 OS05G0560200 OS06G0553100 OS06G0668200 OS11G0106700 OS11G0453900 OS11G0454000 OS11G0454200 OS11G0454300 OS12G0106000
Response to hormone	5.9879	8.2e-05	11	620	http://amigo.geneontology.org/amigo/term/GO:0009725	OS03G0268600 OS05G0151200 OS08G0467500 OS10G0505900 OS11G0106700 OS11G0453900 OS11G0454000 OS11G0454200 OS11G0454300 OS12G0106000 OS12G0478200
Response to endogenous stimulus	5.89286	8.8e-05	11	630	http://amigo.geneontology.org/amigo/term/GO:0009719	OS03G0268600 OS05G0151200 OS08G0467500 OS10G0505900 OS11G0106700 OS11G0453900 OS11G0454000 OS11G0454200 OS11G0454300 OS12G0106000 OS12G0478200
Response to organic substance	5.66129	2.53e-05	13	775	http://amigo.geneontology.org/amigo/term/GO:0010033	OS03G0268600 OS05G0151200 OS05G0460000 OS06G0668200 OS08G0467500 OS10G0505900 OS11G0106700 OS11G0453900 OS11G0454000 OS11G0454200 OS11G0454300 OS12G0106000 OS12G0478200
Response to chemical	5.31716	2.25e-07	19	1206	http://amigo.geneontology.org/amigo/term/GO:0042221	OS01G0184100 OS01G0225600 OS02G0782500 OS03G0268600 OS05G0119000 OS05G0151200 OS05G0460000 OS06G0668200 OS08G0467500 OS08G0485400 OS10G0505900 OS11G0106700 OS11G0112200 OS11G0453900 OS11G0454000 OS11G0454200 OS11G0454300 OS12G0106000 OS12G0478200
Response to stress	3.38252	0.00014538	18	1796	http://amigo.geneontology.org/amigo/term/GO:0006950	OS01G0184100 OS01G0225600 OS01G0571300 OS01G0849000 OS02G0782500 OS04G0415800 OS05G0151200 OS05G0460000 OS06G0553100 OS06G0668200 OS11G0106700 OS11G0112200 OS11G0453900 OS11G0454000 OS11G0454200 OS11G0454300 OS12G0106000 OS12G0268000

## Sheet: d
Pathway	Fold Enrichment	Enrichment FDR	nGenes	Pathway Genes	URL	Genes
Floral organ abscission	36.0272	0.0339728	3	9	http://amigo.geneontology.org/amigo/term/GO:0010227	OS04G0686100 OS11G0114300 OS12G0114000
Abscission	32.4245	0.0339728	3	10	http://amigo.geneontology.org/amigo/term/GO:0009838	OS04G0686100 OS11G0114300 OS12G0114000
Hydrogen peroxide catabolic proc.	5.44296	0.0465895	7	139	http://amigo.geneontology.org/amigo/term/GO:0042744	OS01G0172600 OS01G0326300 OS02G0240100 OS03G0368300 OS08G0113000 OS10G0109300 OS10G0109600
Reg. of transcription, DNA-templated	1.92007	0.0465895	31	1745	http://amigo.geneontology.org/amigo/term/GO:0006355	OS01G0134700 OS01G0140700 OS01G0313300 OS01G0575200 OS01G0816100 OS01G0826400 OS01G0862800 OS02G0638650 OS02G0654700 OS03G0133000 OS03G0183000 OS03G0335200 OS03G0341000 OS03G0758000 OS04G0477300 OS04G0482300 OS04G0489600 OS04G0540200 OS05G0194500 OS05G0343400 OS07G0617000 OS07G0680400 OS08G0103900 OS08G0235800 OS09G0286600 OS09G0287000 OS09G0334500 OS09G0457900 OS09G0522200 OS11G0127600 OS11G0678…
Reg. of nucleic acid-templated transcription	1.92007	0.0465895	31	1745	http://amigo.geneontology.org/amigo/term/GO:1903506	OS01G0134700 OS01G0140700 OS01G0313300 OS01G0575200 OS01G0816100 OS01G0826400 OS01G0862800 OS02G0638650 OS02G0654700 OS03G0133000 OS03G0183000 OS03G0335200 OS03G0341000 OS03G0758000 OS04G0477300 OS04G0482300 OS04G0489600 OS04G0540200 OS05G0194500 OS05G0343400 OS07G0617000 OS07G0680400 OS08G0103900 OS08G0235800 OS09G0286600 OS09G0287000 OS09G0334500 OS09G0457900 OS09G0522200 OS11G0127600 OS11G0678…
Reg. of RNA biosynthetic proc.	1.92007	0.0465895	31	1745	http://amigo.geneontology.org/amigo/term/GO:2001141	OS01G0134700 OS01G0140700 OS01G0313300 OS01G0575200 OS01G0816100 OS01G0826400 OS01G0862800 OS02G0638650 OS02G0654700 OS03G0133000 OS03G0183000 OS03G0335200 OS03G0341000 OS03G0758000 OS04G0477300 OS04G0482300 OS04G0489600 OS04G0540200 OS05G0194500 OS05G0343400 OS07G0617000 OS07G0680400 OS08G0103900 OS08G0235800 OS09G0286600 OS09G0287000 OS09G0334500 OS09G0457900 OS09G0522200 OS11G0127600 OS11G0678…

## Sheet: e
Pathway	Fold Enrichment	Enrichment FDR	nGenes	Pathway Genes	URL	Genes
Nicotianamine metabolic proc.	104.3	0.00019586	3	3	http://amigo.geneontology.org/amigo/term/GO:0030417	OS03G0307200 OS03G0307300 OS07G0689600
Nicotianamine biosynthetic proc.	104.3	0.00019586	3	3	http://amigo.geneontology.org/amigo/term/GO:0030418	OS03G0307200 OS03G0307300 OS07G0689600
Tricarboxylic acid biosynthetic proc.	104.3	0.00019586	3	3	http://amigo.geneontology.org/amigo/term/GO:0072351	OS03G0307200 OS03G0307300 OS07G0689600
Nitrate transport	34.7668	0.00034813	4	12	http://amigo.geneontology.org/amigo/term/GO:0015706	OS02G0112600 OS02G0595900 OS10G0554200 OS12G0438600
Response to iron ion	28.4455	0.00763965	3	11	http://amigo.geneontology.org/amigo/term/GO:0010039	OS02G0650300 OS04G0542800 OS11G0216900
Cellular biogenic amine metabolic proc.	9.65743	0.00763965	5	54	http://amigo.geneontology.org/amigo/term/GO:0006576	OS03G0307200 OS03G0307300 OS04G0671300 OS07G0689600 OS09G0424300
Inorganic anion transport	7.27676	0.00763965	6	86	http://amigo.geneontology.org/amigo/term/GO:0015698	OS01G0175600 OS02G0112600 OS02G0595900 OS03G0195450 OS10G0554200 OS12G0438600
Hydrogen peroxide catabolic proc.	6.75326	0.00069308	9	139	http://amigo.geneontology.org/amigo/term/GO:0042744	OS01G0270300 OS01G0294700 OS05G0134800 OS05G0135200 OS05G0499300 OS06G0521500 OS06G0522300 OS06G0681600 OS10G0536700
Cellular oxidant detoxification	6.16553	0.00019586	12	203	http://amigo.geneontology.org/amigo/term/GO:0098869	OS01G0270300 OS01G0294700 OS01G0835500 OS05G0134800 OS05G0135200 OS05G0499300 OS06G0232600 OS06G0521500 OS06G0522300 OS06G0681600 OS10G0536600 OS10G0536700
Cellular response to toxic substance	5.82141	0.00019586	12	215	http://amigo.geneontology.org/amigo/term/GO:0097237	OS01G0270300 OS01G0294700 OS01G0835500 OS05G0134800 OS05G0135200 OS05G0499300 OS06G0232600 OS06G0521500 OS06G0522300 OS06G0681600 OS10G0536600 OS10G0536700
Detoxification	5.71508	0.00020361	12	219	http://amigo.geneontology.org/amigo/term/GO:0098754	OS01G0270300 OS01G0294700 OS01G0835500 OS05G0134800 OS05G0135200 OS05G0499300 OS06G0232600 OS06G0521500 OS06G0522300 OS06G0681600 OS10G0536600 OS10G0536700
Reactive oxygen species metabolic proc.	5.52178	0.00252241	9	170	http://amigo.geneontology.org/amigo/term/GO:0072593	OS01G0270300 OS01G0294700 OS05G0134800 OS05G0135200 OS05G0499300 OS06G0521500 OS06G0522300 OS06G0681600 OS10G0536700
Response to toxic substance	5.51367	0.00023004	12	227	http://amigo.geneontology.org/amigo/term/GO:0009636	OS01G0270300 OS01G0294700 OS01G0835500 OS05G0134800 OS05G0135200 OS05G0499300 OS06G0232600 OS06G0521500 OS06G0522300 OS06G0681600 OS10G0536600 OS10G0536700
Cellular response to chemical stimulus	2.84455	0.00135071	21	770	http://amigo.geneontology.org/amigo/term/GO:0070887	OS01G0270300 OS01G0294700 OS01G0800900 OS01G0835500 OS02G0112600 OS02G0628600 OS05G0134800 OS05G0135200 OS05G0499300 OS06G0225300 OS06G0232600 OS06G0521500 OS06G0522300 OS06G0681600 OS10G0536600 OS10G0536700 OS11G0109950 OS11G0169200 OS11G0216900 OS12G0139400 OS12G0601400
Response to chemical	2.59453	0.00023004	30	1206	http://amigo.geneontology.org/amigo/term/GO:0042221	OS01G0270300 OS01G0294700 OS01G0639900 OS01G0800900 OS01G0835500 OS02G0112600 OS02G0595900 OS02G0628600 OS02G0650300 OS04G0542800 OS05G0134800 OS05G0135200 OS05G0382600 OS05G0496200 OS05G0499300 OS06G0225300 OS06G0232600 OS06G0521500 OS06G0522300 OS06G0681600 OS07G0448100 OS10G0536600 OS10G0536700 OS10G0554200 OS11G0109950 OS11G0169200 OS11G0216900 OS12G0139400 OS12G0438600 OS12G0601400
Organic acid metabolic proc.	2.45826	0.00763965	21	891	http://amigo.geneontology.org/amigo/term/GO:0006082	OS02G0105400 OS02G0112600 OS02G0280500 OS02G0595900 OS02G0731900 OS02G0770800 OS03G0225900 OS03G0307200 OS03G0307300 OS03G0353333 OS03G0431200 OS04G0623800 OS04G0669800 OS04G0669900 OS05G0482400 OS05G0496200 OS07G0689600 OS09G0294000 OS09G0453800 OS10G0516100 OS11G0216900
Transmembrane transport	2.32987	0.00127278	30	1343	http://amigo.geneontology.org/amigo/term/GO:0055085	OS01G0175600 OS01G0557500 OS01G0871500 OS01G0871600 OS01G0881300 OS02G0112600 OS02G0550800 OS02G0650300 OS02G0658100 OS02G0678200 OS03G0149300 OS03G0195450 OS04G0542800 OS05G0424000 OS06G0125400 OS07G0102100 OS07G0232800 OS07G0448100 OS07G0448400 OS07G0582400 OS09G0314333 OS09G0469950 OS10G0492101 OS10G0554200 OS11G0129000 OS11G0151500 OS11G0169200 OS12G0194900 OS12G0423484 OS12G0438600

## Sheet: f
Pathway	Fold Enrichment	Enrichment FDR	nGenes	Pathway Genes	URL	Genes
Iron ion transport	50.9615	4e-05	4	26	http://amigo.geneontology.org/amigo/term/GO:0006826	OS02G0649900 OS03G0667300 OS03G0751100 OS07G0258400
Iron ion homeostasis	35.8108	0.00013265	4	37	http://amigo.geneontology.org/amigo/term/GO:0055072	OS02G0649900 OS03G0667300 OS03G0751100 OS07G0258400
Transition metal ion homeostasis	24.0909	0.00061005	4	55	http://amigo.geneontology.org/amigo/term/GO:0055076	OS02G0649900 OS03G0667300 OS03G0751100 OS07G0258400
Cytokinin-activated signaling pathway	23.1105	0.00571362	3	43	http://amigo.geneontology.org/amigo/term/GO:0009736	OS01G0952500 OS02G0557800 OS11G0143300
Cellular response to cytokinin stimulus	22.5852	0.00581234	3	44	http://amigo.geneontology.org/amigo/term/GO:0071368	OS01G0952500 OS02G0557800 OS11G0143300
Hydrogen peroxide catabolic proc.	19.0647	2.55e-06	8	139	http://amigo.geneontology.org/amigo/term/GO:0042744	OS01G0294500 OS03G0368000 OS03G0369600 OS06G0306300 OS07G0499500 OS07G0638600 OS07G0639400 OS09G0323700
Phosphorelay signal transduction system	17.9054	0.00183818	4	74	http://amigo.geneontology.org/amigo/term/GO:0000160	OS01G0952500 OS01G0952800 OS02G0557800 OS11G0143300
Reactive oxygen species metabolic proc.	15.5882	6.2e-06	8	170	http://amigo.geneontology.org/amigo/term/GO:0072593	OS01G0294500 OS03G0368000 OS03G0369600 OS06G0306300 OS07G0499500 OS07G0638600 OS07G0639400 OS09G0323700
Metal ion homeostasis	14.0957	0.00394664	4	94	http://amigo.geneontology.org/amigo/term/GO:0055065	OS02G0649900 OS03G0667300 OS03G0751100 OS07G0258400
Cellular oxidant detoxification	13.0542	1.82e-05	8	203	http://amigo.geneontology.org/amigo/term/GO:0098869	OS01G0294500 OS03G0368000 OS03G0369600 OS06G0306300 OS07G0499500 OS07G0638600 OS07G0639400 OS09G0323700
Cellular response to toxic substance	12.3256	1.85e-05	8	215	http://amigo.geneontology.org/amigo/term/GO:0097237	OS01G0294500 OS03G0368000 OS03G0369600 OS06G0306300 OS07G0499500 OS07G0638600 OS07G0639400 OS09G0323700
Detoxification	12.1005	1.85e-05	8	219	http://amigo.geneontology.org/amigo/term/GO:0098754	OS01G0294500 OS03G0368000 OS03G0369600 OS06G0306300 OS07G0499500 OS07G0638600 OS07G0639400 OS09G0323700
Response to toxic substance	11.674	2.13e-05	8	227	http://amigo.geneontology.org/amigo/term/GO:0009636	OS01G0294500 OS03G0368000 OS03G0369600 OS06G0306300 OS07G0499500 OS07G0638600 OS07G0639400 OS09G0323700
Response to oxidative stress	9.4306	7.64e-05	8	281	http://amigo.geneontology.org/amigo/term/GO:0006979	OS01G0294500 OS03G0368000 OS03G0369600 OS06G0306300 OS07G0499500 OS07G0638600 OS07G0639400 OS09G0323700
Metal ion transport	7.20109	0.00394664	6	276	http://amigo.geneontology.org/amigo/term/GO:0030001	OS01G0309800 OS01G0648000 OS02G0649900 OS03G0667300 OS03G0751100 OS07G0258400
Cellular response to chemical stimulus	5.59253	2.42e-05	13	770	http://amigo.geneontology.org/amigo/term/GO:0070887	OS01G0294500 OS01G0952500 OS01G0952800 OS02G0557800 OS03G0297600 OS03G0368000 OS03G0369600 OS06G0306300 OS07G0499500 OS07G0638600 OS07G0639400 OS09G0323700 OS11G0143300
Response to chemical	4.12002	0.00010562	15	1206	http://amigo.geneontology.org/amigo/term/GO:0042221	OS01G0294500 OS01G0952500 OS01G0952800 OS02G0557800 OS02G0649900 OS03G0297600 OS03G0368000 OS03G0369600 OS03G0660500 OS06G0306300 OS07G0499500 OS07G0638600 OS07G0639400 OS09G0323700 OS11G0143300

## Sheet: g
Pathway	Fold Enrichment	Enrichment FDR	nGenes	Pathway Genes	URL	Genes
L-proline biosynthetic proc.	69.0637	0.0400262	2	4	http://amigo.geneontology.org/amigo/term/GO:0055129	OS01G0848200 OS05G0455500
Response to water deprivation	7.20665	0.0400262	6	115	http://amigo.geneontology.org/amigo/term/GO:0009414	OS01G0225600 OS03G0815100 OS03G0843300 OS04G0233400 OS04G0605500 OS11G0454200
Response to acid chemical	6.73792	0.0400262	6	123	http://amigo.geneontology.org/amigo/term/GO:0001101	OS01G0225600 OS03G0815100 OS03G0843300 OS04G0233400 OS04G0605500 OS11G0454200
Response to hormone	3.11901	0.0400262	14	620	http://amigo.geneontology.org/amigo/term/GO:0009725	OS01G0192000 OS01G0869900 OS02G0551100 OS02G0643800 OS02G0805100 OS03G0843300 OS05G0521300 OS05G0523300 OS05G0563400 OS07G0182400 OS07G0685700 OS10G0505900 OS11G0454200 OS12G0478200
Response to endogenous stimulus	3.0695	0.0400262	14	630	http://amigo.geneontology.org/amigo/term/GO:0009719	OS01G0192000 OS01G0869900 OS02G0551100 OS02G0643800 OS02G0805100 OS03G0843300 OS05G0521300 OS05G0523300 OS05G0563400 OS07G0182400 OS07G0685700 OS10G0505900 OS11G0454200 OS12G0478200

## Sheet: h
Pathway	Fold Enrichment	Enrichment FDR	nGenes	Pathway Genes	URL	Genes
Lipid biosynthetic proc.	4.65548	0.0350082	10	545	http://amigo.geneontology.org/amigo/term/GO:0008610	OS01G0906000 OS02G0178800 OS02G0274100 OS03G0220100 OS03G0700400 OS04G0344100 OS07G0644600 OS08G0507702 OS10G0397400 OS12G0448900

## Sheet: i
Pathway	Fold Enrichment	Enrichment FDR	nGenes	Pathway Genes	URL	Genes
Cold acclimation	43.6068	5.47e-06	5	14	http://amigo.geneontology.org/amigo/term/GO:0009631	OS02G0669100 OS11G0451700 OS11G0453900 OS11G0454000 OS11G0454300
Response to water deprivation	14.8642	3.95e-10	14	115	http://amigo.geneontology.org/amigo/term/GO:0009414	OS01G0797600 OS01G0867300 OS01G0923700 OS02G0669100 OS02G0753800 OS02G0766700 OS03G0273200 OS03G0643300 OS06G0154200 OS09G0440300 OS11G0451700 OS11G0453900 OS11G0454000 OS11G0454300
Response to acid chemical	13.8974	5.28e-10	14	123	http://amigo.geneontology.org/amigo/term/GO:0001101	OS01G0797600 OS01G0867300 OS01G0923700 OS02G0669100 OS02G0753800 OS02G0766700 OS03G0273200 OS03G0643300 OS06G0154200 OS09G0440300 OS11G0451700 OS11G0453900 OS11G0454000 OS11G0454300
Response to cold	8.42062	0.0002798	8	116	http://amigo.geneontology.org/amigo/term/GO:0009409	OS01G0797600 OS01G0923700 OS02G0669100 OS02G0753800 OS11G0451700 OS11G0453900 OS11G0454000 OS11G0454300
Response to abscisic acid	8.10135	5.53e-07	14	211	http://amigo.geneontology.org/amigo/term/GO:0009737	OS01G0797600 OS01G0867300 OS01G0923700 OS02G0669100 OS02G0766700 OS03G0268600 OS03G0643300 OS05G0151200 OS05G0572700 OS09G0440300 OS11G0451700 OS11G0453900 OS11G0454000 OS11G0454300
Response to alcohol	7.91382	5.98e-07	14	216	http://amigo.geneontology.org/amigo/term/GO:0097305	OS01G0797600 OS01G0867300 OS01G0923700 OS02G0669100 OS02G0766700 OS03G0268600 OS03G0643300 OS05G0151200 OS05G0572700 OS09G0440300 OS11G0451700 OS11G0453900 OS11G0454000 OS11G0454300
Response to salt stress	7.22954	0.0002798	9	152	http://amigo.geneontology.org/amigo/term/GO:0009651	OS01G0797600 OS01G0867300 OS01G0923700 OS02G0753800 OS02G0766700 OS03G0266300 OS03G0643300 OS05G0151200 OS09G0440300
Response to temperature stimulus	7.00568	1.75e-06	14	244	http://amigo.geneontology.org/amigo/term/GO:0009266	OS01G0571300 OS01G0797600 OS01G0923700 OS02G0669100 OS02G0753800 OS03G0266300 OS03G0277300 OS03G0643300 OS06G0553100 OS06G0668200 OS11G0451700 OS11G0453900 OS11G0454000 OS11G0454300
Response to inorganic substance	6.38148	1.75e-06	15	287	http://amigo.geneontology.org/amigo/term/GO:0010035	OS01G0797600 OS01G0867300 OS01G0923700 OS02G0669100 OS02G0753800 OS02G0766700 OS03G0266300 OS03G0273200 OS03G0643300 OS06G0154200 OS09G0440300 OS11G0451700 OS11G0453900 OS11G0454000 OS11G0454300
Response to lipid	5.88429	1.75e-06	16	332	http://amigo.geneontology.org/amigo/term/GO:0033993	OS01G0797600 OS01G0867300 OS01G0923700 OS02G0669100 OS02G0766700 OS03G0268600 OS03G0643300 OS04G0301500 OS05G0151200 OS05G0572700 OS06G0725000 OS09G0440300 OS11G0451700 OS11G0453900 OS11G0454000 OS11G0454300
Organic cyclic compound catabolic proc.	5.44679	0.00017843	12	269	http://amigo.geneontology.org/amigo/term/GO:1901361	OS01G0128200 OS01G0769000 OS01G0842500 OS01G0843800 OS01G0923700 OS02G0196800 OS02G0736400 OS03G0146400 OS03G0273200 OS05G0458600 OS08G0434100 OS10G0389200
Aromatic compound catabolic proc.	5.08746	0.00059014	11	264	http://amigo.geneontology.org/amigo/term/GO:0019439	OS01G0128200 OS01G0769000 OS01G0842500 OS01G0843800 OS01G0923700 OS02G0196800 OS03G0146400 OS03G0273200 OS05G0458600 OS08G0434100 OS10G0389200
Response to oxygen-containing compound	4.42082	1.75e-06	21	580	http://amigo.geneontology.org/amigo/term/GO:1901700	OS01G0797600 OS01G0867300 OS01G0923700 OS02G0669100 OS02G0753800 OS02G0766700 OS03G0266300 OS03G0268600 OS03G0273200 OS03G0643300 OS04G0301500 OS05G0151200 OS05G0572700 OS06G0154200 OS06G0668200 OS06G0725000 OS09G0440300 OS11G0451700 OS11G0453900 OS11G0454000 OS11G0454300
Response to hormone	3.54481	0.00027668	18	620	http://amigo.geneontology.org/amigo/term/GO:0009725	OS01G0741900 OS01G0797600 OS01G0867300 OS01G0923700 OS02G0669100 OS02G0766700 OS03G0268600 OS03G0643300 OS04G0301500 OS05G0151200 OS05G0572700 OS06G0725000 OS09G0440300 OS09G0491740 OS11G0451700 OS11G0453900 OS11G0454000 OS11G0454300
Response to endogenous stimulus	3.48854	0.0002798	18	630	http://amigo.geneontology.org/amigo/term/GO:0009719	OS01G0741900 OS01G0797600 OS01G0867300 OS01G0923700 OS02G0669100 OS02G0766700 OS03G0268600 OS03G0643300 OS04G0301500 OS05G0151200 OS05G0572700 OS06G0725000 OS09G0440300 OS09G0491740 OS11G0451700 OS11G0453900 OS11G0454000 OS11G0454300
Response to abiotic stimulus	3.48357	0.0001246	20	701	http://amigo.geneontology.org/amigo/term/GO:0009628	OS01G0571300 OS01G0797600 OS01G0867300 OS01G0923700 OS02G0669100 OS02G0753800 OS02G0766700 OS03G0266300 OS03G0273200 OS03G0277300 OS03G0643300 OS05G0151200 OS06G0154200 OS06G0553100 OS06G0668200 OS09G0440300 OS11G0451700 OS11G0453900 OS11G0454000 OS11G0454300
Response to organic substance	3.15094	0.00035827	20	775	http://amigo.geneontology.org/amigo/term/GO:0010033	OS01G0741900 OS01G0797600 OS01G0867300 OS01G0923700 OS02G0669100 OS02G0766700 OS03G0268600 OS03G0277300 OS03G0643300 OS04G0301500 OS05G0151200 OS05G0572700 OS06G0668200 OS06G0725000 OS09G0440300 OS09G0491740 OS11G0451700 OS11G0453900 OS11G0454000 OS11G0454300
Response to chemical	2.53107	0.00096211	25	1206	http://amigo.geneontology.org/amigo/term/GO:0042221	OS01G0741900 OS01G0797600 OS01G0867300 OS01G0923700 OS02G0669100 OS02G0753800 OS02G0766700 OS03G0266300 OS03G0268600 OS03G0273200 OS03G0277300 OS03G0643300 OS04G0301500 OS05G0151200 OS05G0572700 OS06G0154200 OS06G0668200 OS06G0725000 OS09G0440300 OS09G0491740 OS11G0451700 OS11G0453900 OS11G0454000 OS11G0454300 OS12G0112000

## Sheet: j
Pathway	Fold Enrichment	Enrichment FDR	nGenes	Pathway Genes	URL	Genes
Diterpenoid biosynthesis	31.1629	0.00535764	4	28	http://www.genome.jp/kegg-bin/show_pathway?osa00904	OS02G0569900 OS02G0570700 OS04G0179200 OS06G0569500
Serine-type carboxypeptidase activity	15.5814	0.019521	4	56	http://amigo.geneontology.org/amigo/term/GO:0004185	OS02G0634700 OS02G0687900 OS03G0386800 OS12G0257000
Serine-type exopeptidase activity	14.3043	0.0202514	4	61	http://amigo.geneontology.org/amigo/term/GO:0070008	OS02G0634700 OS02G0687900 OS03G0386800 OS12G0257000
Carboxypeptidase activity	12.1189	0.025827	4	72	http://amigo.geneontology.org/amigo/term/GO:0004180	OS02G0634700 OS02G0687900 OS03G0386800 OS12G0257000
Quercetin 7-O-glucosyltransferase activity	9.32223	0.0202514	5	117	http://amigo.geneontology.org/amigo/term/GO:0080044	OS01G0865400 OS06G0288300 OS06G0289900 OS07G0241500 OS11G0145200
Quercetin 3-O-glucosyltransferase activity	9.24323	0.0202514	5	118	http://amigo.geneontology.org/amigo/term/GO:0080043	OS01G0865400 OS06G0288300 OS06G0289900 OS07G0241500 OS11G0145200
Serine-type peptidase activity	7.95303	0.00566969	7	192	http://amigo.geneontology.org/amigo/term/GO:0008236	OS01G0795000 OS02G0634700 OS02G0687900 OS03G0386800 OS04G0120100 OS04G0569300 OS12G0257000
Serine hydrolase activity	7.95303	0.00566969	7	192	http://amigo.geneontology.org/amigo/term/GO:0017171	OS01G0795000 OS02G0634700 OS02G0687900 OS03G0386800 OS04G0120100 OS04G0569300 OS12G0257000
Heme binding	4.00257	0.0202514	10	545	http://amigo.geneontology.org/amigo/term/GO:0020037	OS01G0963000 OS02G0569900 OS02G0570700 OS02G0649800 OS04G0688100 OS05G0503300 OS06G0102100 OS06G0306300 OS06G0569500 OS06G0600400
Tetrapyrrole binding	3.86089	0.0244938	10	565	http://amigo.geneontology.org/amigo/term/GO:0046906	OS01G0963000 OS02G0569900 OS02G0570700 OS02G0649800 OS04G0688100 OS05G0503300 OS06G0102100 OS06G0306300 OS06G0569500 OS06G0600400
Biosynthesis of secondary metabolites	3.57607	0.00535764	16	976	http://www.genome.jp/kegg-bin/show_pathway?osa01110	OS01G0666000 OS01G0878800 OS01G0963000 OS02G0569900 OS02G0570700 OS04G0179200 OS04G0229100 OS04G0406600 OS06G0136600 OS06G0215900 OS06G0569500 OS06G0600400 OS06G0676700 OS08G0102000 OS08G0447000 OS10G0419600
Oxidoreductase activity	2.66616	0.00566969	22	1800	http://amigo.geneontology.org/amigo/term/GO:0016491	OS01G0855200 OS01G0878800 OS01G0963000 OS02G0569900 OS02G0570700 OS02G0649800 OS04G0179100 OS04G0179200 OS04G0229100 OS04G0581100 OS04G0688100 OS05G0149300 OS05G0348100 OS05G0503300 OS06G0102100 OS06G0215900 OS06G0306300 OS06G0569500 OS06G0600400 OS07G0111900 OS08G0137400 OS08G0447000

[truncated: 2 more sheets: k, l]
