# Supplementary material for: Meta-analysis of public RNA-sequencing data of drought and salt stresses in different phenotypes of resistant and susceptible Oryza sativa cultivars
Source: Quant Plant Biol. 2025 Sep 5;6:e27. doi: 10.1017/qpb.2025.10020 (PMC12451249; doi:10.1017/qpb.2025.10020)
Supplement: Shintani and Bono supplementary material [file S2632882825100209sup001.zip › Supplementary_TableS18.csv]

Phenotype	Regulation	Number of Genes
Resistant	Upregulated	10
Resistant	Downregulated	6
Susceptible	Upregulated	12
Susceptible	Downregulated	34
