# Supplementary material for: Meta-analysis of public RNA-sequencing data of drought and salt stresses in different phenotypes of resistant and susceptible Oryza sativa cultivars
Source: Quant Plant Biol. 2025 Sep 5;6:e27. doi: 10.1017/qpb.2025.10020 (PMC12451249; doi:10.1017/qpb.2025.10020)
Supplement: Shintani and Bono supplementary material [file S2632882825100209sup001.zip › Supplementary_TableS19.xlsx]

## Sheet: up
Overlap	Total number of genes	At-Gene stable ID	At-Gene Name	At-Description
At_ABA_up At_Dehydration_up At_Salt_up Os_Drought_Resistant_up Os_Drought_Susceptible_up Os_Salt_Resistant_up Os_Salt_Susceptible_up	11	AT1G52690	LEA7	Late embryogenesis abundant protein (LEA) family protein
		AT3G03341	AT3G03341	cold-regulated protein
		AT1G07430	HAI2	highly ABA-induced PP2C protein 2
		AT2G35300	LEA18	Late embryogenesis abundant protein, group 1 protein
		AT3G48510	AT3G48510	AtIII18x5-like protein
		AT2G39050	EULS3	hydroxyproline-rich glycoprotein family protein
		AT3G24520	HSFC1	heat shock transcription factor C1
		AT2G46270	GBF3	G-box binding factor 3
		AT5G66400	RAB18	Dehydrin family protein
		AT2G47770	TSPO	TSPO(outer membrane tryptophan-rich sensory protein)-like protein
		AT2G46680	HB-7	homeobox 7
At_ABA_up At_Salt_up Os_Drought_Resistant_up Os_Drought_Susceptible_up Os_Salt_Resistant_up Os_Salt_Susceptible_up	4	AT1G18100	E12A11	PEBP (phosphatidylethanolamine-binding protein) family protein
		AT1G17550	HAB2	homology to ABI2
		AT3G50980	XERO1	dehydrin xero 1
		AT2G29380	HAI3	highly ABA-induced PP2C protein 3
At_ABA_up At_Dehydration_up At_Salt_up Os_Drought_Resistant_up Os_Salt_Resistant_up Os_Salt_Susceptible_up	12	AT1G56600	GolS2	galactinol synthase 2
		AT2G33380	RD20	Caleosin-related family protein
		AT5G06760	LEA4-5	Late Embryogenesis Abundant 4-5
		AT2G21820	AT2G21820	seed maturation protein
		AT4G10960	UGE5	UDP-D-glucose/UDP-D-galactose 4-epimerase 5
		AT4G02280	SUS3	sucrose synthase 3
		AT3G14440	NCED3	nine-cis-epoxycarotenoid dioxygenase 3
		AT3G08860	PYD4	PYRIMIDINE 4
		AT1G20440	COR47	cold-regulated 47
		AT3G11410	PP2CA	protein phosphatase 2CA
		AT1G79520	AT1G79520	Cation efflux family protein
		AT5G66780	AT5G66780	late embryogenesis abundant protein
At_ABA_up At_Dehydration_up At_Salt_up Os_Drought_Resistant_up Os_Drought_Susceptible_up Os_Salt_Resistant_up	1	AT1G72770	HAB1	HYPERSENSITIVE TO ABA1
At_ABA_up At_Dehydration_up At_Salt_up Os_Drought_Resistant_up Os_Drought_Susceptible_up Os_Salt_Susceptible_up	3	AT1G01470	LEA14	Late embryogenesis abundant protein
		AT3G15670	AT3G15670	Late embryogenesis abundant protein (LEA) family protein
		AT5G13200	AT5G13200	GRAM domain family protein
At_ABA_up Os_Drought_Resistant_up Os_Drought_Susceptible_up Os_Salt_Resistant_up Os_Salt_Susceptible_up	2	AT2G38905	AT2G38905	Low temperature and salt responsive protein family
		AT5G51760	AHG1	Protein phosphatase 2C family protein
At_Salt_up Os_Drought_Resistant_up Os_Drought_Susceptible_up Os_Salt_Resistant_up Os_Salt_Susceptible_up	4	AT5G05340	PRX52	Peroxidase superfamily protein
		AT1G69490	NAP	NAC-like, activated by AP3/PI
		AT3G12580	HSP70	heat shock protein 70
		AT2G26150	HSFA2	heat shock transcription factor A2
At_Dehydration_up Os_Drought_Resistant_up Os_Drought_Susceptible_up Os_Salt_Resistant_up Os_Salt_Susceptible_up	2	AT5G67620	AT5G67620	DUF4228 domain protein
		AT1G20030	AT1G20030	Pathogenesis-related thaumatin superfamily protein
At_ABA_up At_Salt_up Os_Drought_Resistant_up Os_Salt_Resistant_up Os_Salt_Susceptible_up	4	AT5G01300	AT5G01300	PEBP (phosphatidylethanolamine-binding protein) family protein
		AT1G80160	GLYI7	Lactoylglutathione lyase / glyoxalase I family protein
		AT4G33150	AT4G33150	lysine-ketoglutarate reductase/saccharopine dehydrogenase bifunctional enzyme
		AT1G17870	EGY3	ethylene-dependent gravitropism-deficient and yellow-green-like 3
At_ABA_up At_Dehydration_up Os_Drought_Resistant_up Os_Salt_Resistant_up Os_Salt_Susceptible_up	1	AT4G25480	DREB1A	dehydration response element B1A
At_ABA_up At_Salt_up Os_Drought_Resistant_up Os_Drought_Susceptible_up Os_Salt_Resistant_up	1	AT5G09530	PELPK1	hydroxyproline-rich glycoprotein family protein
At_ABA_up At_Dehydration_up At_Salt_up Os_Drought_Resistant_up Os_Salt_Resistant_up	6	AT4G19230	CYP707A1	cytochrome P450, family 707, subfamily A, polypeptide 1
		AT1G60190	PUB19	ARM repeat superfamily protein
		AT1G45249	ABF2	abscisic acid responsive elements-binding factor 2
		AT3G63060	EDL3	EID1-like 3
		AT1G29640	AT1G29640	senescence regulator (Protein of unknown function, DUF584)
		AT1G48000	MYB112	myb domain protein 112
Os_Drought_Resistant_up Os_Drought_Susceptible_up Os_Salt_Resistant_up Os_Salt_Susceptible_up	18	AT1G79550	PGK	phosphoglycerate kinase
		AT5G24090	CHIA	chitinase A
		AT3G17020	AT3G17020	Adenine nucleotide alpha hydrolases-like superfamily protein
		AT3G14880	AT3G14880	transcription factor-like protein
		AT1G24180	IAR4	thiamine diphosphate-binding fold (THDP-binding) superfamily protein
		AT1G78020	AT1G78020	senescence-associated family protein, putative (DUF581)
		AT1G60420	AT1G60420	DC1 domain-containing protein
		AT5G05960	AT5G05960	Bifunctional inhibitor/lipid-transfer protein/seed storage 2S albumin superfamily protein
		AT3G18280	AT3G18280	Bifunctional inhibitor/lipid-transfer protein/seed storage 2S albumin superfamily protein
		AT5G08380	AGAL1	alpha-galactosidase 1
		AT2G31090	AT2G31090	uncharacterized protein
		AT4G31750	WIN2	HOPW1-1-interacting 2
		AT3G10020	AT3G10020	plant/protein
		AT2G45290	AT2G45290	Transketolase
		AT1G68300	AT1G68300	Adenine nucleotide alpha hydrolases-like superfamily protein
		AT1G18970	GLP4	germin-like protein 4
		AT2G28690	AT2G28690	TOX high mobility group box protein, putative (DUF1635)
		AT5G62670	HA11	H[+]-ATPase 11
At_ABA_up Os_Drought_Resistant_up Os_Salt_Resistant_up Os_Salt_Susceptible_up	3	AT5G66170	STR18	sulfurtransferase 18
		AT5G45310	AT5G45310	coiled-coil protein
		AT3G12960	SMP1	seed maturation protein
At_Salt_up Os_Drought_Resistant_up Os_Salt_Resistant_up Os_Salt_Susceptible_up	2	AT3G20500	PAP18	purple acid phosphatase 18
		AT5G46180	DELTA-OAT	ornithine-delta-aminotransferase
At_Dehydration_up Os_Drought_Resistant_up Os_Salt_Resistant_up Os_Salt_Susceptible_up	2	AT5G04760	AT5G04760	Duplicated homeodomain-like superfamily protein
		AT4G29190	OZF2	Zinc finger C-x8-C-x5-C-x3-H type family protein
At_ABA_up At_Salt_up Os_Salt_Resistant_up Os_Salt_Susceptible_up	1	AT5G07330	AT5G07330	NFU1 iron-sulfur cluster protein
At_ABA_up Os_Drought_Resistant_up Os_Drought_Susceptible_up Os_Salt_Resistant_up	1	AT1G04560	AT1G04560	AWPM-19-like family protein
At_Dehydration_up Os_Drought_Resistant_up Os_Drought_Susceptible_up Os_Salt_Resistant_up	1	AT4G38580	FP6	farnesylated protein 6
At_ABA_up At_Salt_up Os_Drought_Resistant_up Os_Salt_Resistant_up	2	AT1G54100	ALDH7B4	aldehyde dehydrogenase 7B4
		AT5G10930	CIPK5	CBL-interacting protein kinase 5
At_Dehydration_up At_Salt_up Os_Drought_Resistant_up Os_Salt_Resistant_up	1	AT3G27210	AT3G27210	uncharacterized protein
At_ABA_up At_Dehydration_up At_Salt_up Os_Salt_Resistant_up	2	AT1G73040	AT1G73040	Mannose-binding lectin superfamily protein
		AT4G02360	AT4G02360	transmembrane protein, putative (Protein of unknown function, DUF538)
At_Dehydration_up Os_Drought_Resistant_up Os_Drought_Susceptible_up Os_Salt_Susceptible_up	2	AT4G35560	DAW1	Transducin/WD40 repeat-like superfamily protein
		AT5G60790	ABCF1	ABC transporter family protein
At_Dehydration_up At_Salt_up Os_Drought_Resistant_up Os_Salt_Susceptible_up	2	AT1G01720	ATAF1	NAC (No Apical Meristem) domain transcriptional regulator superfamily protein
		AT2G17840	ERD7	Senescence/dehydration-associated protein-like protein
At_ABA_up At_Salt_up Os_Drought_Susceptible_up Os_Salt_Susceptible_up	2	AT1G17020	SRG1	senescence-related gene 1
		AT5G22500	FAR1	fatty acid reductase 1
At_Dehydration_up At_Salt_up Os_Drought_Susceptible_up Os_Salt_Susceptible_up	1	AT5G50720	HVA22E	HVA22 homologue E
At_ABA_up At_Dehydration_up At_Salt_up Os_Salt_Susceptible_up	2	AT1G62710	BETA-VPE	beta vacuolar processing enzyme
		AT2G25625	AT2G25625	histone deacetylase-like protein
At_ABA_up At_Dehydration_up At_Salt_up Os_Drought_Resistant_up	3	AT3G23920	BAM1	beta-amylase 1
		AT3G57540	AT3G57540	Remorin family protein
		AT1G52855	AT1G52855	uncharacterized protein
At_ABA_up At_Dehydration_up At_Salt_up Os_Drought_Susceptible_up	2	AT5G25610	RD22	BURP domain-containing protein
		AT5G13170	SAG29	senescence-associated gene 29
Os_Drought_Resistant_up Os_Salt_Resistant_up Os_Salt_Susceptible_up	41	AT4G27250	AT4G27250	NAD(P)-binding Rossmann-fold superfamily protein
		AT3G18070	BGLU43	beta glucosidase 43
		AT1G53540	AT1G53540	HSP20-like chaperones superfamily protein
		AT3G13560	AT3G13560	O-Glycosyl hydrolases family 17 protein
		AT5G03860	MLS	malate synthase
		AT5G59820	RHL41	C2H2-type zinc finger family protein
		AT2G43400	ETFQO	electron-transfer flavoprotein:ubiquinone oxidoreductase
		AT2G41475	AT2G41475	Embryo-specific protein 3, (ATS3)
		AT5G16550	AT5G16550	voltage-dependent L-type calcium channel subunit
		AT4G26890	MAPKKK16	mitogen-activated protein kinase kinase kinase 16
		AT3G17810	PYD1	pyrimidine 1
		AT4G30420	UMAMIT34	nodulin MtN21 /EamA-like transporter family protein
		AT3G60780	AT3G60780	hypothetical protein (DUF1442)
		AT1G63840	AT1G63840	RING/U-box superfamily protein
		AT5G44080	AT5G44080	Basic-leucine zipper (bZIP) transcription factor family protein
		AT4G25810	XTR6	xyloglucan endotransglycosylase 6
		AT3G61060	PP2-A13	phloem protein 2-A13
		AT3G55520	AT3G55520	FKBP-like peptidyl-prolyl cis-trans isomerase family protein
		AT1G66850	AT1G66850	Bifunctional inhibitor/lipid-transfer protein/seed storage 2S albumin superfamily protein
		AT4G21380	RK3	receptor kinase 3
		AT1G50940	ETFALPHA	electron transfer flavoprotein alpha
		AT1G15670	AT1G15670	Galactose oxidase/kelch repeat superfamily protein
		AT3G62550	AT3G62550	Adenine nucleotide alpha hydrolases-like superfamily protein
		AT1G79040	PSBR	photosystem II subunit R
		AT3G15180	AT3G15180	ARM repeat superfamily protein
		AT2G47710	AT2G47710	Adenine nucleotide alpha hydrolases-like superfamily protein
		AT2G27830	AT2G27830	uncharacterized protein
		AT3G45970	EXLA1	expansin-like A1
		AT1G12050	AT1G12050	fumarylacetoacetase
		AT1G20925	AT1G20925	Auxin efflux carrier family protein
		AT3G45300	IVD	isovaleryl-CoA-dehydrogenase
		AT1G53590	NTMC2T6.1	Calcium-dependent lipid-binding (CaLB domain) family protein
		AT2G31560	AT2G31560	signal transducer/transcription protein, putative (DUF1685)
		AT1G70520	CRK2	cysteine-rich RLK (RECEPTOR-like protein kinase) 2
		AT2G25900	ATCTH	Zinc finger C-x8-C-x5-C-x3-H type family protein
		AT3G20570	ENODL9	early nodulin-like protein 9
		AT1G12920	ERF1-2	eukaryotic release factor 1-2
		AT2G18340	AT2G18340	late embryogenesis abundant domain-containing protein / LEA domain-containing protein
		AT5G09300	AT5G09300	thiamine diphosphate-binding fold (THDP-binding) superfamily protein
		AT2G23340	DEAR3	DREB and EAR motif protein 3
		AT3G45210	AT3G45210	transcription initiation factor TFIID subunit (Protein of unknown function, DUF584)
Os_Drought_Susceptible_up Os_Salt_Resistant_up Os_Salt_Susceptible_up	3	AT3G48530	KING1	SNF1-related protein kinase regulatory subunit gamma 1
		AT2G45550	CYP76C4	cytochrome P450, family 76, subfamily C, polypeptide 4
		AT1G10360	GSTU18	glutathione S-transferase TAU 18
At_Salt_up Os_Salt_Resistant_up Os_Salt_Susceptible_up	2	AT1G64660	MGL	methionine gamma-lyase
		AT1G68570	AT1G68570	Major facilitator superfamily protein
Os_Drought_Resistant_up Os_Drought_Susceptible_up Os_Salt_Resistant_up	5	AT5G17330	GAD	glutamate decarboxylase
		AT3G57520	SIP2	seed imbibition 2
		AT4G12470	AZI1	azelaic acid induced 1
		AT5G23530	CXE18	carboxyesterase 18
		AT5G67390	AT5G67390	glycosyltransferase-like protein
At_ABA_up Os_Drought_Resistant_up Os_Salt_Resistant_up	5	AT5G42930	AT5G42930	alpha/beta-Hydrolases superfamily protein
		AT5G18270	ANAC087	NAC domain containing protein 87
		AT3G44880	ACD1	Pheophorbide a oxygenase family protein with Rieske 2Fe-2S domain-containing protein
		AT5G67300	MYBR1	myb domain protein r1
		AT2G33590	CRL1	NAD(P)-binding Rossmann-fold superfamily protein
At_Salt_up Os_Drought_Resistant_up Os_Salt_Resistant_up	1	AT2G43020	PAO2	polyamine oxidase 2
At_Dehydration_up Os_Drought_Resistant_up Os_Salt_Resistant_up	7	AT5G58380	SIP1	SOS3-interacting protein 1
		AT4G37790	HAT22	Homeobox-leucine zipper protein family
		AT4G14746	AT4G14746	neurogenic locus notch-like protein
		AT3G04070	NAC047	NAC domain containing protein 47
		AT1G61260	AT1G61260	cotton fiber (DUF761)
		AT5G50570	SPL13A	Squamosa promoter-binding protein-like (SBP domain) transcription factor family protein
		AT5G47060	AT5G47060	hypothetical protein (DUF581)
At_ABA_up Os_Drought_Susceptible_up Os_Salt_Resistant_up	2	AT1G09310	AT1G09310	plant/protein (Protein of unknown function, DUF538)
		AT3G22600	AT3G22600	Bifunctional inhibitor/lipid-transfer protein/seed storage 2S albumin superfamily protein
At_ABA_up At_Salt_up Os_Salt_Resistant_up	1	AT2G19900	NADP-ME1	NADP-malic enzyme 1
Os_Drought_Resistant_up Os_Drought_Susceptible_up Os_Salt_Susceptible_up	7	AT1G10588	AT1G10588	Gibberellin-regulated family protein
		AT5G39950	TRX2	thioredoxin 2
		AT5G23750	AT5G23750	Remorin family protein
		AT5G52420	AT5G52420	uncharacterized protein
		AT3G48280	CYP71A25	cytochrome P450, family 71, subfamily A, polypeptide 25
		AT5G59890	ADF4	actin depolymerizing factor 4
		AT5G56840	AT5G56840	myb-like transcription factor family protein
At_ABA_up Os_Drought_Resistant_up Os_Salt_Susceptible_up	1	AT4G19390	AT4G19390	Uncharacterized protein family (UPF0114)
At_Salt_up Os_Drought_Resistant_up Os_Salt_Susceptible_up	1	AT1G13990	AT1G13990	plant/protein
At_ABA_up Os_Drought_Susceptible_up Os_Salt_Susceptible_up	1	AT1G32560	AtLEA4-1	Late embryogenesis abundant protein, group 1 protein
At_ABA_up At_Salt_up Os_Salt_Susceptible_up	1	AT1G73480	AT1G73480	alpha/beta-Hydrolases superfamily protein
At_Dehydration_up At_Salt_up Os_Salt_Susceptible_up	2	AT5G24030	SLAH3	SLAC1 homologue 3
		AT4G28140	AT4G28140	Integrase-type DNA-binding superfamily protein
At_ABA_up Os_Drought_Resistant_up Os_Drought_Susceptible_up	1	AT3G18950	AT3G18950	Transducin/WD40 repeat-like superfamily protein
At_ABA_up At_Salt_up Os_Drought_Resistant_up	2	AT1G62660	AT1G62660	Glycosyl hydrolases family 32 protein
		AT5G02230	AT5G02230	Haloacid dehalogenase-like hydrolase (HAD) superfamily protein
At_ABA_up At_Dehydration_up Os_Drought_Resistant_up	1	AT2G19810	OZF1	CCCH-type zinc finger family protein
At_Dehydration_up At_Salt_up Os_Drought_Resistant_up	1	AT1G02850	BGLU11	beta glucosidase 11
At_ABA_up At_Salt_up Os_Drought_Susceptible_up	2	AT3G53040	AT3G53040	late embryogenesis abundant protein, putative / LEA protein
		AT3G12500	HCHIB	basic chitinase
At_ABA_up At_Dehydration_up At_Salt_up	124	AT5G45630	AT5G45630	senescence regulator (Protein of unknown function, DUF584)
		AT4G27410	RD26	NAC (No Apical Meristem) domain transcriptional regulator superfamily protein
		AT4G30470	AT4G30470	NAD(P)-binding Rossmann-fold superfamily protein
		AT5G52310	LTI78	low-temperature-responsive protein 78 (LTI78) / desiccation-responsive protein 29A (RD29A)
		AT1G79270	ECT8	evolutionarily conserved C-terminal region 8
		AT1G62570	FMO GS-OX4	flavin-monooxygenase glucosinolate S-oxygenase 4
		AT1G21790	AT1G21790	TRAM, LAG1 and CLN8 (TLC) lipid-sensing domain containing protein
		AT3G48020	AT3G48020	uncharacterized protein
		AT5G05410	DREB2A	DRE-binding protein 2A
		AT3G27250	AT3G27250	uncharacterized protein
		AT2G30550	AT2G30550	alpha/beta-Hydrolases superfamily protein
		AT4G26080	ABI1	Protein phosphatase 2C family protein
		AT3G02480	AT3G02480	Late embryogenesis abundant protein (LEA) family protein
		AT4G33550	AT4G33550	Bifunctional inhibitor/lipid-transfer protein/seed storage 2S albumin superfamily protein
		AT1G54575	AT1G54575	uncharacterized protein
		AT1G56650	PAP1	production of anthocyanin pigment 1
		AT3G50970	LTI30	dehydrin family protein
		AT5G50800	SWEET13	Nodulin MtN3 family protein
		AT1G80820	CCR2	cinnamoyl coa reductase
		AT3G53980	AT3G53980	Bifunctional inhibitor/lipid-transfer protein/seed storage 2S albumin superfamily protein
		AT3G03170	AT3G03170	uncharacterized protein
		AT1G07500	AT1G07500	uncharacterized protein
		AT4G12000	AT4G12000	SNARE associated Golgi protein family
		AT1G69480	AT1G69480	EXS (ERD1/XPR1/SYG1) family protein
		AT1G24600	AT1G24600	uncharacterized protein
		AT4G05100	MYB74	myb domain protein 74
		AT2G41190	AT2G41190	Transmembrane amino acid transporter family protein
		AT5G59310	LTP4	lipid transfer protein 4
		AT3G11420	AT3G11420	beta-1,3-N-acetylglucosaminyltransferase lunatic protein, putative (DUF604)
		AT5G05220	AT5G05220	uncharacterized protein
		AT5G01520	AIRP2	RING/U-box superfamily protein
		AT1G51090	AT1G51090	Heavy metal transport/detoxification superfamily protein
		AT4G33905	AT4G33905	Peroxisomal membrane 22 kDa (Mpv17/PMP22) family protein
		AT2G39800	P5CS1	delta1-pyrroline-5-carboxylate synthase 1
		AT5G39520	AT5G39520	hypothetical protein (DUF1997)
		AT3G17520	AT3G17520	Late embryogenesis abundant protein (LEA) family protein
		AT5G15960	KIN1	stress-responsive protein (KIN1) / stress-induced protein (KIN1)
		AT5G57050	ABI2	Protein phosphatase 2C family protein
		AT3G61890	HB-12	homeobox 12
		AT1G77120	ADH1	alcohol dehydrogenase 1
		AT4G39210	APL3	Glucose-1-phosphate adenylyltransferase family protein
		AT1G67360	AT1G67360	Rubber elongation factor protein (REF)
		AT1G16850	AT1G16850	uncharacterized protein
		AT1G77450	NAC032	NAC domain containing protein 32
		AT4G34230	CAD5	cinnamyl alcohol dehydrogenase 5
		AT5G37300	WSD1	O-acyltransferase (WSD1-like) family protein
		AT1G76180	ERD14	Dehydrin family protein
		AT2G18050	HIS1-3	histone H1-3
		AT2G28400	AT2G28400	senescence regulator (Protein of unknown function, DUF584)
		AT4G21570	AT4G21570	organic solute transporter ostalpha protein (DUF300)
		AT1G69260	AFP1	ABI five binding protein
		AT2G35070	AT2G35070	uncharacterized protein
		AT5G03210	DIP2	E3 ubiquitin-protein ligase
		AT3G22830	HSFA6B	heat shock transcription factor A6B
		AT1G80110	PP2-B11	phloem protein 2-B11
		AT1G07900	LBD1	LOB domain-containing protein 1
		AT3G05640	AT3G05640	Protein phosphatase 2C family protein
		AT5G15190	AT5G15190	uncharacterized protein
		AT3G29575	AFP3	ABI five binding protein 3
		AT5G54165	AT5G54165	Avr9/Cf-9 rapidly elicited protein
		AT1G49450	AT1G49450	Transducin/WD40 repeat-like superfamily protein
		AT5G16360	AT5G16360	NC domain-containing protein-like protein
		AT4G21440	MYB102	MYB-like 102
		AT1G02205	CER1	Fatty acid hydroxylase superfamily
		AT5G59320	LTP3	lipid transfer protein 3
		AT1G08920	ESL1	ERD (early response to dehydration) six-like 1
		AT3G57020	AT3G57020	Calcium-dependent phosphotriesterase superfamily protein
		AT3G17790	PAP17	purple acid phosphatase 17
		AT2G37870	AT2G37870	Bifunctional inhibitor/lipid-transfer protein/seed storage 2S albumin superfamily protein
		AT4G17550	G3Pp4	Major facilitator superfamily protein
		AT1G73390	AT1G73390	Endosomal targeting BRO1-like domain-containing protein
		AT5G52300	LTI65	CAP160 protein
		AT3G48240	AT3G48240	Octicosapeptide/Phox/Bem1p family protein
		AT1G60470	GolS4	galactinol synthase 4
		AT1G51140	FBH3	basic helix-loop-helix (bHLH) DNA-binding superfamily protein
		AT1G52560	AT1G52560	HSP20-like chaperones superfamily protein
		AT1G58270	ZW9	TRAF-like family protein
		AT5G53710	AT5G53710	uncharacterized protein
		AT1G78070	AT1G78070	Transducin/WD40 repeat-like superfamily protein
		AT4G11350	AT4G11350	transferring glycosyl group transferase (DUF604)
		AT1G58360	AAP1	amino acid permease 1
		AT5G43840	HSFA6A	heat shock transcription factor A6A
		AT2G42540	COR15A	cold-regulated 15a
		AT1G54160	NF-YA5	nuclear factor Y, subunit A5
		AT5G03190	CPUORF47	peptide upstream protein
		AT1G52890	NAC019	NAC domain containing protein 19
		AT2G34850	MEE25	NAD(P)-binding Rossmann-fold superfamily protein
		AT2G47780	AT2G47780	Rubber elongation factor protein (REF)
		AT1G04220	KCS2	3-ketoacyl-CoA synthase 2
		AT1G20450	ERD10	Dehydrin family protein
		AT4G34000	ABF3	abscisic acid responsive elements-binding factor 3
		AT1G18870	ICS2	isochorismate synthase 2
		AT4G12580	AT4G12580	uncharacterized protein
		AT2G23120	AT2G23120	Late embryogenesis abundant protein, group 6
		AT1G05100	MAPKKK18	mitogen-activated protein kinase kinase kinase 18
		AT3G19580	ZF2	zinc-finger protein 2
		AT1G16515	AT1G16515	uncharacterized protein
		AT3G46450	AT3G46450	SEC14 cytosolic factor family protein / phosphoglyceride transfer family protein
		AT1G05340	AT1G05340	cysteine-rich TM module stress tolerance protein
		AT4G01985	AT4G01985	uncharacterized protein
		AT4G24960	HVA22D	HVA22 homologue D
		AT2G15970	COR413-PM1	cold regulated 413 plasma membrane 1
		AT4G33467	AT4G33467	uncharacterized protein
		AT2G38530	LTP2	lipid transfer protein 2
		AT1G61890	AT1G61890	MATE efflux family protein
		AT4G21930	AT4G21930	senescence regulator (Protein of unknown function, DUF584)
		AT3G09910	RABC2b	RAB GTPase homolog C2B
		AT1G52827	CDT1	cadmium tolerance 1
		AT5G19875	AT5G19875	uncharacterized protein
		AT1G73810	AT1G73810	Core-2/I-branching beta-1,6-N-acetylglucosaminyltransferase family protein
		AT1G17940	AT1G17940	Endosomal targeting BRO1-like domain-containing protein
		AT4G23050	AT4G23050	PAS domain-containing protein tyrosine kinase family protein
		AT5G15970	KIN2	stress-responsive protein (KIN2) / stress-induced protein (KIN2) / cold-responsive protein (COR6.6) / cold-regulated protein (COR6.6)
		AT1G80130	AT1G80130	Tetratricopeptide repeat (TPR)-like superfamily protein
		AT5G61820	AT5G61820	stress up-regulated Nod 19 protein
		AT5G59220	HAI1	PP2C protein (Clade A protein phosphatases type 2C)
		AT5G11110	SPS2F	sucrose phosphate synthase 2F
		AT1G18710	MYB47	myb domain protein 47
		AT1G11210	AT1G11210	cotton fiber protein, putative (DUF761)
		AT5G17460	AT5G17460	glutamyl-tRNA (Gln) amidotransferase subunit C
		AT3G57010	AT3G57010	Calcium-dependent phosphotriesterase superfamily protein
		AT3G28007	SWEET4	Nodulin MtN3 family protein
		AT5G63350	AT5G63350	von willebrand factor A domain protein
		AT1G07985	AT1G07985	uncharacterized protein
Os_Salt_Resistant_up Os_Salt_Susceptible_up	4	AT3G16910	AAE7	acyl-activating enzyme 7
		AT2G40200	AT2G40200	basic helix-loop-helix (bHLH) DNA-binding superfamily protein
		AT5G27760	AT5G27760	Hypoxia-responsive family protein
		AT4G33360	FLDH	NAD(P)-binding Rossmann-fold superfamily protein
Os_Drought_Resistant_up Os_Salt_Resistant_up	84	AT1G20560	AAE1	acyl activating enzyme 1
		AT5G65010	ASN2	asparagine synthetase 2
		AT3G15630	AT3G15630	plant/protein
		AT3G57062	AT3G57062	uncharacterized protein
		AT3G50060	MYB77	myb domain protein 77
		AT5G04000	AT5G04000	uncharacterized protein
		AT2G33420	AT2G33420	hypothetical protein (DUF810)
		AT4G15920	SWEET17	Nodulin MtN3 family protein
		AT3G63530	BB	RING/U-box superfamily protein
		AT1G76500	SOB3	Putative AT-hook DNA-binding family protein
		AT5G18650	AT5G18650	CHY-type/CTCHY-type/RING-type Zinc finger protein
		AT3G07350	AT3G07350	sulfate/thiosulfate import ATP-binding protein, putative (DUF506)
		AT2G03530	UPS2	ureide permease 2
		AT2G33570	GALS1	glycosyltransferase family protein (DUF23)
		AT3G11900	ANT1	aromatic and neutral transporter 1
		AT5G15630	IRX6	COBRA-like extracellular glycosyl-phosphatidyl inositol-anchored protein family
		AT1G56010	NAC1	NAC domain containing protein 1
		AT1G05805	AT1G05805	basic helix-loop-helix (bHLH) DNA-binding superfamily protein
		AT1G13700	PGL1	6-phosphogluconolactonase 1
		AT4G21585	ENDO4	endonuclease 4
		AT5G60720	AT5G60720	electron transporter, putative (Protein of unknown function, DUF547)
		AT3G16500	PAP1	phytochrome-associated protein 1
		AT3G01100	HYP1	hypothetical protein 1
		AT5G22920	AT5G22920	CHY-type/CTCHY-type/RING-type Zinc finger protein
		AT5G33280	AT5G33280	Voltage-gated chloride channel family protein
		AT2G36090	AT2G36090	F-box family protein
		AT4G13700	PAP23	purple acid phosphatase 23
		AT1G03090	MCCA	methylcrotonyl-CoA carboxylase alpha chain
		AT4G37000	ACD2	accelerated cell death 2 (ACD2)
		AT2G31820	AT2G31820	Ankyrin repeat family protein
		AT3G10700	GalAK	galacturonic acid kinase
		AT2G04240	XERICO	RING/U-box superfamily protein
		AT1G78080	RAP2.4	uncharacterized protein
		AT5G44210	ERF9	erf domain protein 9
		AT1G50590	AT1G50590	RmlC-like cupins superfamily protein
		AT2G44310	AT2G44310	Calcium-binding EF-hand family protein
		AT1G03800	ERF10	ERF domain protein 10
		AT2G17940	AT2G17940	WEB family protein (DUF827)
		AT1G26820	RNS3	ribonuclease 3
		AT4G35770	SEN1	Rhodanese/Cell cycle control phosphatase superfamily protein
		AT4G17670	AT4G17670	senescence-associated family protein (DUF581)
		AT3G49930	AT3G49930	C2H2 and C2HC zinc fingers superfamily protein
		AT1G16920	RABA1b	RAB GTPase homolog A1B
		AT5G56550	OXS3	oxidative stress 3
		AT2G32030	AT2G32030	Acyl-CoA N-acyltransferases (NAT) superfamily protein
		AT5G10230	ANNAT7	annexin 7
		AT1G11360	AT1G11360	Adenine nucleotide alpha hydrolases-like superfamily protein
		AT1G27320	HK3	histidine kinase 3
		AT2G27510	FD3	ferredoxin 3
		AT2G42620	MAX2	RNI-like superfamily protein
		AT5G03170	FLA11	FASCICLIN-like arabinogalactan-protein 11
		AT5G59960	AT5G59960	K-stimulated pyrophosphate-energized sodium pump protein
		AT1G19600	AT1G19600	pfkB-like carbohydrate kinase family protein
		AT1G17840	ABCG11	white-brown complex-like protein
		AT2G40320	TBL33	TRICHOME BIREFRINGENCE-LIKE 33
		AT4G32480	AT4G32480	sugar phosphate exchanger, putative (DUF506)
		AT5G60020	LAC17	laccase 17
		AT5G57150	AT5G57150	basic helix-loop-helix (bHLH) DNA-binding superfamily protein
		AT3G12630	SAP5	A20/AN1-like zinc finger family protein
		AT2G42760	AT2G42760	DUF1685 family protein
		AT3G21720	ICL	isocitrate lyase
		AT2G33710	AT2G33710	Integrase-type DNA-binding superfamily protein
		AT5G63380	AT5G63380	AMP-dependent synthetase and ligase family protein
		AT4G10490	AT4G10490	2-oxoglutarate (2OG) and Fe(II)-dependent oxygenase superfamily protein
		AT3G50560	AT3G50560	NAD(P)-binding Rossmann-fold superfamily protein
		AT5G18670	BMY3	beta-amylase 3
		AT3G50330	HEC2	basic helix-loop-helix (bHLH) DNA-binding superfamily protein
		AT1G21830	AT1G21830	uncharacterized protein
		AT5G09220	AAP2	amino acid permease 2
		AT2G29130	LAC2	laccase 2
		AT1G28360	ERF12	ERF domain protein 12
		AT3G51840	ACX4	acyl-CoA oxidase 4
		AT3G45980	HTB9	Histone superfamily protein
		AT4G08330	AT4G08330	uncharacterized protein
		AT1G70780	AT1G70780	uncharacterized protein
		AT3G22270	AT3G22270	Topoisomerase II-associated protein PAT1
		AT3G06850	BCE2	2-oxoacid dehydrogenases acyltransferase family protein
		AT1G02610	AT1G02610	RING/FYVE/PHD zinc finger superfamily protein
		AT3G56310	AT3G56310	Melibiase family protein
		AT3G20310	ERF7	ethylene response factor 7
		AT2G05920	AT2G05920	Subtilase family protein
		AT4G10270	AT4G10270	Wound-responsive family protein
		AT5G64530	XND1	xylem NAC domain 1
		AT4G01670	AT4G01670	uncharacterized protein
Os_Drought_Susceptible_up Os_Salt_Resistant_up	7	AT5G66390	AT5G66390	Peroxidase superfamily protein
		AT1G62790	AT1G62790	Bifunctional inhibitor/lipid-transfer protein/seed storage 2S albumin superfamily protein
		AT3G26770	AT3G26770	NAD(P)-binding Rossmann-fold superfamily protein
		AT3G22400	LOX5	PLAT/LH2 domain-containing lipoxygenase family protein
		AT1G47480	AT1G47480	alpha/beta-Hydrolases superfamily protein
		AT2G20340	AAS	Pyridoxal phosphate (PLP)-dependent transferases superfamily protein
		AT3G04720	PR4	pathogenesis-related 4
At_ABA_up Os_Salt_Resistant_up	5	AT1G12420	ACR8	ACT domain repeat 8
		AT5G14780	FDH	formate dehydrogenase
		AT1G53580	GLY3	glyoxalase II 3
		AT3G01420	DOX1	Peroxidase superfamily protein
		AT1G68530	KCS6	3-ketoacyl-CoA synthase 6
At_Salt_up Os_Salt_Resistant_up	1	AT5G18130	AT5G18130	uncharacterized protein
Os_Drought_Resistant_up Os_Salt_Susceptible_up	27	AT3G28960	AT3G28960	Transmembrane amino acid transporter family protein
		AT5G08790	ATAF2	NAC (No Apical Meristem) domain transcriptional regulator superfamily protein
		AT5G54080	HGO	homogentisate 1,2-dioxygenase
		AT4G16160	ATOEP16-2	Mitochondrial import inner membrane translocase subunit Tim17/Tim22/Tim23 family protein
		AT2G35390	AT2G35390	Phosphoribosyltransferase family protein
		AT5G15250	FTSH6	FTSH protease 6
		AT3G48740	SWEET11	Nodulin MtN3 family protein
		AT4G11220	BTI2	VIRB2-interacting protein 2
		AT2G38280	FAC1	AMP deaminase, putative / myoadenylate deaminase
		AT5G42290	AT5G42290	transcription activator-like protein
		AT4G35470	PIRL4	plant intracellular ras group-related LRR 4
		AT5G14680	AT5G14680	Adenine nucleotide alpha hydrolases-like superfamily protein
		AT1G55310	SCL33	SC35-like splicing factor 33
		AT1G09870	AT1G09870	histidine acid phosphatase family protein
		AT2G05940	RIPK	Protein kinase superfamily protein
		AT1G78390	NCED9	nine-cis-epoxycarotenoid dioxygenase 9
		AT1G27990	AT1G27990	uncharacterized protein
		AT2G02180	TOM3	tobamovirus multiplication protein 3
		AT1G30820	AT1G30820	CTP synthase family protein
		AT5G51070	ERD1	Clp ATPase
		AT1G66400	CML23	calmodulin like 23
		AT1G34580	AT1G34580	Major facilitator superfamily protein
		AT5G19855	RbcX2	Chaperonin-like RbcX protein
		AT3G30390	AT3G30390	Transmembrane amino acid transporter family protein
		AT4G39170	AT4G39170	Sec14p-like phosphatidylinositol transfer family protein
		AT2G02100	LCR69	low-molecular-weight cysteine-rich 69
		AT3G22490	AT3G22490	Seed maturation protein
Os_Drought_Susceptible_up Os_Salt_Susceptible_up	25	AT4G24820	AT4G24820	26S proteasome regulatory subunit Rpn7
		AT2G40300	FER4	ferritin 4
		AT3G09220	LAC7	laccase 7
		AT2G41380	AT2G41380	S-adenosyl-L-methionine-dependent methyltransferases superfamily protein
		AT2G43840	UGT74F1	UDP-glycosyltransferase 74 F1
		AT5G62150	AT5G62150	peptidoglycan-binding LysM domain-containing protein
		AT2G37330	ALS3	aluminum sensitive 3
		AT5G12020	HSP17.6II	17.6 kDa class II heat shock protein
		AT5G40010	AATP1	AAA-ATPase 1
		AT4G31500	CYP83B1	cytochrome P450, family 83, subfamily B, polypeptide 1
		AT2G26640	KCS11	3-ketoacyl-CoA synthase 11
		AT4G01870	AT4G01870	tolB protein-like protein
		AT3G27890	NQR	NADPH:quinone oxidoreductase
		AT4G25030	AT4G25030	Serine/Threonine-kinase
		AT4G38540	AT4G38540	FAD/NAD(P)-binding oxidoreductase family protein
		AT1G78780	AT1G78780	pathogenesis-related family protein
		AT5G37600	GSR 1	uncharacterized protein
		AT1G22400	UGT85A1	UDP-Glycosyltransferase superfamily protein
		AT1G54050	AT1G54050	HSP20-like chaperones superfamily protein
		AT5G10830	AT5G10830	S-adenosyl-L-methionine-dependent methyltransferases superfamily protein
		AT2G35000	ATL9	RING/U-box superfamily protein
		AT1G13480	AT1G13480	hypothetical protein (DUF1262)
		AT5G64250	AT5G64250	Aldolase-type TIM barrel family protein
		AT4G11650	OSM34	osmotin 34
		AT2G22880	AT2G22880	VQ motif-containing protein
At_ABA_up Os_Salt_Susceptible_up	3	AT4G21320	HSA32	Aldolase-type TIM barrel family protein
		AT1G79900	BAC2	Mitochondrial substrate carrier family protein
		AT4G21020	AT4G21020	Late embryogenesis abundant protein (LEA) family protein
At_Salt_up Os_Salt_Susceptible_up	8	AT5G52450	AT5G52450	MATE efflux family protein
		AT5G13220	JAZ10	jasmonate-zim-domain protein 10
		AT5G13750	ZIFL1	zinc induced facilitator-like 1
		AT1G19180	JAZ1	jasmonate-zim-domain protein 1
		AT3G50930	BCS1	cytochrome BC1 synthesi
		AT2G20560	AT2G20560	DNAJ heat shock family protein
		AT3G21670	AT3G21670	Major facilitator superfamily protein
		AT5G13330	Rap2.6L	uncharacterized protein
At_Dehydration_up Os_Salt_Susceptible_up	3	AT2G22500	UCP5	uncoupling protein 5
		AT3G10300	AT3G10300	Calcium-binding EF-hand family protein
		AT3G54020	AtIPCS1	Inositol phosphorylceramide synthase 1
Os_Drought_Resistant_up Os_Drought_Susceptible_up	10	AT3G01470	HB-1	homeobox 1
		AT4G35160	AT4G35160	O-methyltransferase family protein
		AT3G13040	AT3G13040	myb-like HTH transcriptional regulator family protein
		AT2G02850	ARPN	plantacyanin
		AT1G04110	SDD1	Subtilase family protein
		AT5G17230	PSY	PHYTOENE SYNTHASE
		AT2G45510	CYP704A2	cytochrome P450, family 704, subfamily A, polypeptide 2
		AT3G14350	SRF7	STRUBBELIG-receptor family 7
		AT2G07050	CAS1	cycloartenol synthase 1
		AT5G64510	TIN1	tunicamycin induced protein
At_ABA_up Os_Drought_Resistant_up	5	AT4G22920	NYE1	non-yellowing 1
		AT5G01670	AT5G01670	NAD(P)-linked oxidoreductase superfamily protein
		AT5G12840	NF-YA1	nuclear factor Y, subunit A1
		AT4G30960	SIP3	SOS3-interacting protein 3
		AT5G49120	AT5G49120	DUF581 family protein, putative (DUF581)
At_Salt_up Os_Drought_Resistant_up	6	AT3G05030	NHX2	sodium hydrogen exchanger 2
		AT3G16360	AHP4	HPT phosphotransmitter 4
		AT3G51895	SULTR3;1	sulfate transporter 3;1
		AT2G47180	GolS1	galactinol synthase 1
		AT2G32150	AT2G32150	Haloacid dehalogenase-like hydrolase (HAD) superfamily protein
		AT1G60590	AT1G60590	Pectin lyase-like superfamily protein
At_Dehydration_up Os_Drought_Resistant_up	2	AT1G70640	AT1G70640	octicosapeptide/Phox/Bem1p (PB1) domain-containing protein
		AT1G13740	AFP2	ABI five binding protein 2
At_ABA_up Os_Drought_Susceptible_up	4	AT4G13480	MYB79	myb domain protein 79
		AT4G10500	AT4G10500	2-oxoglutarate (2OG) and Fe(II)-dependent oxygenase superfamily protein
		AT2G38540	LP1	lipid transfer protein 1
		AT5G09520	PELPK2	hydroxyproline-rich glycoprotein family protein
At_Salt_up Os_Drought_Susceptible_up	1	AT3G45140	LOX2	lipoxygenase 2
At_Dehydration_up Os_Drought_Susceptible_up	3	AT4G01950	GPAT3	glycerol-3-phosphate acyltransferase 3
		AT3G18830	PMT5	polyol/monosaccharide transporter 5
		AT1G61800	GPT2	glucose-6-phosphate/phosphate translocator 2
At_ABA_up At_Salt_up	80	AT2G39350	ABCG1	ABC-2 type transporter family protein
		AT4G28110	MYB41	myb domain protein 41
		AT1G19970	AT1G19970	ER lumen protein retaining receptor family protein
		AT3G22620	AT3G22620	Bifunctional inhibitor/lipid-transfer protein/seed storage 2S albumin superfamily protein
		AT1G02310	MAN1	Glycosyl hydrolase superfamily protein
		AT5G24770	VSP2	vegetative storage protein 2
		AT5G65470	AT5G65470	O-fucosyltransferase family protein
		AT1G01250	AT1G01250	Integrase-type DNA-binding superfamily protein
		AT2G22240	MIPS2	myo-inositol-1-phosphate synthase 2
		AT4G27530	AT4G27530	uncharacterized protein
		AT2G41870	AT2G41870	Remorin family protein
		AT3G48520	CYP94B3	cytochrome P450, family 94, subfamily B, polypeptide 3
		AT1G69295	PDCB4	plasmodesmata callose-binding protein 4
		AT5G40800	AT5G40800	uncharacterized protein
		AT5G57610	AT5G57610	kinase superfamily with octicosapeptide/Phox/Bem1p domain-containing protein
		AT3G22560	AT3G22560	Acyl-CoA N-acyltransferases (NAT) superfamily protein
		AT1G64110	DAA1	P-loop containing nucleoside triphosphate hydrolases superfamily protein
		AT2G05510	AT2G05510	Glycine-rich protein family
		AT2G22510	AT2G22510	hydroxyproline-rich glycoprotein family protein
		AT5G62040	BFT	PEBP (phosphatidylethanolamine-binding protein) family protein
		AT5G39610	NAC6	NAC domain containing protein 6
		AT5G01820	SR1	serine/threonine protein kinase 1
		AT2G42530	COR15B	cold regulated 15b
		AT5G41040	RWP1	HXXXD-type acyl-transferase family protein
		AT5G53870	ENODL1	early nodulin-like protein 1
		AT1G01520	ASG4	Homeodomain-like superfamily protein
		AT1G78680	GGH2	gamma-glutamyl hydrolase 2
		AT3G14810	MSL5	mechanosensitive channel of small conductance-like 5
		AT2G32510	MAPKKK17	mitogen-activated protein kinase kinase kinase 17
		AT2G04350	LACS8	AMP-dependent synthetase and ligase family protein
		AT5G28520	AT5G28520	Mannose-binding lectin superfamily protein
		AT4G29930	AT4G29930	basic helix-loop-helix (bHLH) DNA-binding superfamily protein
		AT2G43570	CHI	chitinase
		AT3G62090	PIL2	phytochrome interacting factor 3-like 2
		AT2G30360	SIP4	SOS3-interacting protein 4
		AT5G20830	SUS1	sucrose synthase 1
		AT3G30210	MYB121	myb domain protein 121
		AT1G21410	SKP2A	F-box/RNI-like superfamily protein
		AT1G30220	INT2	inositol transporter 2
		AT5G04370	NAMT1	S-adenosyl-L-methionine-dependent methyltransferases superfamily protein
		AT1G63720	AT1G63720	hydroxyproline-rich glycoprotein family protein
		AT2G37770	ChlAKR	NAD(P)-linked oxidoreductase superfamily protein
		AT4G19810	ChiC	Glycosyl hydrolase family protein with chitinase insertion domain-containing protein
		AT4G09500	AT4G09500	UDP-Glycosyltransferase superfamily protein
		AT3G56080	AT3G56080	S-adenosyl-L-methionine-dependent methyltransferases superfamily protein
		AT5G65990	AT5G65990	Transmembrane amino acid transporter family protein
		AT3G62590	AT3G62590	alpha/beta-Hydrolases superfamily protein
		AT1G43160	RAP2.6	uncharacterized protein
		AT5G53120	SPDS3	spermidine synthase 3
		AT4G23600	CORI3	Tyrosine transaminase family protein
		AT1G53470	MSL4	mechanosensitive channel of small conductance-like 4
		AT5G57900	SKIP1	SKP1 interacting partner 1
		AT1G22990	HIPP22	Heavy metal transport/detoxification superfamily protein
		AT3G51860	CAX3	cation exchanger 3
		AT5G24080	AT5G24080	Protein kinase superfamily protein
		AT2G34610	AT2G34610	cotton fiber protein
		AT1G56170	NF-YC2	nuclear factor Y, subunit C2
		AT2G40170	GEA6	Stress induced protein
		AT4G09600	GASA3	GAST1 protein homolog 3
		AT3G24310	MYB305	myb domain protein 305
		AT2G42790	CSY3	citrate synthase 3
		AT4G34650	SQS2	squalene synthase 2
		AT1G23800	ALDH2B7	aldehyde dehydrogenase 2B7
		AT3G62990	AT3G62990	myelin transcription factor-like protein
		AT5G22460	AT5G22460	alpha/beta-Hydrolases superfamily protein
		AT2G29460	GSTU4	glutathione S-transferase tau 4
		AT1G14730	AT1G14730	Cytochrome b561/ferric reductase transmembrane protein family
		AT3G20300	AT3G20300	extracellular ligand-gated ion channel protein (DUF3537)
		AT4G30460	AT4G30460	glycine-rich protein
		AT1G68620	AT1G68620	alpha/beta-Hydrolases superfamily protein
		AT5G50360	AT5G50360	von willebrand factor A domain protein
		AT2G23110	AT2G23110	Late embryogenesis abundant protein, group 6
		AT5G15500	AT5G15500	Ankyrin repeat family protein
		AT5G28510	BGLU24	beta glucosidase 24
		AT5G35110	AT5G35110	uncharacterized protein
		AT3G50400	AT3G50400	GDSL-like Lipase/Acylhydrolase superfamily protein
		AT4G21650	AT4G21650	Subtilase family protein
		AT3G15534	AT3G15534	uncharacterized protein
		AT1G09500	AT1G09500	NAD(P)-binding Rossmann-fold superfamily protein
		AT3G51750	AT3G51750	uncharacterized protein
At_ABA_up At_Dehydration_up	25	AT5G37540	AT5G37540	Eukaryotic aspartyl protease family protein
		AT2G38465	AT2G38465	uncharacterized protein
		AT2G45570	CYP76C2	cytochrome P450, family 76, subfamily C, polypeptide 2
		AT1G24580	AT1G24580	RING/U-box superfamily protein
		AT4G34710	ADC2	arginine decarboxylase 2
		AT3G14590	NTMC2T6.2	Calcium-dependent lipid-binding (CaLB domain) family protein
		AT2G36270	ABI5	Basic-leucine zipper (bZIP) transcription factor family protein
		AT2G29090	CYP707A2	cytochrome P450, family 707, subfamily A, polypeptide 2
		AT1G08890	AT1G08890	Major facilitator superfamily protein
		AT1G68500	AT1G68500	uncharacterized protein
		AT5G63130	AT5G63130	Octicosapeptide/Phox/Bem1p family protein
		AT5G10300	MES5	methyl esterase 5
		AT1G02390	GPAT2	glycerol-3-phosphate acyltransferase 2
		AT4G27520	ENODL2	early nodulin-like protein 2
		AT1G29395	COR413IM1	COLD REGULATED 314 INNER MEMBRANE 1
		AT5G23950	AT5G23950	Calcium-dependent lipid-binding (CaLB domain) family protein
		AT5G49280	AT5G49280	hydroxyproline-rich glycoprotein family protein
		AT4G35190	LOG5	Putative lysine decarboxylase family protein
		AT5G49525	AT5G49525	uncharacterized protein
		AT5G06530	ABCG22	ABC-2 type transporter family protein
		AT1G73010	PS2	inorganic pyrophosphatase 1
		AT1G07720	KCS3	3-ketoacyl-CoA synthase 3
		AT5G04250	AT5G04250	Cysteine proteinases superfamily protein
		AT4G23450	AIRP1	RING/U-box superfamily protein
		AT1G69870	NRT1.7	nitrate transporter 1.7
At_Dehydration_up At_Salt_up	41	AT3G22840	ELIP1	Chlorophyll A-B binding family protein
		AT1G61340	FBS1	F-box family protein
		AT2G21590	APL4	Glucose-1-phosphate adenylyltransferase family protein
		AT1G67856	AT1G67856	RING/U-box superfamily protein
		AT4G05020	NDB2	NAD(P)H dehydrogenase B2
		AT4G37370	CYP81D8	cytochrome P450, family 81, subfamily D, polypeptide 8
		AT5G04080	AT5G04080	cysteine-rich TM module stress tolerance protein
		AT1G52565	AT1G52565	cytochrome P450 family protein
		AT5G07920	DGK1	diacylglycerol kinase1
		AT4G36010	AT4G36010	Pathogenesis-related thaumatin superfamily protein
		AT5G42570	AT5G42570	B-cell receptor-associated 31-like protein
		AT2G47190	MYB2	myb domain protein 2
		AT3G22910	AT3G22910	ATPase E1-E2 type family protein / haloacid dehalogenase-like hydrolase family protein
		AT5G65280	GCL1	GCR2-like 1
		AT5G13210	AT5G13210	Uncharacterized conserved protein UCP015417, vWA
		AT1G76590	AT1G76590	PLATZ transcription factor family protein
		AT3G62260	AT3G62260	Protein phosphatase 2C family protein
		AT4G01360	BPS3	BPS1-like protein
		AT4G25433	AT4G25433	peptidoglycan-binding LysM domain-containing protein
		AT3G21660	AT3G21660	UBX domain-containing protein
		AT4G18280	AT4G18280	glycine-rich cell wall protein-like protein
		AT1G47510	5PTASE11	inositol polyphosphate 5-phosphatase 11
		AT1G67300	AT1G67300	Major facilitator superfamily protein
		AT3G15990	SULTR3;4	sulfate transporter 3;4
		AT5G10410	AT5G10410	ENTH/ANTH/VHS superfamily protein
		AT1G66500	AT1G66500	Pre-mRNA cleavage complex II
		AT5G17760	AT5G17760	P-loop containing nucleoside triphosphate hydrolases superfamily protein
		AT1G01480	ACS2	1-amino-cyclopropane-1-carboxylate synthase 2
		AT5G58700	PLC4	phosphatidylinositol-speciwc phospholipase C4
		AT3G56260	AT3G56260	uncharacterized protein
		AT3G22370	AOX1A	alternative oxidase 1A
		AT4G23630	BTI1	VIRB2-interacting protein 1
		AT5G42050	AT5G42050	DCD (Development and Cell Death) domain protein
		AT5G17850	AT5G17850	Sodium/calcium exchanger family protein
		AT1G62540	FMO GS-OX2	flavin-monooxygenase glucosinolate S-oxygenase 2
		AT3G03440	AT3G03440	ARM repeat superfamily protein
		AT4G22590	TPPG	Haloacid dehalogenase-like hydrolase (HAD) superfamily protein
		AT1G56060	AT1G56060	cysteine-rich/transmembrane domain protein B
		AT4G21680	NRT1.8	NITRATE TRANSPORTER 1.8
		AT1G17830	AT1G17830	hypothetical protein (DUF789)
		AT5G02020	SIS	E3 ubiquitin-protein ligase RLIM-like protein
Os_Salt_Resistant_up	58	AT4G16130	ARA1	arabinose kinase
		AT4G25470	CBF2	C-repeat/DRE binding factor 2
		AT1G27730	STZ	salt tolerance zinc finger
		AT1G08080	ACA7	alpha carbonic anhydrase 7
		AT5G61430	NAC100	NAC domain containing protein 100
		AT5G59910	HTB4	Histone superfamily protein
		AT5G20250	DIN10	Raffinose synthase family protein
		AT1G12230	AT1G12230	Aldolase superfamily protein
		AT1G49000	AT1G49000	uncharacterized protein
		AT3G54940	AT3G54940	Papain family cysteine protease
		AT5G44720	AT5G44720	Molybdenum cofactor sulfurase family protein
		AT2G01410	AT2G01410	NHL domain-containing protein
		AT5G01830	SAUR21	ARM repeat superfamily protein
		AT3G14540	AT3G14540	Terpenoid cyclases/Protein prenyltransferases superfamily protein
		AT1G64940	CYP89A6	cytochrome P450, family 87, subfamily A, polypeptide 6
		AT5G56270	WRKY2	WRKY DNA-binding protein 2
		AT5G57800	CER3	Fatty acid hydroxylase superfamily
		AT5G09430	AT5G09430	alpha/beta-Hydrolases superfamily protein
		AT1G70080	AT1G70080	Terpenoid cyclases/Protein prenyltransferases superfamily protein
		AT4G08690	AT4G08690	Sec14p-like phosphatidylinositol transfer family protein
		AT4G10265	AT4G10265	Wound-responsive family protein
		AT2G27690	CYP94C1	cytochrome P450, family 94, subfamily C, polypeptide 1
		AT5G48930	HCT	hydroxycinnamoyl-CoA shikimate/quinate hydroxycinnamoyl transferase
		AT2G36320	AT2G36320	A20/AN1-like zinc finger family protein
		AT5G48020	AT5G48020	2-oxoglutarate (2OG) and Fe(II)-dependent oxygenase superfamily protein
		AT1G01090	PDH-E1 ALPHA	pyruvate dehydrogenase E1 alpha
		AT5G26330	AT5G26330	Cupredoxin superfamily protein
		AT2G46400	WRKY46	WRKY DNA-binding protein 46
		AT1G14780	AT1G14780	MAC/Perforin domain-containing protein
		AT1G24450	NFD2	Ribonuclease III family protein
		AT3G19820	DWF1	cell elongation protein / DWARF1 / DIMINUTO (DIM)
		AT3G43600	AAO2	aldehyde oxidase 2
		AT4G33330	PGSIP3	plant glycogenin-like starch initiation protein 3
		AT5G25830	GATA12	GATA transcription factor 12
		AT2G23240	AtMT4b	Plant EC metallothionein-like protein, family 15
		AT5G15740	AT5G15740	O-fucosyltransferase family protein
		AT5G02890	AT5G02890	HXXXD-type acyl-transferase family protein
		AT5G04900	NOL	NYC1-like protein
		AT4G23180	CRK10	cysteine-rich RLK (RECEPTOR-like protein kinase) 10
		AT5G04740	ACR12	ACT domain-containing protein
		AT2G19880	AT2G19880	Nucleotide-diphospho-sugar transferases superfamily protein
		AT4G21200	GA2OX8	gibberellin 2-oxidase 8
		AT1G18490	AT1G18490	2-aminoethanethiol dioxygenase, putative (DUF1637)
		AT1G30040	GA2OX2	gibberellin 2-oxidase
		AT3G11650	NHL2	NDR1/HIN1-like 2
		AT2G23150	NRAMP3	natural resistance-associated macrophage protein 3
		AT2G42360	AT2G42360	RING/U-box superfamily protein
		AT3G14620	CYP72A8	cytochrome P450, family 72, subfamily A, polypeptide 8
		AT2G38820	AT2G38820	DNA-directed RNA polymerase subunit beta-beta protein, putative (DUF506)
		AT3G07690	AT3G07690	6-phosphogluconate dehydrogenase family protein
		AT5G24490	AT5G24490	30S ribosomal protein
		AT5G10860	CBSX3	Cystathionine beta-synthase (CBS) family protein
		AT3G59340	AT3G59340	solute carrier family 35 protein (DUF914)
		AT4G29010	AIM1	Enoyl-CoA hydratase/isomerase family
		AT5G56450	PM-ANT	Mitochondrial substrate carrier family protein
		AT2G14920	ST4A	sulfotransferase 4A
		AT4G27450	AT4G27450	aluminum induced protein with YGL and LRDR motifs
		AT2G22780	PMDH1	peroxisomal NAD-malate dehydrogenase 1
Os_Salt_Susceptible_up	105	AT5G44860	AT5G44860	polyadenylate-binding protein 1-B-binding protein
		AT1G07040	AT1G07040	plant/protein
		AT5G27920	AT5G27920	F-box family protein
		AT2G17705	AT2G17705	methionine-S-oxide reductase
		AT5G05365	AT5G05365	Heavy metal transport/detoxification superfamily protein
		AT3G01750	AT3G01750	Ankyrin repeat family protein
		AT5G67150	AT5G67150	HXXXD-type acyl-transferase family protein
		AT5G58040	FIP1[V]	FIP1[V]-like protein
		AT2G36130	AT2G36130	Cyclophilin-like peptidyl-prolyl cis-trans isomerase family protein
		AT2G31945	AT2G31945	uncharacterized protein
		AT5G02880	UPL4	ubiquitin-protein ligase 4
		AT3G14690	CYP72A15	cytochrome P450, family 72, subfamily A, polypeptide 15
		AT3G04530	PPCK2	phosphoenolpyruvate carboxylase kinase 2
		AT5G22060	J2	DNAJ homologue 2
		AT1G76490	HMG1	hydroxy methylglutaryl CoA reductase 1
		AT5G57850	ADCL	D-aminoacid aminotransferase-like PLP-dependent enzymes superfamily protein
		AT5G19890	AT5G19890	Peroxidase superfamily protein
		AT2G36060	MMZ3	MMS ZWEI homologue 3
		AT5G16760	ITPK1	Inositol 1,3,4-trisphosphate 5/6-kinase family protein
		AT2G14610	PR1	pathogenesis-related protein 1
		AT5G02600	NAKR1	Heavy metal transport/detoxification superfamily protein
		AT5G52640	HSP90.1	heat shock-like protein
		AT2G02860	SUT2	sucrose transporter 2
		AT2G44900	ARABIDILLO-1	ARABIDILLO-1
		AT1G32230	RCD1	WWE protein-protein interaction domain protein family
		AT3G54660	GR	glutathione reductase
		AT1G15520	ABCG40	pleiotropic drug resistance 12
		AT1G48130	PER1	1-cysteine peroxiredoxin 1
		AT3G02050	KUP3	K+ uptake transporter 3
		AT3G47640	PYE	basic helix-loop-helix (bHLH) DNA-binding superfamily protein
		AT3G10910	AT3G10910	RING/U-box superfamily protein
		AT5G09590	MTHSC70-2	mitochondrial HSO70 2
		AT4G24040	TRE1	trehalase 1
		AT1G59960	AT1G59960	NAD(P)-linked oxidoreductase superfamily protein
		AT5G62850	AtVEX1	Nodulin MtN3 family protein
		AT5G23240	AT5G23240	DNAJ heat shock N-terminal domain-containing protein
		AT5G24300	SS1	Glycogen/starch synthases, ADP-glucose type
		AT1G15000	scpl50	serine carboxypeptidase-like 50
		AT5G55560	AT5G55560	Protein kinase superfamily protein
		AT1G05560	UGT75B1	UDP-glucosyltransferase 75B1
		AT5G47220	ERF2	ethylene responsive element binding factor 2
		AT3G43850	AT3G43850	uncharacterized protein
		AT4G15550	IAGLU	indole-3-acetate beta-D-glucosyltransferase
		AT2G30150	AT2G30150	UDP-Glycosyltransferase superfamily protein
		AT3G55950	CCR3	CRINKLY4 related 3
		AT3G14200	AT3G14200	Chaperone DnaJ-domain superfamily protein
		AT5G65780	LINC4	branched-chain amino acid aminotransferase 5 / branched-chain amino acid transaminase 5 (BCAT5);little nuclei4
		AT5G35460	AT5G35460	uncharacterized protein
		AT1G43770	AT1G43770	RING/FYVE/PHD zinc finger superfamily protein
		AT5G23050	AAE17	acyl-activating enzyme 17
		AT2G46600	AT2G46600	Calcium-binding EF-hand family protein
		AT3G24605	AT3G24605	late embryogenesis abundant protein, group 2
		AT1G80530	AT1G80530	Major facilitator superfamily protein
		AT1G69550	AT1G69550	disease resistance protein (TIR-NBS-LRR class)
		AT5G51970	AT5G51970	GroES-like zinc-binding alcohol dehydrogenase family protein
		AT2G46950	CYP709B2	cytochrome P450, family 709, subfamily B, polypeptide 2
		AT1G77810	AT1G77810	Galactosyltransferase family protein
		AT4G27590	AT4G27590	Heavy metal transport/detoxification superfamily protein
		AT2G17780	MCA2	PLAC8 family protein
		AT1G16770	AT1G16770	uncharacterized protein
		AT1G09700	HYL1	dsRNA-binding domain-like superfamily protein
		AT3G24500	MBF1C	multiprotein bridging factor 1C
		AT1G05510	AT1G05510	naphthalene 1,2-dioxygenase subunit alpha (DUF1264)
		AT4G13250	NYC1	NAD(P)-binding Rossmann-fold superfamily protein
		AT5G39990	AT5G39990	Core-2/I-branching beta-1,6-N-acetylglucosaminyltransferase family protein
		AT5G63550	AT5G63550	DEK domain-containing chromatin associated protein
		AT1G74310	HSP101	heat shock protein 101
		AT3G47680	AT3G47680	DNA binding protein
		AT1G01050	PPa1	pyrophosphorylase 1
		AT4G38130	HD1	histone deacetylase 1
		AT5G43600	UAH	ureidoglycolate amidohydrolase
		AT2G23790	AT2G23790	calcium uniporter (DUF607)
		AT3G61790	AT3G61790	Protein with RING/U-box and TRAF-like domain
		AT2G03200	AT2G03200	Eukaryotic aspartyl protease family protein
		AT5G20870	AT5G20870	O-Glycosyl hydrolases family 17 protein
		AT1G45616	RLP6	receptor like protein 6
		AT1G65480	FT	PEBP (phosphatidylethanolamine-binding protein) family protein
		AT3G04500	AT3G04500	RNA-binding (RRM/RBD/RNP motifs) family protein
		AT2G35795	AT2G35795	Chaperone DnaJ-domain superfamily protein
		AT2G31200	ADF6	actin depolymerizing factor 6
		AT4G17650	AT4G17650	Polyketide cyclase / dehydrase and lipid transport protein
		AT1G02070	AT1G02070	zinc ion-binding protein
		AT5G24600	AT5G24600	TRP-like ion channel protein (Protein of unknown function, DUF599)
		AT1G19250	FMO1	flavin-dependent monooxygenase 1
		AT3G16520	UGT88A1	UDP-glucosyl transferase 88A1
		AT3G26430	AT3G26430	GDSL-like Lipase/Acylhydrolase superfamily protein
		AT3G23820	GAE6	UDP-D-glucuronate 4-epimerase 6
		AT5G42820	U2AF35B	Zinc finger C-x8-C-x5-C-x3-H type family protein
		AT1G76640	AT1G76640	Calcium-binding EF-hand family protein
		AT4G33070	AT4G33070	Thiamine pyrophosphate dependent pyruvate decarboxylase family protein
		AT4G12680	AT4G12680	uncharacterized protein
		AT5G04750	AT5G04750	F1F0-ATPase inhibitor protein
		AT5G18400	AT5G18400	Cytokine-induced anti-apoptosis inhibitor 1, Fe-S biogenesi
		AT4G16440	NAR1	ferredoxin hydrogenase
		AT3G30530	bZIP42	basic leucine-zipper 42
		AT5G46030	AT5G46030	transcription elongation factor-like protein
		AT4G36670	PMT6	Major facilitator superfamily protein
		AT5G06570	AT5G06570	alpha/beta-Hydrolases superfamily protein
		AT4G18360	GOX3	Aldolase-type TIM barrel family protein
		AT4G30130	AT4G30130	DUF630 family protein (DUF630 and DUF632)
		AT5G42370	AT5G42370	Calcineurin-like metallo-phosphoesterase superfamily protein
		AT5G62020	HSFB2A	heat shock transcription factor B2A
		AT4G02340	AT4G02340	alpha/beta-Hydrolases superfamily protein
		AT5G58070	TIL	temperature-induced lipocalin
		AT1G32080	LrgB	uncharacterized protein
Os_Drought_Resistant_up	126	AT4G21760	BGLU47	beta-glucosidase 47
		AT1G14330	AT1G14330	Galactose oxidase/kelch repeat superfamily protein
		AT3G13050	NiaP	Major facilitator superfamily protein
		AT5G25560	AT5G25560	CHY-type/CTCHY-type/RING-type Zinc finger protein
		AT2G20900	DGK5	diacylglycerol kinase 5
		AT4G38810	AT4G38810	Calcium-binding EF-hand family protein
		AT3G22200	POP2	Pyridoxal phosphate (PLP)-dependent transferases superfamily protein
		AT3G05200	ATL6	RING/U-box superfamily protein
		AT1G49740	AT1G49740	PLC-like phosphodiesterases superfamily protein
		AT5G21100	AT5G21100	Plant L-ascorbate oxidase
		AT4G17170	RABB1C	RAB GTPase homolog B1C
		AT5G12010	AT5G12010	nuclease
		AT2G17880	AT2G17880	Chaperone DnaJ-domain superfamily protein
		AT4G34640	SQS1	squalene synthase 1
		AT5G11590	TINY2	Integrase-type DNA-binding superfamily protein
		AT1G11530	CXXS1	C-terminal cysteine residue is changed to a serine 1
		AT3G10450	SCPL7	serine carboxypeptidase-like 7
		AT5G47230	ERF5	ethylene responsive element binding factor 5
		AT3G50830	COR413-PM2	cold-regulated 413-plasma membrane 2
		AT5G03795	AT5G03795	Exostosin family protein
		AT5G01020	AT5G01020	Protein kinase superfamily protein
		AT4G20380	LSD1	LSD1 zinc finger family protein
		AT2G39740	HESO1	Nucleotidyltransferase family protein
		AT1G05420	OFP12	ovate family protein 12
		AT3G55610	P5CS2	delta 1-pyrroline-5-carboxylate synthase 2
		AT2G24420	AT2G24420	DNA repair ATPase-like protein
		AT1G53210	AT1G53210	sodium/calcium exchanger family protein / calcium-binding EF hand family protein
		AT4G31410	AT4G31410	E3 ubiquitin-protein ligase, putative (DUF1644)
		AT1G68290	ENDO2	endonuclease 2
		AT1G24490	ALB4	OxaA/YidC-like membrane insertion protein
		AT5G65130	AT5G65130	Integrase-type DNA-binding superfamily protein
		AT2G38480	AT2G38480	Uncharacterized protein family (UPF0497)
		AT4G38620	MYB4	myb domain protein 4
		AT3G50810	AT3G50810	Uncharacterized protein family (UPF0497)
		AT4G27350	AT4G27350	membrane lipoprotein lipid attachment site-like protein, putative (DUF1223)
		AT1G19330	AT1G19330	histone deacetylase complex subunit
		AT5G39890	AT5G39890	2-aminoethanethiol dioxygenase, putative (DUF1637)
		AT4G39700	AT4G39700	Heavy metal transport/detoxification superfamily protein
		AT2G41050	AT2G41050	PQ-loop repeat family protein / transmembrane family protein
		AT5G60680	AT5G60680	transcription initiation factor TFIID subunit (Protein of unknown function, DUF584)
		AT1G66980	SNC4	suppressor of npr1-1 constitutive 4
		AT5G16460	AT5G16460	Putative adipose-regulatory protein (Seipin)
		AT2G30020	AT2G30020	Protein phosphatase 2C family protein
		AT5G47610	AT5G47610	RING/U-box superfamily protein
		AT5G47720	AACT1	Thiolase family protein
		AT1G80210	BRCC36A	Mov34/MPN/PAD-1 family protein
		AT4G03560	TPC1	two-pore channel 1
		AT5G63770	DGK2	diacylglycerol kinase 2
		AT1G66150	TMK1	transmembrane kinase 1
		AT2G46770	NST1	NAC (No Apical Meristem) domain transcriptional regulator superfamily protein
		AT2G33860	ETT	Transcriptional factor B3 family protein / auxin-responsive factor AUX/IAA-like protein
		AT4G24220	VEP1	NAD(P)-binding Rossmann-fold superfamily protein
		AT2G27050	EIL1	ETHYLENE-INSENSITIVE3-like 1
		AT2G16850	PIP2;8	plasma membrane intrinsic protein 2;8
		AT5G57110	ACA8	autoinhibited Ca2+ -ATPase
		AT4G33950	OST1	Protein kinase superfamily protein
		AT5G11950	LOG8	Putative lysine decarboxylase family protein
		AT4G26180	AT4G26180	Mitochondrial substrate carrier family protein
		AT5G16600	MYB43	myb domain protein 43
		AT2G38080	IRX12	Laccase/Diphenol oxidase family protein
		AT5G06710	HAT14	homeobox leucine zipper protein
		AT5G63190	AT5G63190	MA3 domain-containing protein
		AT1G78430	RIP4	ROP interactive partner 2
		AT1G05710	AT1G05710	basic helix-loop-helix (bHLH) DNA-binding superfamily protein
		AT5G64130	AT5G64130	cAMP-regulated phosphoprotein 19-related protein
		AT2G01300	AT2G01300	mediator of RNA polymerase II transcription subunit
		AT1G55530	AT1G55530	RING/U-box superfamily protein
		AT3G26510	AT3G26510	Octicosapeptide/Phox/Bem1p family protein
		AT2G47500	AT2G47500	P-loop nucleoside triphosphate hydrolases superfamily protein with CH (Calponin Homology) domain-containing protein
		AT5G64550	AT5G64550	loricrin-like protein
		AT1G10940	SNRK2.4	Protein kinase superfamily protein
		AT4G26470	AT4G26470	Calcium-binding EF-hand family protein
		AT1G34260	FAB1D	FORMS APLOID AND BINUCLEATE CELLS 1A
		AT1G72510	AT1G72510	DUF1677 family protein (DUF1677)
		AT4G27280	AT4G27280	Calcium-binding EF-hand family protein
		AT2G44060	AT2G44060	Late embryogenesis abundant protein, group 2
		AT5G26660	MYB86	myb domain protein 86
		AT1G58520	AT1G58525	GDSL-like lipase/acylhydrolase superfamily protein
		AT4G25700	BETA-OHASE 1	beta-hydroxylase 1
		AT3G47420	G3Pp1	putative glycerol-3-phosphate transporter 1
		AT3G18080	BGLU44	B-S glucosidase 44
		AT1G43620	UGT80B1	UDP-Glycosyltransferase superfamily protein
		AT2G40960	AT2G40960	Single-stranded nucleic acid binding R3H protein
		AT2G24100	ASG1	ATP-dependent DNA helicase
		AT1G27680	APL2	ADPGLC-PPase large subunit
		AT5G08350	AT5G08350	GRAM domain-containing protein / ABA-responsive protein-like protein
		AT4G05320	UBQ10	polyubiquitin 10
		AT1G52150	ATHB-15	Homeobox-leucine zipper family protein / lipid-binding START domain-containing protein
		AT1G68020	ATTPS6	UDP-Glycosyltransferase / trehalose-phosphatase family protein
		AT4G38260	AT4G38260	transport/golgi organization-like protein (DUF833)
		AT1G73250	GER1	GDP-4-keto-6-deoxymannose-3,5-epimerase-4-reductase 1
		AT3G21570	AT3G21570	proline-rich nuclear receptor coactivator
		AT1G11680	CYP51G1	CYTOCHROME P450 51G1
		AT3G25230	ROF1	rotamase FKBP 1
		AT5G66800	AT5G66800	membrane-associated kinase regulator-like protein
		AT3G56170	CAN	Ca-2+ dependent nuclease
		AT5G42720	AT5G42720	Glycosyl hydrolase family 17 protein
		AT1G02660	AT1G02660	alpha/beta-Hydrolases superfamily protein
		AT5G27730	AT5G27730	heparan-alpha-glucosaminide N-acetyltransferase-like protein (DUF1624)
		AT3G60690	AT3G60690	SAUR-like auxin-responsive protein family
		AT1G50660	AT1G50660	actin cytoskeleton-regulatory complex pan-like protein
		AT1G72960	AT1G72960	Root hair defective 3 GTP-binding protein (RHD3)
		AT1G70290	TPS8	trehalose-6-phosphatase synthase S8
		AT5G16080	CXE17	carboxyesterase 17
		AT2G38920	AT2G38920	SPX (SYG1/Pho81/XPR1) domain-containing protein / zinc finger (C3HC4-type RING finger) protein-like protein
		AT5G55630	KCO1	Outward rectifying potassium channel protein
		AT1G64890	AT1G64890	Major facilitator superfamily protein
		AT1G14700	PAP3	purple acid phosphatase 3
		AT5G11930	AT5G11930	Thioredoxin superfamily protein
		AT1G04240	SHY2	AUX/IAA transcriptional regulator family protein
		AT1G28480	GRX480	Thioredoxin superfamily protein
		AT1G29390	COR314-TM2	cold regulated 314 thylakoid membrane 2
		AT4G34131	UGT73B3	UDP-glucosyl transferase 73B3
		AT4G33000	CBL10	calcineurin B-like protein 10
		AT3G47000	AT3G47000	Glycosyl hydrolase family protein
		AT1G24764	MAP70-2	microtubule-associated proteins 70-2
		AT1G78440	ATGA2OX1	gibberellin 2-beta-dioxygenase
		AT3G22550	AT3G22550	NAD(P)H-quinone oxidoreductase subunit, putative (DUF581)
		AT4G14770	TCX2	TESMIN/TSO1-like CXC 2
		AT5G42690	AT5G42690	transcription factor, putative (Protein of unknown function, DUF547)
		AT1G55340	AT1G55340	hypothetical protein (DUF1639)
		AT4G10310	HKT1	high-affinity K+ transporter 1
		AT5G11580	AT5G11580	Regulator of chromosome condensation (RCC1) family protein
		AT3G12700	NANA	Eukaryotic aspartyl protease family protein
		AT3G23030	IAA2	indole-3-acetic acid inducible 2
		AT5G13800	PPH	pheophytinase
Os_Drought_Susceptible_up	138	AT5G26130	AT5G26130	CAP (Cysteine-rich secretory proteins, Antigen 5, and Pathogenesis-related 1 protein) superfamily protein
		AT3G08770	LTP6	lipid transfer protein 6
		AT3G22060	AT3G22060	Receptor-like protein kinase-related family protein
		AT1G21360	GLTP2	glycolipid transfer protein 2
		AT5G01870	AT5G01870	Bifunctional inhibitor/lipid-transfer protein/seed storage 2S albumin superfamily protein
		AT1G13590	PSK1	phytosulfokine 1 precursor
		AT2G46225	ABIL1	ABI-1-like 1
		AT3G50440	MES10	methylesterase
		AT5G45820	CIPK20	CBL-interacting protein kinase 20
		AT1G31850	AT1G31850	S-adenosyl-L-methionine-dependent methyltransferases superfamily protein
		AT5G54160	OMT1	O-methyltransferase 1
		AT5G25120	CYP71B11	cytochrome p450, family 71, subfamily B, polypeptide 11
		AT4G22990	AT4G22990	Major Facilitator Superfamily with SPX (SYG1/Pho81/XPR1) domain-containing protein
		AT3G59920	GDI2	RAB GDP dissociation inhibitor 2
		AT3G54780	AT3G54780	Zinc finger (C3HC4-type RING finger) family protein
		AT4G02610	AT4G02610	Aldolase-type TIM barrel family protein
		AT2G02250	PP2-B2	phloem protein 2-B2
		AT3G54420	EP3	homolog of carrot EP3-3 chitinase
		AT4G15630	AT4G15630	Uncharacterized protein family (UPF0497)
		AT5G56960	AT5G56960	basic helix-loop-helix (bHLH) DNA-binding family protein
		AT5G25880	NADP-ME3	NADP-malic enzyme 3
		AT4G00150	HAM3	GRAS family transcription factor
		AT5G44400	AT5G44400	FAD-binding Berberine family protein
		AT2G01770	VIT1	vacuolar iron transporter 1
		AT5G20400	AT5G20400	2-oxoglutarate (2OG) and Fe(II)-dependent oxygenase superfamily protein
		AT1G72720	AT1G72720	hypothetical protein (DUF3511)
		AT1G66950	ABCG39	pleiotropic drug resistance 11
		AT4G23160	CRK8	cysteine-rich RECEPTOR-like kinase
		AT1G10790	AT1G10790	hydroxyproline-rich glycoprotein family protein
		AT5G60710	AT5G60710	Zinc finger (C3HC4-type RING finger) family protein
		AT4G15560	CLA1	Deoxyxylulose-5-phosphate synthase
		AT3G58670	AT3G58670	2-aminoethanethiol dioxygenase, putative (DUF1637)
		AT3G07040	RPM1	NB-ARC domain-containing disease resistance protein
		AT1G06640	AT1G06640	2-oxoglutarate (2OG) and Fe(II)-dependent oxygenase superfamily protein
		AT3G11180	AT3G11180	2-oxoglutarate (2OG) and Fe(II)-dependent oxygenase superfamily protein
		AT2G36870	XTH32	xyloglucan endotransglucosylase/hydrolase 32
		AT3G43740	AT3G43740	Leucine-rich repeat (LRR) family protein
		AT3G56930	AT3G56930	DHHC-type zinc finger family protein
		AT4G19840	PP2-A1	phloem protein 2-A1
		AT2G48130	AT2G48130	Bifunctional inhibitor/lipid-transfer protein/seed storage 2S albumin superfamily protein
		AT4G33680	AGD2	Pyridoxal phosphate (PLP)-dependent transferases superfamily protein
		AT2G01170	BAT1	bidirectional amino acid transporter 1
		AT1G75300	AT1G75300	NmrA-like negative transcriptional regulator family protein
		AT2G37040	PAL1	PHE ammonia lyase 1
		AT2G35760	AT2G35760	Uncharacterized protein family (UPF0497)
		AT5G38530	TSBtype2	tryptophan synthase beta type 2
		AT1G64980	CDI	Nucleotide-diphospho-sugar transferases superfamily protein
		AT5G48220	AT5G48220	Aldolase-type TIM barrel family protein
		AT2G39700	EXPA4	expansin A4
		AT3G44220	AT3G44220	Late embryogenesis abundant (LEA) hydroxyproline-rich glycoprotein family
		AT1G72610	GER1	germin-like protein 1
		AT4G03140	AT4G03140	NAD(P)-binding Rossmann-fold superfamily protein
		AT3G54100	AT3G54100	O-fucosyltransferase family protein
		AT4G37940	AGL21	AGAMOUS-like 21
		AT4G38650	AT4G38650	Glycosyl hydrolase family 10 protein
		AT1G02260	AT1G02260	Divalent ion symporter
		AT1G72140	AT1G72140	Major facilitator superfamily protein
		AT4G39490	CYP96A10	cytochrome P450, family 96, subfamily A, polypeptide 10
		AT5G24270	SOS3	Calcium-binding EF-hand family protein
		AT3G24450	AT3G24450	Heavy metal transport/detoxification superfamily protein
		AT3G18260	AT3G18260	Reticulon family protein
		AT2G44480	BGLU17	beta glucosidase 17
		AT1G21680	AT1G21680	DPP6 N-terminal domain-like protein
		AT3G26760	AT3G26760	NAD(P)-binding Rossmann-fold superfamily protein
		AT1G73620	AT1G73620	Pathogenesis-related thaumatin superfamily protein
		AT5G15780	AT5G15780	Pollen Ole e 1 allergen and extensin family protein
		AT4G02860	AT4G02860	Phenazine biosynthesis PhzC/PhzF protein
		AT1G52340	ABA2	NAD(P)-binding Rossmann-fold superfamily protein
		AT3G56630	CYP94D2	cytochrome P450, family 94, subfamily D, polypeptide 2
		AT5G40020	AT5G40020	Pathogenesis-related thaumatin superfamily protein
		AT2G14580	PRB1	basic pathogenesis-related protein 1
		AT2G39210	AT2G39210	Major facilitator superfamily protein
		AT5G27420	CNI1	carbon/nitrogen insensitive 1
		AT3G15680	AT3G15680	Ran BP2/NZF zinc finger-like superfamily protein
		AT5G49040	AT5G49040	Disease resistance-responsive (dirigent-like protein) family protein
		AT2G38970	AT2G38970	Zinc finger (C3HC4-type RING finger) family protein
		AT3G14310	PME3	pectin methylesterase 3
		AT2G37790	AKR4C10	NAD(P)-linked oxidoreductase superfamily protein
		AT1G59590	ZCF37	ZCF37
		AT2G02360	PP2-B10	phloem protein 2-B10
		AT4G02980	ABP1	endoplasmic reticulum auxin binding protein 1
		AT1G61720	BAN	NAD(P)-binding Rossmann-fold superfamily protein
		AT5G18980	AT5G18980	ARM repeat superfamily protein
		AT5G19740	AT5G19740	Peptidase M28 family protein
		AT1G68320	MYB62	myb domain protein 62
		AT3G28580	AT3G28580	P-loop containing nucleoside triphosphate hydrolases superfamily protein
		AT4G16260	AT4G16260	Glycosyl hydrolase superfamily protein
		AT1G10700	PRS3	phosphoribosyl pyrophosphate (PRPP) synthase 3
		AT2G18360	AT2G18360	alpha/beta-Hydrolases superfamily protein
		AT3G15353	MT3	metallothionein 3
		AT5G25900	GA3	GA requiring 3
		AT3G26310	CYP71B35	cytochrome P450, family 71, subfamily B, polypeptide 35
		AT1G69530	EXPA1	expansin A1
		AT4G35220	AT4G35220	Cyclase family protein
		AT3G22142	AT3G22142	Bifunctional inhibitor/lipid-transfer protein/seed storage 2S albumin superfamily protein
		AT3G03080	AT3G03080	Zinc-binding dehydrogenase family protein
		AT3G01650	RGLG1	RING domain ligase1
		AT1G75280	AT1G75280	NmrA-like negative transcriptional regulator family protein
		AT5G44550	AT5G44550	Uncharacterized protein family (UPF0497)
		AT1G07780	PAI1	phosphoribosylanthranilate isomerase 1
		AT1G06650	AT1G06650	2-oxoglutarate (2OG) and Fe(II)-dependent oxygenase superfamily protein
		AT5G19600	SULTR3;5	sulfate transporter 3;5
		AT2G47000	ABCB4	ATP binding cassette subfamily B4
		AT1G72060	AT1G72060	serine-type endopeptidase inhibitor
		AT5G25140	CYP71B13	cytochrome P450, family 71, subfamily B, polypeptide 13
		AT3G14630	CYP72A9	cytochrome P450, family 72, subfamily A, polypeptide 9
		AT3G03900	APK3	adenosine-5'-phosphosulfate (APS) kinase 3
		AT2G01900	AT2G01900	DNAse I-like superfamily protein
		AT1G76550	AT1G76550	Phosphofructokinase family protein
		AT2G32300	UCC1	uclacyanin 1
		AT3G23570	AT3G23570	alpha/beta-Hydrolases superfamily protein
		AT4G36220	FAH1	ferulic acid 5-hydroxylase 1
		AT4G32460	AT4G32460	choice-of-anchor C domain protein, putative (Protein of unknown function, DUF642)
		AT2G47140	SDR5	NAD(P)-binding Rossmann-fold superfamily protein
		AT1G13080	CYP71B2	cytochrome P450, family 71, subfamily B, polypeptide 2
		AT4G02780	GA1	Terpenoid cyclases/Protein prenyltransferases superfamily protein
		AT1G65680	EXPB2	expansin B2
		AT5G26690	AT5G26690	Heavy metal transport/detoxification superfamily protein
		AT1G79460	GA2	Terpenoid cyclases/Protein prenyltransferases superfamily protein
		AT3G62700	ABCC14	multidrug resistance-associated protein 10
		AT3G28150	TBL22	TRICHOME BIREFRINGENCE-LIKE 22
		AT1G16490	MYB58	myb domain protein 58
		AT3G61490	AT3G61490	Pectin lyase-like superfamily protein
		AT5G57685	GDU3	glutamine dumper 3
		AT1G12740	CYP87A2	cytochrome P450, family 87, subfamily A, polypeptide 2
		AT2G19130	AT2G19130	S-locus lectin protein kinase family protein
		AT3G57680	AT3G57680	Peptidase S41 family protein
		AT1G65870	AT1G65870	Disease resistance-responsive (dirigent-like protein) family protein
		AT2G38110	GPAT6	glycerol-3-phosphate acyltransferase 6
		AT2G39705	RTFL8	ROTUNDIFOLIA like 8
		AT1G65590	HEXO3	beta-hexosaminidase 3
		AT5G40780	LHT1	lysine histidine transporter 1
		AT3G03270	AT3G03270	Adenine nucleotide alpha hydrolases-like superfamily protein
		AT2G15220	AT2G15220	Plant basic secretory protein (BSP) family protein
		AT3G44550	FAR5	fatty acid reductase 5
		AT5G55250	IAMT1	IAA carboxylmethyltransferase 1
		ATCG00900	rps7	ribosomal protein S7
		AT3G12120	FAD2	fatty acid desaturase 2
At_ABA_up	163	AT1G72100	AT1G72100	late embryogenesis abundant domain-containing protein / LEA domain-containing protein
		AT5G24140	SQP2	squalene monooxygenase 2
		AT3G46230	HSP17.4	heat shock protein 17.4
		AT2G36640	ECP63	embryonic cell protein 63
		AT3G09390	MT2A	metallothionein 2A
		AT4G35690	AT4G35690	hypothetical protein (DUF241)
		AT1G64380	AT1G64380	Integrase-type DNA-binding superfamily protein
		AT1G78610	MSL6	mechanosensitive channel of small conductance-like 6
		AT1G75030	TLP-3	thaumatin-like protein 3
		AT3G62730	AT3G62730	desiccation-like protein
		AT4G25580	AT4G25580	CAP160 protein
		AT5G45950	AT5G45950	GDSL-like Lipase/Acylhydrolase superfamily protein
		AT5G40420	OLEO2	oleosin 2
		AT5G45690	AT5G45690	histone acetyltransferase (DUF1264)
		AT4G10250	ATHSP22.0	HSP20-like chaperones superfamily protein
		AT5G66110	HIPP27	Heavy metal transport/detoxification superfamily protein
		AT5G57040	AT5G57040	Lactoylglutathione lyase / glyoxalase I family protein
		AT4G24000	CSLG2	cellulose synthase like G2
		AT5G53590	AT5G53590	SAUR-like auxin-responsive protein family
		AT2G22470	AGP2	arabinogalactan protein 2
		AT5G62470	MYB96	myb domain protein 96
		AT4G17280	AT4G17280	Auxin-responsive family protein
		AT5G62490	HVA22B	HVA22 homologue B
		AT5G47640	NF-YB2	nuclear factor Y, subunit B2
		AT5G42200	AT5G42200	RING/U-box superfamily protein
		AT2G39110	AT2G39110	Protein kinase superfamily protein
		AT4G35790	PLDDELTA	phospholipase D delta
		AT3G02410	ICME-LIKE2	alpha/beta-Hydrolases superfamily protein
		AT4G36610	AT4G36610	alpha/beta-Hydrolases superfamily protein
		AT5G58670	PLC1	phospholipase C1
		AT2G31980	CYS2	PHYTOCYSTATIN 2
		AT1G02700	AT1G02700	GATA transcription factor-like protein
		AT5G50260	CEP1	Cysteine proteinases superfamily protein
		AT2G36780	AT2G36780	UDP-Glycosyltransferase superfamily protein
		AT2G22430	HB6	homeobox protein 6
		AT3G05880	RCI2A	Low temperature and salt responsive protein family
		AT2G21180	AT2G21180	uncharacterized protein
		AT1G14520	MIOX1	myo-inositol oxygenase 1
		AT5G39720	AIG2L	avirulence induced protein 2 like protein
		AT1G02816	AT1G02816	pectinesterase (Protein of unknown function, DUF538)
		AT2G23030	SNRK2.9	SNF1-related protein kinase 2.9
		AT5G64210	AOX2	alternative oxidase 2
		AT5G14130	AT5G14130	Peroxidase superfamily protein
		AT5G47550	AT5G47550	Cystatin/monellin superfamily protein
		AT5G23220	NIC3	nicotinamidase 3
		AT1G50630	AT1G50630	extracellular ligand-gated ion channel protein (DUF3537)
		AT1G11190	BFN1	bifunctional nuclease i
		AT5G47635	AT5G47635	Pollen Ole e 1 allergen and extensin family protein
		AT4G23680	AT4G23680	Polyketide cyclase/dehydrase and lipid transport superfamily protein
		AT1G68765	IDA	Putative membrane lipoprotein
		AT5G40790	AT5G40790	uncharacterized protein
		AT1G73260	KTI1	kunitz trypsin inhibitor 1
		AT4G40010	SNRK2.7	SNF1-related protein kinase 2.7
		AT3G10320	AT3G10320	Glycosyltransferase family 61 protein
		AT1G15330	AT1G15330	Cystathionine beta-synthase (CBS) protein
		AT3G07255	AT3G07255	nuclear transport factor 2/RNA recognition motif protein
		AT1G53560	AT1G53560	Ribosomal protein L18ae family
		AT1G62620	AT1G62620	Flavin-binding monooxygenase family protein
		AT5G45340	CYP707A3	cytochrome P450, family 707, subfamily A, polypeptide 3
		AT5G58160	AT5G58160	actin binding protein
		AT1G31750	AT1G31750	proline-rich family protein
		AT4G15120	AT4G15120	VQ motif-containing protein
		AT4G36600	AT4G36600	Late embryogenesis abundant (LEA) protein
		AT1G68850	AT1G68850	Peroxidase superfamily protein
		AT1G23200	AT1G23200	Plant invertase/pectin methylesterase inhibitor superfamily
		AT2G18550	HB21	homeobox protein 21
		AT4G17030	EXLB1	expansin-like B1
		AT3G12510	AT3G12510	MADS-box family protein
		AT1G52680	AT1G52680	late embryogenesis abundant protein-related / LEA protein-like protein
		AT1G10480	ZFP5	zinc finger protein 5
		AT2G19320	AT2G19320	uncharacterized protein
		AT1G27200	AT1G27200	glycosyltransferase family protein (DUF23)
		AT3G51810	EM1	Stress induced protein
		AT5G54230	MYB49	myb domain protein 49
		AT3G09950	AT3G09950	uncharacterized protein
		AT1G22370	UGT85A5	UDP-glucosyl transferase 85A5
		AT5G06090	GPAT7	glycerol-3-phosphate acyltransferase 7
		AT3G19270	CYP707A4	cytochrome P450, family 707, subfamily A, polypeptide 4
		AT1G77000	SKP2B	RNI-like superfamily protein
		AT3G27870	AT3G27870	ATPase E1-E2 type family protein / haloacid dehalogenase-like hydrolase family protein
		AT4G03540	AT4G03540	Uncharacterized protein family (UPF0497)
		AT5G13580	ABCG6	ABC-2 type transporter family protein
		AT1G74458	AT1G74458	uncharacterized protein
		AT2G25890	AT2G25890	Oleosin family protein
		AT4G24130	AT4G24130	DUF538 family protein (Protein of unknown function, DUF538)
		AT1G30500	NF-YA7	nuclear factor Y, subunit A7
		AT4G18650	AT4G18650	transcription factor-like protein
		AT5G47530	AT5G47530	Auxin-responsive family protein
		AT2G02120	PDF2.1	Scorpion toxin-like knottin superfamily protein
		AT5G62480	GSTU9	glutathione S-transferase tau 9
		AT3G12955	AT3G12955	SAUR-like auxin-responsive protein family
		AT5G26010	AT5G26010	Protein phosphatase 2C family protein
		AT3G48580	XTH11	xyloglucan endotransglucosylase/hydrolase 11
		AT3G13672	AT3G13672	TRAF-like superfamily protein
		AT3G55090	ABCG16	ABC-2 type transporter family protein
		AT4G22820	AT4G22820	A20/AN1-like zinc finger family protein
		AT2G41660	MIZ1	MIZU-KUSSEI-like protein (Protein of unknown function, DUF617)
		AT3G55500	EXPA16	expansin A16
		AT5G50240	PIMT2	protein-l-isoaspartate methyltransferase 2
		AT5G53990	AT5G53990	UDP-Glycosyltransferase superfamily protein
		AT1G05450	AT1G05450	Bifunctional inhibitor/lipid-transfer protein/seed storage 2S albumin superfamily protein
		AT1G01240	AT1G01240	uncharacterized protein
		AT1G71960	ABCG25	ATP-binding cassette family G25
		AT4G11910	AT4G11910	STAY-GREEN-like protein
		AT3G16990	AT3G16990	heme oxygenase-like, multi-helical
		AT3G02940	MYB107	myb domain protein 107
		AT3G11430	GPAT5	glycerol-3-phosphate acyltransferase 5
		AT2G16990	AT2G16990	Major facilitator superfamily protein
		AT1G08500	ENODL18	early nodulin-like protein 18
		AT4G34480	AT4G34480	O-Glycosyl hydrolases family 17 protein
		AT1G19200	AT1G19200	cyclin-dependent kinase, putative (DUF581)
		AT4G24480	AT4G24480	Protein kinase superfamily protein
		AT5G20270	HHP1	heptahelical transmembrane protein1
		AT1G54540	AT1G54540	Late embryogenesis abundant (LEA) hydroxyproline-rich glycoprotein family
		AT4G37070	PLP1	Acyl transferase/acyl hydrolase/lysophospholipase superfamily protein
		AT2G17680	AT2G17680	DUF241 domain protein, putative (DUF241)
		AT3G58450	AT3G58450	Adenine nucleotide alpha hydrolases-like superfamily protein
		AT2G21490	LEA	dehydrin LEA
		AT2G42560	AT2G42560	late embryogenesis abundant domain-containing protein / LEA domain-containing protein
		AT1G10370	ERD9	Glutathione S-transferase family protein
		AT3G14595	AT3G14595	Ribosomal protein L18ae family
		AT4G13290	CYP71A19	cytochrome P450, family 71, subfamily A, polypeptide 19
		AT1G27461	AT1G27461	uncharacterized protein
		AT4G38060	AT4G38060	uncharacterized protein
		AT5G22545	AT5G22545	uncharacterized protein
		AT4G15248	BBX30	B-box type zinc finger family protein
		AT5G64430	AT5G64430	Octicosapeptide/Phox/Bem1p family protein
		AT4G16750	AT4G16750	Integrase-type DNA-binding superfamily protein
		AT1G02470	AT1G02470	Polyketide cyclase/dehydrase and lipid transport superfamily protein
		AT3G05890	RCI2B	Low temperature and salt responsive protein family
		AT1G03790	SOM	Zinc finger C-x8-C-x5-C-x3-H type family protein
		AT4G35300	TMT2	tonoplast monosaccharide transporter2
		AT1G74020	SS2	strictosidine synthase 2
		AT5G64260	EXL2	EXORDIUM like 2
		AT2G34810	AT2G34810	FAD-binding Berberine family protein
		AT5G22290	NAC089	NAC domain containing protein 89
		AT5G37500	GORK	gated outwardly-rectifying K+ channel
		AT4G36740	HB40	homeobox protein 40
		AT5G45810	CIPK19	CBL-interacting protein kinase 19
		AT5G59845	AT5G59845	Gibberellin-regulated family protein
		AT1G69600	ZFHD1	zinc finger homeodomain 1
		AT1G03070	AT1G03070	Bax inhibitor-1 family protein
		AT1G22470	AT1G22470	uncharacterized protein
		AT4G37050	PLP4	PATATIN-like protein 4
		AT3G52820	PAP22	purple acid phosphatase 22
		AT2G40370	LAC5	laccase 5
		AT5G42510	AT5G42510	Disease resistance-responsive (dirigent-like protein) family protein
		AT5G22630	ADT5	arogenate dehydratase 5
		AT2G02990	RNS1	ribonuclease 1
		AT5G62800	AT5G62800	Protein with RING/U-box and TRAF-like domain
		AT5G07680	NAC080	NAC domain containing protein 80
		AT3G15280	AT3G15280	uncharacterized protein
		AT5G57550	XTH25	xyloglucan endotransglucosylase/hydrolase 25
		AT4G23700	CHX17	cation/H+ exchanger 17
		AT5G13900	AT5G13900	Bifunctional inhibitor/lipid-transfer protein/seed storage 2S albumin superfamily protein
		AT2G41170	AT2G41170	F-box family protein
		AT1G09180	SARA1A	secretion-associated RAS super family 1
		AT3G10340	PAL4	phenylalanine ammonia-lyase 4
		AT4G31830	AT4G31830	uncharacterized protein
		AT1G73880	UGT89B1	UDP-glucosyl transferase 89B1
		AT1G54870	AT1G54870	NAD(P)-binding Rossmann-fold superfamily protein
		AT3G44290	NAC060	NAC domain containing protein 60
		AT1G47960	C/VIF1	cell wall / vacuolar inhibitor of fructosidase 1
At_Salt_up	161	AT1G72680	CAD1	cinnamyl-alcohol dehydrogenase
		AT2G21640	AT2G21640	marker for oxidative stress response protein
		AT3G56790	AT3G56790	RNA splicing factor-like protein
		AT4G22880	LDOX	leucoanthocyanidin dioxygenase
		AT4G27830	BGLU10	beta glucosidase 10
		AT1G29195	AT1G29195	phosphatidylinositol 4-phosphate 5-kinase MSS4-like protein
		AT1G26560	BGLU40	beta glucosidase 40
		AT1G05680	UGT74E2	Uridine diphosphate glycosyltransferase 74E2
		AT1G76580	AT1G76580	Squamosa promoter-binding protein-like (SBP domain) transcription factor family protein
		AT4G37220	AT4G37220	Cold acclimation protein WCOR413 family
		AT4G23670	AT4G23670	Polyketide cyclase/dehydrase and lipid transport superfamily protein
		AT5G51440	AT5G51440	HSP20-like chaperones superfamily protein
		AT3G06500	A/N-InvC	Plant neutral invertase family protein
		AT1G64970	G-TMT	gamma-tocopherol methyltransferase
		AT1G48100	AT1G48100	Pectin lyase-like superfamily protein
		AT1G34670	MYB93	myb domain protein 93
		AT3G54390	AT3G54390	sequence-specific DNA binding transcription factor
		AT2G43620	AT2G43620	Chitinase family protein
		AT1G62290	AT1G62290	Saposin-like aspartyl protease family protein
		AT5G26220	AT5G26220	ChaC-like family protein
		AT1G19570	DHAR1	dehydroascorbate reductase
		AT1G32640	MYC2	Basic helix-loop-helix (bHLH) DNA-binding family protein
		AT5G50950	FUM2	FUMARASE 2
		AT4G03820	AT4G03820	transmembrane protein, putative (DUF3537)
		AT2G37180	RD28	Aquaporin-like superfamily protein
		AT3G55290	AT3G55290	NAD(P)-binding Rossmann-fold superfamily protein
		AT2G35940	BLH1	BEL1-like homeodomain 1
		AT2G39980	AT2G39980	HXXXD-type acyl-transferase family protein
		AT2G43580	AT2G43580	Chitinase family protein
		AT1G69230	SP1L2	SPIRAL1-like2
		AT1G23040	AT1G23040	hydroxyproline-rich glycoprotein family protein
		AT5G64870	AT5G64870	SPFH/Band 7/PHB domain-containing membrane-associated protein family
		AT2G26690	AT2G26690	Major facilitator superfamily protein
		AT4G33540	AT4G33540	metallo-beta-lactamase family protein
		AT5G49520	WRKY48	WRKY DNA-binding protein 48
		AT2G32020	AT2G32020	Acyl-CoA N-acyltransferases (NAT) superfamily protein
		AT1G10585	AT1G10585	basic helix-loop-helix (bHLH) DNA-binding superfamily protein
		AT2G27550	ATC	centroradiali
		AT4G28150	AT4G28150	hypothetical protein (DUF789)
		AT4G06534	AT4G06534	uncharacterized protein
		AT3G55970	JRG21	jasmonate-regulated gene 21
		AT4G08870	ARGAH2	Arginase/deacetylase superfamily protein
		AT3G48450	AT3G48450	RPM1-interacting protein 4 (RIN4) family protein
		AT3G49580	LSU1	response to low sulfur 1
		AT5G48850	ATSDI1	Tetratricopeptide repeat (TPR)-like superfamily protein
		AT5G59490	AT5G59490	Haloacid dehalogenase-like hydrolase (HAD) superfamily protein
		AT4G37990	ELI3-2	cinnamyl alcohol dehydrogenase 8
		AT5G57010	AT5G57010	calmodulin-binding family protein
		AT3G04000	AT3G04000	NAD(P)-binding Rossmann-fold superfamily protein
		AT3G16800	AT3G16800	Protein phosphatase 2C family protein
		AT4G15490	UGT84A3	UDP-Glycosyltransferase superfamily protein
		AT2G30140	UGT87A2	UDP-Glycosyltransferase superfamily protein
		AT2G40475	ASG8	uncharacterized protein
		AT1G17745	PGDH	D-3-phosphoglycerate dehydrogenase
		AT1G25530	AT1G25530	Transmembrane amino acid transporter family protein
		AT5G45650	AT5G45650	subtilase family protein
		AT5G25110	CIPK25	CBL-interacting protein kinase 25
		AT3G44860	FAMT	farnesoic acid carboxyl-O-methyltransferase
		AT1G06570	PDS1	4-hydroxyphenylpyruvate dioxygenase
		AT4G36950	MAPKKK21	mitogen-activated protein kinase kinase kinase 21
		AT4G01630	EXPA17	expansin A17
		AT5G43400	AT5G43400	plant/protein
		AT2G23000	scpl10	serine carboxypeptidase-like 10
		AT4G04020	FIB	fibrillin
		AT2G03760	SOT12	sulfotransferase 12
		AT1G52000	AT1G52000	Mannose-binding lectin superfamily protein
		AT3G46670	UGT76E11	UDP-glucosyl transferase 76E11
		AT3G17130	AT3G17130	Plant invertase/pectin methylesterase inhibitor superfamily protein
		AT2G17500	AT2G17500	Auxin efflux carrier family protein
		AT5G63790	NAC102	NAC domain containing protein 102
		AT4G24380	AT4G24380	dihydrofolate reductase
		AT4G12735	AT4G12735	uncharacterized protein
		AT2G18150	AT2G18150	Peroxidase superfamily protein
		AT5G19470	NUDT24	nudix hydrolase homolog 24
		AT5G13820	TBP1	telomeric DNA binding protein 1
		AT3G28270	AT3G28270	transmembrane protein, putative (DUF677)
		AT3G15350	AT3G15350	Core-2/I-branching beta-1,6-N-acetylglucosaminyltransferase family protein
		AT1G17380	JAZ5	jasmonate-zim-domain protein 5
		AT3G14067	AT3G14067	Subtilase family protein
		AT2G39030	NATA1	Acyl-CoA N-acyltransferases (NAT) superfamily protein
		AT1G32350	AOX1D	alternative oxidase 1D
		AT5G17860	CAX7	calcium exchanger 7
		AT2G11891	AT2G11891	uncharacterized protein
		AT5G41900	AT5G41900	alpha/beta-Hydrolases superfamily protein
		AT2G18193	AT2G18193	P-loop containing nucleoside triphosphate hydrolases superfamily protein
		AT1G66760	AT1G66760	MATE efflux family protein
		AT3G28220	AT3G28220	TRAF-like family protein
		AT5G43450	AT5G43450	2-oxoglutarate (2OG) and Fe(II)-dependent oxygenase superfamily protein
		AT4G14370	AT4G14370	Disease resistance protein (TIR-NBS-LRR class) family
		AT2G17660	AT2G17660	RPM1-interacting protein 4 (RIN4) family protein
		AT4G31380	FLP1	flowering-promoting factor-like protein
		AT5G03230	AT5G03230	senescence regulator (Protein of unknown function, DUF584)
		AT4G16190	AT4G16190	Papain family cysteine protease
		AT5G50100	AT5G50100	Putative thiol-disulfide oxidoreductase DCC
		AT5G05390	LAC12	laccase 12
		AT1G15010	AT1G15010	mediator of RNA polymerase II transcription subunit
		AT1G52410	TSA1	TSK-associating protein 1
		AT4G35985	AT4G35985	Senescence/dehydration-associated protein-like protein
		AT2G47950	AT2G47950	myelin transcription factor-like protein
		AT5G05600	AT5G05600	2-oxoglutarate (2OG) and Fe(II)-dependent oxygenase superfamily protein
		AT5G24640	AT5G24640	uncharacterized protein
		AT2G35060	KUP11	K+ uptake permease 11
		AT5G43620	AT5G43620	Pre-mRNA cleavage complex II
		AT5G63450	CYP94B1	cytochrome P450, family 94, subfamily B, polypeptide 1
		AT1G04990	AT1G04990	Zinc finger C-x8-C-x5-C-x3-H type family protein
		AT3G12520	SULTR4;2	sulfate transporter 4;2
		AT3G03470	CYP89A9	cytochrome P450, family 87, subfamily A, polypeptide 9
		AT3G15500	NAC3	NAC domain containing protein 3
		AT3G49570	LSU3	response to low sulfur 3
		AT5G07310	AT5G07310	Integrase-type DNA-binding superfamily protein
		AT3G44300	NIT2	nitrilase 2
		AT3G30305	AT3G30305	uncharacterized protein
		AT3G60140	DIN2	Glycosyl hydrolase superfamily protein
		AT3G13784	CWINV5	cell wall invertase 5
		AT1G13340	AT1G13340	Regulator of Vps4 activity in the MVB pathway protein
		AT1G26770	EXPA10	expansin A10
		AT4G21940	CPK15	calcium-dependent protein kinase 15
		AT4G30290	XTH19	xyloglucan endotransglucosylase/hydrolase 19
		AT5G47330	AT5G47330	alpha/beta-Hydrolases superfamily protein
		AT5G01380	AT5G01380	Homeodomain-like superfamily protein
		AT4G08570	AT4G08570	Heavy metal transport/detoxification superfamily protein
		AT4G39955	AT4G39955	alpha/beta-Hydrolases superfamily protein
		AT3G61900	AT3G61900	SAUR-like auxin-responsive protein family
		AT5G19110	AT5G19110	Eukaryotic aspartyl protease family protein
		AT4G31354	AT4G31354	uncharacterized protein
		AT4G17970	ALMT12	aluminum-activated, malate transporter 12
		AT1G47128	RD21A	Granulin repeat cysteine protease family protein
		AT5G24780	VSP1	vegetative storage protein 1
		AT3G48460	AT3G48460	GDSL-like Lipase/Acylhydrolase superfamily protein
		AT2G04050	AT2G04050	MATE efflux family protein
		AT5G57510	AT5G57510	cotton fiber protein
		AT3G55130	ABCG19	white-brown complex homolog 19
		AT1G73680	ALPHA DOX2	alpha dioxygenase
		AT3G46660	UGT76E12	UDP-glucosyl transferase 76E12
		AT1G07400	AT1G07400	HSP20-like chaperones superfamily protein
		AT4G16670	AT4G16670	auxin canalization protein (DUF828)
		AT3G62740	BGLU7	beta glucosidase 7
		AT2G02010	GAD4	glutamate decarboxylase 4
		AT2G24540	AFR	Galactose oxidase/kelch repeat superfamily protein
		AT5G24660	LSU2	response to low sulfur 2
		AT3G51000	AT3G51000	alpha/beta-Hydrolases superfamily protein
		AT1G32870	NAC13	NAC domain protein 13
		AT5G14180	MPL1	Myzus persicae-induced lipase 1
		AT4G15210	BAM5	beta-amylase 5
		AT2G35950	EDA12	embryo sac development arrest 12
		AT1G69790	AT1G69790	Protein kinase superfamily protein
		AT3G43270	AT3G43270	Plant invertase/pectin methylesterase inhibitor superfamily
		AT2G38240	AT2G38240	2-oxoglutarate (2OG) and Fe(II)-dependent oxygenase superfamily protein
		AT4G25490	CBF1	C-repeat/DRE binding factor 1
		AT5G52570	BETA-OHASE 2	beta-carotene hydroxylase 2
		AT4G00870	AT4G00870	basic helix-loop-helix (bHLH) DNA-binding superfamily protein
		AT5G01880	AT5G01880	RING/U-box superfamily protein
		AT5G06190	AT5G06190	uncharacterized protein
		AT1G20070	AT1G20070	uncharacterized protein
		AT4G23250	EMB1290	cysteine-rich receptor-like protein kinase 17
		AT2G37760	AKR4C8	NAD(P)-linked oxidoreductase superfamily protein
		AT2G20880	ERF53	Integrase-type DNA-binding superfamily protein
		AT1G21400	AT1G21400	thiamine diphosphate-binding fold (THDP-binding) superfamily protein
		AT5G48180	NSP5	nitrile specifier protein 5
		AT5G52390	AT5G52390	PAR1 protein
		AT3G13276	AT3G13276	uncharacterized protein
At_Dehydration_up	194	AT4G19520	AT4G19520	disease resistance protein (TIR-NBS-LRR class) family
		AT4G12720	NUDT7	MutT/nudix family protein
		AT3G54820	PIP2;5	plasma membrane intrinsic protein 2;5
		AT5G17370	AT5G17370	Transducin/WD40 repeat-like superfamily protein
		AT2G46620	AT2G46620	P-loop containing nucleoside triphosphate hydrolases superfamily protein
		AT1G56240	PP2-B13	phloem protein 2-B13
		AT2G21130	AT2G21130	Cyclophilin-like peptidyl-prolyl cis-trans isomerase family protein
		AT2G26560	PLA2A	phospholipase A 2A
		AT5G12930	AT5G12930	inactive rhomboid protein
		AT1G77170	AT1G77170	Tetratricopeptide repeat (TPR)-like superfamily protein
		AT3G11580	AT3G11580	AP2/B3-like transcriptional factor family protein
		AT5G06300	LOG7	Putative lysine decarboxylase family protein
		AT1G22810	AT1G22810	Integrase-type DNA-binding superfamily protein
		AT3G05660	RLP33	receptor like protein 33
		AT5G62090	SLK2	SEUSS-like 2
		AT1G62840	AT1G62840	ankyrin repeat/KH domain protein (DUF1442)
		AT4G18530	AT4G18530	lysine ketoglutarate reductase trans-splicing-like protein, putative (DUF707)
		AT2G43500	AT2G43500	Plant regulator RWP-RK family protein
		AT4G21215	AT4G21215	uncharacterized protein
		AT2G16720	MYB7	myb domain protein 7
		AT4G22780	ACR7	ACT domain repeat 7
		AT3G51240	F3H	flavanone 3-hydroxylase
		AT2G15960	AT2G15960	stress-induced protein
		AT1G71697	CK1	choline kinase 1
		AT5G26340	MSS1	Major facilitator superfamily protein
		AT5G17000	AT5G17000	Zinc-binding dehydrogenase family protein
		AT1G66390	MYB90	myb domain protein 90
		AT2G35290	AT2G35290	uncharacterized protein
		AT4G06536	AT4G06536	SPla/RYanodine receptor (SPRY) domain-containing protein
		AT5G38240	AT5G38240	Protein kinase family protein
		AT2G32210	AT2G32210	cysteine-rich/transmembrane domain A-like protein
		AT1G30755	AT1G30755	elongation factor G, putative (DUF668)
		AT5G26770	AT5G26770	myosin heavy chain, cardiac protein
		AT5G56160	AT5G56160	Sec14p-like phosphatidylinositol transfer family protein
		AT3G21700	SGP2	Ras-related small GTP-binding family protein
		AT2G16890	AT2G16890	UDP-Glycosyltransferase superfamily protein
		AT4G07408	AT4G07408	uncharacterized protein
		AT1G03080	NET1D	kinase interacting (KIP1-like) family protein
		AT3G11020	DREB2B	DRE/CRT-binding protein 2B
		AT1G30640	AT1G30640	Protein kinase family protein
		AT1G58340	ZF14	MATE efflux family protein
		AT1G56660	AT1G56660	MAEBL domain protein
		AT1G59740	AT1G59740	Major facilitator superfamily protein
		AT3G05580	TOPP9	Calcineurin-like metallo-phosphoesterase superfamily protein
		AT5G62520	SRO5	uncharacterized protein
		AT1G71520	AT1G71520	Integrase-type DNA-binding superfamily protein
		AT1G09950	RAS1	RESPONSE TO ABA AND SALT 1
		AT4G18210	PUP10	purine permease 10
		AT4G33040	AT4G33040	Thioredoxin superfamily protein
		AT4G11000	AT4G11000	Ankyrin repeat family protein
		AT1G28190	AT1G28190	uncharacterized protein
		AT5G66460	MAN7	Glycosyl hydrolase superfamily protein
		AT5G51990	CBF4	C-repeat-binding factor 4
		AT3G57530	CPK32	calcium-dependent protein kinase 32
		AT2G25620	DBP1	DNA-binding protein phosphatase 1
		AT4G28085	AT4G28085	uncharacterized protein
		AT5G58690	PLC5	phosphatidylinositol-speciwc phospholipase C5
		AT1G71110	AT1G71110	uncharacterized protein
		AT1G19630	CYP722A1	cytochrome P450, family 722, subfamily A, polypeptide 1
		AT5G17220	GSTF12	glutathione S-transferase phi 12
		AT4G37430	CYP91A2	cytochrome P450, family 91, subfamily A, polypeptide 2
		AT4G34990	MYB32	myb domain protein 32
		AT4G25670	AT4G25670	stress response NST1-like protein
		AT1G76970	AT1G76970	Target of Myb protein 1
		AT5G56985	AT5G56985	uncharacterized protein
		AT4G23190	CRK11	cysteine-rich RLK (RECEPTOR-like protein kinase) 11
		AT4G30600	AT4G30600	signal recognition particle receptor alpha subunit family protein
		AT4G13110	AT4G13110	BSD domain-containing protein
		AT1G28370	ERF11	ERF domain protein 11
		AT3G63010	GID1B	alpha/beta-Hydrolases superfamily protein
		AT4G23920	UGE2	UDP-D-glucose/UDP-D-galactose 4-epimerase 2
		AT1G04570	AT1G04570	Major facilitator superfamily protein
		AT4G09020	ISA3	isoamylase 3
		AT3G25780	AOC3	allene oxide cyclase 3
		AT1G73066	AT1G73066	Leucine-rich repeat family protein
		AT5G13930	TT4	Chalcone and stilbene synthase family protein
		AT1G69610	AT1G69610	zinc finger FYVE domain protein, putative (DUF1666)
		AT5G06510	NF-YA10	nuclear factor Y, subunit A10
		AT2G46940	AT2G46940	fold protein
		AT5G13880	AT5G13880	cotton fiber protein
		AT5G24120	SIGE	sigma factor E
		AT3G59350	AT3G59350	Protein kinase superfamily protein
		AT3G28300	AT14A	transmembrane protein, putative (DUF677)
		AT2G40140	CZF1	zinc finger (CCCH-type) family protein
		AT4G30650	AT4G30650	Low temperature and salt responsive protein family
		AT4G35940	AT4G35940	uncharacterized protein
		AT4G09750	AT4G09750	NAD(P)-binding Rossmann-fold superfamily protein
		AT1G53080	AT1G53080	Legume lectin family protein
		AT1G48370	YSL8	YELLOW STRIPE like 8
		AT5G27930	AT5G27930	Protein phosphatase 2C family protein
		AT1G67920	AT1G67920	uncharacterized protein
		AT4G16146	AT4G16146	cAMP-regulated phosphoprotein 19-related protein
		AT1G69840	AT1G69840	SPFH/Band 7/PHB domain-containing membrane-associated protein family
		AT3G49210	AT3G49210	O-acyltransferase (WSD1-like) family protein
		AT1G01010	NAC001	NAC domain containing protein 1
		AT5G16960	AT5G16960	Zinc-binding dehydrogenase family protein
		AT5G35735	AT5G35735	Auxin-responsive family protein
		AT4G20320	AT4G20320	CTP synthase family protein
		AT3G26910	AT3G26910	hydroxyproline-rich glycoprotein family protein
		AT2G38790	AT2G38790	uncharacterized protein
		AT2G46670	AT2G46670	CCT motif family protein
		AT3G29000	AT3G29000	Calcium-binding EF-hand family protein
		AT5G17050	UGT78D2	UDP-glucosyl transferase 78D2
		AT1G18020	AT1G18020	FMN-linked oxidoreductases superfamily protein
		AT4G34410	RRTF1	redox responsive transcription factor 1
		AT3G02800	PFA-DSP3	Tyrosine phosphatase family protein
		AT5G01200	AT5G01200	Duplicated homeodomain-like superfamily protein
		AT2G22860	PSK2	phytosulfokine 2 precursor
		ATMG00650	None	None
		AT5G05270	CHIL	Chalcone-flavanone isomerase family protein
		AT1G56300	AT1G56300	Chaperone DnaJ-domain superfamily protein
		AT1G70420	AT1G70420	DNA ligase-like protein, putative (DUF1645)
		AT4G27657	AT4G27657	uncharacterized protein
		AT1G22180	AT1G22180	Sec14p-like phosphatidylinositol transfer family protein
		AT3G05650	RLP32	receptor like protein 32
		AT5G43380	TOPP6	type one serine/threonine protein phosphatase 6
		AT5G07070	CIPK2	CBL-interacting protein kinase 2
		AT4G36900	RAP2.10	uncharacterized protein
		AT4G20830	AT4G20830	FAD-binding Berberine family protein
		AT2G38470	WRKY33	WRKY DNA-binding protein 33
		AT2G28426	AT2G28426	uncharacterized protein
		AT2G02061	AT2G02061	Nucleotide-diphospho-sugar transferase family protein
		AT3G02990	HSFA1E	heat shock transcription factor A1E
		AT3G04240	SEC	Tetratricopeptide repeat (TPR)-like superfamily protein
		AT1G76980	AT1G76980	patatin-like phospholipase domain protein
		AT4G27560	AT4G27560	UDP-Glycosyltransferase superfamily protein
		AT1G42990	BZIP60	basic region/leucine zipper motif 60
		AT1G80120	AT1G80120	LURP-one-like protein (DUF567)
		AT1G02400	GA2OX6	gibberellin 2-oxidase 6
		AT5G49900	AT5G49900	Beta-glucosidase, GBA2 type family protein
		AT1G32900	GBSS1	UDP-Glycosyltransferase superfamily protein
		AT4G36830	HOS3-1	GNS1/SUR4 membrane protein family
		AT5G20150	SPX1	SPX domain-containing protein 1
		AT2G16586	AT2G16586	uncharacterized protein
		AT1G47130	AT1G47130	uncharacterized protein
		AT5G43650	BHLH92	basic helix-loop-helix (bHLH) DNA-binding superfamily protein
		AT4G12410	AT4G12410	SAUR-like auxin-responsive protein family
		AT4G28703	AT4G28703	RmlC-like cupins superfamily protein
		AT5G62570	AT5G62570	Calmodulin binding protein-like protein
		AT4G22980	AT4G22980	molybdenum cofactor sulfurase-like protein
		AT2G41280	M10	late embryogenesis abundant protein (M10) / LEA protein M10
		AT3G16030	CES101	lectin protein kinase family protein
		AT2G39650	AT2G39650	cruciferin (DUF506)
		AT5G61810	APC1	Mitochondrial substrate carrier family protein
		AT2G38250	AT2G38250	Homeodomain-like superfamily protein
		AT5G67340	AT5G67340	ARM repeat superfamily protein
		AT4G21840	MSRB8	methionine sulfoxide reductase B8
		AT3G08720	S6K2	serine/threonine protein kinase 2
		AT4G17230	SCL13	SCARECROW-like 13
		AT1G76650	CML38	calmodulin-like 38
		AT5G66640	DAR3	DA1-related protein 3
		AT5G41590	AT5G41590	LURP-one-like protein (DUF567)
		AT4G39580	AT4G39580	Galactose oxidase/kelch repeat superfamily protein
		AT5G11650	AT5G11650	alpha/beta-Hydrolases superfamily protein
		AT3G15210	ERF4	ethylene responsive element binding factor 4
		AT3G50260	CEJ1	cooperatively regulated by ethylene and jasmonate 1
		AT1G15100	RHA2A	RING-H2 finger A2A
		AT5G42380	CML37	calmodulin like 37
		AT5G28830	AT5G28830	calcium-binding EF hand family protein
		AT2G47890	AT2G47890	B-box type zinc finger protein with CCT domain-containing protein
		AT1G10760	SEX1	Pyruvate phosphate dikinase, PEP/pyruvate binding domain-containing protein
		AT1G30620	MUR4	NAD(P)-binding Rossmann-fold superfamily protein
		AT5G03890	AT5G03890	uncharacterized protein
		AT2G28500	LBD11	LOB domain-containing protein 11
		AT1G27910	PUB45	plant U-box 45
		AT4G18880	HSF A4A	heat shock transcription factor A4A
		AT5G11975	AT5G11975	uncharacterized protein
		AT1G08650	PPCK1	phosphoenolpyruvate carboxylase kinase 1
		AT3G55840	AT3G55840	Hs1pro-1 protein
		AT3G54200	AT3G54200	Late embryogenesis abundant (LEA) hydroxyproline-rich glycoprotein family
		AT4G35480	RHA3B	RING-H2 finger A3B
		AT4G31800	WRKY18	WRKY DNA-binding protein 18
		AT3G55880	SUE4	Alpha/beta hydrolase related protein
		AT5G43150	AT5G43150	elongation factor
		AT2G18230	PPa2	pyrophosphorylase 2
		AT1G13930	AT1G13930	oleosin-B3-like protein
		AT2G43000	NAC042	NAC domain containing protein 42
		AT3G19970	AT3G19970	alpha/beta-Hydrolases superfamily protein
		AT5G64750	ABR1	Integrase-type DNA-binding superfamily protein
		AT4G19960	KUP9	K+ uptake permease 9
		AT4G33920	AT4G33920	Protein phosphatase 2C family protein
		AT1G51920	AT1G51920	uncharacterized protein
		AT3G47600	MYB94	myb domain protein 94
		AT3G14060	AT3G14060	uncharacterized protein
		AT4G02380	SAG21	senescence-associated gene 21
		AT3G06520	AT3G06520	agenet domain-containing protein
		AT1G58420	AT1G58420	Uncharacterized conserved protein UCP031279
		AT5G37550	AT5G37550	uncharacterized protein
		AT3G14720	MPK19	MAP kinase 19
		AT4G11890	ARCK1	Protein kinase superfamily protein
		AT3G01830	AT3G01830	Calcium-binding EF-hand family protein
		AT2G47880	AT2G47880	Glutaredoxin family protein
		AT5G03204	AT5G03204	uncharacterized protein
		AT2G32800	AP4.3A	protein kinase family protein

## Sheet: down
Overlap	Total number of genes	At-Gene stable ID	At-Gene Name	At-Description
At_ABA_down At_Dehydration_down At_Salt_down Os_Drought_Resistant_down Os_Drought_Susceptible_down Os_Salt_Resistant_down Os_Salt_Susceptible_down	1	AT5G05440	PYL5	Polyketide cyclase/dehydrase and lipid transport superfamily protein
At_ABA_down At_Dehydration_down At_Salt_down Os_Drought_Resistant_down Os_Drought_Susceptible_down Os_Salt_Resistant_down	1	AT4G21870	AT4G21870	HSP20-like chaperones superfamily protein
At_ABA_down At_Dehydration_down At_Salt_down Os_Drought_Resistant_down Os_Drought_Susceptible_down Os_Salt_Susceptible_down	1	AT1G13260	RAV1	uncharacterized protein
At_ABA_down Os_Drought_Resistant_down Os_Drought_Susceptible_down Os_Salt_Resistant_down Os_Salt_Susceptible_down	1	AT1G77990	AST56	STAS domain / Sulfate transporter family
At_ABA_down At_Salt_down Os_Drought_Resistant_down Os_Salt_Resistant_down Os_Salt_Susceptible_down	1	AT1G75250	RL6	RAD-like 6
At_ABA_down At_Dehydration_down At_Salt_down Os_Drought_Resistant_down Os_Salt_Resistant_down	1	AT1G80050	APT2	adenine phosphoribosyl transferase 2
At_ABA_down At_Dehydration_down At_Salt_down Os_Drought_Susceptible_down Os_Salt_Susceptible_down	1	AT4G11290	AT4G11290	Peroxidase superfamily protein
Os_Drought_Resistant_down Os_Drought_Susceptible_down Os_Salt_Resistant_down Os_Salt_Susceptible_down	10	AT4G16370	OPT3	oligopeptide transporter
		AT1G74110	CYP78A10	cytochrome P450, family 78, subfamily A, polypeptide 10
		AT2G31750	UGT74D1	UDP-glucosyl transferase 74D1
		AT1G67090	RBCS1A	ribulose bisphosphate carboxylase small chain 1A
		AT3G56891	AT3G56891	Heavy metal transport/detoxification superfamily protein
		AT3G57040	ARR9	response regulator 9
		AT3G18000	XPL1	S-adenosyl-L-methionine-dependent methyltransferases superfamily protein
		AT2G04160	AIR3	Subtilisin-like serine endopeptidase family protein
		AT1G59940	ARR3	response regulator 3
		AT5G49810	MMT	methionine S-methyltransferase
At_Dehydration_down Os_Drought_Resistant_down Os_Salt_Resistant_down Os_Salt_Susceptible_down	1	AT3G52720	ACA1	alpha carbonic anhydrase 1
At_Salt_down Os_Drought_Susceptible_down Os_Salt_Resistant_down Os_Salt_Susceptible_down	1	AT1G77760	NIA1	nitrate reductase 1
At_ABA_down At_Dehydration_down Os_Salt_Resistant_down Os_Salt_Susceptible_down	1	AT4G12480	EARLI1	Bifunctional inhibitor/lipid-transfer protein/seed storage 2S albumin superfamily protein
At_Dehydration_down Os_Drought_Resistant_down Os_Drought_Susceptible_down Os_Salt_Resistant_down	1	AT4G15550	IAGLU	indole-3-acetate beta-D-glucosyltransferase
At_ABA_down At_Salt_down Os_Drought_Resistant_down Os_Salt_Resistant_down	1	AT1G76990	ACR3	ACT domain repeat 3
At_Dehydration_down At_Salt_down Os_Drought_Resistant_down Os_Salt_Resistant_down	2	AT4G12730	FLA2	FASCICLIN-like arabinogalactan 2
		AT5G22390	AT5G22390	FANTASTIC four-like protein (DUF3049)
At_ABA_down At_Salt_down Os_Drought_Resistant_down Os_Salt_Susceptible_down	1	AT5G62360	AT5G62360	Plant invertase/pectin methylesterase inhibitor superfamily protein
At_ABA_down At_Salt_down Os_Drought_Susceptible_down Os_Salt_Susceptible_down	1	AT4G15680	AT4G15680	Thioredoxin superfamily protein
At_ABA_down At_Dehydration_down Os_Drought_Susceptible_down Os_Salt_Susceptible_down	1	AT5G20820	AT5G20820	SAUR-like auxin-responsive protein family
At_Dehydration_down At_Salt_down Os_Drought_Susceptible_down Os_Salt_Susceptible_down	1	AT4G14130	XTH15	xyloglucan endotransglucosylase/hydrolase 15
At_ABA_down At_Dehydration_down At_Salt_down Os_Salt_Susceptible_down	1	AT4G17460	HAT1	Homeobox-leucine zipper protein 4 (HB-4) / HD-ZIP protein
At_ABA_down At_Dehydration_down At_Salt_down Os_Drought_Susceptible_down	2	AT3G15630	AT3G15630	plant/protein
		AT1G68840	RAV2	uncharacterized protein
Os_Drought_Resistant_down Os_Salt_Resistant_down Os_Salt_Susceptible_down	37	AT3G16910	AAE7	acyl-activating enzyme 7
		AT3G27970	AT3G27970	Exonuclease family protein
		AT1G19715	AT1G19715	Mannose-binding lectin superfamily protein
		AT1G67280	AT1G67280	Glyoxalase/Bleomycin resistance protein/Dioxygenase superfamily protein
		AT1G19920	APS2	Pseudouridine synthase/archaeosine transglycosylase-like family protein
		AT4G34590	GBF6	G-box binding factor 6
		AT5G10530	AT5G10530	Concanavalin A-like lectin protein kinase family protein
		AT1G75690	LQY1	DnaJ/Hsp40 cysteine-rich domain superfamily protein
		AT3G12750	ZIP1	zinc transporter 1 precursor
		AT1G24625	ZFP7	zinc finger protein 7
		AT1G32470	AT1G32470	Single hybrid motif superfamily protein
		AT1G71830	SERK1	somatic embryogenesis receptor-like kinase 1
		AT4G19010	AT4G19010	AMP-dependent synthetase and ligase family protein
		AT5G67550	AT5G67550	uncharacterized protein
		AT5G08030	GDPD6	PLC-like phosphodiesterases superfamily protein
		AT5G58950	AT5G58950	Protein kinase superfamily protein
		AT3G51860	CAX3	cation exchanger 3
		AT4G34480	AT4G34480	O-Glycosyl hydrolases family 17 protein
		AT5G10180	SULTR2;1	slufate transporter 2;1
		AT1G10370	ERD9	Glutathione S-transferase family protein
		AT4G10770	OPT7	oligopeptide transporter 7
		AT3G56650	PPD6	thylakoid lumenal protein (Mog1/PsbP/DUF1795-like photosystem II reaction center PsbP family protein)
		AT3G61880	CYP78A9	cytochrome p450 78a9
		AT5G19140	AILP1	aluminum induced protein with YGL and LRDR motifs
		AT2G31200	ADF6	actin depolymerizing factor 6
		AT2G39510	UMAMIT14	nodulin MtN21 /EamA-like transporter family protein
		AT2G15490	UGT73B4	UDP-glycosyltransferase 73B4
		AT5G22090	AT5G22090	FAF-like protein (DUF3049)
		AT3G63410	APG1	S-adenosyl-L-methionine-dependent methyltransferases superfamily protein
		AT5G50710	AT5G50710	uncharacterized protein
		AT5G51010	AT5G51010	Rubredoxin-like superfamily protein
		AT2G19130	AT2G19130	S-locus lectin protein kinase family protein
		AT3G51550	FER	Malectin/receptor-like protein kinase family protein
		AT2G43940	HOL3	S-adenosyl-L-methionine-dependent methyltransferases superfamily protein
		AT1G10360	GSTU18	glutathione S-transferase TAU 18
		AT5G05580	FAD8	fatty acid desaturase 8
		AT4G05090	AT4G05090	Inositol monophosphatase family protein
Os_Drought_Susceptible_down Os_Salt_Resistant_down Os_Salt_Susceptible_down	7	AT1G21230	WAK5	wall associated kinase 5
		AT5G45650	AT5G45650	subtilase family protein
		AT4G33420	AT4G33420	Peroxidase superfamily protein
		AT3G47640	PYE	basic helix-loop-helix (bHLH) DNA-binding superfamily protein
		AT5G09810	ACT7	actin 7
		AT1G12900	GAPA-2	glyceraldehyde 3-phosphate dehydrogenase A subunit 2
		AT3G21550	DMP2	transmembrane protein, putative (DUF679 domain membrane protein 2)
At_ABA_down Os_Salt_Resistant_down Os_Salt_Susceptible_down	1	AT1G51850	AT1G51850	Leucine-rich repeat protein kinase family protein
At_Dehydration_down Os_Salt_Resistant_down Os_Salt_Susceptible_down	1	AT5G14740	CA2	carbonic anhydrase 2
Os_Drought_Resistant_down Os_Drought_Susceptible_down Os_Salt_Resistant_down	6	AT3G09220	LAC7	laccase 7
		AT2G37210	LOG3	lysine decarboxylase family protein
		AT1G77120	ADH1	alcohol dehydrogenase 1
		AT4G23180	CRK10	cysteine-rich RLK (RECEPTOR-like protein kinase) 10
		AT1G20020	FNR2	ferredoxin-NADP[+]-oxidoreductase 2
		AT3G47570	AT3G47570	Leucine-rich repeat protein kinase family protein
At_ABA_down Os_Drought_Resistant_down Os_Salt_Resistant_down	2	AT5G14760	AO	L-aspartate oxidase
		AT5G49630	AAP6	amino acid permease 6
At_Salt_down Os_Drought_Resistant_down Os_Salt_Resistant_down	2	AT5G42110	AT5G42110	uncharacterized protein
		AT4G34740	ASE2	GLN phosphoribosyl pyrophosphate amidotransferase 2
At_Dehydration_down Os_Drought_Resistant_down Os_Salt_Resistant_down	3	AT4G14540	NF-YB3	nuclear factor Y, subunit B3
		AT3G26570	PHT2;1	phosphate transporter 2;1
		AT5G67385	AT5G67385	Phototropic-responsive NPH3 family protein
At_ABA_down Os_Drought_Susceptible_down Os_Salt_Resistant_down	1	AT5G06570	AT5G06570	alpha/beta-Hydrolases superfamily protein
At_Dehydration_down Os_Drought_Susceptible_down Os_Salt_Resistant_down	1	AT5G41761	AT5G41761	uncharacterized protein
At_ABA_down At_Dehydration_down Os_Salt_Resistant_down	1	AT1G20470	AT1G20470	SAUR-like auxin-responsive protein family
Os_Drought_Resistant_down Os_Drought_Susceptible_down Os_Salt_Susceptible_down	6	AT1G77330	AT1G77330	2-oxoglutarate (2OG) and Fe(II)-dependent oxygenase superfamily protein
		AT1G05260	RCI3	Peroxidase superfamily protein
		AT1G33110	AT1G33110	MATE efflux family protein
		AT2G03200	AT2G03200	Eukaryotic aspartyl protease family protein
		AT1G56130	AT1G56130	Leucine-rich repeat transmembrane protein kinase
		AT5G42500	AT5G42500	Disease resistance-responsive (dirigent-like protein) family protein
At_ABA_down Os_Drought_Susceptible_down Os_Salt_Susceptible_down	3	AT1G80830	NRAMP1	natural resistance-associated macrophage protein 1
		AT2G28780	AT2G28780	P-hydroxybenzoic acid efflux pump subunit
		AT2G28160	FRU	FER-like regulator of iron uptake
At_Salt_down Os_Drought_Susceptible_down Os_Salt_Susceptible_down	2	AT3G56970	bHLH38	basic helix-loop-helix (bHLH) DNA-binding superfamily protein
		AT2G16060	HB1	hemoglobin 1
At_Dehydration_down Os_Drought_Susceptible_down Os_Salt_Susceptible_down	1	AT4G30410	AT4G30410	sequence-specific DNA binding transcription factor
At_Dehydration_down At_Salt_down Os_Salt_Susceptible_down	4	AT2G46330	AGP16	arabinogalactan protein 16
		AT2G04790	AT2G04790	PTB domain engulfment adapter
		AT2G42900	AT2G42900	Plant basic secretory protein (BSP) family protein
		AT1G22330	AT1G22330	RNA-binding (RRM/RBD/RNP motifs) family protein
At_ABA_down At_Salt_down Os_Drought_Resistant_down	1	AT4G20780	CML42	calmodulin like 42
At_Dehydration_down At_Salt_down Os_Drought_Resistant_down	1	AT4G30610	BRS1	alpha/beta-Hydrolases superfamily protein
At_ABA_down At_Dehydration_down Os_Drought_Susceptible_down	3	AT5G64120	AT5G64120	Peroxidase superfamily protein
		AT4G12470	AZI1	azelaic acid induced 1
		AT2G24580	AT2G24580	FAD-dependent oxidoreductase family protein
At_Dehydration_down At_Salt_down Os_Drought_Susceptible_down	4	AT3G16240	DELTA-TIP	delta tonoplast integral protein
		AT5G08350	AT5G08350	GRAM domain-containing protein / ABA-responsive protein-like protein
		AT5G15350	ENODL17	early nodulin-like protein 17
		AT4G08950	EXO	Phosphate-responsive 1 family protein
At_ABA_down At_Dehydration_down At_Salt_down	58	AT5G03995	AT5G03995	uncharacterized protein
		AT2G38310	PYL4	PYR1-like 4
		AT2G18328	RL4	RAD-like 4
		AT1G02640	BXL2	beta-xylosidase 2
		AT2G33330	PDLP3	plasmodesmata-located protein 3
		AT2G27402	AT2G27402	plastid transcriptionally active protein
		AT1G06830	AT1G06830	Glutaredoxin family protein
		AT4G34790	AT4G34790	SAUR-like auxin-responsive protein family
		AT4G29310	AT4G29310	DUF1005 family protein (DUF1005)
		AT2G40330	PYL6	PYR1-like 6
		AT5G25460	DGR2	transmembrane protein, putative (Protein of unknown function, DUF642)
		AT5G19190	AT5G19190	uncharacterized protein
		AT3G06145	AT3G06145	RING zinc finger protein
		AT3G49940	LBD38	LOB domain-containing protein 38
		AT4G38825	AT4G38825	SAUR-like auxin-responsive protein family
		AT4G38850	SAUR15	SAUR-like auxin-responsive protein family
		AT1G14430	AT1G14430	glyoxal oxidase-related protein
		AT1G68238	AT1G68238	uncharacterized protein
		AT4G37610	BT5	BTB and TAZ domain protein 5
		AT2G43140	AT2G43140	basic helix-loop-helix (bHLH) DNA-binding superfamily protein
		AT1G66940	AT1G66940	kinase-like protein
		AT4G15690	AT4G15690	Thioredoxin superfamily protein
		AT5G61440	ACHT5	atypical CYS HIS rich thioredoxin 5
		AT1G24530	AT1G24530	Transducin/WD40 repeat-like superfamily protein
		AT1G29440	SAUR63	SAUR-like auxin-responsive protein family
		AT2G40610	EXPA8	expansin A8
		AT5G14120	AT5G14120	Major facilitator superfamily protein
		AT3G23880	AT3G23880	F-box and associated interaction domains-containing protein
		AT5G53160	RCAR3	regulatory components of ABA receptor 3
		AT1G16390	OCT3	organic cation/carnitine transporter 3
		AT2G28630	KCS12	3-ketoacyl-CoA synthase 12
		AT2G18300	HBI1	basic helix-loop-helix (bHLH) DNA-binding superfamily protein
		AT2G23600	ACL	acetone-cyanohydrin lyase
		AT4G36570	RL3	RAD-like 3
		AT1G70985	AT1G70985	hydroxyproline-rich glycoprotein family protein
		AT4G38860	AT4G38860	SAUR-like auxin-responsive protein family
		AT3G14310	PME3	pectin methylesterase 3
		AT3G50560	AT3G50560	NAD(P)-binding Rossmann-fold superfamily protein
		AT4G34770	AT4G34770	SAUR-like auxin-responsive protein family
		AT5G07580	AT5G07580	ethylene-responsive transcription factor
		AT5G19120	AT5G19120	Eukaryotic aspartyl protease family protein
		AT1G69530	EXPA1	expansin A1
		AT1G15125	AT1G15125	S-adenosyl-L-methionine-dependent methyltransferases superfamily protein
		AT4G17870	PYR1	Polyketide cyclase/dehydrase and lipid transport superfamily protein
		AT1G74670	GASA6	Gibberellin-regulated family protein
		AT2G37130	AT2G37130	Peroxidase superfamily protein
		AT1G22690	AT1G22690	Gibberellin-regulated family protein
		AT3G46490	AT3G46490	2-oxoglutarate (2OG) and Fe(II)-dependent oxygenase superfamily protein
		AT4G38840	AT4G38840	SAUR-like auxin-responsive protein family
		AT1G29430	AT1G29430	SAUR-like auxin-responsive protein family
		AT2G30010	TBL45	TRICHOME BIREFRINGENCE-LIKE 45
		AT5G28770	BZO2H3	bZIP transcription factor family protein
		AT1G78450	AT1G78450	SOUL heme-binding family protein
		AT3G62930	AT3G62930	Thioredoxin superfamily protein
		AT1G06160	ORA59	octadecanoid-responsive AP2/ERF 59
		AT1G03870	FLA9	FASCICLIN-like arabinoogalactan 9
		AT3G63110	IPT3	isopentenyltransferase 3
		AT5G44680	AT5G44680	DNA glycosylase superfamily protein
Os_Salt_Resistant_down Os_Salt_Susceptible_down	30	AT5G10770	AT5G10770	Eukaryotic aspartyl protease family protein
		AT3G26330	CYP71B37	cytochrome P450, family 71, subfamily B, polypeptide 37
		AT1G11860	AT1G11860	Glycine cleavage T-protein family
		AT1G76140	AT1G76140	Prolyl oligopeptidase family protein
		AT1G69230	SP1L2	SPIRAL1-like2
		AT5G50260	CEP1	Cysteine proteinases superfamily protein
		AT4G28660	PSB28	photosystem II reaction center PSB28 protein
		AT5G14130	AT5G14130	Peroxidase superfamily protein
		AT5G24910	CYP714A1	cytochrome P450, family 714, subfamily A, polypeptide 1
		AT1G14870	PCR2	PLANT CADMIUM RESISTANCE 2
		AT5G60010	AT5G60010	ferric reductase-like transmembrane component family protein
		AT2G23060	AT2G23060	Acyl-CoA N-acyltransferases (NAT) superfamily protein
		AT2G44480	BGLU17	beta glucosidase 17
		AT1G15460	BOR4	HCO3- transporter family
		AT5G38450	CYP735A1	cytochrome P450, family 735, subfamily A, polypeptide 1
		AT2G41510	CKX1	cytokinin oxidase/dehydrogenase 1
		AT1G56190	AT1G56190	Phosphoglycerate kinase family protein
		AT1G31812	ACBP6	acyl-CoA-binding protein 6
		AT2G16430	PAP10	purple acid phosphatase 10
		AT4G25150	AT4G25150	HAD superfamily, subfamily IIIB acid phosphatase
		AT5G09530	PELPK1	hydroxyproline-rich glycoprotein family protein
		AT4G19710	AK-HSDH II	aspartate kinase-homoserine dehydrogenase ii
		AT1G65680	EXPB2	expansin B2
		AT5G59890	ADF4	actin depolymerizing factor 4
		AT4G35250	HCF244	NAD(P)-binding Rossmann-fold superfamily protein
		AT2G37170	PIP2B	plasma membrane intrinsic protein 2
		AT5G24380	YSL2	YELLOW STRIPE like 2
		AT2G34420	LHB1B2	photosystem II light harvesting complex protein B1B2
		AT4G30380	AT4G30380	Barwin-related endoglucanase
		AT1G22360	UGT85A2	UDP-glucosyl transferase 85A2
Os_Drought_Resistant_down Os_Salt_Resistant_down	121	AT1G08065	ACA5	alpha carbonic anhydrase 5
		AT5G52450	AT5G52450	MATE efflux family protein
		AT5G67480	BT4	BTB and TAZ domain protein 4
		AT5G17170	ENH1	rubredoxin family protein
		AT5G37820	NIP4;2	NOD26-like intrinsic protein 4;2
		AT3G53450	LOG4	Putative lysine decarboxylase family protein
		AT3G49340	AT3G49340	Cysteine proteinases superfamily protein
		AT2G26170	CYP711A1	cytochrome P450, family 711, subfamily A, polypeptide 1
		AT5G54160	OMT1	O-methyltransferase 1
		AT5G01410	RSR4	Aldolase-type TIM barrel family protein
		AT5G18240	MYR1	myb-related protein 1
		AT2G19330	PIRL6	plant intracellular ras group-related LRR 6
		AT4G30550	GGP3	Class I glutamine amidotransferase-like superfamily protein
		AT4G00150	HAM3	GRAS family transcription factor
		AT2G40890	CYP98A3	cytochrome P450, family 98, subfamily A, polypeptide 3
		AT5G44400	AT5G44400	FAD-binding Berberine family protein
		AT5G42760	AT5G42760	Leucine carboxyl methyltransferase
		AT3G07270	AT3G07270	GTP cyclohydrolase I
		AT3G16150	ASPGB1	N-terminal nucleophile aminohydrolases (Ntn hydrolases) superfamily protein
		AT5G07990	TT7	Cytochrome P450 superfamily protein
		AT5G08391	AT5G08391	transmembrane protein, putative (DUF 3339)
		AT1G59740	AT1G59740	Major facilitator superfamily protein
		AT1G07240	UGT71C5	UDP-glucosyl transferase 71C5
		AT4G36530	AT4G36530	alpha/beta-Hydrolases superfamily protein
		AT3G45860	CRK4	cysteine-rich RLK (RECEPTOR-like protein kinase) 4
		AT1G64110	DAA1	P-loop containing nucleoside triphosphate hydrolases superfamily protein
		AT5G13650	SVR3	elongation factor family protein
		AT3G25805	AT3G25805	uncharacterized protein
		AT5G47635	AT5G47635	Pollen Ole e 1 allergen and extensin family protein
		AT5G07050	UMAMIT9	nodulin MtN21 /EamA-like transporter family protein
		AT3G24420	AT3G24420	alpha/beta-Hydrolases superfamily protein
		AT5G05980	DFB	DHFS-FPGS homolog B
		AT2G42770	AT2G42770	Peroxisomal membrane 22 kDa (Mpv17/PMP22) family protein
		AT4G25570	ACYB-2	Cytochrome b561/ferric reductase transmembrane protein family
		AT5G38710	AT5G38710	Methylenetetrahydrofolate reductase family protein
		AT5G13930	TT4	Chalcone and stilbene synthase family protein
		AT3G50150	AT3G50150	transmembrane protein, putative (DUF247)
		AT3G50950	ZAR1	HOPZ-ACTIVATED RESISTANCE 1
		AT1G08630	THA1	threonine aldolase 1
		AT4G20760	AT4G20760	NAD(P)-binding Rossmann-fold superfamily protein
		AT1G50460	HKL1	hexokinase-like 1
		AT5G03760	ATCSLA09	Nucleotide-diphospho-sugar transferases superfamily protein
		AT4G33520	PAA1	P-type ATP-ase 1
		AT3G44220	AT3G44220	Late embryogenesis abundant (LEA) hydroxyproline-rich glycoprotein family
		AT5G54660	AT5G54660	HSP20-like chaperones superfamily protein
		AT5G52280	AT5G52280	Myosin heavy chain-related protein
		AT3G15620	UVR3	DNA photolyase family protein
		AT5G11260	HY5	Basic-leucine zipper (bZIP) transcription factor family protein
		AT5G17210	AT5G17210	transmembrane protein, putative (DUF1218)
		AT5G16530	PIN5	Auxin efflux carrier family protein
		AT1G07650	AT1G07650	Leucine-rich repeat transmembrane protein kinase
		AT5G08100	ASPGA1	N-terminal nucleophile aminohydrolases (Ntn hydrolases) superfamily protein
		AT1G53240	mMDH1	Lactate/malate dehydrogenase family protein
		AT3G52960	AT3G52960	Thioredoxin superfamily protein
		AT4G39970	AT4G39970	Haloacid dehalogenase-like hydrolase (HAD) superfamily protein
		AT3G24450	AT3G24450	Heavy metal transport/detoxification superfamily protein
		AT3G09650	HCF152	Tetratricopeptide repeat (TPR)-like superfamily protein
		AT3G01660	AT3G01660	S-adenosyl-L-methionine-dependent methyltransferases superfamily protein
		AT5G64550	AT5G64550	loricrin-like protein
		AT2G39050	EULS3	hydroxyproline-rich glycoprotein family protein
		AT1G43670	FBP	Inositol monophosphatase family protein
		AT1G69040	ACR4	ACT domain repeat 4
		AT4G36250	ALDH3F1	aldehyde dehydrogenase 3F1
		AT2G23610	MES3	methyl esterase 3
		AT1G55920	SERAT2;1	serine acetyltransferase 2;1
		AT1G27480	AT1G27480	alpha/beta-Hydrolases superfamily protein
		AT4G28080	AT4G28080	Tetratricopeptide repeat (TPR)-like superfamily protein
		AT1G15710	AT1G15710	prephenate dehydrogenase family protein
		AT3G27030	AT3G27030	uncharacterized protein
		AT2G39210	AT2G39210	Major facilitator superfamily protein
		AT1G21240	WAK3	wall associated kinase 3
		AT3G15680	AT3G15680	Ran BP2/NZF zinc finger-like superfamily protein
		AT1G05590	HEXO2	beta-hexosaminidase 2
		AT1G45474	Lhca5	photosystem I light harvesting complex protein 5
		AT5G49040	AT5G49040	Disease resistance-responsive (dirigent-like protein) family protein
		AT2G37790	AKR4C10	NAD(P)-linked oxidoreductase superfamily protein
		AT1G19190	AT1G19190	alpha/beta-Hydrolases superfamily protein
		AT2G41040	AT2G41040	S-adenosyl-L-methionine-dependent methyltransferases superfamily protein
		AT1G01050	PPa1	pyrophosphorylase 1
		AT2G06925	PLA2-ALPHA	Phospholipase A2 family protein
		AT1G17050	SPS2	solanesyl diphosphate synthase 2
		AT4G00050	UNE10	basic helix-loop-helix (bHLH) DNA-binding superfamily protein
		AT3G21790	AT3G21790	UDP-Glycosyltransferase superfamily protein
		AT4G39250	RL1	RAD-like 1
		AT1G65480	FT	PEBP (phosphatidylethanolamine-binding protein) family protein
		AT5G41410	BEL1	POX (plant homeobox) family protein
		AT2G47240	LACS1	AMP-dependent synthetase and ligase family protein
		AT3G17510	CIPK1	CBL-interacting protein kinase 1
		AT4G24610	AT4G24610	pesticidal crystal cry8Ba protein
		AT4G01150	AT4G01150	CURVATURE THYLAKOID 1A-like protein
		AT1G70160	AT1G70160	zinc finger MYND domain protein
		AT3G45740	AT3G45740	hydrolase family protein / HAD-superfamily protein
		AT1G66070	AT1G66070	Translation initiation factor eIF3 subunit
		AT3G30340	UMAMIT32	nodulin MtN21 /EamA-like transporter family protein
		AT3G16520	UGT88A1	UDP-glucosyl transferase 88A1
		AT2G47000	ABCB4	ATP binding cassette subfamily B4
		AT5G12470	AT5G12470	UvrABC system C protein, putative (DUF3411)
		AT3G26430	AT3G26430	GDSL-like Lipase/Acylhydrolase superfamily protein
		AT1G49230	AT1G49230	RING/U-box superfamily protein
		AT5G17780	AT5G17780	alpha/beta-Hydrolases superfamily protein
		AT4G02780	GA1	Terpenoid cyclases/Protein prenyltransferases superfamily protein
		AT1G65890	AAE12	acyl activating enzyme 12
		AT2G36380	ABCG34	pleiotropic drug resistance 6
		AT1G64230	UBC28	ubiquitin-conjugating enzyme 28
		AT3G58060	AT3G58060	Cation efflux family protein
		AT3G63440	CKX6	cytokinin oxidase/dehydrogenase 6
		AT5G34940	GUS3	glucuronidase 3
		AT1G23090	AST91	sulfate transporter 91
		AT5G65380	AT5G65380	MATE efflux family protein
		AT2G25810	TIP4;1	tonoplast intrinsic protein 4;1
		AT5G38280	PR5K	PR5-like receptor kinase
		AT5G42510	AT5G42510	Disease resistance-responsive (dirigent-like protein) family protein
		AT3G52740	AT3G52740	uncharacterized protein
		AT3G22550	AT3G22550	NAD(P)H-quinone oxidoreductase subunit, putative (DUF581)
		AT3G17180	scpl33	serine carboxypeptidase-like 33
		AT3G48420	AT3G48420	Haloacid dehalogenase-like hydrolase (HAD) superfamily protein
		AT1G51860	AT1G51860	Leucine-rich repeat protein kinase family protein
		AT4G17940	AT4G17940	Tetratricopeptide repeat (TPR)-like superfamily protein
		AT4G37970	CAD6	cinnamyl alcohol dehydrogenase 6
		AT2G26080	GLDP2	glycine decarboxylase P-protein 2
		AT4G14880	OASA1	O-acetylserine (thiol) lyase (OAS-TL) isoform A1
Os_Drought_Susceptible_down Os_Salt_Resistant_down	13	AT2G45850	AT2G45850	AT hook motif DNA-binding family protein
		AT1G09340	CRB	chloroplast RNA binding protein
		AT2G17080	AT2G17080	hypothetical protein (DUF241)
		AT5G04370	NAMT1	S-adenosyl-L-methionine-dependent methyltransferases superfamily protein
		AT3G27060	TSO2	Ferritin/ribonucleotide reductase-like family protein
		AT1G60950	FED A	2Fe-2S ferredoxin-like superfamily protein
		AT2G46950	CYP709B2	cytochrome P450, family 709, subfamily B, polypeptide 2
		AT5G24080	AT5G24080	Protein kinase superfamily protein
		AT3G24503	ALDH2C4	aldehyde dehydrogenase 2C4
		AT5G15240	AT5G15240	Transmembrane amino acid transporter family protein
		AT3G19390	AT3G19390	Granulin repeat cysteine protease family protein
		AT2G35736	AT2G35736	uncharacterized protein
		AT1G32060	PRK	phosphoribulokinase
At_ABA_down Os_Salt_Resistant_down	1	AT5G20400	AT5G20400	2-oxoglutarate (2OG) and Fe(II)-dependent oxygenase superfamily protein
At_Salt_down Os_Salt_Resistant_down	1	AT4G15800	RALFL33	ralf-like 33
Os_Drought_Resistant_down Os_Salt_Susceptible_down	10	AT2G27230	LHW	transcription factor-like protein
		AT1G12750	RBL6	RHOMBOID-like protein 6
		AT5G20480	EFR	EF-TU receptor
		AT4G10500	AT4G10500	2-oxoglutarate (2OG) and Fe(II)-dependent oxygenase superfamily protein
		AT1G29860	WRKY71	WRKY DNA-binding protein 71
		AT4G03140	AT4G03140	NAD(P)-binding Rossmann-fold superfamily protein
		AT5G67210	IRX15-L	IRREGULAR XYLEM protein (DUF579)
		AT3G26690	NUDX13	nudix hydrolase homolog 13
		AT5G09220	AAP2	amino acid permease 2
		AT2G32300	UCC1	uclacyanin 1
Os_Drought_Susceptible_down Os_Salt_Susceptible_down	44	AT2G36020	HVA22J	HVA22-like protein J
		AT4G27830	BGLU10	beta glucosidase 10
		AT3G55470	AT3G55470	Calcium-dependent lipid-binding (CaLB domain) family protein
		AT5G53970	TAT7	Tyrosine transaminase family protein
		AT5G13750	ZIFL1	zinc induced facilitator-like 1
		AT2G15620	NIR1	nitrite reductase 1
		AT1G56010	NAC1	NAC domain containing protein 1
		AT4G22460	AT4G22460	Bifunctional inhibitor/lipid-transfer protein/seed storage 2S albumin superfamily protein
		AT1G22150	SULTR1;3	sulfate transporter 1;3
		AT5G05500	MOP10	Pollen Ole e 1 allergen and extensin family protein
		AT1G12560	EXPA7	expansin A7
		AT1G30870	AT1G30870	Peroxidase superfamily protein
		AT1G08090	NRT2:1	nitrate transporter 2:1
		AT1G61740	AT1G61740	Sulfite exporter TauE/SafE family protein
		AT1G52700	AT1G52700	alpha/beta-Hydrolases superfamily protein
		AT1G08880	H2AXA	Histone superfamily protein
		AT2G25737	AT2G25737	Sulfite exporter TauE/SafE family protein
		AT3G09925	AT3G09925	Pollen Ole e 1 allergen and extensin family protein
		AT1G56120	AT1G56120	Leucine-rich repeat transmembrane protein kinase
		AT1G29640	AT1G29640	senescence regulator (Protein of unknown function, DUF584)
		AT4G25590	ADF7	actin depolymerizing factor 7
		AT1G56150	AT1G56150	SAUR-like auxin-responsive protein family
		AT5G53550	YSL3	YELLOW STRIPE like 3
		AT4G00680	ADF8	actin depolymerizing factor 8
		AT3G09410	AT3G09410	Pectinacetylesterase family protein
		AT2G26650	KT1	K+ transporter 1
		AT5G17820	AT5G17820	Peroxidase superfamily protein
		AT2G04780	FLA7	FASCICLIN-like arabinoogalactan 7
		AT1G08230	AT1G08230	Transmembrane amino acid transporter family protein
		AT5G24800	BZIP9	basic leucine zipper 9
		AT5G45910	AT5G45910	GDSL-like Lipase/Acylhydrolase superfamily protein
		AT3G27200	AT3G27200	Cupredoxin superfamily protein
		AT1G03600	PSB27	photosystem II family protein
		AT3G24460	AT3G24460	Serinc-domain containing serine and sphingolipid biosynthesis protein
		AT3G23570	AT3G23570	alpha/beta-Hydrolases superfamily protein
		AT1G12220	RPS5	Disease resistance protein (CC-NBS-LRR class) family
		AT4G29990	AT4G29990	Leucine-rich repeat transmembrane protein kinase protein
		AT3G56800	CAM3	calmodulin 3
		AT4G26200	ACS7	1-amino-cyclopropane-1-carboxylate synthase 7
		AT2G04032	ZIP7	zinc transporter 7 precursor
		AT5G06320	NHL3	NDR1/HIN1-like 3
		AT3G12500	HCHIB	basic chitinase
		AT1G48930	GH9C1	glycosyl hydrolase 9C1
		AT5G51460	ATTPPA	Haloacid dehalogenase-like hydrolase (HAD) superfamily protein
At_ABA_down Os_Salt_Susceptible_down	3	AT1G51790	AT1G51790	Leucine-rich repeat protein kinase family protein
		AT4G05200	CRK25	cysteine-rich RLK (RECEPTOR-like protein kinase) 25
		AT1G12740	CYP87A2	cytochrome P450, family 87, subfamily A, polypeptide 2
At_Salt_down Os_Salt_Susceptible_down	3	AT5G62720	AT5G62720	Integral membrane HPP family protein
		AT3G08600	AT3G08600	transmembrane protein, putative (DUF1191)
		AT1G21270	WAK2	wall-associated kinase 2
At_Dehydration_down Os_Salt_Susceptible_down	10	AT2G03350	AT2G03350	DUF538 family protein (Protein of unknown function, DUF538)
		AT3G08940	LHCB4.2	light harvesting complex photosystem II
		AT5G05250	AT5G05250	uncharacterized protein
		AT1G56430	NAS4	nicotianamine synthase 4
		AT5G67420	LBD37	LOB domain-containing protein 37
		AT5G23860	TUB8	tubulin beta 8
		AT1G12110	NRT1.1	nitrate transporter 1.1
		AT1G13080	CYP71B2	cytochrome P450, family 71, subfamily B, polypeptide 2
		AT4G31330	AT4G31330	transmembrane protein, putative (Protein of unknown function, DUF599)
		AT3G04720	PR4	pathogenesis-related 4
Os_Drought_Resistant_down Os_Drought_Susceptible_down	8	AT2G45550	CYP76C4	cytochrome P450, family 76, subfamily C, polypeptide 4
		AT3G43790	ZIFL2	zinc induced facilitator-like 2
		AT5G56960	AT5G56960	basic helix-loop-helix (bHLH) DNA-binding family protein
		AT4G38620	MYB4	myb domain protein 4
		AT3G07040	RPM1	NB-ARC domain-containing disease resistance protein
		AT3G20180	AT3G20180	Copper transport protein family
		AT1G73805	SARD1	Calmodulin binding protein-like protein
		AT3G45070	AT3G45070	P-loop containing nucleoside triphosphate hydrolases superfamily protein
At_Dehydration_down Os_Drought_Resistant_down	1	AT1G26220	AT1G26220	Acyl-CoA N-acyltransferases (NAT) superfamily protein
At_ABA_down Os_Drought_Susceptible_down	4	AT5G19890	AT5G19890	Peroxidase superfamily protein
		AT1G72360	ERF73	Integrase-type DNA-binding superfamily protein
		AT5G48290	AT5G48290	Heavy metal transport/detoxification superfamily protein
		AT5G43350	PHT1;1	phosphate transporter 1;1
At_Salt_down Os_Drought_Susceptible_down	4	AT2G40750	WRKY54	WRKY DNA-binding protein 54
		AT4G30270	XTH24	xyloglucan endotransglucosylase/hydrolase 24
		AT3G56400	WRKY70	WRKY DNA-binding protein 70
		AT1G11260	STP1	sugar transporter 1
At_Dehydration_down Os_Drought_Susceptible_down	6	AT1G29420	AT1G29420	SAUR-like auxin-responsive protein family
		AT2G17880	AT2G17880	Chaperone DnaJ-domain superfamily protein
		AT1G48480	RKL1	receptor-like kinase 1
		AT5G56550	OXS3	oxidative stress 3
		AT4G32480	AT4G32480	sugar phosphate exchanger, putative (DUF506)
		AT2G25900	ATCTH	Zinc finger C-x8-C-x5-C-x3-H type family protein
At_ABA_down At_Salt_down	85	AT1G13670	AT1G13670	uncharacterized protein
		AT1G52200	AT1G52200	PLAC8 family protein
		AT4G39675	AT4G39675	uncharacterized protein
		AT5G54710	AT5G54710	Ankyrin repeat family protein
		AT1G05250	AT1G05250	Peroxidase superfamily protein
		AT5G03355	AT5G03355	cysteine/histidine-rich C1 domain protein
		AT2G41990	AT2G41990	late embryogenesis abundant protein
		AT4G18197	PUP7	purine permease 7
		AT1G62280	SLAH1	SLAC1 homologue 1
		AT5G54720	AT5G54720	Ankyrin repeat family protein
		AT1G12010	AT1G12010	2-oxoglutarate (2OG) and Fe(II)-dependent oxygenase superfamily protein
		AT4G22690	CYP706A1	cytochrome P450, family 706, subfamily A, polypeptide 1
		AT5G20250	DIN10	Raffinose synthase family protein
		AT1G73830	BEE3	BR enhanced expression 3
		AT2G22122	AT2G22122	uncharacterized protein
		AT4G25110	MC2	metacaspase 2
		AT4G11460	CRK30	cysteine-rich RLK (RECEPTOR-like protein kinase) 30
		AT4G25630	FIB2	fibrillarin 2
		AT5G22580	AT5G22580	Stress responsive A/B Barrel Domain-containing protein
		AT5G28630	AT5G28630	glycine-rich protein
		AT3G23800	SBP3	selenium-binding protein 3
		AT4G34810	AT4G34810	SAUR-like auxin-responsive protein family
		AT3G50460	HR2	homolog of RPW8 2
		AT3G04210	AT3G04210	Disease resistance protein (TIR-NBS class)
		AT5G56870	BGAL4	beta-galactosidase 4
		AT4G01750	RGXT2	rhamnogalacturonan xylosyltransferase 2
		AT5G59680	AT5G59680	Leucine-rich repeat protein kinase family protein
		AT1G02360	AT1G02360	Chitinase family protein
		AT3G14260	AT3G14260	LURP-one-like protein (DUF567)
		AT4G15670	AT4G15670	Thioredoxin superfamily protein
		AT5G61590	AT5G61590	Integrase-type DNA-binding superfamily protein
		AT3G10520	HB2	hemoglobin 2
		AT5G35740	AT5G35740	Carbohydrate-binding X8 domain superfamily protein
		AT3G62150	ABCB21	P-glycoprotein 21
		AT5G36910	THI2.2	thionin 2.2
		AT1G08930	ERD6	Major facilitator superfamily protein
		AT3G46880	AT3G46880	uncharacterized protein
		AT4G29740	CKX4	cytokinin oxidase 4
		AT5G14070	ROXY2	Thioredoxin superfamily protein
		AT4G19690	IRT1	iron-regulated transporter 1
		AT5G57220	CYP81F2	cytochrome P450, family 81, subfamily F, polypeptide 2
		AT5G01881	AT5G01881	uncharacterized protein
		AT3G23550	AT3G23550	MATE efflux family protein
		AT1G03850	GRXS13	Glutaredoxin family protein
		AT3G22210	AT3G22210	uncharacterized protein
		AT4G21850	MSRB9	methionine sulfoxide reductase B9
		AT3G59370	AT3G59370	Vacuolar calcium-binding protein-like protein
		AT1G14960	AT1G14960	Polyketide cyclase/dehydrase and lipid transport superfamily protein
		AT2G26440	AT2G26440	Plant invertase/pectin methylesterase inhibitor superfamily
		AT2G25735	AT2G25735	uncharacterized protein
		AT3G23510	AT3G23510	Cyclopropane-fatty-acyl-phospholipid synthase
		AT3G14840	AT3G14840	Leucine-rich repeat transmembrane protein kinase
		AT5G05430	AT5G05430	RNA-binding protein
		AT3G16530	AT3G16530	Legume lectin family protein
		AT3G01290	HIR2	SPFH/Band 7/PHB domain-containing membrane-associated protein family
		AT1G18400	BEE1	BR enhanced expression 1
		AT4G01390	AT4G01390	TRAF-like family protein
		AT3G09020	AT3G09020	alpha 1,4-glycosyltransferase family protein
		AT3G22800	AT3G22800	Leucine-rich repeat (LRR) family protein
		AT1G53940	GLIP2	GDSL-motif lipase 2
		AT1G05300	ZIP5	zinc transporter 5 precursor
		AT1G24147	AT1G24147	uncharacterized protein
		AT4G02270	RHS13	root hair specific 13
		AT5G52882	AT5G52882	P-loop containing nucleoside triphosphate hydrolases superfamily protein
		AT2G01900	AT2G01900	DNAse I-like superfamily protein
		AT4G22212	AT4G22212	defensin-like protein
		AT4G18205	AT4G18205	Nucleotide-sugar transporter family protein
		AT3G26610	AT3G26610	Pectin lyase-like superfamily protein
		AT4G15700	AT4G15700	Thioredoxin superfamily protein
		AT1G78460	AT1G78460	SOUL heme-binding family protein
		AT1G30840	PUP4	purine permease 4
		AT1G14210	AT1G14210	Ribonuclease T2 family protein
		AT2G21650	MEE3	Homeodomain-like superfamily protein
		AT1G26250	AT1G26250	Proline-rich extensin-like family protein
		AT4G36670	PMT6	Major facilitator superfamily protein
		AT1G75960	AT1G75960	AMP-dependent synthetase and ligase family protein
		AT1G49860	GSTF14	glutathione S-transferase (class phi) 14
		AT3G44260	CAF1a	Polynucleotidyl transferase, ribonuclease H-like superfamily protein
		AT4G15660	AT4G15660	Thioredoxin superfamily protein
		AT3G45160	AT3G45160	Putative membrane lipoprotein
		AT1G27020	AT1G27020	plant/protein
		AT1G69520	AT1G69520	S-adenosyl-L-methionine-dependent methyltransferases superfamily protein
		AT3G06070	AT3G06070	uncharacterized protein
		AT1G21100	IGMT1	O-methyltransferase family protein
		AT3G13760	AT3G13760	Cysteine/Histidine-rich C1 domain family protein
At_ABA_down At_Dehydration_down	28	AT3G25717	RTFL16	ROTUNDIFOLIA like 16
		AT1G07090	LSH6	LIGHT-DEPENDENT SHORT HYPOCOTYLS-like protein (DUF640)
		AT4G12490	AT4G12490	Bifunctional inhibitor/lipid-transfer protein/seed storage 2S albumin superfamily protein
		AT3G16660	AT3G16660	Pollen Ole e 1 allergen and extensin family protein
		AT3G03850	SAUR26	SAUR-like auxin-responsive protein family
		AT5G38430	RBCS1B	Ribulose bisphosphate carboxylase (small chain) family protein
		AT5G49730	FRO6	ferric reduction oxidase 6
		AT3G50750	BEH1	BES1/BZR1 homolog 1
		AT2G36690	AT2G36690	2-oxoglutarate (2OG) and Fe(II)-dependent oxygenase superfamily protein
		AT3G48970	AT3G48970	Heavy metal transport/detoxification superfamily protein
		AT1G16400	CYP79F2	cytochrome P450, family 79, subfamily F, polypeptide 2
		AT3G16690	SWEET16	Nodulin MtN3 family protein
		AT1G29510	SAUR68	SAUR-like auxin-responsive protein family
		AT1G29460	AT1G29460	SAUR-like auxin-responsive protein family
		AT1G73600	AT1G73600	S-adenosyl-L-methionine-dependent methyltransferases superfamily protein
		AT1G66200	GSR2	uncharacterized protein
		AT5G15830	bZIP3	basic leucine-zipper 3
		AT2G31110	AT2G31110	trichome birefringence-like protein (DUF828)
		AT5G57780	P1R1	transcription factor
		AT2G37460	UMAMIT12	nodulin MtN21 /EamA-like transporter family protein
		AT5G23020	IMS2	2-isopropylmalate synthase 2
		AT5G14200	IMD1	isopropylmalate dehydrogenase 1
		AT1G58370	RXF12	glycosyl hydrolase family 10 protein / carbohydrate-binding domain-containing protein
		AT2G27420	AT2G27420	Cysteine proteinases superfamily protein
		AT4G36540	BEE2	BR enhanced expression 2
		AT5G49170	AT5G49170	uncharacterized protein
		AT3G20395	AT3G20395	RING/U-box superfamily protein
		AT3G58850	PAR2	phy rapidly regulated 2
At_Dehydration_down At_Salt_down	95	AT2G41240	BHLH100	basic helix-loop-helix protein 100
		AT1G23480	CSLA03	cellulose synthase-like A3
		AT4G34760	AT4G34760	SAUR-like auxin-responsive protein family
		AT4G12420	SKU5	Cupredoxin superfamily protein
		AT1G23030	AT1G23030	ARM repeat superfamily protein
		AT4G00950	MEE47	hypothetical protein (DUF688)
		AT1G52270	AT1G52270	uncharacterized protein
		AT3G51910	HSFA7A	heat shock transcription factor A7A
		AT2G10940	AT2G10940	Bifunctional inhibitor/lipid-transfer protein/seed storage 2S albumin superfamily protein
		AT3G48360	BT2	BTB and TAZ domain protein 2
		AT2G29310	AT2G29310	NAD(P)-binding Rossmann-fold superfamily protein
		AT1G12500	AT1G12500	Nucleotide-sugar transporter family protein
		AT1G19960	AT1G19960	transcription factor
		AT3G19850	AT3G19850	Phototropic-responsive NPH3 family protein
		AT4G36850	AT4G36850	PQ-loop repeat family protein / transmembrane family protein
		AT2G36050	OFP15	ovate family protein 15
		AT2G44740	CYCP4;1	cyclin p4;1
		AT1G11545	XTH8	xyloglucan endotransglucosylase/hydrolase 8
		AT4G39770	TPPH	Haloacid dehalogenase-like hydrolase (HAD) superfamily protein
		AT1G21910	DREB26	Integrase-type DNA-binding superfamily protein
		AT2G23690	AT2G23690	HTH-type transcriptional regulator
		AT5G38420	RBCS2B	Ribulose bisphosphate carboxylase (small chain) family protein
		AT4G21445	AT4G21445	receptor-interacting protein
		AT1G13650	AT1G13650	uncharacterized protein
		AT1G76240	AT1G76240	DUF241 domain protein (DUF241)
		AT1G29450	AT1G29450	SAUR-like auxin-responsive protein family
		AT5G53880	AT5G53880	uncharacterized protein
		AT1G53730	SRF6	STRUBBELIG-receptor family 6
		AT4G37240	AT4G37240	HTH-type transcriptional regulator
		AT4G18760	RLP51	receptor like protein 51
		AT4G36410	UBC17	ubiquitin-conjugating enzyme 17
		AT5G44020	AT5G44020	HAD superfamily, subfamily IIIB acid phosphatase
		AT3G01500	CA1	carbonic anhydrase 1
		AT4G38470	STY46	ACT-like protein tyrosine kinase family protein
		AT5G48485	DIR1	Bifunctional inhibitor/lipid-transfer protein/seed storage 2S albumin superfamily protein
		AT4G19530	AT4G19530	disease resistance protein (TIR-NBS-LRR class) family
		AT1G49200	AT1G49200	RING/U-box superfamily protein
		AT4G03210	XTH9	xyloglucan endotransglucosylase/hydrolase 9
		AT4G23820	AT4G23820	Pectin lyase-like superfamily protein
		AT1G72610	GER1	germin-like protein 1
		AT1G28670	ARAB-1	GDSL-like Lipase/Acylhydrolase superfamily protein
		AT4G23400	PIP1;5	plasma membrane intrinsic protein 1;5
		AT2G45470	FLA8	FASCICLIN-like arabinogalactan protein 8
		AT4G16983	AT4G16983	uncharacterized protein
		AT1G67910	AT1G67910	uncharacterized protein
		AT5G03120	AT5G03120	uncharacterized protein
		AT3G15450	AT3G15450	aluminum induced protein with YGL and LRDR motifs
		AT4G28310	AT4G28310	microtubule-associated protein
		AT2G42380	BZIP34	Basic-leucine zipper (bZIP) transcription factor family protein
		AT5G01015	AT5G01015	uncharacterized protein
		AT3G14760	AT3G14760	uncharacterized protein
		AT3G45230	AT3G45230	hydroxyproline-rich glycoprotein family protein
		AT4G03110	RBP-DR1	RNA-binding protein-defense related 1
		AT5G35480	AT5G35480	uncharacterized protein
		AT2G47930	AGP26	arabinogalactan protein 26
		AT5G08330	TCP11	TCP family transcription factor
		AT5G65730	XTH6	xyloglucan endotransglucosylase/hydrolase 6
		AT1G55330	AGP21	arabinogalactan protein 21
		AT2G26695	AT2G26695	Ran BP2/NZF zinc finger-like superfamily protein
		AT1G04040	AT1G04040	HAD superfamily, subfamily IIIB acid phosphatase
		AT2G32100	OFP16	ovate family protein 16
		AT2G14247	AT2G14247	uncharacterized protein
		AT3G12110	ACT11	actin-11
		AT3G23805	RALFL24	ralf-like 24
		AT1G24170	LGT9	Nucleotide-diphospho-sugar transferases superfamily protein
		AT5G51550	EXL3	EXORDIUM like 3
		AT1G64220	TOM7-2	translocase of outer membrane 7 kDa subunit 2
		AT2G45180	AT2G45180	Bifunctional inhibitor/lipid-transfer protein/seed storage 2S albumin superfamily protein
		AT5G02760	AT5G02760	Protein phosphatase 2C family protein
		AT2G42870	PAR1	phy rapidly regulated 1
		AT1G66100	AT1G66100	Plant thionin
		AT3G26200	CYP71B22	cytochrome P450, family 71, subfamily B, polypeptide 22
		AT5G44420	PDF1.2	plant defensin 1.2
		AT5G44130	FLA13	FASCICLIN-like arabinogalactan protein 13 precursor
		AT2G23130	AGP17	arabinogalactan protein 17
		AT4G12980	AT4G12980	Auxin-responsive family protein
		AT2G06850	XTH4	xyloglucan endotransglucosylase/hydrolase 4
		AT5G48490	AT5G48490	Bifunctional inhibitor/lipid-transfer protein/seed storage 2S albumin superfamily protein
		AT3G16670	AT3G16670	Pollen Ole e 1 allergen and extensin family protein
		AT3G62950	AT3G62950	Thioredoxin superfamily protein
		AT1G75750	GASA1	GAST1 protein homolog 1
		AT3G58120	BZIP61	Basic-leucine zipper (bZIP) transcription factor family protein
		AT2G01755	AT2G01755	uncharacterized protein
		AT4G16980	AT4G16980	arabinogalactan-protein family
		AT2G14560	LURP1	LURP-one-like protein (DUF567)
		AT1G33240	GTL1	GT-2-like 1
		AT3G23730	XTH16	xyloglucan endotransglucosylase/hydrolase 16
		AT5G03380	AT5G03380	Heavy metal transport/detoxification superfamily protein
		AT5G20630	GER3	germin 3
		AT4G04840	MSRB6	methionine sulfoxide reductase B6
		AT1G09390	AT1G09390	GDSL-like Lipase/Acylhydrolase superfamily protein
		AT1G72430	AT1G72430	SAUR-like auxin-responsive protein family
		AT1G10020	AT1G10020	formin-like protein (DUF1005)
		AT5G61160	AACT1	anthocyanin 5-aromatic acyltransferase 1
		AT2G20670	AT2G20670	sugar phosphate exchanger, putative (DUF506)
Os_Salt_Resistant_down	129	AT2G32500	AT2G32500	Stress responsive alpha-beta barrel domain protein
		AT4G18640	MRH1	Leucine-rich repeat protein kinase family protein
		AT3G22840	ELIP1	Chlorophyll A-B binding family protein
		AT3G02830	ZFN1	zinc finger protein 1
		AT5G12860	DiT1	dicarboxylate transporter 1
		AT3G45440	AT3G45440	Concanavalin A-like lectin protein kinase family protein
		AT5G60740	ABCG28	ABC transporter family protein
		AT1G24040	AT1G24040	Acyl-CoA N-acyltransferases (NAT) superfamily protein
		AT4G35920	MCA1	PLAC8 family protein
		AT3G50790	AT3G50790	esterase/lipase/thioesterase family protein
		AT1G15820	LHCB6	light harvesting complex photosystem II subunit 6
		AT1G48100	AT1G48100	Pectin lyase-like superfamily protein
		AT5G67360	ARA12	Subtilase family protein
		AT3G54220	SCR	GRAS family transcription factor
		AT3G02100	AT3G02100	UDP-Glycosyltransferase superfamily protein
		AT4G26530	FBA5	Aldolase superfamily protein
		AT3G46530	RPP13	NB-ARC domain-containing disease resistance protein
		AT5G23960	TPS21	terpene synthase 21
		AT4G10340	LHCB5	light harvesting complex of photosystem II 5
		AT1G14590	AT1G14590	Nucleotide-diphospho-sugar transferase family protein
		AT1G52220	AT1G52220	CURVATURE THYLAKOID protein
		AT3G55700	AT3G55700	UDP-Glycosyltransferase superfamily protein
		AT4G35160	AT4G35160	O-methyltransferase family protein
		AT1G75580	AT1G75580	SAUR-like auxin-responsive protein family
		AT3G05410	AT3G05410	Photosystem II reaction center PsbP family protein
		AT2G47800	ABCC4	multidrug resistance-associated protein 4
		AT2G36060	MMZ3	MMS ZWEI homologue 3
		AT4G31870	GPX7	glutathione peroxidase 7
		AT1G58340	ZF14	MATE efflux family protein
		AT5G65460	KAC2	kinesin like protein for actin based chloroplast movement 2
		AT5G19500	AT5G19500	Tryptophan/tyrosine permease
		AT1G66950	ABCG39	pleiotropic drug resistance 11
		AT4G01050	TROL	thylakoid rhodanese-like protein
		AT2G41120	AT2G41120	DUF309 domain protein
		AT1G67480	AT1G67480	Galactose oxidase/kelch repeat superfamily protein
		AT3G46780	PTAC16	plastid transcriptionally active 16
		AT1G62750	SCO1	Translation elongation factor EFG/EF2 protein
		AT2G24940	MAPR2	membrane-associated progesterone binding protein 2
		AT2G34730	AT2G34730	myosin heavy chain-like protein
		AT5G18660	PCB2	NAD(P)-binding Rossmann-fold superfamily protein
		AT5G39660	CDF2	cycling DOF factor 2
		AT3G14140	AT3G14140	2-oxoglutarate-dependent dioxygenase family protein
		AT1G09540	MYB61	myb domain protein 61
		AT5G51710	KEA5	K+ efflux antiporter 5
		AT3G22190	IQD5	IQ-domain 5
		AT4G34139	AT4G34139	uncharacterized protein
		AT1G23010	LPR1	Cupredoxin superfamily protein
		AT1G63000	NRS/ER	nucleotide-rhamnose synthase/epimerase-reductase
		AT4G24660	HB22	homeobox protein 22
		AT1G57610	AT1G57610	calcium uniporter (DUF607)
		AT5G27380	GSH2	glutathione synthetase 2
		AT1G78140	AT1G78140	S-adenosyl-L-methionine-dependent methyltransferases superfamily protein
		AT3G21690	AT3G21690	MATE efflux family protein
		AT4G21380	RK3	receptor kinase 3
		AT4G38225	AT4G38225	glycerol kinase
		AT3G19270	CYP707A4	cytochrome P450, family 707, subfamily A, polypeptide 4
		AT5G53190	SWEET3	Nodulin MtN3 family protein
		AT1G27040	AT1G27040	Major facilitator superfamily protein
		AT5G17400	ER-ANT1	endoplasmic reticulum-adenine nucleotide transporter 1
		AT5G26930	GATA23	GATA transcription factor 23
		AT4G26840	SUMO1	small ubiquitin-like modifier 1
		AT5G13870	XTH5	xyloglucan endotransglucosylase/hydrolase 5
		AT4G21390	B120	S-locus lectin protein kinase family protein
		AT2G29970	AT2G29970	Double Clp-N motif-containing P-loop nucleoside triphosphate hydrolases superfamily protein
		AT4G17790	AT4G17790	SNARE associated Golgi protein family
		AT4G32690	GLB3	hemoglobin 3
		AT5G03900	AT5G03900	Iron-sulfur cluster biosynthesis family protein
		AT1G67730	KCR1	beta-ketoacyl reductase 1
		AT4G35090	CAT2	catalase 2
		AT3G04790	EMB3119	Ribose 5-phosphate isomerase, type A protein
		AT1G16445	AT1G16445	S-adenosyl-L-methionine-dependent methyltransferases superfamily protein
		AT5G06560	AT5G06560	myosin-binding protein (Protein of unknown function, DUF593)
		AT4G33470	HDA14	histone deacetylase 14
		AT4G15760	MO1	monooxygenase 1
		AT4G09620	AT4G09620	Mitochondrial transcription termination factor family protein
		AT5G19220	APL1	ADP glucose pyrophosphorylase large subunit 1
		AT3G19000	AT3G19000	2-oxoglutarate (2OG) and Fe(II)-dependent oxygenase superfamily protein
		AT3G21800	UGT71B8	UDP-glucosyl transferase 71B8
		AT5G17230	PSY	PHYTOENE SYNTHASE
		AT1G13170	ORP1D	OSBP(oxysterol binding protein)-related protein 1D
		AT5G63380	AT5G63380	AMP-dependent synthetase and ligase family protein
		AT4G00430	PIP1;4	plasma membrane intrinsic protein 1;4
		AT4G04640	ATPC1	ATPase, F1 complex, gamma subunit protein
		AT4G13010	AT4G13010	Oxidoreductase, zinc-binding dehydrogenase family protein
		AT4G13180	AT4G13180	NAD(P)-binding Rossmann-fold superfamily protein
		AT2G28880	emb1997	para-aminobenzoate (PABA) synthase family protein
		AT2G33590	CRL1	NAD(P)-binding Rossmann-fold superfamily protein
		AT1G65060	4CL3	4-coumarate:CoA ligase 3
		AT1G73990	SPPA	signal peptide peptidase
		AT1G78580	TPS1	trehalose-6-phosphate synthase
		AT5G47370	HAT2	Homeobox-leucine zipper protein 4 (HB-4) / HD-ZIP protein
		AT1G68570	AT1G68570	Major facilitator superfamily protein
		AT3G03080	AT3G03080	Zinc-binding dehydrogenase family protein
		AT5G16000	NIK1	NSP-interacting kinase 1
		AT3G57990	AT3G57990	uncharacterized protein
		AT1G12370	PHR1	photolyase 1
		AT3G15730	PLDALPHA1	phospholipase D alpha 1
		AT4G30950	FAD6	fatty acid desaturase 6
		AT4G30845	AT4G30845	DNA-directed RNA polymerase subunit beta
		AT2G30170	PBCP	Protein phosphatase 2C family protein
		AT3G52525	OFP6	ovate family protein 6
		AT5G23570	SGS3	XS domain-containing protein / XS zinc finger domain-containing protein-like protein
		AT4G21120	AAT1	amino acid transporter 1
		AT1G15550	GA3OX1	gibberellin 3-oxidase 1
		AT4G09010	TL29	ascorbate peroxidase 4
		AT3G04030	MYR2	Homeodomain-like superfamily protein
		AT4G23890	NdhS	NAD(P)H-quinone oxidoreductase subunit S
		AT2G18980	AT2G18980	Peroxidase superfamily protein
		AT4G25290	AT4G25290	DNA photolyase
		AT5G35970	AT5G35970	P-loop containing nucleoside triphosphate hydrolases superfamily protein
		AT4G04955	ALN	allantoinase
		AT5G60540	PDX2	pyridoxine biosynthesis 2
		AT1G76350	AT1G76350	Plant regulator RWP-RK family protein
		AT3G21240	4CL2	4-coumarate:CoA ligase 2
		AT2G37970	SOUL-1	SOUL heme-binding family protein
		AT3G30530	bZIP42	basic leucine-zipper 42
		AT2G15020	AT2G15020	uncharacterized protein
		AT1G47670	AT1G47670	Transmembrane amino acid transporter family protein
		AT4G15210	BAM5	beta-amylase 5
		AT5G48960	AT5G48960	HAD-superfamily hydrolase, subfamily IG, 5'-nucleotidase
		AT4G03020	AT4G03020	transducin family protein / WD-40 repeat family protein
		AT3G09110	AT3G09110	hypothetical protein (DUF674)
		AT3G52870	AT3G52870	IQ calmodulin-binding motif family protein
		AT3G43540	AT3G43540	initiation factor 4F subunit (DUF1350)
		AT5G66850	MAPKKK5	mitogen-activated protein kinase kinase kinase 5
		AT5G35630	GS2	glutamine synthetase 2
		AT5G07800	AT5G07800	Flavin-binding monooxygenase family protein
		AT1G60690	AT1G60690	NAD(P)-linked oxidoreductase superfamily protein
		AT3G50520	AT3G50520	Phosphoglycerate mutase family protein
Os_Salt_Susceptible_down	117	AT4G20110	VSR7	VACUOLAR SORTING RECEPTOR 7
		AT5G42650	AOS	allene oxide synthase
		AT1G73540	NUDT21	nudix hydrolase homolog 21
		AT5G24090	CHIA	chitinase A
		AT1G44920	AT1G44920	uncharacterized protein
		AT3G61590	HWS	Galactose oxidase/kelch repeat superfamily protein
		AT1G10010	AAP8	amino acid permease 8
		ATCG00430	ndhK	NADH dehydrogenase subunit K
		AT5G04820	OFP13	ovate family protein 13
		AT1G02500	SAM1	S-adenosylmethionine synthetase 1
		AT2G38290	AMT2	ammonium transporter 2
		AT5G45540	AT5G45540	transmembrane protein, putative (DUF594)
		AT5G46230	AT5G46230	hypothetical protein (Protein of unknown function, DUF538)
		AT3G50990	AT3G50990	Peroxidase superfamily protein
		AT3G01180	SS2	starch synthase 2
		AT3G28480	AT3G28480	Oxoglutarate/iron-dependent oxygenase
		ATCG00040	None	None
		AT2G31880	SOBIR1	Leucine-rich repeat protein kinase family protein
		AT3G19690	AT3G19690	CAP (Cysteine-rich secretory proteins, Antigen 5, and Pathogenesis-related 1 protein) superfamily protein
		AT3G01810	AT3G01810	EEIG1/EHBP1 protein amino-terminal domain protein
		AT3G18290	BTS	zinc finger protein-like protein
		AT1G77060	AT1G77060	Phosphoenolpyruvate carboxylase family protein
		AT3G48750	CDC2	cell division control 2
		AT2G17930	AT2G17930	Phosphatidylinositol 3- and 4-kinase family protein with FAT domain-containing protein
		AT2G39040	AT2G39040	Peroxidase superfamily protein
		AT5G04010	AT5G04010	F-box family protein
		AT1G63010	AT1G63010	Major Facilitator Superfamily with SPX (SYG1/Pho81/XPR1) domain-containing protein
		AT4G14580	CIPK4	CBL-interacting protein kinase 4
		AT5G25610	RD22	BURP domain-containing protein
		AT5G61970	AT5G61970	signal recognition particle-related / SRP-like protein
		AT2G38750	ANNAT4	annexin 4
		AT4G37870	PCK1	phosphoenolpyruvate carboxykinase 1
		AT5G06510	NF-YA10	nuclear factor Y, subunit A10
		AT2G05830	AT2G05830	NagB/RpiA/CoA transferase-like superfamily protein
		AT1G31350	KUF1	KAR-UP F-box 1
		AT2G28290	SYD	P-loop containing nucleoside triphosphate hydrolases superfamily protein
		AT1G65840	PAO4	polyamine oxidase 4
		AT1G59960	AT1G59960	NAD(P)-linked oxidoreductase superfamily protein
		AT2G35460	AT2G35460	Late embryogenesis abundant (LEA) hydroxyproline-rich glycoprotein family
		AT1G77670	AT1G77670	Pyridoxal phosphate (PLP)-dependent transferases superfamily protein
		AT5G19980	GONST4	golgi nucleotide sugar transporter 4
		AT1G12420	ACR8	ACT domain repeat 8
		AT1G78020	AT1G78020	senescence-associated family protein, putative (DUF581)
		AT1G09240	NAS3	nicotianamine synthase 3
		AT3G51880	HMGB1	high mobility group B1
		AT1G01800	AT1G01800	NAD(P)-binding Rossmann-fold superfamily protein
		AT1G25450	KCS5	3-ketoacyl-CoA synthase 5
		AT5G16710	DHAR3	dehydroascorbate reductase 1
		AT3G54770	ARP1	RNA-binding (RRM/RBD/RNP motifs) family protein
		AT1G21460	SWEET1	Nodulin MtN3 family protein
		AT5G47450	TIP2;3	tonoplast intrinsic protein 2;3
		AT3G25570	AT3G25570	Adenosylmethionine decarboxylase family protein
		AT5G64290	DIT2.1	dicarboxylate transport 2.1
		AT5G65140	TPPJ	Haloacid dehalogenase-like hydrolase (HAD) superfamily protein
		AT5G04240	ELF6	Zinc finger (C2H2 type) family protein / transcription factor jumonji (jmj) family protein
		AT5G02560	HTA12	histone H2A 12
		AT1G22540	AT1G22540	Major facilitator superfamily protein
		AT5G40890	CLC-A	chloride channel A
		AT2G30110	UBA1	ubiquitin-activating enzyme 1
		AT1G63220	AT1G63220	Calcium-dependent lipid-binding (CaLB domain) family protein
		AT1G49820	MTK	S-methyl-5-thioribose kinase
		AT5G42210	AT5G42210	Major facilitator superfamily protein
		AT5G24530	DMR6	2-oxoglutarate (2OG) and Fe(II)-dependent oxygenase superfamily protein
		AT5G48750	AT5G48750	Cytochrome b561/ferric reductase transmembrane with DOMON related domain-containing protein
		AT5G53450	ORG1	OBP3-responsive protein 1
		AT2G21050	LAX2	uncharacterized protein
		AT4G17260	AT4G17260	Lactate/malate dehydrogenase family protein
		AT3G03610	AT3G03610	ELMO/CED-12 family protein
		AT1G44446	CH1	Pheophorbide a oxygenase family protein with Rieske 2Fe-2S domain-containing protein
		AT1G06950	TIC110	translocon at the inner envelope membrane of chloroplasts 110
		AT1G20080	SYTB	Calcium-dependent lipid-binding (CaLB domain) family protein
		AT4G22570	APT3	adenine phosphoribosyl transferase 3
		AT4G20260	PCAP1	plasma-membrane associated cation-binding protein 1
		AT5G50200	WR3	nitrate transmembrane transporter
		AT4G30080	ARF16	auxin response factor 16
		AT5G12340	AT5G12340	DUF4228 domain protein
		AT3G43300	ATMIN7	HOPM interactor 7
		AT3G11130	AT3G11130	Clathrin, heavy chain
		AT4G05320	UBQ10	polyubiquitin 10
		AT5G42180	PER64	Peroxidase superfamily protein
		AT5G67370	CGLD27	DUF1230 family protein (DUF1230)
		AT2G40270	AT2G40270	Protein kinase family protein
		AT1G10200	WLIM1	GATA type zinc finger transcription factor family protein
		AT5G23740	RPS11-BETA	ribosomal protein S11-beta
		AT3G17675	AT3G17675	Cupredoxin superfamily protein
		AT1G24620	AT1G24620	EF hand calcium-binding protein family
		AT4G13420	HAK5	high affinity K+ transporter 5
		AT5G08470	PEX1	peroxisome 1
		ATCG00300	psbZ	photosystem II protein Z
		AT4G02370	AT4G02370	pectinesterase (Protein of unknown function, DUF538)
		AT3G22142	AT3G22142	Bifunctional inhibitor/lipid-transfer protein/seed storage 2S albumin superfamily protein
		AT1G01590	FRO1	ferric reduction oxidase 1
		AT1G15030	AT1G15030	hypothetical protein (DUF789)
		AT3G14940	PPC3	phosphoenolpyruvate carboxylase 3
		AT4G10550	AT4G10550	Subtilase family protein
		AT3G26230	CYP71B24	cytochrome P450, family 71, subfamily B, polypeptide 24
		AT1G04240	SHY2	AUX/IAA transcriptional regulator family protein
		AT2G45600	AT2G45600	alpha/beta-Hydrolases superfamily protein
		AT3G24480	AT3G24480	Leucine-rich repeat (LRR) family protein
		AT3G45980	HTB9	Histone superfamily protein
		AT5G22780	AT5G22780	Adaptor protein complex AP-2, alpha subunit
		AT2G39010	PIP2E	plasma membrane intrinsic protein 2E
		AT4G20860	AT4G20860	FAD-binding Berberine family protein
		AT1G75620	AT1G75620	glyoxal oxidase-related protein
		AT3G18830	PMT5	polyol/monosaccharide transporter 5
		AT2G22910	NAGS1	N-acetyl-l-glutamate synthase 1
		AT1G20190	EXPA11	expansin 11
		AT2G24540	AFR	Galactose oxidase/kelch repeat superfamily protein
		AT5G20720	CPN20	chaperonin 20
		AT2G14110	AT2G14110	Haloacid dehalogenase-like hydrolase (HAD) superfamily protein
		AT5G57550	XTH25	xyloglucan endotransglucosylase/hydrolase 25
		AT5G62690	TUB2	tubulin beta chain 2
		AT1G18970	GLP4	germin-like protein 4
		AT3G53730	AT3G53730	Histone superfamily protein
		AT3G48940	AT3G48940	Remorin family protein
		AT5G47900	AT5G47900	heparan-alpha-glucosaminide N-acetyltransferase-like protein (DUF1624)
		AT5G13000	GSL12	glucan synthase-like 12
Os_Drought_Resistant_down	94	AT1G71695	AT1G71695	Peroxidase superfamily protein
		AT4G02920	AT4G02920	uncharacterized protein
		AT5G52060	BAG1	BCL-2-associated athanogene 1
		AT3G22060	AT3G22060	Receptor-like protein kinase-related family protein
		AT5G13280	AK-LYS1	aspartate kinase 1
		AT4G35450	AKR2	ankyrin repeat-containing protein 2
		AT5G26820	IREG3	iron-regulated protein 3
		AT3G57260	BGL2	beta-1,3-glucanase 2
		AT3G63530	BB	RING/U-box superfamily protein
		AT5G04590	SIR	sulfite reductase
		AT2G36885	AT2G36885	translation initiation factor
		AT5G16740	AT5G16740	Transmembrane amino acid transporter family protein
		AT5G54680	ILR3	basic helix-loop-helix (bHLH) DNA-binding superfamily protein
		AT4G30825	AT4G30825	Tetratricopeptide repeat (TPR)-like superfamily protein
		AT4G16265	NRPB9B	RNA polymerases M/15 Kd subunit
		AT2G02540	HB21	homeobox protein 21
		AT1G02520	ABCB11	P-glycoprotein 11
		AT3G49580	LSU1	response to low sulfur 1
		AT5G54130	AT5G54130	Calcium-binding endonuclease/exonuclease/phosphatase family
		AT5G11720	AT5G11720	Glycosyl hydrolases family 31 protein
		AT4G10540	AT4G10540	Subtilase family protein
		AT4G12910	scpl20	serine carboxypeptidase-like 20
		AT4G29800	PLP8	PATATIN-like protein 8
		AT5G61700	ABCA12	ABC2 homolog 16
		AT1G17745	PGDH	D-3-phosphoglycerate dehydrogenase
		AT3G18930	AT3G18930	RING/U-box superfamily protein
		AT1G79450	ALIS5	ALA-interacting subunit 5
		AT2G39420	AT2G39420	alpha/beta-Hydrolases superfamily protein
		AT3G49810	AT3G49810	ARM repeat superfamily protein
		AT5G09640	SCPL19	serine carboxypeptidase-like 19
		AT3G25250	AGC2-1	AGC (cAMP-dependent, cGMP-dependent and protein kinase C) kinase family protein
		AT5G53560	CB5-E	cytochrome B5 isoform E
		AT4G39330	CAD9	cinnamyl alcohol dehydrogenase 9
		AT5G46050	PTR3	peptide transporter 3
		AT2G34960	CAT5	cationic amino acid transporter 5
		AT1G56140	AT1G56140	Leucine-rich repeat transmembrane protein kinase
		AT5G49690	AT5G49690	UDP-Glycosyltransferase superfamily protein
		AT2G42690	AT2G42690	alpha/beta-Hydrolases superfamily protein
		AT3G62160	AT3G62160	HXXXD-type acyl-transferase family protein
		AT5G49480	CP1	Ca2+-binding protein 1
		AT1G08250	ADT6	arogenate dehydratase 6
		AT4G15093	LigB	catalytic LigB subunit of aromatic ring-opening dioxygenase family
		AT5G05270	CHIL	Chalcone-flavanone isomerase family protein
		AT2G36530	LOS2	Enolase
		AT2G26710	BAS1	Cytochrome P450 superfamily protein
		AT1G52340	ABA2	NAD(P)-binding Rossmann-fold superfamily protein
		AT2G41940	ZFP8	zinc finger protein 8
		AT4G26150	CGA1	cytokinin-responsive gata factor 1
		AT3G23160	AT3G23160	plant/protein (DUF668)
		AT5G45110	NPR3	NPR1-like protein 3
		AT1G06840	AT1G06840	Leucine-rich repeat protein kinase family protein
		AT5G06900	CYP93D1	cytochrome P450, family 93, subfamily D, polypeptide 1
		AT1G66210	AT1G66210	Subtilisin-like serine endopeptidase family protein
		AT5G07900	AT5G07900	Mitochondrial transcription termination factor family protein
		AT1G54780	TLP18.3	thylakoid lumen 18.3 kDa protein
		AT2G38740	AT2G38740	Haloacid dehalogenase-like hydrolase (HAD) superfamily protein
		AT4G14305	AT4G14305	Peroxisomal membrane 22 kDa (Mpv17/PMP22) family protein
		AT5G23210	SCPL34	serine carboxypeptidase-like 34
		AT2G38970	AT2G38970	Zinc finger (C3HC4-type RING finger) family protein
		AT4G31380	FLP1	flowering-promoting factor-like protein
		AT2G25770	AT2G25770	Polyketide cyclase/dehydrase and lipid transport superfamily protein
		AT1G76690	OPR2	12-oxophytodienoate reductase 2
		AT4G00350	AT4G00350	MATE efflux family protein
		AT2G23790	AT2G23790	calcium uniporter (DUF607)
		AT5G11160	APT5	adenine phosphoribosyltransferase 5
		AT5G25900	GA3	GA requiring 3
		AT2G37300	ABCI16	uncharacterized protein
		AT3G13510	AT3G13510	carboxyl-terminal peptidase, putative (DUF239)
		AT1G17720	ATB BETA	Protein phosphatase 2A, regulatory subunit PR55
		AT3G62830	AUD1	NAD(P)-binding Rossmann-fold superfamily protein
		AT3G02600	LPP3	lipid phosphate phosphatase 3
		AT1G08280	AT1G08280	Glycosyltransferase family 29 (sialyltransferase) family protein
		AT2G17120	LYM2	lysm domain GPI-anchored protein 2 precursor
		AT5G05860	UGT76C2	UDP-glucosyl transferase 76C2
		AT2G47890	AT2G47890	B-box type zinc finger protein with CCT domain-containing protein
		AT2G07050	CAS1	cycloartenol synthase 1
		AT5G43860	CLH2	chlorophyllase 2
		AT1G02170	MC1	metacaspase 1
		AT5G25140	CYP71B13	cytochrome P450, family 71, subfamily B, polypeptide 13
		AT4G16120	COBL7	COBRA-like protein-7 precursor
		AT2G29670	AT2G29670	Tetratricopeptide repeat (TPR)-like superfamily protein
		AT2G47140	SDR5	NAD(P)-binding Rossmann-fold superfamily protein
		AT1G16670	AT1G16670	Protein kinase superfamily protein
		AT1G70760	NdhL	inorganic carbon transport protein-like protein
		AT2G41610	AT2G41610	uncharacterized protein
		AT2G44980	ASG3	SNF2 domain-containing protein / helicase domain-containing protein
		AT1G79620	AT1G79620	Leucine-rich repeat protein kinase family protein
		AT2G03220	FT1	fucosyltransferase 1
		AT3G46080	AT3G46080	C2H2-type zinc finger family protein
		AT5G61290	AT5G61290	Flavin-binding monooxygenase family protein
		AT5G62920	ARR6	response regulator 6
		AT5G22400	AT5G22400	Rho GTPase activating protein with PAK-box/P21-Rho-binding domain-containing protein
		AT2G28120	AT2G28120	Major facilitator superfamily protein
		AT5G38260	AT5G38260	Protein kinase superfamily protein
Os_Drought_Susceptible_down	147	AT4G09460	MYB6	myb domain protein 6
		AT3G04080	APY1	apyrase 1
		AT3G13080	ABCC3	multidrug resistance-associated protein 3
		AT4G25470	CBF2	C-repeat/DRE binding factor 2
		AT2G40000	HSPRO2	ortholog of sugar beet HS1 PRO-1 2
		AT5G66580	AT5G66580	uncharacterized protein
		AT3G62760	ATGSTF13	Glutathione S-transferase family protein
		AT5G02220	AT5G02220	cyclin-dependent kinase inhibitor
		AT1G05680	UGT74E2	Uridine diphosphate glycosyltransferase 74E2
		AT1G61190	AT1G61190	LRR and NB-ARC domains-containing disease resistance protein
		AT5G51440	AT5G51440	HSP20-like chaperones superfamily protein
		AT5G12010	AT5G12010	nuclease
		AT4G29230	NAC075	NAC domain containing protein 75
		AT1G68390	AT1G68390	Core-2/I-branching beta-1,6-N-acetylglucosaminyltransferase family protein
		AT2G17040	NAC036	NAC domain containing protein 36
		AT5G20550	AT5G20550	2-oxoglutarate (2OG) and Fe(II)-dependent oxygenase superfamily protein
		AT1G61460	AT1G61460	G-type lectin S-receptor-like Serine/Threonine-kinase
		AT5G56970	CKX3	cytokinin oxidase 3
		AT1G06330	AT1G06330	Heavy metal transport/detoxification superfamily protein
		AT5G59820	RHL41	C2H2-type zinc finger family protein
		AT3G62640	AT3G62640	DUF3511 domain protein (DUF3511)
		AT5G05340	PRX52	Peroxidase superfamily protein
		AT2G35290	AT2G35290	uncharacterized protein
		AT4G19230	CYP707A1	cytochrome P450, family 707, subfamily A, polypeptide 1
		AT5G18270	ANAC087	NAC domain containing protein 87
		AT3G28210	PMZ	zinc finger (AN1-like) family protein
		AT1G05805	AT1G05805	basic helix-loop-helix (bHLH) DNA-binding superfamily protein
		AT1G49000	AT1G49000	uncharacterized protein
		AT4G18550	DSEL	alpha/beta-Hydrolases superfamily protein
		AT4G05030	AT4G05030	Copper transport protein family
		AT2G41480	AT2G41480	peroxidase superfamily protein
		AT3G22400	LOX5	PLAT/LH2 domain-containing lipoxygenase family protein
		AT1G14520	MIOX1	myo-inositol oxygenase 1
		AT2G27500	AT2G27500	Glycosyl hydrolase superfamily protein
		AT3G25490	AT3G25490	Protein kinase family protein
		AT2G41190	AT2G41190	Transmembrane amino acid transporter family protein
		AT5G20850	RAD51	RAS associated with diabetes protein 51
		AT2G33470	GLTP1	glycolipid transfer protein 1
		AT2G29420	GSTU7	glutathione S-transferase tau 7
		AT5G59780	MYB59	myb domain protein 59
		AT2G29630	THIC	thiaminC
		AT5G41980	AT5G41980	nuclease
		AT1G44100	AAP5	amino acid permease 5
		AT4G17500	ERF-1	ethylene responsive element binding factor 1
		AT3G16770	EBP	ethylene-responsive element binding protein
		AT5G38020	AT5G38020	S-adenosyl-L-methionine-dependent methyltransferases superfamily protein
		AT2G30020	AT2G30020	Protein phosphatase 2C family protein
		AT2G43820	UGT74F2	UDP-glucosyltransferase 74F2
		AT1G14610	TWN2	valyl-tRNA synthetase / valine-tRNA ligase (VALRS)
		AT4G25810	XTR6	xyloglucan endotransglycosylase 6
		AT4G10265	AT4G10265	Wound-responsive family protein
		AT3G10910	AT3G10910	RING/U-box superfamily protein
		AT1G63120	RBL2	RHOMBOID-like 2
		AT2G47520	ERF71	Integrase-type DNA-binding superfamily protein
		AT4G10320	AT4G10320	tRNA synthetase class I (I, L, M and V) family protein
		AT2G44310	AT2G44310	Calcium-binding EF-hand family protein
		AT5G66170	STR18	sulfurtransferase 18
		AT2G42490	AT2G42490	Copper amine oxidase family protein
		ATMG01080	AT2G07671	ATP synthase subunit C family protein
		AT3G45780	PHOT1	phototropin 1
		AT5G63160	BT1	BTB and TAZ domain protein 1
		AT1G30380	PSAK	photosystem I subunit K
		AT2G26975	COPT6	Ctr copper transporter family
		AT5G06730	AT5G06730	Peroxidase superfamily protein
		AT1G60420	AT1G60420	DC1 domain-containing protein
		AT5G06060	AT5G06060	NAD(P)-binding Rossmann-fold superfamily protein
		AT5G63790	NAC102	NAC domain containing protein 102
		AT2G36890	RAX2	Duplicated homeodomain-like superfamily protein
		AT3G20420	RTL2	RNAse THREE-like protein 2
		AT3G02040	SRG3	senescence-related gene 3
		AT1G31490	AT1G31490	HXXXD-type acyl-transferase family protein
		AT5G11500	AT5G11500	coiled-coil protein
		AT1G43800	FTM1	Plant stearoyl-acyl-carrier-protein desaturase family protein
		AT1G19180	JAZ1	jasmonate-zim-domain protein 1
		AT4G34410	RRTF1	redox responsive transcription factor 1
		AT5G39670	AT5G39670	Calcium-binding EF-hand family protein
		AT5G64700	UMAMIT21	nodulin MtN21 /EamA-like transporter family protein
		AT5G62770	AT5G62770	membrane-associated kinase regulator, putative (DUF1645)
		AT1G15670	AT1G15670	Galactose oxidase/kelch repeat superfamily protein
		AT1G70420	AT1G70420	DNA ligase-like protein, putative (DUF1645)
		AT1G79040	PSBR	photosystem II subunit R
		AT4G19210	ABCE2	RNAse l inhibitor protein 2
		AT1G72510	AT1G72510	DUF1677 family protein (DUF1677)
		AT2G46400	WRKY46	WRKY DNA-binding protein 46
		AT2G38470	WRKY33	WRKY DNA-binding protein 33
		AT3G48180	AT3G48180	CDP-diacylglycerol-glycerol-3-phosphate 3-phosphatidyltransferase
		AT5G50380	EXO70F1	exocyst subunit exo70 family protein F1
		AT1G71930	VND7	vascular related NAC-domain protein 7
		AT1G70740	AT1G70740	Protein kinase superfamily protein
		AT3G55620	eIF6A	Translation initiation factor IF6
		AT4G02420	AT4G02420	Concanavalin A-like lectin protein kinase family protein
		AT2G36170	AT2G36170	60S ribosomal protein L40-1
		AT3G29970	AT3G29970	B12D protein
		AT1G61720	BAN	NAD(P)-binding Rossmann-fold superfamily protein
		AT3G01990	ACR6	ACT domain repeat 6
		AT5G55490	GEX1	gamete expressed protein 1
		AT5G18980	AT5G18980	ARM repeat superfamily protein
		AT3G23590	RFR1	REF4-related 1
		AT2G35980	YLS9	Late embryogenesis abundant (LEA) hydroxyproline-rich glycoprotein family
		AT3G03530	NPC4	non-specific phospholipase C4
		AT1G75540	BBX21	salt tolerance homolog2
		AT3G21570	AT3G21570	proline-rich nuclear receptor coactivator
		AT3G54700	PHT1;7	phosphate transporter 1;7
		AT4G31550	WRKY11	WRKY DNA-binding protein 11
		AT5G52050	AT5G52050	MATE efflux family protein
		AT4G23240	CRK16	cysteine-rich RLK (RECEPTOR-like protein kinase) 16
		AT1G72310	ATL3	RING/U-box superfamily protein
		AT4G35210	AT4G35210	carrier protein (DUF241)
		AT3G46620	RDUF1	zinc finger (C3HC4-type RING finger) family protein
		AT5G40850	UPM1	urophorphyrin methylase 1
		AT4G02360	AT4G02360	transmembrane protein, putative (Protein of unknown function, DUF538)
		AT5G17060	ARFB1B	ADP-ribosylation factor B1B
		AT4G28140	AT4G28140	Integrase-type DNA-binding superfamily protein
		AT5G49470	AT5G49470	PAS domain-containing protein tyrosine kinase family protein
		AT4G10955	AT4G10955	alpha/beta-Hydrolases superfamily protein
		AT1G72230	AT1G72230	Cupredoxin superfamily protein
		AT1G54290	AT1G54290	Translation initiation factor SUI1 family protein
		AT3G61230	PLIM2c	GATA type zinc finger transcription factor family protein
		AT4G00860	ATOZI1	monopolar spindle protein (DUF1138)
		AT4G38670	AT4G38670	Pathogenesis-related thaumatin superfamily protein
		AT1G76640	AT1G76640	Calcium-binding EF-hand family protein
		AT2G16050	AT2G16050	Cysteine/Histidine-rich C1 domain family protein
		AT1G31690	AT1G31690	Copper amine oxidase family protein
		AT2G45140	PVA12	plant VAP homolog 12
		AT4G38700	AT4G38700	Disease resistance-responsive (dirigent-like protein) family protein
		AT1G25580	SOG1	NAC (No Apical Meristem) domain transcriptional regulator superfamily protein
		AT5G45380	DUR3	urea-proton symporter DEGRADATION OF UREA 3 (DUR3)
		AT1G01490	AT1G01490	Heavy metal transport/detoxification superfamily protein
		AT4G15610	AT4G15610	Uncharacterized protein family (UPF0497)
		AT1G78440	ATGA2OX1	gibberellin 2-beta-dioxygenase
		AT3G10040	AT3G10040	sequence-specific DNA binding transcription factor
		AT5G50760	AT5G50760	SAUR-like auxin-responsive protein family
		AT4G33050	EDA39	calmodulin-binding family protein
		AT4G19080	AT4G19080	hypothetical protein (DUF594)
		AT4G28850	XTH26	xyloglucan endotransglucosylase/hydrolase 26
		AT5G22380	NAC090	NAC domain containing protein 90
		AT3G16720	ATL2	TOXICOS EN LEVADURA 2
		AT5G47060	AT5G47060	hypothetical protein (DUF581)
		AT4G10270	AT4G10270	Wound-responsive family protein
		AT5G22250	CAF1b	Polynucleotidyl transferase, ribonuclease H-like superfamily protein
		AT2G39730	RCA	rubisco activase
		AT1G22450	COX6B	cytochrome C oxidase 6B
		AT2G14920	ST4A	sulfotransferase 4A
		AT5G47390	AT5G47390	myb-like transcription factor family protein
		AT5G08640	FLS1	flavonol synthase 1
		AT1G69310	WRKY57	WRKY DNA-binding protein 57
		AT5G47240	NUDT8	nudix hydrolase homolog 8
At_ABA_down	280	AT1G65486	AT1G65486	uncharacterized protein
		AT1G51890	AT1G51890	Leucine-rich repeat protein kinase family protein
		AT3G52400	SYP122	syntaxin of plants 122
		AT1G72920	AT1G72920	Toll-Interleukin-Resistance (TIR) domain family protein
		AT4G25090	AT4G25090	Riboflavin synthase-like superfamily protein
		AT5G04950	NAS1	nicotianamine synthase 1
		AT1G53950	AT1G53950	ubiquitin-40S ribosomal S27a-like protein
		AT1G53990	GLIP3	GDSL-motif lipase 3
		AT1G65484	AT1G65484	uncharacterized protein
		AT1G32780	AT1G32780	GroES-like zinc-binding dehydrogenase family protein
		AT4G19380	AT4G19380	Long-chain fatty alcohol dehydrogenase family protein
		AT3G02850	SKOR	STELAR K+ outward rectifier
		AT5G26280	AT5G26280	TRAF-like family protein
		AT5G20160	AT5G20160	Ribosomal protein L7Ae/L30e/S12e/Gadd45 family protein
		AT4G36110	SAUR9	SAUR-like auxin-responsive protein family
		AT3G23430	PHO1	phosphate 1
		AT1G26945	KDR	basic helix-loop-helix (bHLH) DNA-binding superfamily protein
		AT5G19040	IPT5	isopentenyltransferase 5
		AT2G42060	AT2G42060	Cysteine/Histidine-rich C1 domain family protein
		AT1G80280	AT1G80280	alpha/beta-Hydrolases superfamily protein
		AT5G10170	MIPS3	myo-inositol-1-phosphate synthase 3
		AT3G13730	CYP90D1	cytochrome P450, family 90, subfamily D, polypeptide 1
		AT1G09460	AT1G09460	Carbohydrate-binding X8 domain superfamily protein
		AT1G51830	AT1G51830	Leucine-rich repeat protein kinase family protein
		AT1G79770	AT1G79770	CASP-like protein (DUF1677)
		AT5G44585	AT5G44585	uncharacterized protein
		AT1G31885	NIP3;1	NOD26-like intrinsic protein 3;1
		AT4G18510	CLE2	CLAVATA3/ESR-related 2
		AT5G60950	COBL5	COBRA-like protein 5 precursor
		AT4G21990	APR3	APS reductase 3
		AT4G16350	CBL6	calcineurin B-like protein 6
		AT3G45650	NAXT1	nitrate excretion transporter1
		AT3G26470	AT3G26470	Powdery mildew resistance protein, RPW8 domain-containing protein
		AT5G11670	NADP-ME2	NADP-malic enzyme 2
		AT5G09978	PEP7	elicitor peptide 7 precursor
		AT5G23360	AT5G23360	GRAM domain-containing protein / ABA-responsive protein-like protein
		AT4G34800	AT4G34800	SAUR-like auxin-responsive protein family
		AT3G48100	RR5	response regulator 5
		AT3G51330	AT3G51330	Eukaryotic aspartyl protease family protein
		AT5G03700	AT5G03700	D-mannose binding lectin protein with Apple-like carbohydrate-binding domain-containing protein
		AT5G40590	AT5G40590	Cysteine/Histidine-rich C1 domain family protein
		AT1G04520	PDLP2	plasmodesmata-located protein 2
		AT1G52060	AT1G52060	Mannose-binding lectin superfamily protein
		AT1G09090	RBOHB	respiratory burst oxidase-like protein
		AT4G12545	AT4G12545	Bifunctional inhibitor/lipid-transfer protein/seed storage 2S albumin superfamily protein
		AT5G15130	WRKY72	WRKY DNA-binding protein 72
		AT4G21400	CRK28	cysteine-rich RLK (RECEPTOR-like protein kinase) 28
		AT5G23840	AT5G23840	MD-2-related lipid recognition domain-containing protein
		AT5G40450	AT5G40450	A-kinase anchor-like protein
		AT1G47840	HXK3	hexokinase 3
		AT2G23620	MES1	methyl esterase 1
		AT4G19030	NLM1	NOD26-like major intrinsic protein 1
		AT4G17490	ERF6	ethylene responsive element binding factor 6
		AT2G44370	AT2G44370	Cysteine/Histidine-rich C1 domain family protein
		AT1G70260	UMAMIT36	nodulin MtN21 /EamA-like transporter family protein
		AT3G25730	EDF3	ethylene response DNA binding factor 3
		AT1G44050	AT1G44050	Cysteine/Histidine-rich C1 domain family protein
		AT2G28960	AT2G28960	Leucine-rich repeat protein kinase family protein
		AT3G50010	AT3G50010	Cysteine/Histidine-rich C1 domain family protein
		AT2G03090	EXPA15	expansin A15
		AT2G16385	AT2G16385	aspartate carbamoyltransferase
		AT5G58750	AT5G58750	NAD(P)-binding Rossmann-fold superfamily protein
		AT5G04310	AT5G04310	Pectin lyase-like superfamily protein
		AT5G14730	AT5G14730	uncharacterized protein
		AT3G53200	MYB27	myb domain protein 27
		AT5G19230	AT5G19230	Glycoprotein membrane precursor GPI-anchored
		AT2G29330	TRI	tropinone reductase
		AT5G19240	AT5G19240	Glycoprotein membrane precursor GPI-anchored
		AT5G10210	AT5G10210	nitric oxide synthase-interacting protein
		AT4G04745	AT4G04745	uncharacterized protein
		AT4G30140	CDEF1	GDSL-like Lipase/Acylhydrolase superfamily protein
		AT3G45710	AT3G45710	Major facilitator superfamily protein
		AT1G54000	GLL22	GDSL-like Lipase/Acylhydrolase superfamily protein
		AT5G65970	MLO10	Seven transmembrane MLO family protein
		AT1G70880	AT1G70880	Polyketide cyclase/dehydrase and lipid transport superfamily protein
		AT5G05420	AT5G05420	FKBP-like peptidyl-prolyl cis-trans isomerase family protein
		AT2G27840	HDT4	histone deacetylase-related / HD-like protein
		AT1G21050	AT1G21050	MIZU-KUSSEI-like protein (Protein of unknown function, DUF617)
		AT5G25810	tny	Integrase-type DNA-binding superfamily protein
		AT4G10120	ATSPS4F	Sucrose-phosphate synthase family protein
		AT1G51270	AT1G51270	vesicle-associated protein 1-4
		AT1G66800	AT1G66800	NAD(P)-binding Rossmann-fold superfamily protein
		AT3G47380	AT3G47380	Plant invertase/pectin methylesterase inhibitor superfamily protein
		AT1G21110	IGMT3	O-methyltransferase family protein
		AT5G26290	AT5G26290	TRAF-like family protein
		AT1G05570	CALS1	callose synthase 1
		AT4G18250	AT4G18250	receptor Serine/Threonine kinase-like protein
		AT4G04700	CPK27	calcium-dependent protein kinase 27
		AT3G49780	PSK4	phytosulfokine 4 precursor
		AT1G08810	MYB60	myb domain protein 60
		AT4G15270	AT4G15270	glucosyltransferase-like protein
		AT4G18940	AT4G18940	RNA ligase/cyclic nucleotide phosphodiesterase family protein
		AT3G02240	RGF7	root meristem growth factor-like protein
		AT1G64780	AMT1;2	ammonium transporter 1;2
		AT5G35732	AT5G35732	uncharacterized protein
		AT2G35270	GIK	Putative AT-hook DNA-binding family protein
		AT1G51800	IOS1	Leucine-rich repeat protein kinase family protein
		AT5G60520	AT5G60520	Late embryogenesis abundant (LEA) protein-like protein
		AT1G05700	AT1G05700	Leucine-rich repeat transmembrane protein kinase protein
		AT5G48010	THAS1	thalianol synthase 1
		AT4G04570	CRK40	cysteine-rich RLK (RECEPTOR-like protein kinase) 40
		AT4G22230	AT4G22230	defensin-like protein
		AT1G65845	AT1G65845	uncharacterized protein
		AT1G28290	AGP31	arabinogalactan protein 31
		AT5G23350	AT5G23350	GRAM domain protein/ABA-responsive-like protein
		AT2G01913	AT2G01913	uncharacterized protein
		AT5G48430	AT5G48430	Eukaryotic aspartyl protease family protein
		AT4G15393	CYP702A5	cytochrome P450, family 702, subfamily A, polypeptide 5
		AT5G43520	AT5G43520	Cysteine/Histidine-rich C1 domain family protein
		AT5G46780	AT5G46780	VQ motif-containing protein
		AT1G02920	GSTF7	glutathione S-transferase 7
		AT1G61560	MLO6	Seven transmembrane MLO family protein
		AT4G08780	AT4G08780	Peroxidase superfamily protein
		AT5G67450	ZF1	zinc-finger protein 1
		AT1G13110	CYP71B7	cytochrome P450, family 71 subfamily B, polypeptide 7
		AT4G15390	AT4G15390	HXXXD-type acyl-transferase family protein
		AT3G20110	CYP705A20	cytochrome P450, family 705, subfamily A, polypeptide 20
		AT2G46740	GulLO5	D-arabinono-1,4-lactone oxidase family protein
		AT3G19710	BCAT4	branched-chain aminotransferase4
		AT4G18340	AT4G18340	Glycosyl hydrolase superfamily protein
		AT2G18210	AT2G18210	uncharacterized protein
		AT4G08770	Prx37	Peroxidase superfamily protein
		AT2G47130	SDR3	NAD(P)-binding Rossmann-fold superfamily protein
		AT3G52561	AT3G52561	uncharacterized protein
		AT1G13300	HRS1	myb-like transcription factor family protein
		AT1G11450	UMAMIT27	nodulin MtN21 /EamA-like transporter family protein
		AT2G28970	AT2G28970	Leucine-rich repeat protein kinase family protein
		AT5G59090	SBT4.12	subtilase 4.12
		AT2G04795	AT2G04795	uncharacterized protein
		AT1G77690	LAX3	uncharacterized protein
		AT4G21903	AT4G21903	MATE efflux family protein
		AT5G47980	AT5G47980	HXXXD-type acyl-transferase family protein
		AT2G41100	TCH3	Calcium-binding EF hand family protein
		AT4G13770	CYP83A1	cytochrome P450, family 83, subfamily A, polypeptide 1
		AT1G32450	NRT1.5	nitrate transporter 1.5
		AT5G64770	RGF9	root meristem growth factor
		AT1G78120	TPR12	Tetratricopeptide repeat (TPR)-like superfamily protein
		AT1G76952	IDL5	inflorescence deficient in abscission (IDA)-like 5
		AT3G25190	AT3G25190	Vacuolar iron transporter (VIT) family protein
		AT4G24015	AT4G24015	RING/U-box superfamily protein
		AT3G01860	AT3G01860	uncharacterized protein
		AT5G53110	AT5G53110	RING/U-box superfamily protein
		AT3G50740	UGT72E1	UDP-glucosyl transferase 72E1
		AT4G24780	AT4G24780	Pectin lyase-like superfamily protein
		AT1G67110	CYP735A2	cytochrome P450, family 735, subfamily A, polypeptide 2
		AT2G21080	AT2G21080	Ras guanine nucleotide exchange factor K
		AT1G65985	AT1G65985	transmembrane protein, putative (DUF247)
		AT4G19370	AT4G19370	chitin synthase, putative (DUF1218)
		AT1G55450	AT1G55450	S-adenosyl-L-methionine-dependent methyltransferases superfamily protein
		AT5G10580	AT5G10580	plant/protein (Protein of unknown function, DUF599)
		AT1G11540	AT1G11540	Sulfite exporter TauE/SafE family protein
		AT3G55646	AT3G55646	TPRXL
		AT3G24300	AMT1;3	ammonium transporter 1;3
		AT1G65390	PP2-A5	phloem protein 2 A5
		AT1G21120	IGMT2	O-methyltransferase family protein
		AT5G24230	AT5G24230	Lipase class 3-related protein
		AT1G79760	DTA4	downstream target of AGL15-4
		AT1G77885	AT1G77885	uncharacterized protein
		AT3G02885	GASA5	GAST1 protein homolog 5
		AT1G11580	PMEPCRA	methylesterase PCR A
		AT5G54040	AT5G54040	Cysteine/Histidine-rich C1 domain family protein
		AT5G48070	XTH20	xyloglucan endotransglucosylase/hydrolase 20
		AT4G13300	TPS13	terpenoid synthase 13
		AT3G50350	AT3G50350	membrane insertase, putative (DUF1685)
		AT3G54040	AT3G54040	PAR1 protein
		AT3G52450	PUB22	plant U-box 22
		AT3G46090	ZAT7	C2H2 and C2HC zinc fingers superfamily protein
		AT1G73280	scpl3	serine carboxypeptidase-like 3
		AT3G09940	MDHAR	monodehydroascorbate reductase
		AT3G51350	AT3G51350	Eukaryotic aspartyl protease family protein
		AT5G43910	AT5G43910	pfkB-like carbohydrate kinase family protein
		AT3G49110	PRXCA	peroxidase CA
		AT1G52930	AT1G52930	Ribosomal RNA processing Brix domain protein
		AT3G03190	GSTF11	glutathione S-transferase F11
		AT3G46720	AT3G46720	UDP-Glycosyltransferase superfamily protein
		AT2G17820	HK1	histidine kinase 1
		AT5G63180	AT5G63180	Pectin lyase-like superfamily protein
		AT5G24580	AT5G24580	Heavy metal transport/detoxification superfamily protein
		AT5G10520	RBK1	ROP binding protein kinases 1
		AT1G64405	AT1G64405	uncharacterized protein
		AT1G59590	ZCF37	ZCF37
		AT4G12870	AT4G12870	Gamma interferon responsive lysosomal thiol (GILT) reductase family protein
		AT2G28210	ACA2	alpha carbonic anhydrase 2
		AT2G26820	PP2-A3	phloem protein 2-A3
		AT2G21045	AT2G21045	Rhodanese/Cell cycle control phosphatase superfamily protein
		AT1G56110	NOP56	NOP56-like pre RNA processing ribonucleoprotein
		AT1G29280	WRKY65	WRKY DNA-binding protein 65
		AT1G11670	AT1G11670	MATE efflux family protein
		AT1G45015	AT1G45015	MD-2-related lipid recognition domain-containing protein
		AT3G46270	AT3G46270	receptor protein kinase-like protein
		AT2G43520	TI2	trypsin inhibitor protein 2
		AT3G22540	AT3G22540	hypothetical protein (DUF1677)
		AT1G78860	AT1G78860	D-mannose binding lectin protein with Apple-like carbohydrate-binding domain-containing protein
		AT5G48540	AT5G48540	receptor-like protein kinase-related family protein
		AT1G73330	DR4	drought-repressed 4
		AT1G52070	AT1G52070	Mannose-binding lectin superfamily protein
		AT4G28250	EXPB3	expansin B3
		AT3G46130	MYB48	myb domain protein 48
		AT2G31020	ORP1A	OSBP(oxysterol binding protein)-related protein 1A
		AT3G20380	AT3G20380	TRAF-like family protein
		AT4G31320	AT4G31320	SAUR-like auxin-responsive protein family
		AT1G74890	ARR15	response regulator 15
		AT5G22930	AT5G22930	enabled-like protein (DUF1635)
		AT1G76680	OPR1	12-oxophytodienoate reductase 1
		AT1G31320	LBD4	LOB domain-containing protein 4
		AT3G27950	AT3G27950	GDSL-like Lipase/Acylhydrolase superfamily protein
		AT1G56680	AT1G56680	Chitinase family protein
		AT3G01260	AT3G01260	Galactose mutarotase-like superfamily protein
		AT2G01818	AT2G01818	PLATZ transcription factor family protein
		AT1G30760	AT1G30760	FAD-binding Berberine family protein
		AT3G04420	NAC048	NAC domain containing protein 48
		AT1G12020	AT1G12020	uncharacterized protein
		AT4G21410	CRK29	cysteine-rich RLK (RECEPTOR-like protein kinase) 29
		AT5G64000	SAL2	Inositol monophosphatase family protein
		AT4G07820	AT4G07820	CAP (Cysteine-rich secretory proteins, Antigen 5, and Pathogenesis-related 1 protein) superfamily protein
		AT5G63600	FLS5	flavonol synthase 5
		AT1G48500	JAZ4	jasmonate-zim-domain protein 4
		AT4G08555	AT4G08555	uncharacterized protein
		AT1G19670	CLH1	chlorophyllase 1
		AT5G36180	scpl1	serine carboxypeptidase-like 1
		AT3G13610	AT3G13610	2-oxoglutarate (2OG) and Fe(II)-dependent oxygenase superfamily protein
		AT1G19050	ARR7	response regulator 7
		AT3G10120	AT3G10120	uncharacterized protein
		AT2G46750	GulLO2	D-arabinono-1,4-lactone oxidase family protein
		AT2G36120	DOT1	Glycine-rich protein family
		AT1G64170	CHX16	cation/H+ exchanger 16
		AT2G28755	AT2G28755	UDP-D-glucuronate carboxy-lyase-like protein
		AT5G47990	CYP705A5	cytochrome P450, family 705, subfamily A, polypeptide 5
		AT5G55930	OPT1	oligopeptide transporter 1
		AT4G24570	DIC2	dicarboxylate carrier 2
		AT5G19520	MSL9	mechanosensitive channel of small conductance-like 9
		AT2G04040	DTX1	MATE efflux family protein
		AT1G64160	DIR5	Disease resistance-responsive (dirigent-like protein) family protein
		AT1G65970	TPX2	thioredoxin-dependent peroxidase 2
		AT2G27660	AT2G27660	Cysteine/Histidine-rich C1 domain family protein
		AT4G02850	AT4G02850	phenazine biosynthesis PhzC/PhzF family protein
		AT3G21351	AT3G21351	uncharacterized protein
		AT2G34010	AT2G34010	verprolin
		AT4G15160	AT4G15160	Bifunctional inhibitor/lipid-transfer protein/seed storage 2S albumin superfamily protein
		AT1G18300	NUDT4	nudix hydrolase homolog 4
		AT1G22220	AUF2	F-box family protein
		AT1G13420	ST4B	sulfotransferase 4B
		AT3G22240	AT3G22240	cysteine-rich/transmembrane domain PCC1-like protein
		AT3G61210	AT3G61210	S-adenosyl-L-methionine-dependent methyltransferases superfamily protein
		AT4G13310	CYP71A20	cytochrome P450, family 71, subfamily A, polypeptide 20
		AT1G71880	SUC1	sucrose-proton symporter 1
		AT1G22500	ATL15	RING/U-box superfamily protein
		AT3G44450	AT3G44450	uncharacterized protein
		AT1G15040	GAT1_2.1	Class I glutamine amidotransferase-like superfamily protein
		AT1G29025	AT1G29025	Calcium-binding EF-hand family protein
		AT1G05575	AT1G05575	uncharacterized protein
		AT3G07195	AT3G07195	RPM1-interacting protein 4 (RIN4) family protein
		AT2G43100	IPMI2	isopropylmalate isomerase 2
		AT3G54260	TBL36	TRICHOME BIREFRINGENCE-LIKE 36
		AT3G44750	HDA3	histone deacetylase 3
		AT4G01700	AT4G01700	Chitinase family protein
		AT5G66690	UGT72E2	UDP-Glycosyltransferase superfamily protein
		AT5G64100	AT5G64100	Peroxidase superfamily protein
		AT3G44990	XTH31	xyloglucan endo-transglycosylase-related 8
		AT1G71400	RLP12	receptor like protein 12
		AT3G26320	CYP71B36	cytochrome P450, family 71, subfamily B, polypeptide 36
		AT3G23190	AT3G23190	HR-like lesion-inducing protein-like protein
		AT1G31770	ABCG14	ATP-binding cassette 14
		AT2G19970	AT2G19970	CAP (Cysteine-rich secretory proteins, Antigen 5, and Pathogenesis-related 1 protein) superfamily protein
		AT5G52830	WRKY27	WRKY DNA-binding protein 27
		AT1G67148	AT1G67148	uncharacterized protein
		AT5G38550	AT5G38550	Mannose-binding lectin superfamily protein
		AT4G10380	NIP5;1	NOD26-like intrinsic protein 5;1
		AT3G07000	AT3G07000	Cysteine/Histidine-rich C1 domain family protein
		AT5G20640	AT5G20640	LURP-one-like protein (DUF567)
		AT5G61600	ERF104	ethylene response factor 104
		AT2G02020	PTR4	Major facilitator superfamily protein
		AT2G47880	AT2G47880	Glutaredoxin family protein
		AT1G73270	scpl6	serine carboxypeptidase-like 6
		AT2G28690	AT2G28690	TOX high mobility group box protein, putative (DUF1635)
		AT1G53635	AT1G53635	uncharacterized protein
		AT5G66985	AT5G66985	uncharacterized protein
		AT5G56320	EXPA14	expansin A14
		AT5G47950	AT5G47950	HXXXD-type acyl-transferase family protein
		AT4G12550	AIR1	Auxin-Induced in Root cultures 1
At_Salt_down	170	AT1G19770	PUP14	purine permease 14
		AT2G41090	AT2G41090	Calcium-binding EF-hand family protein
		AT5G65010	ASN2	asparagine synthetase 2
		AT5G53250	AGP22	arabinogalactan protein 22
		AT1G57680	Cand1	plasminogen activator inhibitor
		AT1G77640	AT1G77640	Integrase-type DNA-binding superfamily protein
		AT1G70820	AT1G70820	phosphoglucomutase, putative / glucose phosphomutase
		AT3G09680	AT3G09680	Ribosomal protein S12/S23 family protein
		AT5G64620	C/VIF2	cell wall / vacuolar inhibitor of fructosidase 2
		AT5G50790	SWEET10	Nodulin MtN3 family protein
		AT5G45930	CHLI2	magnesium chelatase i2
		AT1G27460	NPGR1	no pollen germination related 1
		AT3G54830	AT3G54830	Transmembrane amino acid transporter family protein
		AT2G37025	TRFL8	TRF-like 8
		AT3G05730	AT3G05730	defensin-like protein
		AT4G11210	AT4G11210	Disease resistance-responsive (dirigent-like protein) family protein
		AT2G30766	AT2G30766	uncharacterized protein
		AT3G21460	AT3G21460	Glutaredoxin family protein
		AT1G17560	HLL	Ribosomal protein L14p/L23e family protein
		AT1G70470	AT1G70470	uncharacterized protein
		AT1G10550	XTH33	xyloglucan:xyloglucosyl transferase 33
		AT2G46440	CNGC11	cyclic nucleotide-gated channels
		AT1G25230	AT1G25230	Calcineurin-like metallo-phosphoesterase superfamily protein
		AT2G23290	MYB70	myb domain protein 70
		AT4G32340	AT4G32340	Tetratricopeptide repeat (TPR)-like superfamily protein
		AT4G26320	AGP13	arabinogalactan protein 13
		AT1G22630	AT1G22630	SSUH2-like protein
		AT1G51805	AT1G51805	Leucine-rich repeat protein kinase family protein
		AT3G04184	AT3G04184	uncharacterized protein
		AT5G46890	AT5G46890	Bifunctional inhibitor/lipid-transfer protein/seed storage 2S albumin superfamily protein
		AT2G29170	AT2G29170	NAD(P)-binding Rossmann-fold superfamily protein
		AT5G18930	BUD2	Adenosylmethionine decarboxylase family protein
		AT4G25780	AT4G25780	CAP (Cysteine-rich secretory proteins, Antigen 5, and Pathogenesis-related 1 protein) superfamily protein
		AT5G22920	AT5G22920	CHY-type/CTCHY-type/RING-type Zinc finger protein
		AT2G37510	AT2G37510	RNA-binding (RRM/RBD/RNP motifs) family protein
		AT4G34750	AT4G34750	SAUR-like auxin-responsive protein family
		AT4G39710	PnsL4	FK506-binding protein 16-2
		AT1G06360	AT1G06360	Fatty acid desaturase family protein
		AT1G01580	FRO2	ferric reduction oxidase 2
		AT5G20790	AT5G20790	uncharacterized protein
		AT4G25990	CIL	CCT motif family protein
		AT3G56980	bHLH39	basic helix-loop-helix (bHLH) DNA-binding superfamily protein
		AT1G14880	PCR1	PLANT CADMIUM RESISTANCE 1
		AT3G22235	AT3G22235	cysteine-rich TM module stress tolerance protein
		AT4G31940	CYP82C4	cytochrome P450, family 82, subfamily C, polypeptide 4
		AT3G60290	AT3G60290	2-oxoglutarate (2OG) and Fe(II)-dependent oxygenase superfamily protein
		AT1G28660	AT1G28660	GDSL-like Lipase/Acylhydrolase superfamily protein
		AT3G02640	AT3G02640	uncharacterized protein
		AT4G01580	AT4G01580	AP2/B3-like transcriptional factor family protein
		AT4G26670	AT4G26670	Mitochondrial import inner membrane translocase subunit Tim17/Tim22/Tim23 family protein
		AT1G43605	AT1G43605	uncharacterized protein
		AT5G42250	AT5G42250	Zinc-binding alcohol dehydrogenase family protein
		AT1G10522	PRIN2	Serine/Threonine-kinase
		AT5G44568	AT5G44568	uncharacterized protein
		AT1G47395	AT1G47395	uncharacterized protein
		AT2G41950	AT2G41950	DNA-directed RNA polymerase subunit beta
		AT2G15890	MEE14	maternal effect embryo arrest 14
		AT5G57760	AT5G57760	uncharacterized protein
		AT3G15356	AT3G15356	Legume lectin family protein
		AT5G62280	AT5G62280	DUF1442 family protein (DUF1442)
		AT3G23830	GRP4	glycine-rich RNA-binding protein 4
		AT3G25882	NIMIN-2	NIM1-interacting 2
		AT5G63140	PAP29	purple acid phosphatase 29
		AT3G11090	LBD21	LOB domain-containing protein 21
		AT1G61667	AT1G61667	serine protease, putative (Protein of unknown function, DUF538)
		AT3G28910	MYB30	myb domain protein 30
		AT3G29370	P1R3	uncharacterized protein
		AT4G27730	OPT6	oligopeptide transporter 1
		AT1G10990	AT1G10990	uncharacterized protein
		AT5G67510	AT5G67510	Translation protein SH3-like family protein
		AT5G51720	NEET	2 iron, 2 sulfur cluster binding protein
		AT3G22231	PCC1	pathogen and circadian controlled 1
		AT2G26020	PDF1.2b	plant defensin 1.2b
		AT4G31360	AT4G31360	selenium binding protein
		AT5G24105	AGP41	arabinogalactan protein 41
		AT1G61450	AT1G61450	CAP-gly domain linker
		AT4G12830	AT4G12830	alpha/beta-Hydrolases superfamily protein
		AT3G43850	AT3G43850	uncharacterized protein
		AT1G32460	AT1G32460	uncharacterized protein
		AT5G18600	AT5G18600	Thioredoxin superfamily protein
		AT5G64040	PSAN	photosystem I reaction center subunit PSI-N, chloroplast, putative / PSI-N, putative (PSAN)
		AT2G42220	AT2G42220	Rhodanese/Cell cycle control phosphatase superfamily protein
		AT4G37700	AT4G37700	uncharacterized protein
		AT5G66815	AT5G66815	uncharacterized protein
		AT1G14150	PnsL2	PsbQ-like 2
		AT1G22530	PATL2	PATELLIN 2
		AT5G41080	GDPD2	PLC-like phosphodiesterases superfamily protein
		AT5G20935	CRR42	DUF3148 family protein
		AT5G44430	PDF1.2c	plant defensin 1.2C
		AT2G17230	EXL5	EXORDIUM like 5
		AT4G15990	AT4G15990	uncharacterized protein
		AT4G13410	ATCSLA15	Nucleotide-diphospho-sugar transferases superfamily protein
		AT4G27280	AT4G27280	Calcium-binding EF-hand family protein
		AT2G23560	MES7	methyl esterase 7
		AT3G54880	AT3G54880	zinc finger protein
		AT2G33830	AT2G33830	Dormancy/auxin associated family protein
		AT5G55460	AT5G55460	Bifunctional inhibitor/lipid-transfer protein/seed storage 2S albumin superfamily protein
		AT4G12520	AT4G12520	Bifunctional inhibitor/lipid-transfer protein/seed storage 2S albumin superfamily protein
		AT4G16563	AT4G16563	Eukaryotic aspartyl protease family protein
		AT5G49360	BXL1	beta-xylosidase 1
		AT5G42530	AT5G42530	uncharacterized protein
		AT1G67865	AT1G67865	uncharacterized protein
		AT1G72910	AT1G72910	Toll-Interleukin-Resistance (TIR) domain-containing protein
		AT3G28310	AT3G28310	hypothetical protein (DUF677)
		AT2G25510	AT2G25510	uncharacterized protein
		AT1G50040	AT1G50040	formin-like protein, putative (DUF1005)
		AT5G47500	PME5	Pectin lyase-like superfamily protein
		AT2G30600	AT2G30600	BTB/POZ domain-containing protein
		AT5G56555	AT5G56555	uncharacterized protein
		AT4G25050	ACP4	acyl carrier protein 4
		AT2G40670	RR16	response regulator 16
		AT3G17390	MTO3	S-adenosylmethionine synthetase family protein
		AT3G13404	AT3G13404	uncharacterized protein
		AT1G23100	AT1G23100	GroES-like family protein
		AT4G14640	CAM8	calmodulin 8
		AT4G16141	AT4G16141	GATA type zinc finger transcription factor family protein
		AT1G07050	AT1G07050	CCT motif family protein
		AT4G04330	RbcX1	Chaperonin-like RbcX protein
		AT5G16190	CSLA11	cellulose synthase like A11
		AT2G29180	AT2G29180	uncharacterized protein
		AT5G16250	AT5G16250	uncharacterized protein
		AT5G39210	CRR7	chlororespiratory reduction 7
		AT2G27775	AT2G27775	PPR containing protein
		AT1G72150	PATL1	PATELLIN 1
		AT4G23770	AT4G23770	uncharacterized protein
		AT1G31580	ECS1	ECS1
		AT5G14110	AT5G14110	peroxidase (DUF 3339)
		AT1G24020	MLP423	MLP-like protein 423
		AT2G39870	AT2G39870	uncharacterized protein
		AT1G70090	LGT8	glucosyl transferase family 8
		AT5G19530	ACL5	S-adenosyl-L-methionine-dependent methyltransferases superfamily protein
		AT1G61260	AT1G61260	cotton fiber (DUF761)
		AT5G03350	AT5G03350	Legume lectin family protein
		AT1G25275	AT1G25275	thionin-like protein
		AT1G11850	AT1G11850	uncharacterized protein
		AT1G72416	AT1G72416	Chaperone DnaJ-domain superfamily protein
		AT5G16480	PFA-DSP5	Phosphotyrosine protein phosphatases superfamily protein
		AT5G39240	AT5G39240	transcription factor UPBEAT-like protein
		AT1G73120	AT1G73120	F-box/RNI superfamily protein
		AT3G19680	AT3G19680	hypothetical protein (DUF1005)
		AT4G16008	AT4G16008	uncharacterized protein
		AT4G00970	CRK41	cysteine-rich RLK (RECEPTOR-like protein kinase) 41
		AT4G14400	ACD6	ankyrin repeat family protein
		AT2G20562	AT2G20562	taximin
		AT3G17170	RFC3	Translation elongation factor EF1B/ribosomal protein S6 family protein
		AT3G30775	ERD5	Methylenetetrahydrofolate reductase family protein
		AT5G35525	AT5G35525	PLAC8 family protein
		AT1G01080	AT1G01080	RNA-binding (RRM/RBD/RNP motifs) family protein
		AT3G18450	AT3G18450	PLAC8 family protein
		AT3G01440	PnsL3	PsbQ-like 1
		AT3G59670	AT3G59670	elongation factor
		AT1G53520	FAP3	Chalcone-flavanone isomerase family protein
		AT1G65870	AT1G65870	Disease resistance-responsive (dirigent-like protein) family protein
		AT1G12080	AT1G12080	Vacuolar calcium-binding protein-like protein
		AT4G01310	AT4G01310	Ribosomal L5P family protein
		AT1G47400	AT1G47400	uncharacterized protein
		AT1G29465	AT1G29465	uncharacterized protein
		AT5G45700	AT5G45700	Haloacid dehalogenase-like hydrolase (HAD) superfamily protein
		AT3G47070	AT3G47070	thylakoid soluble phosphoprotein
		AT2G26400	ARD3	acireductone dioxygenase 3
		AT2G42170	AT2G42170	Actin family protein
		AT5G35490	MRU1	mto 1 responding up 1
		AT1G69900	AT1G69900	Actin cross-linking protein
		AT5G14330	AT5G14330	uncharacterized protein
		AT4G30170	AT4G30170	Peroxidase family protein
		AT5G06690	WCRKC1	WCRKC thioredoxin 1
		AT5G66335	AT5G66335	uncharacterized protein
		AT2G30930	AT2G30930	uncharacterized protein
		AT4G08300	UMAMIT17	nodulin MtN21 /EamA-like transporter family protein
		AT3G10110	MEE67	Mitochondrial import inner membrane translocase subunit Tim17/Tim22/Tim23 family protein
At_Dehydration_down	199	AT5G03150	JKD	C2H2-like zinc finger protein
		AT5G02540	AT5G02540	NAD(P)-binding Rossmann-fold superfamily protein
		AT3G06750	AT3G06750	hydroxyproline-rich glycoprotein family protein
		AT3G02170	LNG2	longifolia2
		AT2G29290	AT2G29290	NAD(P)-binding Rossmann-fold superfamily protein
		AT5G59080	AT5G59080	uncharacterized protein
		AT5G04190	PKS4	phytochrome kinase substrate 4
		AT1G69160	AT1G69160	suppressor
		AT1G49500	AT1G49500	transcription initiation factor TFIID subunit 1b-like protein
		AT5G52780	AT5G52780	transmembrane protein, putative (DUF3464)
		AT5G06270	AT5G06270	uncharacterized protein
		AT2G34430	LHB1B1	light-harvesting chlorophyll-protein complex II subunit B1
		AT5G46790	PYL1	PYR1-like 1
		AT4G04630	AT4G04630	senescence regulator (Protein of unknown function, DUF584)
		AT4G14750	IQD19	IQ-domain 19
		AT4G04830	MSRB5	methionine sulfoxide reductase B5
		AT5G45820	CIPK20	CBL-interacting protein kinase 20
		AT4G26288	AT4G26288	uncharacterized protein
		AT2G47560	AT2G47560	RING/U-box superfamily protein
		AT1G51402	AT1G51402	uncharacterized protein
		AT2G21210	AT2G21210	SAUR-like auxin-responsive protein family
		AT3G50570	AT3G50570	hydroxyproline-rich glycoprotein family protein
		AT5G22940	F8H	glucuronoxylan glucuronosyltransferase, putative
		AT1G68520	BBX14	B-box type zinc finger protein with CCT domain-containing protein
		AT3G56360	AT3G56360	uncharacterized protein
		AT5G64190	AT5G64190	neuronal PAS domain protein
		AT3G12150	AT3G12150	alpha/beta hydrolase family protein
		AT1G13609	AT1G13609	Defensin-like (DEFL) family protein
		AT3G52480	AT3G52480	uncharacterized protein
		AT5G21930	PAA2	uncharacterized protein
		AT3G06770	AT3G06770	Pectin lyase-like superfamily protein
		AT2G37950	AT2G37950	RING/FYVE/PHD zinc finger superfamily protein
		AT5G43700	ATAUX2-11	AUX/IAA transcriptional regulator family protein
		AT4G03510	RMA1	RING membrane-anchor 1
		AT1G51400	AT1G51400	Photosystem II 5 kD protein
		AT5G18080	SAUR24	SAUR-like auxin-responsive protein family
		AT2G44230	AT2G44230	hypothetical protein (DUF946)
		AT1G62380	ACO2	ACC oxidase 2
		AT4G28270	RMA2	RING membrane-anchor 2
		AT1G29500	AT1G29500	SAUR-like auxin-responsive protein family
		AT1G78270	UGT85A4	UDP-glucosyl transferase 85A4
		AT3G57400	AT3G57400	uncharacterized protein
		AT1G71030	MYBL2	MYB-like 2
		AT1G01430	TBL25	TRICHOME BIREFRINGENCE-LIKE 25
		AT1G36940	AT1G36940	myotubularin-like protein
		AT5G23370	AT5G23370	GRAM domain-containing protein / ABA-responsive protein-like protein
		AT3G07010	AT3G07010	Pectin lyase-like superfamily protein
		AT2G40400	AT2G40400	DUF399 family protein, putative (DUF399 and DUF3411)
		AT4G19430	AT4G19430	uncharacterized protein
		AT5G35790	G6PD1	glucose-6-phosphate dehydrogenase 1
		AT3G20680	AT3G20680	plant/protein (DUF1995)
		AT5G66770	AT5G66770	GRAS family transcription factor
		AT1G68190	BBX27	B-box zinc finger family protein
		AT1G77870	MUB5	membrane-anchored ubiquitin-fold protein 5 precursor
		AT2G32010	CVL1	CVP2 like 1
		AT2G42280	FBH4	basic helix-loop-helix (bHLH) DNA-binding superfamily protein
		AT1G23205	AT1G23205	Plant invertase/pectin methylesterase inhibitor superfamily protein
		AT2G28950	EXPA6	expansin A6
		AT1G80760	NIP6;1	NOD26-like intrinsic protein 6;1
		AT5G10430	AGP4	arabinogalactan protein 4
		AT5G42680	AT5G42680	MIZU-KUSSEI-like protein (Protein of unknown function, DUF617)
		AT1G76080	CDSP32	chloroplastic drought-induced stress protein of 32 kD
		AT4G01330	AT4G01330	Protein kinase superfamily protein
		AT5G18050	SAUR22	SAUR-like auxin-responsive protein family
		AT5G12050	AT5G12050	rho GTPase-activating protein
		AT1G66150	TMK1	transmembrane kinase 1
		AT1G18330	EPR1	Homeodomain-like superfamily protein
		AT3G48550	AT3G48550	SHOOT GRAVITROPISM-like protein
		AT1G64640	ENODL8	early nodulin-like protein 8
		AT5G45670	AT5G45670	GDSL-like Lipase/Acylhydrolase superfamily protein
		AT2G47440	AT2G47440	Tetratricopeptide repeat (TPR)-like superfamily protein
		AT1G13245	RTFL17	ROTUNDIFOLIA like 17
		AT3G43800	GSTU27	glutathione S-transferase tau 27
		AT4G35770	SEN1	Rhodanese/Cell cycle control phosphatase superfamily protein
		AT5G65390	AGP7	arabinogalactan protein 7
		AT1G23390	AT1G23390	Kelch repeat-containing F-box family protein
		AT4G37925	NdhM	subunit NDH-M of NAD(P)H:plastoquinone dehydrogenase complex
		AT3G26510	AT3G26510	Octicosapeptide/Phox/Bem1p family protein
		AT5G49740	FRO7	ferric reduction oxidase 7
		AT1G06080	ADS1	delta 9 desaturase 1
		AT5G16030	AT5G16030	mental retardation GTPase activating protein
		AT4G25260	AT4G25260	Plant invertase/pectin methylesterase inhibitor superfamily protein
		AT5G03553	AT5G03553	uncharacterized protein
		AT1G76110	AT1G76110	HMG (high mobility group) box protein with ARID/BRIGHT DNA-binding domain-containing protein
		AT1G52750	AT1G52750	alpha/beta-Hydrolases superfamily protein
		AT1G03130	PSAD-2	photosystem I subunit D-2
		AT1G10960	FD1	ferredoxin 1
		AT3G14240	AT3G14240	Subtilase family protein
		AT3G18773	AT3G18773	RING/U-box superfamily protein
		AT4G33560	AT4G33560	Wound-responsive family protein
		AT4G17810	AT4G17810	C2H2 and C2HC zinc fingers superfamily protein
		AT1G33811	AT1G33811	GDSL-like Lipase/Acylhydrolase superfamily protein
		AT3G27690	LHCB2.3	photosystem II light harvesting complex protein 2.3
		AT5G10150	AT5G10150	UPSTREAM OF FLC protein (DUF966)
		AT5G21170	AKINBETA1	5'-AMP-activated protein kinase beta-2 subunit protein
		AT4G38660	AT4G38660	Pathogenesis-related thaumatin superfamily protein
		AT5G60490	FLA12	FASCICLIN-like arabinogalactan-protein 12
		AT2G01950	BRL2	BRI1-like 2
		AT3G06140	LUL4	RING/U-box superfamily protein
		AT2G30520	RPT2	Phototropic-responsive NPH3 family protein
		AT4G18970	AT4G18970	GDSL-like Lipase/Acylhydrolase superfamily protein
		AT1G60060	AT1G60060	Serine/threonine-protein kinase WNK (With No Lysine)-like protein
		AT4G24350	AT4G24350	Phosphorylase superfamily protein
		AT3G53250	AT3G53250	SAUR-like auxin-responsive protein family
		AT1G23080	PIN7	Auxin efflux carrier family protein
		AT3G04290	LTL1	Li-tolerant lipase 1
		AT5G26620	AT5G26620	uncharacterized protein
		AT1G32928	AT1G32928	Avr9/Cf-9 rapidly elicited protein
		AT1G54740	AT1G54740	FANTASTIC four-like protein (DUF3049)
		AT1G63260	TET10	tetraspanin10
		AT5G05890	AT5G05890	UDP-Glycosyltransferase superfamily protein
		AT3G54890	LHCA1	chlorophyll a-b binding protein 6
		AT1G69780	ATHB13	Homeobox-leucine zipper protein family
		AT5G16590	AT5G16590	Leucine-rich repeat protein kinase family protein
		AT1G74940	AT1G74940	cyclin-dependent kinase, putative (DUF581)
		AT5G22310	AT5G22310	trichohyalin-like protein
		AT1G75460	AT1G75460	ATP-dependent protease La (LON) domain protein
		AT5G18010	SAUR19	SAUR-like auxin-responsive protein family
		AT3G12610	DRT100	Leucine-rich repeat (LRR) family protein
		AT1G09750	AT1G09750	Eukaryotic aspartyl protease family protein
		AT2G02950	PKS1	phytochrome kinase substrate 1
		AT1G21500	AT1G21500	uncharacterized protein
		AT2G25200	AT2G25200	hypothetical protein (DUF868)
		AT1G15830	AT1G15830	uncharacterized protein
		AT3G46550	SOS5	Fasciclin-like arabinogalactan family protein
		AT3G02380	COL2	CONSTANS-like 2
		AT1G66820	AT1G66820	glycine-rich protein
		AT2G41250	AT2G41250	Haloacid dehalogenase-like hydrolase (HAD) superfamily protein
		AT1G29660	AT1G29660	GDSL-like Lipase/Acylhydrolase superfamily protein
		AT5G18030	AT5G18030	SAUR-like auxin-responsive protein family
		AT4G12690	AT4G12690	DUF868 family protein (DUF868)
		AT1G35140	PHI-1	Phosphate-responsive 1 family protein
		AT2G05070	LHCB2.2	photosystem II light harvesting complex protein 2.2
		AT3G15850	FAD5	fatty acid desaturase 5
		AT1G12090	ELP	extensin-like protein
		AT4G22010	sks4	SKU5 similar 4
		AT1G61795	AT1G61795	PAK-box/P21-Rho-binding family protein
		AT5G15210	HB30	homeobox protein 30
		AT2G33850	AT2G33850	E6-like protein
		AT1G62500	AT1G62500	Bifunctional inhibitor/lipid-transfer protein/seed storage 2S albumin superfamily protein
		AT1G80180	AT1G80180	uncharacterized protein
		AT4G12495	AT4G12495	uncharacterized protein
		AT3G22970	AT3G22970	hypothetical protein (DUF506)
		AT1G52190	AT1G52190	Major facilitator superfamily protein
		AT5G13090	AT5G13090	uncharacterized protein
		AT3G18050	AT3G18050	GPI-anchored protein
		AT4G09160	AT4G09160	SEC14 cytosolic factor family protein / phosphoglyceride transfer family protein
		AT3G54600	DJ1F	Class I glutamine amidotransferase-like superfamily protein
		AT3G63200	PLP9	PATATIN-like protein 9
		AT3G11110	AT3G11110	RING/U-box superfamily protein
		AT5G48920	TED7	tracheary element differentiation-related 7
		AT5G67390	AT5G67390	glycosyltransferase-like protein
		AT5G07860	AT5G07860	HXXXD-type acyl-transferase family protein
		AT5G54630	AT5G54630	zinc finger protein-like protein
		AT2G37380	MAKR3	membrane-associated kinase regulator
		AT1G71970	AT1G71970	uncharacterized protein
		AT5G38410	RBCS3B	Ribulose bisphosphate carboxylase (small chain) family protein
		AT1G55960	AT1G55960	Polyketide cyclase/dehydrase and lipid transport superfamily protein
		AT1G18620	TRM3	LONGIFOLIA protein
		AT1G14280	PKS2	phytochrome kinase substrate 2
		AT5G18020	SAUR20	SAUR-like auxin-responsive protein family
		AT1G36060	AT1G36060	Integrase-type DNA-binding superfamily protein
		AT3G29240	AT3G29240	PPR containing protein (DUF179)
		AT5G14360	AT5G14360	Ubiquitin-like superfamily protein
		AT5G01740	AT5G01740	Nuclear transport factor 2 (NTF2) family protein
		AT1G57980	AT1G57980	Nucleotide-sugar transporter family protein
		AT2G33050	RLP26	receptor like protein 26
		AT1G27210	AT1G27210	ARM repeat superfamily protein
		AT4G10910	AT4G10910	uncharacterized protein
		AT1G78090	TPPB	trehalose-6-phosphate phosphatase
		AT2G38120	AUX1	Transmembrane amino acid transporter family protein
		AT2G03750	AT2G03750	P-loop containing nucleoside triphosphate hydrolases superfamily protein
		AT5G63470	NF-YC4	nuclear factor Y, subunit C4
		AT3G20820	AT3G20820	Leucine-rich repeat (LRR) family protein
		AT3G11700	FLA18	FASCICLIN-like arabinogalactan protein 18 precursor
		AT4G32890	GATA9	GATA transcription factor 9
		AT4G19820	AT4G19820	Glycosyl hydrolase family protein with chitinase insertion domain-containing protein
		AT1G78260	AT1G78260	RNA-binding (RRM/RBD/RNP motifs) family protein
		AT1G18000	AT1G18000	Major facilitator superfamily protein
		AT3G29631	AT3G29631	nuclease
		AT2G28190	CSD2	copper/zinc superoxide dismutase 2
		AT3G52060	AT3G52060	core-2/I-branching beta-1,6-N-acetylglucosaminyltransferase family protein
		AT2G24762	GDU4	glutamine dumper 4
		AT3G01690	AT3G01690	alpha/beta-Hydrolases superfamily protein
		AT4G38690	AT4G38690	PLC-like phosphodiesterases superfamily protein
		AT3G60530	GATA4	GATA transcription factor 4
		AT5G04150	BHLH101	basic helix-loop-helix (bHLH) DNA-binding superfamily protein
		AT1G72645	AT1G72645	uncharacterized protein
		AT3G13750	BGAL1	beta galactosidase 1
		AT4G28780	AT4G28780	GDSL-like Lipase/Acylhydrolase superfamily protein
		AT4G37450	AGP18	arabinogalactan protein 18
		ATCG01270	None	None
		AT2G34620	AT2G34620	Mitochondrial transcription termination factor family protein
		AT3G06840	AT3G06840	uncharacterized protein
		AT4G28755	AT4G28755	uncharacterized protein
		AT1G76890	GT2	Duplicated homeodomain-like superfamily protein
		AT4G37800	XTH7	xyloglucan endotransglucosylase/hydrolase 7
		AT5G18060	SAUR23	SAUR-like auxin-responsive protein family
		AT2G47450	CAO	chloroplast signal recognition particle component (CAO)
