# Supplementary material for: Meta-analysis of public RNA-sequencing data of drought and salt stresses in different phenotypes of resistant and susceptible Oryza sativa cultivars
Source: Quant Plant Biol. 2025 Sep 5;6:e27. doi: 10.1017/qpb.2025.10020 (PMC12451249; doi:10.1017/qpb.2025.10020)
Supplement: Shintani and Bono supplementary material [file S2632882825100209sup001.zip › Supplementary_TableS20.csv]

Gene ID	Term ID	Term name	Regulation	Treatment type	Os-Gene name	Os-Gene description	At-Gene stable ID	At-Gene name	At-Gene description
Os01g0757200	GO:0016101	Diterpenoid metabolic proc.	Up	Drought_Susceptible	GA2OX3	GA 2-oxidase3, GA metabolis	AT1G30040	GA2OX2	gibberellin 2-oxidase [Source:NCBI gene (formerly Entrezgene);Acc:839883]
Os02g0569000	GO:0016101	Diterpenoid metabolic proc.	Up	Salt_Resistant	CYP76M5	Cytochrome P450 family protein	AT2G45550	CYP76C4	cytochrome P450, family 76, subfamily C, polypeptide 4 [Source:NCBI gene (formerly Entrezgene);Acc:819163]
Os02g0569400	GO:0016101	Diterpenoid metabolic proc.	Up	Salt_Resistant	CYP76M8	Cytochrome P450 family protein	AT2G45550	CYP76C4	cytochrome P450, family 76, subfamily C, polypeptide 4 [Source:NCBI gene (formerly Entrezgene);Acc:819163]
Os02g0570700	GO:0016101	Diterpenoid metabolic proc.	Up	Salt_Resistant	Oscyp71Z7	Cytochrome P450 family protein	AT5G25140	CYP71B13	cytochrome P450, family 71, subfamily B, polypeptide 13 [Source:NCBI gene (formerly Entrezgene);Acc:832585]
Os04g0178300	GO:0016101	Diterpenoid metabolic proc.	Up	Salt_Resistant	OsCPS4	Similar to Isoform 3 of Syn-copalyl diphosphate synthase	AT4G02780	GA1	Terpenoid cyclases/Protein prenyltransferases superfamily protein [Source:NCBI gene (formerly Entrezgene);Acc:828182]
Os04g0178400	GO:0016101	Diterpenoid metabolic proc.	Up	Salt_Resistant		Similar to Cytochrome P450 CYP99A1 (EC 1.14.-.-) (Fragment)	AT3G26310	CYP71B35	cytochrome P450, family 71, subfamily B, polypeptide 35 [Source:NCBI gene (formerly Entrezgene);Acc:822235]
Os04g0179700	GO:0016101	Diterpenoid metabolic proc.	Up	Salt_Resistant	OsKS4	9-beta-pimara-7,15-diene synthase, Momilactone phytoalexins biosynthesis, Defense respons	AT1G79460	GA2	Terpenoid cyclases/Protein prenyltransferases superfamily protein [Source:NCBI gene (formerly Entrezgene);Acc:844284]
Os05g0208550	GO:0016101	Diterpenoid metabolic proc.	Up	Drought_Resistant		Similar to gibberellin 2-beta-dioxygenase	AT1G78440	ATGA2OX1	gibberellin 2-beta-dioxygenase [Source:NCBI gene (formerly Entrezgene);Acc:844180]
Os06g0568600	GO:0016101	Diterpenoid metabolic proc.	Up	Salt_Resistant	OsKO5	Similar to Ent-kaurene oxidase 1 (Fragment)	AT5G25900	GA3	GA requiring 3 [Source:NCBI gene (formerly Entrezgene);Acc:832659]
Os06g0569500	GO:0016101	Diterpenoid metabolic proc.	Up	Salt_Resistant	KO4	Ent-kaurene oxidase, Diterpenoid phytoalexin biosynthesi	AT5G25900	GA3	GA requiring 3 [Source:NCBI gene (formerly Entrezgene);Acc:832659]
Os08g0507702	GO:0016101	Diterpenoid metabolic proc.	Up	Drought_Susceptible		Cytochrome P450 family protein	AT2G45550	CYP76C4	cytochrome P450, family 76, subfamily C, polypeptide 4 [Source:NCBI gene (formerly Entrezgene);Acc:819163]
Os08g0508000	GO:0016101	Diterpenoid metabolic proc.	Up	Salt_Susceptible	CYP76M2	Cytochrome P450 family protein	AT2G45550	CYP76C4	cytochrome P450, family 76, subfamily C, polypeptide 4 [Source:NCBI gene (formerly Entrezgene);Acc:819163]
Os11g0474800	GO:0016101	Diterpenoid metabolic proc.	Up	Salt_Resistant	OsKS8	Similar to Isoform 2 of Stemar-13-ene synthase	AT1G79460	GA2	Terpenoid cyclases/Protein prenyltransferases superfamily protein [Source:NCBI gene (formerly Entrezgene);Acc:844284]
OS02G0569900	KEGG:osa00904	Diterpenoid biosynthesis	Down	Drought_Resistant	OsCYP76M7	Cytochrome P450 family protein	AT2G45550	CYP76C4	cytochrome P450, family 76, subfamily C, polypeptide 4 [Source:NCBI gene (formerly Entrezgene);Acc:819163]
OS02G0570700	KEGG:osa00904	Diterpenoid biosynthesis	Down	Drought_Resistant	Oscyp71Z7	Cytochrome P450 family protein	AT5G25140	CYP71B13	cytochrome P450, family 71, subfamily B, polypeptide 13 [Source:NCBI gene (formerly Entrezgene);Acc:832585]
OS04G0179200	KEGG:osa00904	Diterpenoid biosynthesis	Down	Drought_Resistant	OsMAS	Similar to Stem secoisolariciresinol dehydrogenase (Fragment)	AT2G47140	SDR5	NAD(P)-binding Rossmann-fold superfamily protein [Source:NCBI gene (formerly Entrezgene);Acc:819327]
OS06G0569500	KEGG:osa00904	Diterpenoid biosynthesis	Down	Drought_Resistant	KO4	Ent-kaurene oxidase, Diterpenoid phytoalexin biosynthesi	AT5G25900	GA3	GA requiring 3 [Source:NCBI gene (formerly Entrezgene);Acc:832659]
