# Supplementary material for: Meta-analysis of public RNA-sequencing data of drought and salt stresses in different phenotypes of resistant and susceptible Oryza sativa cultivars
Source: Quant Plant Biol. 2025 Sep 5;6:e27. doi: 10.1017/qpb.2025.10020 (PMC12451249; doi:10.1017/qpb.2025.10020)
Supplement: Shintani and Bono supplementary material [file S2632882825100209sup001.zip › Supplementary_TableS21.csv]

Sample_ID	Indica_Reference_Mapping_Rate(%)	Japonica_Reference_Mapping_Rate(%)	Mapping_Rate_Ratio(Indica/Japonica)(%)
ERR348347	59.8684	84.0804	71.20375259870315
ERR348348	64.5118	83.0172	77.70895669813001
ERR348349	58.2566	84.3548	69.0613930683257
ERR348350	57.129	80.5398	70.93263206514047
ERR348351	54.7021	80.193	68.21306099036076
ERR348352	65.4952	83.5529	78.38770407729714
ERR348353	58.9074	84.0772	70.06346548172394
ERR348354	61.1381	82.5239	74.08532558446706
ERR348355	59.7983	82.4717	72.50766020343949
ERR348356	56.2156	79.8632	70.38986667200913
ERR348357	58.9665	78.9331	74.70440157551143
ERR348358	61.8186	82.7004	74.75006166838372
ERR348359	61.9232	82.6751	74.899455821644
ERR348360	57.6558	84.043	68.60273907404543
ERR348361	59.949	83.4445	71.84296148937317
ERR348362	65.4479	82.7577	79.08375897348525
ERR348363	60.2297	83.1675	72.41975531307301
ERR348364	60.704	82.6875	73.41375661375662
ERR348365	62.3749	83.0593	75.09682841054524
ERR348366	59.4166	83.0744	71.5221536357771
ERR348367	60.9298	84.1025	72.44707351148895
ERR348368	54.9053	79.6355	68.94575911496757
ERR348369	60.1995	84.4033	71.32363308069708
ERR348370	65.6362	83.9045	78.2272702894362
ERR348371	55.361	79.4911	69.64427464206683
ERR348372	65.7845	83.0922	79.17048772327607
ERR348373	61.7882	83.7579	73.76999662121423
ERR348374	63.5053	82.7142	76.77678077041185
ERR348375	65.7208	82.9502	79.22922428155688
ERR348376	59.3257	81.6841	72.62821038610942
ERR348377	63.723	82.9235	76.84552629833522
ERR348378	58.9346	81.0274	72.734161530544
ERR348379	63.6914	82.5323	77.17148316477306
ERR348380	66.0127	82.0948	80.4103304959632
ERR348381	54.2499	69.7768	77.7477614335997
ERR348382	64.8147	83.3712	77.74231389256721
ERR348383	62.4295	82.1274	76.01543455655482
ERR348384	65.0578	82.4285	78.92634222386674
ERR348385	61.571	82.7592	74.39777088227049
ERR348386	62.8122	82.9389	75.73309990848685
ERR348387	53.2023	70.0937	75.90168588617807
ERR348388	63.8473	82.9186	76.99997346795531
ERR348389	63.7087	83.5421	76.25939496373684
ERR348390	62.0975	82.8958	74.91030908682949
ERR348391	64.5411	83.8339	76.98687523782145
ERR348392	53.1416	70.8963	74.95680310538067
ERR348393	52.8192	69.7329	75.74502136007537
ERR348394	62.6119	81.8596	76.48693616875724
ERR348395	66.2589	82.6878	80.13140995406819
ERR348396	62.6987	83.0154	75.526589042515
ERR348397	64.6533	83.2162	77.6931655134457
ERR348398	64.671	82.6001	78.29409407494666
ERR348399	63.1369	83.403	75.70099396904187
ERR348400	65.3972	82.1194	79.63672408712192
ERR348401	53.301	70.3619	75.75264454200355
ERR348402	63.5723	83.4378	76.19124665319555
ERR348403	62.4395	82.8104	75.40055355365993
ERR348404	62.0024	82.5402	75.11782137673522
ERR348405	53.8912	70.4624	76.48220895115692
ERR348406	65.3062	83.4847	78.22535147158702
SRR11342737	45.2787	29.1209	155.485235689831
SRR11342738	43.4182	31.7934	136.56356350689137
SRR11342741	42.7467	26.2695	162.72369097242048
SRR11342742	46.9205	30.8644	152.02142273946683
SRR11342745	43.8004	25.701	170.4229407416054
SRR11342746	31.0115	20.5524	150.88992039859093
SRR11342749	42.8092	25.6787	166.71093162815873
SRR11342750	34.1134	22.2985	152.98517837522704
SRR12764693	50.0941	84.3568	59.38359444644652
SRR12764694	53.676	83.2502	64.47552077952966
SRR12764695	53.5042	81.5596	65.60135164959121
SRR12764696	55.8832	86.1454	64.87078822548854
SRR12764697	55.1633	85.907	64.2128115287462
SRR12764698	53.1476	86.3275	61.565086444064754
SRR12764699	51.5878	86.3728	59.72690476631533
SRR12764700	55.2532	84.9389	65.05052455353201
SRR12764701	56.193	85.9348	65.39027262529267
SRR12764702	57.4209	87.2909	65.7810837097567
SRR12764703	54.107	85.5459	63.24908616310074
SRR12764704	57.5333	86.2076	66.73808341723931
SRR12764705	53.7091	84.5186	63.54707721140671
SRR12764706	51.2673	86.194	59.47896605332157
SRR12764707	51.9989	85.4364	60.86270020740574
SRR12764708	53.0698	83.4186	63.618665381581565
SRR12764709	53.3019	82.0156	64.98995313086779
SRR12764710	53.3547	83.0605	64.23594849537385
SRR12764711	55.8087	85.4831	65.28623786456038
SRR12764712	56.1841	85.5229	65.69480221086982
SRR12764713	56.0345	85.6229	65.44335685897113
SRR12764714	55.6625	84.8912	65.56922272273215
SRR12764715	55.3855	85.4164	64.8417634084321
SRR12764716	55.6556	86.0814	64.6546176061263
SRR1298428	63.0388	80.5674	78.24355756794932
SRR1298429	66.5122	83.4111	79.7402264207042
SRR1298430	64.619	82.7188	78.11887986769634
SRR1298431	64.9468	82.4557	78.76568872740151
SRR1298432	65.6901	83.6762	78.50511854027789
SRR1298433	62.6781	83.1724	75.35925379092103
SRR1298434	62.3478	83.5622	74.61244438274723
SRR1298435	61.3625	84.0151	73.03746588410893
SRR1298436	63.0877	84.654	74.52418078295177
SRR1298437	63.7676	84.1593	75.77011690924236
SRR1298438	63.015	83.3757	75.57957534389517
SRR1298439	62.9632	84.639	74.39029289098407
SRR1298440	65.1741	83.9585	77.62656550557715
SRR1298441	63.5386	83.3093	76.26831578227161
SRR1298442	60.4179	82.9012	72.87940343444969
SRR1298443	61.8986	82.0928	75.40076596242302
SRR1298444	58.2106	81.9528	71.02942181353168
SRR1298445	63.2875	83.3076	75.96845906015778
