# Supplementary material for: Meta-analysis of public RNA-sequencing data of drought and salt stresses in different phenotypes of resistant and susceptible Oryza sativa cultivars
Source: Quant Plant Biol. 2025 Sep 5;6:e27. doi: 10.1017/qpb.2025.10020 (PMC12451249; doi:10.1017/qpb.2025.10020)
Supplement: Shintani and Bono supplementary material [file S2632882825100209sup001.zip › Supplementary_TableS22.xlsx]

## Sheet: a)Not_low_mapping_rate_deg_list
Names	total	elements
Drought_Resistant_all_samples and Drought_Resistant_not_low_mapping	542	Os01g0615100
		Os05g0572700
		Os03g0844700
		Os02g0513100
		Os09g0486500
		Os12g0582800
		Os03g0820300
		Os02g0588500
		Os01g0797600
		Os01g0266800
		Os08g0327700
		Os03g0835400
		Os07g0169600
		Os07g0108800
		Os06g0356800
		Os03g0815100
		Os03g0826800
		Os06g0698300
		Os03g0701200
		Os09g0482800
		Os01g0135700
		Os03g0231150
		Os01g0314100
		Os07g0633200
		Os04g0541700
		Os10g0546400
		Os06g0318800
		Os01g0867600
		Os10g0524600
		Os07g0176200
		Os01g0900800
		Os02g0767200
		Os01g0192300
		Os08g0110600
		Os08g0425800
		Os04g0564700
		Os08g0221300
		Os02g0139000
		Os09g0426000
		Os04g0586100
		Os03g0859900
		Os04g0658200
		Os12g0594000
		Os12g0552500
		Os05g0424300
		Os03g0292100
		Os10g0537500
		Os01g0571300
		Os12g0633600
		Os06g0127100
		Os01g0681900
		Os01g0121600
		Os01g0915000
		Os01g0582600
		Os05g0468800
		Os11g0351555
		Os09g0379600
		Os07g0209100
		Os02g0783625
		Os02g0655200
		Os06g0710300
		Os03g0268600
		Os02g0764700
		Os03g0374600
		Os10g0364900
		Os01g0124700
		Os03g0238600
		Os01g0727700
		Os02g0759400
		Os03g0258200
		Os04g0583200
		Os07g0613800
		Os01g0654400
		Os05g0455500
		Os10g0542400
		Os01g0159000
		Os05g0557100
		Os11g0448000
		Os11g0126900
		Os06g0354700
		Os05g0542600
		Os02g0526400
		Os02g0259850
		Os01g0839500
		Os11g0240600
		Os11g0113700
		Os08g0300300
		Os12g0623600
		Os01g0922600
		Os06g0683100
		Os05g0537400
		Os01g0843800
		Os11g0454000
		Os04g0635500
		Os01g0867400
		Os03g0270000
		Os02g0187700
		Os06g0503400
		Os03g0159400
		Os08g0290700
		Os03g0638200
		Os02g0226350
		Os04g0691900
		Os05g0578600
		Os07g0679300
		Os02g0162600
		Os01g0727500
		Os03g0623100
		Os04g0635400
		Os04g0605500
		Os09g0491740
		Os01g0664500
		Os02g0766700
		Os02g0555300
		Os05g0125350
		Os12g0113500
		Os11g0112400
		Os01g0842500
		Os01g0110400
		Os05g0163700
		Os07g0656200
		Os04g0513400
		Os01g0833400
		Os09g0425200
		Os03g0305400
		Os10g0481000
		Os07g0618400
		Os02g0198200
		Os04g0586200
		Os12g0123700
		Os02g0748300
		Os03g0696300
		Os05g0115100
		Os03g0244200
		Os01g0783500
		Os03g0298300
		Os02g0565600
		Os03g0709300
		Os02g0790500
		Os05g0457200
		Os01g0846450
		Os04g0493100
		Os02g0106100
		Os04g0301500
		Os12g0508200
		Os02g0762600
		Os02g0629000
		Os01g0200600
		Os05g0521300
		Os12g0187800
		Os01g0678500
		Os07g0213500
		Os07g0164800
		Os01g0711500
		Os05g0171200
		Os05g0316800
		Os02g0643800
		Os03g0327600
		Os04g0415800
		Os12g0503000
		Os06g0649600
		Os07g0123200
		Os01g0256500
		Os11g0444900
		Os10g0450800
		Os07g0529000
		Os07g0666900
		Os02g0247800
		Os05g0355400
		Os05g0523300
		Os01g0214500
		Os02g0161900
		Os05g0541700
		Os06g0731000
		Os03g0607200
		Os06g0617800
		Os04g0233400
		Os08g0476300
		Os05g0458600
		Os05g0475400
		Os03g0231000
		Os01g0668100
		Os06g0553001
		Os04g0629500
		Os01g0834900
		Os12g0605800
		Os01g0656200
		Os01g0767600
		Os10g0456800
		Os10g0422600
		Os03g0286900
		Os03g0817200
		Os04g0244800
		Os09g0484800
		Os08g0156600
		Os03g0118450
		Os09g0555550
		Os01g0667900
		Os09g0555500
		Os03g0689300
		Os02g0669100
		Os01g0701900
		Os06g0103300
		Os01g0910800
		Os10g0389200
		Os06g0594400
		Os06g0651200
		Os07g0686300
		Os11g0151800
		Os01g0923700
		Os10g0572300
		Os03g0146400
		Os07g0693500
		Os04g0414500
		Os02g0824500
		Os05g0525900
		Os11g0708100
		Os09g0323500
		Os12g0224000
		Os02g0703600
		Os05g0497300
		Os12g0148700
		Os01g0200300
		Os07g0147550
		Os05g0138300
		Os03g0161200
		Os05g0580000
		Os02g0160800
		Os06g0349800
		Os11g0440866
		Os01g0708500
		Os02g0525100
		Os03g0645900
		Os04g0558700
		Os11g0451700
		Os10g0548100
		Os03g0351300
		Os07g0418600
		Os03g0723400
		Os02g0150900
		Os01g0846400
		Os01g0508000
		Os02g0783700
		Os09g0460100
		Os04g0571200
		Os12g0476200
		Os05g0195101
		Os08g0408500
		Os10g0389150
		Os04g0608100
		Os05g0542500
		Os04g0527000
		Os03g0125100
		Os03g0191900
		Os01g0384800
		Os06g0258000
		Os01g0750000
		Os05g0498500
		Os06g0650700
		Os11g0634200
		Os03g0161500
		Os06g0140900
		Os03g0807900
		Os11g0444700
		Os05g0501400
		Os09g0128400
		Os03g0416500
		Os09g0440300
		Os03g0826900
		Os04g0645700
		Os01g0846300
		Os12g0230600
		Os07g0602900
		Os03g0341300
		Os04g0640900
		Os01g0644200
		Os03g0767900
		Os01g0242600
		Os01g0719100
		Os06g0133500
		Os11g0454300
		Os06g0246500
		Os11g0684000
		Os02g0136150
		Os06g0683400
		Os07g0599600
		Os08g0442900
		Os01g0849000
		Os05g0122700
		Os01g0253900
		Os11g0453900
		Os05g0524100
		Os05g0494600
		Os05g0344200
		Os09g0441000
		Os05g0496000
		Os01g0658900
		Os02g0818000
		Os11g0181200
		Os04g0511200
		Os01g0725600
		Os03g0111300
		Os02g0805100
		Os08g0441100
		Os02g0527200
		Os04g0634800
		Os07g0588600
		Os06g0716100
		Os01g0962100
		Os04g0470100
		Os08g0542700
		Os03g0348900
		Os04g0166600
		Os05g0125500
		Os07g0564200
		Os10g0465700
		Os01g0901600
		Os06g0681200
		Os06g0324400
		Os02g0592833
		Os07g0182400
		Os01g0848200
		Os09g0418000
		Os05g0595100
		Os05g0550300
		Os01g0511100
		Os01g0867300
		Os09g0572400
		Os03g0805100
		Os01g0644000
		Os06g0319133
		Os11g0461000
		Os07g0590700
		Os01g0130000
		Os03g0324900
		Os10g0505900
		Os07g0683600
		Os01g0869900
		Os01g0584100
		Os05g0195200
		Os02g0753800
		Os11g0525200
		Os05g0356700
		Os04g0430200
		Os09g0511700
		Os07g0685700
		Os09g0532000
		Os03g0305600
		Os09g0442100
		Os01g0757600
		Os05g0208550
		Os07g0563400
		Os03g0133100
		Os05g0461600
		Os04g0571300
		Os09g0478600
		Os07g0684800
		Os06g0166400
		Os07g0687900
		Os02g0140400
		Os04g0266900
		Os05g0500200
		Os08g0472000
		Os09g0325700
		Os08g0130100
		Os08g0434100
		Os05g0170200
		Os05g0563400
		Os05g0389400
		Os05g0497200
		Os08g0113700
		Os10g0173000
		Os06g0553100
		Os02g0736100
		Os04g0352400
		Os01g0783200
		Os03g0340500
		Os02g0574500
		Os04g0623300
		Os04g0167875
		Os02g0259900
		Os01g0747300
		Os03g0643300
		Os02g0682300
		Os08g0385000
		Os05g0176700
		Os02g0712500
		Os12g0147200
		Os05g0466700
		Os03g0273200
		Os12g0183100
		Os06g0335975
		Os12g0478200
		Os02g0671100
		Os03g0183800
		Os10g0524700
		Os09g0539000
		Os05g0449600
		Os06g0498800
		Os03g0130300
		Os01g0124650
		Os07g0188700
		Os01g0699400
		Os12g0242500
		Os03g0241900
		Os01g0794400
		Os02g0196800
		Os02g0707900
		Os01g0863300
		Os09g0400700
		Os11g0454200
		Os07g0604400
		Os02g0324700
		Os01g0700000
		Os06g0637500
		Os03g0133800
		Os10g0564500
		Os05g0130100
		Os01g0860601
		Os02g0226300
		Os01g0583100
		Os06g0335950
		Os03g0843300
		Os03g0767800
		Os06g0725000
		Os05g0566800
		Os04g0607500
		Os10g0492900
		Os12g0552400
		Os10g0401000
		Os05g0373900
		Os03g0296200
		Os08g0476000
		Os05g0198200
		Os01g0931100
		Os06g0668200
		Os03g0624300
		Os03g0650900
		Os03g0250000
		Os04g0526800
		Os01g0241000
		Os01g0128200
		Os01g0844300
		Os08g0465800
		Os01g0741900
		Os07g0190800
		Os01g0699500
		Os02g0106201
		Os06g0154200
		Os08g0120500
		Os04g0669200
		Os01g0769000
		Os01g0391100
		Os04g0116900
		Os01g0755500
		Os07g0604000
		Os01g0699100
		Os02g0783650
		Os04g0275950
		Os09g0397300
		Os01g0192000
		Os02g0649300
		Os02g0106600
		Os04g0589800
		Os03g0316200
		Os06g0131700
		Os10g0471000
		Os01g0159200
		Os04g0486950
		Os05g0171900
		Os06g0567900
		Os03g0718800
		Os05g0195700
		Os03g0808300
		Os06g0229000
		Os10g0516300
		Os01g0124200
		Os08g0483100
		Os02g0733900
		Os12g0428000
		Os12g0610600
		Os01g0284900
		Os02g0191300
		Os08g0205800
		Os03g0818100
		Os06g0652300
		Os09g0109600
		Os03g0820500
		Os03g0266300
		Os11g0195600
		Os07g0559400
		Os05g0573300
		Os08g0492500
		Os09g0455300
		Os06g0133400
		Os08g0444440
		Os03g0200200
		Os03g0291500
		Os06g0710001
		Os05g0421600
		Os09g0472100
		Os05g0569300
		Os01g0166100
		Os05g0381400
		Os02g0731500
		Os09g0378700
		Os06g0623600
		Os03g0694000
		Os08g0280100
		Os05g0557200
		Os02g0551100
		Os05g0411600
		Os03g0168200
		Os12g0112000
		Os07g0154100
		Os08g0104400
		Os12g0610300
		Os02g0797600
		Os06g0223700
		Os04g0635100
		Os01g0874300
		Os03g0214200
		Os01g0705200
		Os01g0303600
		Os01g0920100
		Os01g0151600
		Os05g0540900
		Os04g0442700
		Os03g0273800
		Os01g0105900
		Os02g0517300
		Os03g0301800
		Os03g0381500
		Os01g0615050
		Os03g0133850
		Os02g0736400
		Os08g0403300
		Os05g0541750
		Os07g0115500
		Os05g0550600
		Os07g0683200
		Os03g0729000
Drought_Resistant_not_low_mapping	8	Os03g0412900
		Os09g0401000
		Os01g0848900
		Os06g0295900
		Os03g0141200
		Os07g0516400
		Os12g0448900
		Os10g0524300
Drought_Resistant_all_samples	27	Os05g0543600
		Os09g0478733
		Os03g0722500
		Os01g0149800
		Os03g0277300
		Os01g0136100
		Os06g0341300
		Os02g0609000
		Os05g0474600
		Os04g0652700
		Os03g0794300
		Os07g0209201
		Os04g0386700
		Os01g0225600
		Os05g0247100
		Os05g0151200
		Os03g0168100
		Os01g0155800
		Os04g0614600
		Os11g0582300
		Os08g0518800
		Os04g0460300
		Os10g0479100
		Os04g0607150
		Os04g0690500
		Os11g0121500
		Os02g0175950

## Sheet: b)Not_root_samples_deg_lists
Names	total	elements
Not_root_Salt_Susceptible_up and All_tissue_Salt_Susceptible_up	326	Os05g0119000
		Os01g0615100
		Os05g0572700
		Os01g0369800
		Os02g0513100
		Os03g0820300
		Os08g0327700
		Os06g0356800
		Os03g0815100
		Os09g0491772
		Os10g0517500
		Os06g0698300
		Os01g0135700
		Os09g0424401
		Os05g0575000
		Os07g0633200
		Os04g0541700
		Os07g0586100
		Os10g0546400
		Os06g0318800
		Os02g0782500
		Os05g0360400
		Os01g0192300
		Os08g0110600
		Os08g0425800
		Os04g0564700
		Os02g0313700
		Os10g0537500
		Os01g0571300
		Os09g0464066
		Os05g0206100
		Os06g0127100
		Os03g0356414
		Os06g0160700
		Os04g0610600
		Os08g0485400
		Os05g0468800
		Os08g0233000
		Os03g0180900
		Os06g0195800
		Os02g0783625
		Os03g0268600
		Os03g0374600
		Os01g0654400
		Os02g0774200
		Os01g0225000
		Os11g0126900
		Os03g0305550
		Os05g0562300
		Os02g0526400
		Os02g0332450
		Os12g0510750
		Os02g0122600
		Os01g0738400
		Os06g0683100
		Os11g0454000
		Os01g0867400
		Os08g0549900
		Os05g0519700
		Os04g0674400
		Os01g0944100
		Os01g0936850
		Os06g0503400
		Os02g0226350
		Os08g0558100
		Os01g0162500
		Os02g0162600
		Os03g0623100
		Os02g0186800
		Os03g0266900
		Os06g0110200
		Os08g0412800
		Os07g0656200
		Os09g0425200
		Os01g0948600
		Os06g0341300
		Os12g0123700
		Os05g0115100
		Os10g0463800
		Os02g0612900
		Os05g0299101
		Os05g0457200
		Os08g0153900
		Os03g0397600
		Os12g0187800
		Os07g0418500
		Os07g0164800
		Os09g0278000
		Os05g0171200
		Os04g0415800
		Os07g0673900
		Os01g0256500
		Os04g0684800
		Os10g0450800
		Os01g0160100
		Os04g0107900
		Os02g0638650
		Os05g0355400
		Os08g0387050
		Os01g0214500
		Os01g0800300
		Os03g0607200
		Os02g0658200
		Os11g0135900
		Os05g0475400
		Os06g0553001
		Os11g0160100
		Os03g0286900
		Os08g0467500
		Os03g0748700
		Os11g0533400
		Os03g0689300
		Os02g0669100
		Os01g0701900
		Os04g0675400
		Os09g0513500
		Os06g0651200
		Os04g0398000
		Os11g0151800
		Os07g0693500
		Os07g0418700
		Os05g0421450
		Os01g0850100
		Os02g0824500
		Os05g0138300
		Os07g0147550
		Os02g0657850
		Os06g0682900
		Os01g0184100
		Os12g0153200
		Os03g0645900
		Os08g0546800
		Os11g0451700
		Os10g0548100
		Os07g0418600
		Os03g0723400
		Os02g0783700
		Os07g0684000
		Os01g0644500
		Os05g0195101
		Os12g0530300
		Os05g0542500
		Os03g0739700
		Os04g0223500
		Os03g0807900
		Os05g0574600
		Os02g0232000
		Os07g0550500
		Os01g0585100
		Os10g0521000
		Os05g0560200
		Os01g0846300
		Os01g0954000
		Os12g0230600
		Os01g0826000
		Os01g0644200
		Os08g0206466
		Os11g0454300
		Os02g0622500
		Os06g0246500
		Os08g0442900
		Os01g0849000
		Os02g0807000
		Os05g0122700
		Os09g0518000
		Os11g0453900
		Os04g0386700
		Os01g0307686
		Os07g0584100
		Os05g0324700
		Os02g0592200
		Os01g0658900
		Os01g0225600
		Os11g0181200
		Os04g0511200
		Os10g0345100
		Os03g0111300
		Os02g0527200
		Os04g0677650
		Os09g0530350
		Os07g0638100
		Os01g0884300
		Os06g0300500
		Os01g0716500
		Os01g0866500
		Os01g0962100
		Os02g0736700
		Os06g0716750
		Os06g0681200
		Os06g0324400
		Os02g0463401
		Os01g0955100
		Os05g0595100
		Os05g0151200
		Os01g0511100
		Os03g0168100
		Os01g0867300
		Os09g0572400
		Os04g0448500
		Os10g0578800
		Os01g0130000
		Os08g0374701
		Os10g0505900
		Os05g0195200
		Os08g0112300
		Os01g0385400
		Os03g0305600
		Os01g0944900
		Os03g0719400
		Os03g0133100
		Os08g0508000
		Os03g0305100
		Os06g0662550
		Os01g0228500
		Os07g0687900
		Os06g0166400
		Os04g0266900
		Os10g0392400
		Os09g0458800
		Os09g0325700
		Os08g0374600
		Os05g0170200
		Os05g0410500
		Os03g0776900
		Os10g0173000
		Os06g0553100
		Os05g0119100
		Os03g0340500
		Os02g0574500
		Os01g0976300
		Os04g0167875
		Os02g0259900
		Os03g0643300
		Os06g0179200
		Os08g0518800
		Os02g0682300
		Os01g0623200
		Os08g0385000
		Os03g0136500
		Os11g0213700
		Os12g0147200
		Os07g0516400
		Os07g0638300
		Os11g0659200
		Os04g0460300
		Os12g0478200
		Os06g0335975
		Os09g0539000
		Os06g0498800
		Os03g0130300
		Os01g0699400
		Os12g0242500
		Os03g0241900
		Os01g0794400
		Os02g0196800
		Os02g0707900
		Os01g0863300
		Os09g0452900
		Os09g0400700
		Os11g0454200
		Os05g0130100
		Os01g0583100
		Os05g0212250
		Os07g0192000
		Os10g0492900
		Os12g0552400
		Os06g0710401
		Os05g0373900
		Os03g0296200
		Os01g0609300
		Os06g0668200
		Os05g0439000
		Os03g0624300
		Os01g0633400
		Os02g0209400
		Os07g0190800
		Os01g0699500
		Os11g0147150
		Os05g0460000
		Os01g0974900
		Os01g0752500
		Os01g0702500
		Os02g0649300
		Os04g0589800
		Os01g0606000
		Os05g0588900
		Os05g0171900
		Os12g0552700
		Os06g0229000
		Os03g0745000
		Os02g0733900
		Os02g0191300
		Os08g0205800
		Os12g0635400
		Os10g0524300
		Os03g0818100
		Os10g0558700
		Os09g0109600
		Os03g0820500
		Os03g0266300
		Os05g0582500
		Os08g0444440
		Os03g0200200
		Os03g0802200
		Os06g0710001
		Os05g0421600
		Os03g0820400
		Os03g0694000
		Os03g0168200
		Os02g0140800
		Os10g0421400
		Os07g0154100
		Os08g0104400
		Os04g0444250
		Os06g0223700
		Os01g0705200
		Os09g0563225
		Os03g0561283
		Os11g0601700
		Os02g0466400
		Os05g0569500
		Os03g0230300
		Os02g0736400
		Os05g0550600
		Os01g0884450
		Os03g0729000
All_tissue_Salt_Susceptible_up	130	Os07g0669650
		Os11g0112200
		Os09g0380050
		Os03g0835400
		Os03g0826800
		Os02g0203300
		Os01g0185400
		Os01g0692000
		Os03g0154000
		Os09g0426000
		Os11g0109900
		Os11g0210201
		Os03g0596900
		Os08g0458200
		Os10g0542400
		Os01g0159000
		Os04g0623500
		Os05g0456900
		Os09g0504000
		Os05g0439100
		Os12g0106000
		Os01g0627500
		Os03g0288000
		Os09g0491740
		Os06g0602800
		Os05g0179950
		Os03g0244200
		Os06g0147300
		Os02g0629000
		Os11g0106700
		Os03g0712800
		Os03g0170900
		Os03g0327800
		Os02g0533800
		Os03g0183200
		Os06g0617800
		Os10g0521100
		Os06g0146600
		Os03g0118450
		Os02g0755900
		Os06g0103300
		Os01g0227100
		Os06g0594400
		Os10g0572300
		Os05g0525900
		Os05g0361000
		Os11g0700900
		Os06g0146800
		Os12g0597500
		Os04g0581800
		Os08g0545200
		Os01g0654100
		Os10g0563200
		Os09g0115900
		Os05g0526900
		Os11g0303800
		Os05g0501400
		Os03g0826900
		Os12g0268000
		Os01g0850700
		Os02g0136150
		Os10g0109600
		Os05g0344200
		Os01g0731100
		Os04g0634800
		Os05g0528950
		Os05g0125500
		Os01g0283300
		Os01g0159800
		Os01g0644000
		Os07g0638400
		Os07g0683600
		Os10g0415300
		Os09g0491756
		Os05g0359966
		Os08g0557800
		Os09g0442100
		Os04g0571300
		Os08g0478700
		Os03g0184550
		Os03g0829200
		Os02g0134300
		Os01g0382000
		Os03g0725100
		Os01g0805400
		Os05g0206600
		Os12g0183100
		Os02g0671100
		Os05g0298200
		Os01g0124650
		Os03g0734200
		Os09g0492700
		Os03g0790500
		Os01g0719150
		Os08g0559400
		Os01g0959750
		Os03g0648400
		Os01g0674400
		Os01g0844300
		Os01g0772400
		Os06g0661500
		Os06g0592500
		Os02g0580900
		Os02g0644000
		Os04g0486950
		Os08g0170800
		Os12g0255850
		Os10g0516300
		Os05g0244700
		Os08g0519700
		Os02g0191600
		Os12g0428000
		Os10g0528100
		Os08g0307601
		Os06g0133400
		Os03g0663400
		Os04g0447700
		Os03g0231600
		Os05g0557200
		Os05g0463900
		Os10g0501500
		Os10g0550200
		Os06g0115800
		Os02g0215200
		Os12g0460100
		Os03g0159600
		Os11g0211800
		Os10g0360100
		Os02g0175950
		Os10g0450900
Not_root_Salt_Susceptible_up	109	Os12g0582800
		Os04g0469500
		Os07g0568700
		Os10g0419300
		Os03g0745600
		Os07g0691300
		Os10g0329400
		Os09g0379600
		Os07g0209100
		Os03g0277300
		Os01g0628900
		Os02g0764700
		Os03g0712733
		Os03g0238600
		Os02g0759400
		Os07g0558100
		Os04g0206700
		Os01g0233900
		Os12g0559200
		Os04g0442050
		Os02g0241100
		Os06g0697200
		Os02g0508100
		Os10g0391400
		Os01g0727500
		Os01g0136100
		Os02g0766700
		Os10g0340301
		Os04g0517100
		Os01g0876400
		Os09g0468300
		Os01g0783500
		Os02g0106100
		Os05g0119200
		Os02g0119600
		Os03g0327600
		Os08g0557600
		Os02g0527300
		Os01g0910800
		Os10g0389200
		Os10g0563550
		Os03g0146400
		Os04g0414500
		Os01g0725400
		Os09g0127700
		Os06g0726200
		Os01g0200300
		Os07g0503300
		Os03g0828300
		Os01g0846400
		Os10g0159033
		Os09g0440300
		Os03g0561400
		Os03g0341300
		Os03g0767900
		Os06g0133500
		Os11g0104933
		Os05g0494600
		Os03g0218500
		Os03g0693800
		Os10g0465700
		Os04g0521700
		Os02g0718600
		Os01g0105800
		Os02g0753800
		Os02g0814000
		Os04g0430200
		Os01g0777900
		Os09g0532000
		Os03g0188100
		Os06g0216300
		Os02g0633600
		Os06g0229066
		Os03g0134500
		Os08g0434100
		Os06g0215100
		Os04g0497000
		Os07g0573900
		Os06g0131001
		Os02g0712500
		Os01g0833600
		Os08g0105800
		Os04g0603400
		Os05g0198200
		Os06g0218300
		Os01g0128200
		Os01g0128300
		Os04g0573000
		Os04g0185600
		Os05g0169200
		Os02g0794600
		Os06g0473800
		Os07g0481200
		Os03g0718800
		Os01g0124200
		Os02g0274100
		Os03g0291500
		Os11g0704800
		Os07g0631200
		Os12g0624200
		Os04g0494100
		Os07g0620700
		Os03g0113700
		Os04g0108101
		Os03g0267200
		Os06g0196700
		Os01g0920100
		Os05g0529400
		Os04g0568700

## Sheet: c)overlap_326genes_enrichment
Enrichment FDR	nGenes	Pathway Genes	Fold Enrichment	Pathway	URL	Genes
9.72e-10	7	14	56.7857	Cold acclimation	http://amigo.geneontology.org/amigo/term/GO:0009631	OS01G0702500 OS02G0669100 OS11G0451700 OS11G0453900 OS11G0454000 OS11G0454200 OS11G0454300
0.00032228	4	15	30.2857	Reg. of response to water deprivation	http://amigo.geneontology.org/amigo/term/GO:2000070	OS01G0867300 OS01G0884300 OS03G0356414 OS03G0815100
5.6e-06	8	65	13.978	Cellular response to heat	http://amigo.geneontology.org/amigo/term/GO:0034605	OS01G0571300 OS02G0232000 OS04G0107900 OS05G0460000 OS05G0519700 OS06G0553100 OS08G0546800 OS09G0491772
2.62e-10	14	115	13.8261	Response to water deprivation	http://amigo.geneontology.org/amigo/term/GO:0009414	OS01G0225600 OS01G0702500 OS01G0867300 OS01G0884300 OS02G0669100 OS03G0356414 OS03G0643300 OS03G0815100 OS10G0517500 OS11G0451700 OS11G0453900 OS11G0454000 OS11G0454200 OS11G0454300
5e-10	14	123	12.9268	Response to acid chemical	http://amigo.geneontology.org/amigo/term/GO:0001101	OS01G0225600 OS01G0702500 OS01G0867300 OS01G0884300 OS02G0669100 OS03G0356414 OS03G0643300 OS03G0815100 OS10G0517500 OS11G0451700 OS11G0453900 OS11G0454000 OS11G0454200 OS11G0454300
2.44e-10	15	137	12.4348	Response to heat	http://amigo.geneontology.org/amigo/term/GO:0009408	OS01G0184100 OS01G0571300 OS02G0232000 OS02G0782500 OS03G0266300 OS03G0266900 OS03G0643300 OS04G0107900 OS05G0460000 OS05G0519700 OS06G0553100 OS06G0668200 OS06G0682900 OS08G0546800 OS09G0491772
3.49e-14	23	244	10.7055	Response to temperature stimulus	http://amigo.geneontology.org/amigo/term/GO:0009266	OS01G0184100 OS01G0571300 OS01G0702500 OS01G0884300 OS02G0232000 OS02G0669100 OS02G0782500 OS03G0266300 OS03G0266900 OS03G0643300 OS04G0107900 OS05G0460000 OS05G0519700 OS06G0553100 OS06G0668200 OS06G0682900 OS08G0546800 OS09G0491772 OS11G0451700 OS11G0453900 OS11G0454000 OS11G0454200 OS11G0454300
9.53e-10	17	216	8.93849	Response to alcohol	http://amigo.geneontology.org/amigo/term/GO:0097305	OS01G0702500 OS01G0867300 OS02G0669100 OS02G0807000 OS03G0266900 OS03G0268600 OS03G0643300 OS05G0151200 OS05G0572700 OS08G0467500 OS10G0505900 OS11G0451700 OS11G0453900 OS11G0454000 OS11G0454200 OS11G0454300 OS12G0478200
5.55e-09	16	211	8.61205	Response to abscisic acid	http://amigo.geneontology.org/amigo/term/GO:0009737	OS01G0702500 OS01G0867300 OS02G0669100 OS02G0807000 OS03G0268600 OS03G0643300 OS05G0151200 OS05G0572700 OS08G0467500 OS10G0505900 OS11G0451700 OS11G0453900 OS11G0454000 OS11G0454200 OS11G0454300 OS12G0478200
3.2e-11	21	287	8.3101	Response to inorganic substance	http://amigo.geneontology.org/amigo/term/GO:0010035	OS01G0184100 OS01G0225600 OS01G0702500 OS01G0867300 OS01G0884300 OS02G0669100 OS02G0782500 OS03G0266300 OS03G0266900 OS03G0356414 OS03G0643300 OS03G0815100 OS05G0119000 OS08G0485400 OS09G0491772 OS10G0517500 OS11G0451700 OS11G0453900 OS11G0454000 OS11G0454200 OS11G0454300
0.00035845	8	116	7.83251	Response to cold	http://amigo.geneontology.org/amigo/term/GO:0009409	OS01G0702500 OS01G0884300 OS02G0669100 OS11G0451700 OS11G0453900 OS11G0454000 OS11G0454200 OS11G0454300
0.00035845	9	152	6.72462	Response to salt stress	http://amigo.geneontology.org/amigo/term/GO:0009651	OS01G0184100 OS01G0867300 OS01G0884300 OS02G0782500 OS03G0266300 OS03G0266900 OS03G0643300 OS03G0815100 OS05G0151200
0.00017656	10	175	6.4898	Response to osmotic stress	http://amigo.geneontology.org/amigo/term/GO:0006970	OS01G0184100 OS01G0225000 OS01G0867300 OS01G0884300 OS02G0782500 OS03G0266300 OS03G0266900 OS03G0643300 OS03G0815100 OS05G0151200
7.88e-08	18	332	6.15749	Response to lipid	http://amigo.geneontology.org/amigo/term/GO:0033993	OS01G0702500 OS01G0867300 OS02G0669100 OS02G0807000 OS03G0180900 OS03G0268600 OS03G0643300 OS05G0151200 OS05G0572700 OS08G0467500 OS10G0392400 OS10G0505900 OS11G0451700 OS11G0453900 OS11G0454000 OS11G0454200 OS11G0454300 OS12G0478200
1.8e-11	29	580	5.67857	Response to oxygen-containing compound	http://amigo.geneontology.org/amigo/term/GO:1901700	OS01G0184100 OS01G0225600 OS01G0702500 OS01G0867300 OS01G0884300 OS02G0612900 OS02G0669100 OS02G0782500 OS02G0807000 OS03G0180900 OS03G0266300 OS03G0266900 OS03G0268600 OS03G0356414 OS03G0643300 OS03G0815100 OS05G0151200 OS05G0572700 OS06G0668200 OS08G0467500 OS10G0392400 OS10G0505900 OS10G0517500 OS11G0451700 OS11G0453900 OS11G0454000 OS11G0454200 OS11G0454300 OS12G0478200
2.58e-12	33	701	5.34644	Response to abiotic stimulus	http://amigo.geneontology.org/amigo/term/GO:0009628	OS01G0184100 OS01G0225000 OS01G0225600 OS01G0571300 OS01G0702500 OS01G0867300 OS01G0884300 OS02G0232000 OS02G0669100 OS02G0782500 OS03G0266300 OS03G0266900 OS03G0356414 OS03G0643300 OS03G0748700 OS03G0815100 OS04G0107900 OS05G0151200 OS05G0460000 OS05G0519700 OS05G0560200 OS06G0229000 OS06G0553100 OS06G0668200 OS06G0682900 OS08G0546800 OS09G0491772 OS10G0517500 OS11G0451700 OS11G0453900 OS11G0454…
8.89e-05	22	775	3.22396	Response to organic substance	http://amigo.geneontology.org/amigo/term/GO:0010033	OS01G0702500 OS01G0867300 OS02G0669100 OS02G0807000 OS03G0180900 OS03G0266900 OS03G0268600 OS03G0643300 OS05G0151200 OS05G0460000 OS05G0572700 OS06G0668200 OS08G0467500 OS09G0491772 OS10G0392400 OS10G0505900 OS11G0451700 OS11G0453900 OS11G0454000 OS11G0454200 OS11G0454300 OS12G0478200
1.76e-07	34	1206	3.20185	Response to chemical	http://amigo.geneontology.org/amigo/term/GO:0042221	OS01G0184100 OS01G0225600 OS01G0702500 OS01G0867300 OS01G0884300 OS02G0612900 OS02G0669100 OS02G0782500 OS02G0807000 OS03G0180900 OS03G0266300 OS03G0266900 OS03G0268600 OS03G0356414 OS03G0643300 OS03G0815100 OS05G0119000 OS05G0151200 OS05G0460000 OS05G0572700 OS06G0668200 OS07G0638300 OS08G0467500 OS08G0485400 OS09G0491772 OS10G0392400 OS10G0505900 OS10G0517500 OS11G0451700 OS11G0453900 OS11G0454…
4.29e-06	40	1796	2.52943	Response to stress	http://amigo.geneontology.org/amigo/term/GO:0006950	OS01G0184100 OS01G0225000 OS01G0225600 OS01G0571300 OS01G0615100 OS01G0702500 OS01G0849000 OS01G0850100 OS01G0867300 OS01G0884300 OS02G0232000 OS02G0612900 OS02G0669100 OS02G0782500 OS03G0130300 OS03G0180900 OS03G0266300 OS03G0266900 OS03G0356414 OS03G0643300 OS03G0815100 OS04G0107900 OS04G0415800 OS04G0684800 OS05G0151200 OS05G0460000 OS05G0519700 OS06G0553100 OS06G0668200 OS06G0682900 OS07G0638…

## Sheet: d)All_Tissue_Salt_Susceptible
Enrichment FDR	nGenes	Pathway Genes	Fold Enrichment	Pathway	URL	Genes
1.41e-08	7	14	40.5612	Cold acclimation	http://amigo.geneontology.org/amigo/term/GO:0009631	OS01G0702500 OS02G0669100 OS11G0451700 OS11G0453900 OS11G0454000 OS11G0454200 OS11G0454300
0.00013353	6	32	15.2105	Response to hydrogen peroxide	http://amigo.geneontology.org/amigo/term/GO:0042542	OS01G0184100 OS02G0782500 OS03G0266300 OS03G0266900 OS11G0106700 OS12G0106000
2.29e-09	15	115	10.5812	Response to water deprivation	http://amigo.geneontology.org/amigo/term/GO:0009414	OS01G0225600 OS01G0702500 OS01G0867300 OS01G0884300 OS02G0669100 OS03G0356414 OS03G0643300 OS03G0815100 OS06G0592500 OS10G0517500 OS11G0451700 OS11G0453900 OS11G0454000 OS11G0454200 OS11G0454300
2.72e-10	17	137	10.0663	Response to heat	http://amigo.geneontology.org/amigo/term/GO:0009408	OS01G0184100 OS01G0571300 OS02G0232000 OS02G0782500 OS03G0266300 OS03G0266900 OS03G0643300 OS03G0648400 OS04G0107900 OS05G0460000 OS05G0519700 OS06G0553100 OS06G0592500 OS06G0668200 OS06G0682900 OS08G0546800 OS09G0491772
8.83e-05	8	65	9.9843	Cellular response to heat	http://amigo.geneontology.org/amigo/term/GO:0034605	OS01G0571300 OS02G0232000 OS04G0107900 OS05G0460000 OS05G0519700 OS06G0553100 OS08G0546800 OS09G0491772
4.6e-09	15	123	9.89298	Response to acid chemical	http://amigo.geneontology.org/amigo/term/GO:0001101	OS01G0225600 OS01G0702500 OS01G0867300 OS01G0884300 OS02G0669100 OS03G0356414 OS03G0643300 OS03G0815100 OS06G0592500 OS10G0517500 OS11G0451700 OS11G0453900 OS11G0454000 OS11G0454200 OS11G0454300
6.38e-15	27	244	8.97666	Response to temperature stimulus	http://amigo.geneontology.org/amigo/term/GO:0009266	OS01G0184100 OS01G0571300 OS01G0702500 OS01G0884300 OS02G0232000 OS02G0669100 OS02G0782500 OS03G0266300 OS03G0266900 OS03G0643300 OS03G0648400 OS04G0107900 OS05G0460000 OS05G0519700 OS06G0553100 OS06G0592500 OS06G0668200 OS06G0682900 OS08G0546800 OS09G0491772 OS11G0106700 OS11G0451700 OS11G0453900 OS11G0454000 OS11G0454200 OS11G0454300 OS12G0106000
1.74e-12	26	287	7.34907	Response to inorganic substance	http://amigo.geneontology.org/amigo/term/GO:0010035	OS01G0184100 OS01G0225600 OS01G0702500 OS01G0867300 OS01G0884300 OS02G0580900 OS02G0669100 OS02G0782500 OS03G0266300 OS03G0266900 OS03G0356414 OS03G0643300 OS03G0815100 OS05G0119000 OS06G0592500 OS08G0485400 OS08G0519700 OS09G0491772 OS10G0517500 OS11G0106700 OS11G0451700 OS11G0453900 OS11G0454000 OS11G0454200 OS11G0454300 OS12G0106000
0.000113	10	116	6.99331	Response to cold	http://amigo.geneontology.org/amigo/term/GO:0009409	OS01G0702500 OS01G0884300 OS02G0669100 OS11G0106700 OS11G0451700 OS11G0453900 OS11G0454000 OS11G0454200 OS11G0454300 OS12G0106000
2.51e-08	18	216	6.7602	Response to alcohol	http://amigo.geneontology.org/amigo/term/GO:0097305	OS01G0702500 OS01G0867300 OS02G0669100 OS02G0807000 OS03G0266900 OS03G0268600 OS03G0643300 OS05G0151200 OS05G0572700 OS06G0592500 OS08G0467500 OS10G0505900 OS11G0451700 OS11G0453900 OS11G0454000 OS11G0454200 OS11G0454300 OS12G0478200
1.11e-07	17	211	6.53593	Response to abscisic acid	http://amigo.geneontology.org/amigo/term/GO:0009737	OS01G0702500 OS01G0867300 OS02G0669100 OS02G0807000 OS03G0268600 OS03G0643300 OS05G0151200 OS05G0572700 OS06G0592500 OS08G0467500 OS10G0505900 OS11G0451700 OS11G0453900 OS11G0454000 OS11G0454200 OS11G0454300 OS12G0478200
0.00014403	13	212	4.97449	Protein folding	http://amigo.geneontology.org/amigo/term/GO:0006457	OS01G0184100 OS01G0844300 OS02G0259900 OS02G0782500 OS03G0266300 OS03G0266900 OS03G0648400 OS03G0807900 OS04G0107900 OS05G0460000 OS05G0562300 OS08G0559400 OS09G0491772
2.1e-11	34	580	4.75545	Response to oxygen-containing compound	http://amigo.geneontology.org/amigo/term/GO:1901700	OS01G0184100 OS01G0225600 OS01G0702500 OS01G0867300 OS01G0884300 OS02G0580900 OS02G0612900 OS02G0669100 OS02G0782500 OS02G0807000 OS03G0180900 OS03G0266300 OS03G0266900 OS03G0268600 OS03G0356414 OS03G0643300 OS03G0815100 OS05G0151200 OS05G0572700 OS06G0592500 OS06G0668200 OS08G0467500 OS08G0519700 OS10G0392400 OS10G0505900 OS10G0517500 OS11G0106700 OS11G0451700 OS11G0453900 OS11G0454000 OS11G0454…
2.85e-06	19	332	4.64255	Response to lipid	http://amigo.geneontology.org/amigo/term/GO:0033993	OS01G0702500 OS01G0867300 OS02G0669100 OS02G0807000 OS03G0180900 OS03G0268600 OS03G0643300 OS05G0151200 OS05G0572700 OS06G0592500 OS08G0467500 OS10G0392400 OS10G0505900 OS11G0451700 OS11G0453900 OS11G0454000 OS11G0454200 OS11G0454300 OS12G0478200
1.08e-11	38	701	4.39751	Response to abiotic stimulus	http://amigo.geneontology.org/amigo/term/GO:0009628	OS01G0184100 OS01G0225000 OS01G0225600 OS01G0571300 OS01G0702500 OS01G0867300 OS01G0884300 OS02G0232000 OS02G0669100 OS02G0782500 OS03G0266300 OS03G0266900 OS03G0356414 OS03G0643300 OS03G0648400 OS03G0748700 OS03G0815100 OS04G0107900 OS05G0151200 OS05G0460000 OS05G0519700 OS05G0560200 OS06G0229000 OS06G0553100 OS06G0592500 OS06G0668200 OS06G0682900 OS08G0546800 OS09G0491772 OS10G0517500 OS10G0572…
5.46e-08	43	1206	2.89243	Response to chemical	http://amigo.geneontology.org/amigo/term/GO:0042221	OS01G0184100 OS01G0225600 OS01G0702500 OS01G0867300 OS01G0884300 OS02G0580900 OS02G0612900 OS02G0669100 OS02G0782500 OS02G0807000 OS03G0180900 OS03G0266300 OS03G0266900 OS03G0268600 OS03G0356414 OS03G0643300 OS03G0815100 OS05G0119000 OS05G0151200 OS05G0460000 OS05G0572700 OS06G0592500 OS06G0668200 OS07G0638300 OS07G0638400 OS08G0467500 OS08G0485400 OS08G0519700 OS09G0491740 OS09G0491772 OS10G0109…
0.0005571	22	620	2.87854	Response to hormone	http://amigo.geneontology.org/amigo/term/GO:0009725	OS01G0702500 OS01G0867300 OS02G0669100 OS02G0807000 OS03G0180900 OS03G0268600 OS03G0643300 OS05G0151200 OS05G0572700 OS06G0592500 OS08G0467500 OS09G0491740 OS10G0392400 OS10G0505900 OS11G0106700 OS11G0451700 OS11G0453900 OS11G0454000 OS11G0454200 OS11G0454300 OS12G0106000 OS12G0478200
0.00025859	26	775	2.72153	Response to organic substance	http://amigo.geneontology.org/amigo/term/GO:0010033	OS01G0702500 OS01G0867300 OS02G0669100 OS02G0807000 OS03G0180900 OS03G0266900 OS03G0268600 OS03G0643300 OS05G0151200 OS05G0460000 OS05G0572700 OS06G0592500 OS06G0668200 OS08G0467500 OS09G0491740 OS09G0491772 OS10G0392400 OS10G0505900 OS11G0106700 OS11G0451700 OS11G0453900 OS11G0454000 OS11G0454200 OS11G0454300 OS12G0106000 OS12G0478200
8.88e-07	52	1796	2.34876	Response to stress	http://amigo.geneontology.org/amigo/term/GO:0006950	OS01G0184100 OS01G0225000 OS01G0225600 OS01G0382000 OS01G0571300 OS01G0615100 OS01G0702500 OS01G0849000 OS01G0850100 OS01G0867300 OS01G0884300 OS02G0232000 OS02G0612900 OS02G0669100 OS02G0782500 OS03G0130300 OS03G0180900 OS03G0244200 OS03G0266300 OS03G0266900 OS03G0356414 OS03G0596900 OS03G0643300 OS03G0648400 OS03G0663400 OS03G0815100 OS04G0107900 OS04G0415800 OS04G0684800 OS05G0151200 OS05G0460…
